# Supplementary material for: FCIQMC-Tailored Distinguishable Cluster Approach: Open-Shell Systems
Source: J Chem Theory Comput. 2022 May 6;18(6):3427–37. doi: 10.1021/acs.jctc.2c00059 (PMC9202306; doi:10.1021/acs.jctc.2c00059)
Supplement: Supplementary file 2 — ct2c00059_si_002.zip [file ct2c00059_si_002.zip]

Archive with 9 entries (8 files):
- molden/
- molden/FeCO62_hs_dcsdnos.molden
- molden/FeCO62_ls_dcsdnos.molden
- molden/FeH2O62_hs_dcsdnos.molden
- molden/FeH2O62_ls_dcsdnos.molden
- molden/FeNCH62_hs_dcsdnos.molden
- molden/FeNCH62_ls_dcsdnos.molden
- molden/FeNH362_hs_dcsdnos.molden
- molden/FeNH362_ls_dcsdnos.molden
