# Supplementary material for: FCIQMC-Tailored Distinguishable Cluster Approach: Open-Shell Systems
Source: J Chem Theory Comput. 2022 May 6;18(6):3427–37. doi: 10.1021/acs.jctc.2c00059 (PMC9202306; doi:10.1021/acs.jctc.2c00059)
Supplement: Supplementary file 2 — ct2c00059_si_002.zip [file ct2c00059_si_002.zip › molden/FeCO62_hs_dcsdnos.molden]

[Molden Format]
[Molpro variables]
_NUMVAR=  1038.000000000000    
_AVOGAD= 0.6022136736000000E+24
_BOLTZ= 0.1380658000000000E-22
_CLIGHT=  29979245800.00000    
_EV= 0.3674932379085202E-01
_ENULL= 0.8854187817000000E-11
_KJOULE= 0.3808798324128737E-03
_KJOULE/MOL= 0.3808798324128737E-03
_CM= 0.4556335267302901E-05
_CM-1= 0.4556335267302901E-05
_DEB2SI= 0.3335641000000000E-29
_AMU2AU=  1822.888390000000    
_KCAL= 0.1593601117815568E-02
_KCAL/MOL= 0.1593601117815568E-02
_KELVIN= 0.3166811411060229E-05
_JOULE= 0.4359748200000000E-17
_HERTZ= 0.1519829846004524E-15
_HZ= 0.1519829846004524E-15
_JPCAL=  4.184000000000000    
_PLANCK= 0.6626075540000000E-33
_TOA= 0.5291772109200000    
_TOANG= 0.5291772109200000    
_TORAD= 0.1745329251994330E-01
_TOCM=  219474.6306700000    
_TODEBYE=  2.541580000000000    
_TOE= 0.4803242000000000E-09
_TOEV=  27.21138505000000    
_TOHERTZ=  6579683920729000.    
_TOHZ=  6579683920729000.    
_TOK=  315775.0400000000    
_TOKCAL=  627.5096000000000    
_TOKELVIN=  315775.0400000000    
_TOKJ=  2625.500000000000    
_TOKJOULE=  2625.500000000000    
_TOKG= 0.1660565586000000E-26
_ANG=  1.889726124565062    
_ANGSTROM=  1.889726124565062    
_RPAREF=  0.000000000000000    
_RPADISS=  0.000000000000000    
_IGNORE_UNDEF=  2.000000000000000    
_STRICTCHECK=  0.000000000000000    
!SEWARD=  0.000000000000000    
!MULTI=  0.000000000000000    
!DFMULTI=  0.000000000000000    
_SEW_ONEEL=  0.000000000000000    
_CPPDONE=FALSE
_DKROLL_DONE=  0.000000000000000    
_FNUC_DONE=  0.000000000000000    
_FOCKDONE=TRUE
_GRADONE=FALSE
_HESSDONE=FALSE
_INTDONE=TRUE
_SCFDONE=FALSE
_MODUL_BLOCK=FALSE
_MODUL_CUDA=FALSE
_MODUL_SLATER=FALSE
_MODUL_MRCC=TRUE
_MODUL_NBO6=FALSE
_MODUL_NECI=FALSE
_MODUL_AIMS=FALSE
_MODUL_GECCO=FALSE
_ISWINDOWS=FALSE
_MRCC_EXEC=/algpfs1/kats/mrcc/dmrcc
_FITC_AO_SAVED=FALSE
_FITC_MO_SAVED=FALSE
_SHARED_FS=TRUE
_LSTYP=SEWARD
_INTYP=INTS
_GEOMTYP=ZMAT
_GRADTYP=ALASKA
_DIRECT=FALSE
_DKHO= -1.000000000000000    
_FNUC=  0.000000000000000    
_SYNCM=  0.000000000000000    
_BASIS=VTZ
_ZORIENT=  1.000000000000000    
!ZORIENT=  0.000000000000000    
_CHARGE=  2.000000000000000    
_NELEC=  108.0000000000000    
_SPIN=  4.000000000000000    
!SPIN=  4.000000000000000    
_QSDSTEP=  0.000000000000000    
_QSDIRC=  0.000000000000000    
_PROGRAM=MATROP
_CPUSTEP=  1.910000000000011    
_SYSSTEP= 0.9999999999999787E-02
_WALLSTEP=  1.940000000000000    
!DFSCF=  0.000000000000000    
!SCSGRD=  0.000000000000000    
_CPUTOT=  79.88000000000001    
_CPUSORT=  53.20000000000000    
_SYSSORT=  5.980000000000000    
_WALLSORT=  265.2500000000000    
_DFTEXFAC=  1.000000000000000    
_DMX=  0.000000000000000    
_DMY=  0.000000000000000    
_DMZ=  0.000000000000000    
_DMX_SCF= 0.1974273393468617E-05
_DMY_SCF=-0.2943898689417848E-06
_DMZ_SCF=-0.3073176606797805E-06
_HOMO=  56.10000000000000    
_EHOMO= -27.46031304476479    
_LUMO=  57.10000000000000    
_ELUMO= -27.45815978808230    
_ENERGY_METHOD=MATROP
_ENERGY_BASIS=cc-pVTZ
_GEOMETRY_METHOD=
_GEOMETRY_BASIS=
_ENUC=  894.6310391304861    
_GRADEXFAC=  9999.000000000000    
_GRADMETHOD=  2.000000000000000    
_NMRMETHOD=  0.000000000000000    
_NMRMAGNET=  0.000000000000000    
!GRID_FREEZE= -1.000000000000000    
_ITERATIONS=  0.000000000000000    
_LASTNELEC=  108.0000000000000    
_LASTSPIN=  4.000000000000000    
_LASTSYM=  1.000000000000000    
_MPP_PROG=  1.000000000000000    
_MSNSTATES=  0.000000000000000    
_RS2PHASE=  0.000000000000000    
_IPROC_MPP=  0.000000000000000    
_IPROC_MPPX=  0.000000000000000    
_NPROC_MPP=  6.000000000000000    
_NPROC_MPPX=  6.000000000000000    
_NPROC_SMP=  1.000000000000000    
_NUMSTEP=  0.000000000000000    
_ORBITAL=  3500.200000000000    
_PI=  3.141592653589793    
_SEIG_MIN= 0.5378336146869066E-04
_SEWPROP=TRUE
_STATUS=  0.000000000000000    
_SYSTOT=  9.080000000000000    
_VERSION=  2021001.000000000    
_WALLTOT=  295.5700000000000    
_DATE=19-Jan-21
_LASTORB=RHF
_OUTPUT=/home/vitale/stu/iron/2_FeCO62/dcsdNOs/core17/hs/feCO62_udcsd.out
_PGROUP=C1
_TIME=10:35:36
_LIBMOL=/algpfs1/vitale/Molpro/lib/
_VIGRDC=  0.000000000000000    
!VIBCNT=  0.000000000000000    
!RGHFCNT=  0.000000000000000    
!SURFREC=  0.000000000000000    
!XSURFREC=  0.000000000000000    
!XPOLYREC=  0.000000000000000    
!ROTREC=  0.000000000000000    
!POLYREC=  0.000000000000000    
!DIPREC=  0.000000000000000    
!DIP4DREC=  0.000000000000000    
!DIPROT=  0.000000000000000    
!DIP4DROT=  0.000000000000000    
!PTREC=  0.000000000000000    
!PT4DREC=  0.000000000000000    
!VSCFREC=  0.000000000000000    
!VCIREC=  0.000000000000000    
!PVCIREC=  0.000000000000000    
!VMP2REC=  0.000000000000000    
!VMCSCFREC=  0.000000000000000    
!VMRCIREC=  0.000000000000000    
!VIBSTATEREC=  0.000000000000000    
!VIBSTATECNT=  0.000000000000000    
!VIBINFO=  0.000000000000000    
!GAREC=  0.000000000000000    
!SCFORB=  35002.00000000000    
!MCORB=  25002.00000000000    
!SCORE=  5.000000000000000    
!NEWMOL= -1.000000000000000    
!NEWSYM= -1.000000000000000    
_SLFILES=slscratch
_NGSSTO=  9.000000000000000    
_SIN=SIN
_COS=COS
_TAN=TAN
_ACOS=ACOS
_ASIN=ASIN
_ATAN=ATAN
_COSH=COSH
_SINH=SINH
_TANH=TANH
_ABS=ABS
_MOD=MOD
_ERF=ERF
_REFC=REFC
_ERFC=ERFC
_HYPOT=HYPOT
_J0=J0
_J1=J1
_JN=JN
_GAMMA=GAMMA
_LGAMMA=LGAMMA
_Y0=Y0
_Y1=Y1
_YN=YN
_EXP=EXP
_LOG=LOG
_LOG10=LOG10
_SQRT=SQRT
_INT=INT
_NINT=NINT
_MAX=MAX
_MIN=MIN
_COSMO=  0.000000000000000    
_COSMOIT=  0.000000000000000    
_COSMOES=  0.000000000000000    
_COSMOEDS=  0.000000000000000    
_COSMOEC=  0.000000000000000    
_COSMOEDCORR=  0.000000000000000    
_FEPSI=  1.000000000000000    
_SL_IsMM=  0.000000000000000    
_SL_NSYM=  1.000000000000000    
_SL_System_BitSw=  0.000000000000000    
_SL_Unique_atoms=  0.000000000000000    
_SL_GRAD=  0.000000000000000    
_SL_MAXUPD_Hess=  5.000000000000000    
_SL_N_PRINT_COD=  5.000000000000000    
_SL_PRINT_CODES=  0.000000000000000    
_SL_BasType=  0.000000000000000    
_SL_Energy_Pred=  0.000000000000000    
_SL_New_Coords=  0.000000000000000    
_SL_Total_Nuclea=  0.000000000000000    
_SL_Highest_Mltp=  0.000000000000000    
_SL_Ref_Geom=  0.000000000000000    
_SL_Symmetry_ope=  1.000000000000000    
_SL_agrad=  0.000000000000000    
_SL_GrdMax=  0.000000000000000    
_SL_GrdNorm=  0.000000000000000    
_SL_GrdRMS=  0.000000000000000    
_SL_Hss_Q=  0.000000000000000    
_SL_Hss_X=  0.000000000000000    
_SL_BMxOld=  0.000000000000000    
_SL_KtB=  0.000000000000000    
_SL_TROld=  0.000000000000000    
_SL_No_of_Intern=  0.000000000000000    
_SL_Hess=  0.000000000000000    
_SL_K=  0.000000000000000    
!LATTICE= -1.000000000000000    
!NEWLATTICE=  0.000000000000000    
!LATGRAD_VAR=FALSE
!SEW_LATTICE=  1.000000000000000    
!AIC_ONEEL=  0.000000000000000    
!LOCAL=  0.000000000000000    
!SAVEDOM= -1.000000000000000    
!RESTDOM= -1.000000000000000    
!SAVEDOM_HF= -1.000000000000000    
!RESTDOM_HF= -1.000000000000000    
!HESSREC=  0.000000000000000    
!FREQREC=  0.000000000000000    
!NMODREC=  0.000000000000000    
!GTASKS=  0.000000000000000    
!HTASKS=  0.000000000000000    
!SAVEDOM_EOM= -1.000000000000000    
!RESTDOM_EOM= -1.000000000000000    
!GRADSTATE= -1.000000000000000    
!THRCHG= 0.1000000000000000    
!DEBUG= -1.000000000000000    
!CFIT_CPHF=  0.000000000000000    
!RDOMAUX_CPHF=  3.000000000000000    
!THRAO_CPHF= 0.1000000000000000E-09
!THRMO_CPHF= 0.1000000000000000E-08
!THROV_CPHF= 0.1000000000000000E-11
!THRSW_CPHF= 0.1000000000000000E-09
!THRPROD_CPHF= 0.1000000000000000E-08
!THRAOPR_CPHF= 0.1000000000000000E-11
!CFIT_SCFGRD=  0.000000000000000    
!RDOMAUX_SCFGRD=  7.000000000000000    
!THRAO_SCFGRD= 0.1000000000000000E-09
!THRMO_SCFGRD= 0.1000000000000000E-08
!THROV_SCFGRD= 0.1000000000000000E-11
!THRSW_SCFGRD= 0.1000000000000000E-09
!THRPROD_SCFGRD= 0.1000000000000000E-08
!THRAOPR_SCFGRD= 0.1000000000000000E-11
!LOCFIT_SCF=  0.000000000000000    
!LOCFIT_MP2= -1.000000000000000    
_RIDOM=  0.000000000000000    
!CC2_METHOD=  0.000000000000000    
_BASIS2006=FALSE
_SVDDEL= -1.000000000000000    
_SVDDELA= -1.000000000000000    
_SVDDELP= -1.000000000000000    
_SVDDELF= -1.000000000000000    
_SVDDELS= -1.000000000000000    
_SVDDEL_ABS= -1.000000000000000    
_SVDDELA_ABS= -1.000000000000000    
_SVDDELP_ABS= -1.000000000000000    
_SVDDELF_ABS= -1.000000000000000    
_SVDDELS_ABS= -1.000000000000000    
_MAXBASIS=  0.000000000000000    
!OPT_CONICAL=  0.000000000000000    
!CLEARSP_JGRID=  0.000000000000000    
_GRDHYBR=  0.000000000000000    
_STATEGRAD=  1.000000000000000    
_4EXT_NDISKS=  1.000000000000000    
!EMBEDFLAG=  1.000000000000000    
!EMBED=FALSE
!EMBED_F12=FALSE
!EMBEDNUC=  0.000000000000000    
_EMBEDENERGY=  0.000000000000000    
!EMBED_DFC=FALSE
!NUM_VOIDS=  0.000000000000000    
_IBODY=  0.000000000000000    
_EMBE_CORR=  0.000000000000000    
!EMBED_PROJ=FALSE
!EMB_PROJ_ZMU=  1000000.000000000    
!CORRECTION_HF=  0.000000000000000    
!EMBED_AORB=  0.000000000000000    
!EMBED_NACORR=  0.000000000000000    
!EMBED_MP2=FALSE
!EMBED_TRUNC_PERTURBATION=FALSE
!EMBED_FROZEN=  0.000000000000000    
!EMBED_ACTIVE=  0.000000000000000    
_CHANGE_BASIS=FALSE
_RESTORE_BASIS=FALSE
_FIX_EMBED_GUESS=FALSE
_EMBED_SCF=FALSE
_HUZINAGA_T=FALSE
_HUZINAGA_F=FALSE
_HUZINAGA=FALSE
_HUZINAGA_CORRECT=FALSE
!FASTLATGRAD=  1.000000000000000    
!FASTVLAMBDA= -1.000000000000000    
!IFORCE= -1.000000000000000    
!USESYM= -1.000000000000000    
_SINDEX=  0.000000000000000    
_AVDOM_OSV=  0.000000000000000    
_AVDOM_PNO=  0.000000000000000    
_AVDOM_PAO=  0.000000000000000    
_AVDOM_LMO=  0.000000000000000    
_CC2OSV_FLAG=  0.000000000000000    
_EOMCCSD_CONV=FALSE
_TMADC2_FLAG=FALSE
_PROPADC2_FLAG=FALSE
_LEN_VirQ=  0.000000000000000    
_GRDCC2LR_FLAG=FALSE
_GRDADC2_FLAG=FALSE
_DMX_CC= 0.3141552755255222E-01
_DMY_CC=-0.1208504682399819E-02
_DMZ_CC=-0.7200481371203529E-03
_DMX_NUC= 0.1209425399362283E-04
_DMY_NUC=-0.4535359991564292E-05
_DMZ_NUC=-0.3779540013182370E-06
_RO_VGLOBAL=  0.000000000000000    
_OPT=FALSE
_FREQ=FALSE
_HESS=FALSE
_CMRCC_callName=EMPTY
_CMRCC_callCount=  0.000000000000000    
_GECCO_CIROOT=  1.000000000000000    
_SYM_CATION=  1.000000000000000    
_MON_A=FALSE
_MON_B=FALSE
GX1= 0.1300000000000000E-05
GY1=-0.1000000000000000E-06
GZ1=-0.1000000000000000E-06
GX2= 0.3700000000000000E-05
GY2=-0.7219400000000000E-02
GZ2=  2.340588399999999    
GX3=-0.2990000000000000E-04
GY3=-0.4156190000000000E-01
GZ3=  3.454919900000000    
GX4=  2.302992300000000    
GY4=-0.1370000000000000E-04
GZ4=-0.1350000000000000E-04
GX5=  3.418246099999999    
GY5=-0.1699999999999999E-04
GZ5=-0.1680000000000000E-04
GX6= -2.302987700000000    
GY6= 0.1330000000000000E-04
GZ6= 0.1310000000000000E-04
GX7= -3.418241499999998    
GY7= 0.1670000000000000E-04
GZ7= 0.1650000000000000E-04
GX8=-0.1900000000000000E-05
GY8= 0.7219599999999997E-02
GZ8= -2.340588300000000    
GX9= 0.2500000000000000E-04
GY9= 0.4156220000000000E-01
GZ9= -3.454919700000000    
GX10=-0.2800000000000000E-05
GY10= -2.336986100000000    
GZ10= 0.6579100000000000E-02
GX11= 0.2400000000000000E-04
GY11= -3.451347500000000    
GZ11= 0.4123280000000000E-01
GX12= 0.3700000000000000E-05
GY12=  2.336986200000000    
GZ12=-0.6578800000000000E-02
GX13=-0.3260000000000000E-04
GY13=  3.451347600000000    
GZ13=-0.4123240000000000E-01
[Atoms] Angs
FE    1   26         0.0000013000       -0.0000001000       -0.0000001000
C     2    6         0.0000037000       -0.0072194000        2.3405884000
O     3    8        -0.0000299000       -0.0415619000        3.4549199000
C     4    6         2.3029923000       -0.0000137000       -0.0000135000
O     5    8         3.4182461000       -0.0000170000       -0.0000168000
C     6    6        -2.3029877000        0.0000133000        0.0000131000
O     7    8        -3.4182415000        0.0000167000        0.0000165000
C     8    6        -0.0000019000        0.0072196000       -2.3405883000
O     9    8         0.0000250000        0.0415622000       -3.4549197000
C    10    6        -0.0000028000       -2.3369861000        0.0065791000
O    11    8         0.0000240000       -3.4513475000        0.0412328000
C    12    6         0.0000037000        2.3369862000       -0.0065788000
O    13    8        -0.0000326000        3.4513476000       -0.0412324000
[GTO]
   1 0
 s   20  1.00
  0.4316265000D+07  0.8048802692D-05
  0.6463424000D+06  0.6258305761D-04
  0.1470897000D+06  0.3290238874D-03
  0.4166152000D+05  0.1387354947D-02
  0.1359077000D+05  0.5023255808D-02
  0.4905750000D+04  0.1610139938D-01
  0.1912746000D+04  0.4590033825D-01
  0.7926043000D+03  0.1136153957D+00
  0.3448065000D+03  0.2283868913D+00
  0.1558999000D+03  0.3221158877D+00
  0.7223091000D+02  0.2383660909D+00
  0.3272506000D+02  0.7404666717D-01
  0.1566762000D+02  0.9214196648D-01
  0.7503483000D+01  0.9339789643D-01
  0.3312223000D+01  0.1573964940D-01
  0.1558471000D+01 -0.4186681840D-03
  0.6839140000D+00  0.5376317794D-04
  0.1467570000D+00 -0.3816653854D-04
  0.7058300000D-01  0.4319602835D-04
  0.3144900000D-01 -0.3401018870D-05
 s   20  1.00
  0.4316265000D+07 -0.4155954054D-05
  0.6463424000D+06 -0.3231401042D-04
  0.1470897000D+06 -0.1699525022D-03
  0.4166152000D+05 -0.7171369093D-03
  0.1359077000D+05 -0.2603625034D-02
  0.4905750000D+04 -0.8399109109D-02
  0.1912746000D+04 -0.2434109032D-01
  0.7926043000D+03 -0.6251948081D-01
  0.3448065000D+03 -0.1365929018D+00
  0.1558999000D+03 -0.2312707030D+00
  0.7223091000D+02 -0.2383734031D+00
  0.3272506000D+02  0.3123837041D-01
  0.1566762000D+02  0.5086818066D+00
  0.7503483000D+01  0.4987695065D+00
  0.3312223000D+01  0.9033552118D-01
  0.1558471000D+01 -0.6005337078D-02
  0.6839140000D+00  0.2312454030D-03
  0.1467570000D+00 -0.5643680074D-03
  0.7058300000D-01  0.4992260065D-03
  0.3144900000D-01 -0.1015293013D-03
 s   20  1.00
  0.4316265000D+07  0.9532178049D-06
  0.6463424000D+06  0.7414605038D-05
  0.1470897000D+06  0.3898393020D-04
  0.4166152000D+05  0.1647152009D-03
  0.1359077000D+05  0.5985980031D-03
  0.4905750000D+04  0.1942390010D-02
  0.1912746000D+04  0.5687237029D-02
  0.7926043000D+03  0.1501329008D-01
  0.3448065000D+03  0.3452455018D-01
  0.1558999000D+03  0.6495820034D-01
  0.7223091000D+02  0.7716194040D-01
  0.3272506000D+02 -0.1873411010D-01
  0.1566762000D+02 -0.3009185016D+00
  0.7503483000D+01 -0.4554661024D+00
  0.3312223000D+01  0.1286463007D+00
  0.1558471000D+01  0.7183316037D+00
  0.6839140000D+00  0.4051743021D+00
  0.1467570000D+00  0.2168227011D-01
  0.7058300000D-01 -0.8343566043D-02
  0.3144900000D-01  0.3658979019D-02
 s   20  1.00
  0.4316265000D+07 -0.2063008037D-06
  0.6463424000D+06 -0.1604169029D-05
  0.1470897000D+06 -0.8438437153D-05
  0.4166152000D+05 -0.3563151064D-04
  0.1359077000D+05 -0.1295998023D-03
  0.4905750000D+04 -0.4201534076D-03
  0.1912746000D+04 -0.1231954022D-02
  0.7926043000D+03 -0.3248922059D-02
  0.3448065000D+03 -0.7493717136D-02
  0.1558999000D+03 -0.1410102026D-01
  0.7223091000D+02 -0.1691600031D-01
  0.3272506000D+02  0.4218996076D-02
  0.1566762000D+02  0.6833810124D-01
  0.7503483000D+01  0.1098201020D+00
  0.3312223000D+01 -0.4009005073D-01
  0.1558471000D+01 -0.2174739039D+00
  0.6839140000D+00 -0.2465135045D+00
  0.1467570000D+00  0.2731435049D+00
  0.7058300000D-01  0.5748321104D+00
  0.3144900000D-01  0.3012713055D+00
 s   20  1.00
  0.4316265000D+07 -0.4009367711D-06
  0.6463424000D+06 -0.3189255566D-05
  0.1470897000D+06 -0.1623079288D-04
  0.4166152000D+05 -0.7157921269D-04
  0.1359077000D+05 -0.2463958437D-03
  0.4905750000D+04 -0.8544908515D-03
  0.1912746000D+04 -0.2307593409D-02
  0.7926043000D+03 -0.6728293193D-02
  0.3448065000D+03 -0.1366165242D-01
  0.1558999000D+03 -0.3062240543D-01
  0.7223091000D+02 -0.2631137467D-01
  0.3272506000D+02 -0.9760184731D-02
  0.1566762000D+02  0.1801906320D+00
  0.7503483000D+01  0.1529634271D+00
  0.3312223000D+01  0.5505413976D-01
  0.1558471000D+01 -0.9551365694D+00
  0.6839140000D+00  0.2586813459D+00
  0.1467570000D+00  0.1834049325D+01
  0.7058300000D-01 -0.9333241655D+00
  0.3144900000D-01 -0.6981606238D+00
 s   20  1.00
  0.4316265000D+07 -0.6966042047D-06
  0.6463424000D+06 -0.5568036038D-05
  0.1470897000D+06 -0.2813684019D-04
  0.4166152000D+05 -0.1252418008D-03
  0.1359077000D+05 -0.4260787029D-03
  0.4905750000D+04 -0.1499060010D-02
  0.1912746000D+04 -0.3979103027D-02
  0.7926043000D+03 -0.1185686008D-01
  0.3448065000D+03 -0.2346734016D-01
  0.1558999000D+03 -0.5467736037D-01
  0.7223091000D+02 -0.4393820030D-01
  0.3272506000D+02 -0.2376103016D-01
  0.1566762000D+02  0.3435928023D+00
  0.7503483000D+01  0.3192960022D+00
  0.3312223000D+01 -0.1343207009D+00
  0.1558471000D+01 -0.2221020015D+01
  0.6839140000D+00  0.2571142017D+01
  0.1467570000D+00 -0.2292404016D+00
  0.7058300000D-01 -0.1832452012D+01
  0.3144900000D-01  0.1591333011D+01
 s   20  1.00
  0.4316265000D+07  0.0000000000D+00
  0.6463424000D+06  0.0000000000D+00
  0.1470897000D+06  0.0000000000D+00
  0.4166152000D+05  0.0000000000D+00
  0.1359077000D+05  0.0000000000D+00
  0.4905750000D+04  0.0000000000D+00
  0.1912746000D+04  0.0000000000D+00
  0.7926043000D+03  0.0000000000D+00
  0.3448065000D+03  0.0000000000D+00
  0.1558999000D+03  0.0000000000D+00
  0.7223091000D+02  0.0000000000D+00
  0.3272506000D+02  0.0000000000D+00
  0.1566762000D+02  0.0000000000D+00
  0.7503483000D+01  0.0000000000D+00
  0.3312223000D+01  0.0000000000D+00
  0.1558471000D+01  0.0000000000D+00
  0.6839140000D+00  0.0000000000D+00
  0.1467570000D+00  0.0000000000D+00
  0.7058300000D-01  0.0000000000D+00
  0.3144900000D-01  0.1000000000D+01
 p   16  1.00
  0.1774569000D+05  0.4099998806D-04
  0.4200721000D+04  0.3689998925D-03
  0.1364429000D+04  0.2128999380D-02
  0.5220806000D+03  0.9368997272D-02
  0.2214595000D+03  0.3309699036D-01
  0.1009096000D+03  0.9443097250D-01
  0.4840115000D+02  0.2080769394D+00
  0.2398536000D+02  0.3323329032D+00
  0.1218250000D+02  0.3329869030D+00
  0.6242298000D+01  0.1568429543D+00
  0.3110944000D+01  0.2154899372D-01
  0.1509958000D+01 -0.2094999390D-02
  0.7108450000D+00 -0.1738999494D-02
  0.2731900000D+00 -0.2999999126D-03
  0.1042330000D+00  0.2899999156D-04
  0.3829100000D-01 -0.1099999680D-04
 p   16  1.00
  0.1774569000D+05 -0.1500001063D-04
  0.4200721000D+04 -0.1300000921D-03
  0.1364429000D+04 -0.7510005321D-03
  0.5220806000D+03 -0.3329002359D-02
  0.2214595000D+03 -0.1191200844D-01
  0.1009096000D+03 -0.3493302475D-01
  0.4840115000D+02 -0.7998905668D-01
  0.2398536000D+02 -0.1346360954D+00
  0.1218250000D+02 -0.1385980982D+00
  0.6242298000D+01  0.3027802145D-01
  0.3110944000D+01  0.3332162361D+00
  0.1509958000D+01  0.4561533232D+00
  0.7108450000D+00  0.2850512020D+00
  0.2731900000D+00  0.4614403270D-01
  0.1042330000D+00 -0.3249002302D-02
  0.3829100000D-01  0.1357000962D-02
 p   16  1.00
  0.1774569000D+05  0.3000000702D-05
  0.4200721000D+04  0.2900000679D-04
  0.1364429000D+04  0.1650000386D-03
  0.5220806000D+03  0.7340001718D-03
  0.2214595000D+03  0.2626000615D-02
  0.1009096000D+03  0.7725001808D-02
  0.4840115000D+02  0.1773300415D-01
  0.2398536000D+02  0.3005500704D-01
  0.1218250000D+02  0.3109400728D-01
  0.6242298000D+01 -0.1004800235D-01
  0.3110944000D+01 -0.8830602067D-01
  0.1509958000D+01 -0.1298240304D+00
  0.7108450000D+00 -0.7693701801D-01
  0.2731900000D+00  0.2126610498D+00
  0.1042330000D+00  0.5730611341D+00
  0.3829100000D-01  0.3696510865D+00
 p   16  1.00
  0.1774569000D+05  0.4999996982D-05
  0.4200721000D+04  0.4199997465D-04
  0.1364429000D+04  0.2409998545D-03
  0.5220806000D+03  0.1084999345D-02
  0.2214595000D+03  0.3830997688D-02
  0.1009096000D+03  0.1142299311D-01
  0.4840115000D+02  0.2579198443D-01
  0.2398536000D+02  0.4481797295D-01
  0.1218250000D+02  0.4459797308D-01
  0.6242298000D+01 -0.1117699325D-01
  0.3110944000D+01 -0.1381339166D+00
  0.1509958000D+01 -0.1882848864D+00
  0.7108450000D+00 -0.1073989352D+00
  0.2731900000D+00  0.4448627315D+00
  0.1042330000D+00  0.6402386136D+00
  0.3829100000D-01  0.6445696110D-01
 p   16  1.00
  0.1774569000D+05  0.1100000139D-04
  0.4200721000D+04  0.8700001101D-04
  0.1364429000D+04  0.5410000685D-03
  0.5220806000D+03  0.2226000282D-02
  0.2214595000D+03  0.8593001087D-02
  0.1009096000D+03  0.2333900295D-01
  0.4840115000D+02  0.5884400745D-01
  0.2398536000D+02  0.8828901117D-01
  0.1218250000D+02  0.1231920156D+00
  0.6242298000D+01 -0.6318600800D-01
  0.3110944000D+01 -0.3549020449D+00
  0.1509958000D+01 -0.6197080784D+00
  0.7108450000D+00  0.8129861029D+00
  0.2731900000D+00  0.8191181037D+00
  0.1042330000D+00 -0.9017051141D+00
  0.3829100000D-01 -0.1359130172D+00
 p   16  1.00
  0.1774569000D+05  0.0000000000D+00
  0.4200721000D+04  0.0000000000D+00
  0.1364429000D+04  0.0000000000D+00
  0.5220806000D+03  0.0000000000D+00
  0.2214595000D+03  0.0000000000D+00
  0.1009096000D+03  0.0000000000D+00
  0.4840115000D+02  0.0000000000D+00
  0.2398536000D+02  0.0000000000D+00
  0.1218250000D+02  0.0000000000D+00
  0.6242298000D+01  0.0000000000D+00
  0.3110944000D+01  0.0000000000D+00
  0.1509958000D+01  0.0000000000D+00
  0.7108450000D+00  0.0000000000D+00
  0.2731900000D+00  0.0000000000D+00
  0.1042330000D+00  0.0000000000D+00
  0.3829100000D-01  0.1000000000D+01
 d    8  1.00
  0.1133440000D+03  0.3529999550D-02
  0.3364140000D+02  0.2578399672D-01
  0.1233100000D+02  0.9911898738D-01
  0.4994780000D+01  0.2390729696D+00
  0.2072800000D+01  0.3571989545D+00
  0.8307530000D+00  0.3621879539D+00
  0.3091780000D+00  0.2364609699D+00
  0.1001300000D+00  0.6011799234D-01
 d    8  1.00
  0.1133440000D+03 -0.3889998304D-02
  0.3364140000D+02 -0.2844198760D-01
  0.1233100000D+02 -0.1124289510D+00
  0.4994780000D+01 -0.2742568804D+00
  0.2072800000D+01 -0.3155458624D+00
  0.8307530000D+00  0.5710897510D-01
  0.3091780000D+00  0.5636037543D+00
  0.1001300000D+00  0.3846368323D+00
 d    8  1.00
  0.1133440000D+03  0.5695000221D-02
  0.3364140000D+02  0.4200100163D-01
  0.1233100000D+02  0.1735400067D+00
  0.4994780000D+01  0.4101570159D+00
  0.2072800000D+01  0.1132520044D+00
  0.8307530000D+00 -0.7696800299D+00
  0.3091780000D+00 -0.3164300123D-01
  0.1001300000D+00  0.7137970277D+00
 d    8  1.00
  0.1133440000D+03  0.0000000000D+00
  0.3364140000D+02  0.0000000000D+00
  0.1233100000D+02  0.0000000000D+00
  0.4994780000D+01  0.0000000000D+00
  0.2072800000D+01  0.0000000000D+00
  0.8307530000D+00  0.0000000000D+00
  0.3091780000D+00  0.0000000000D+00
  0.1001300000D+00  0.1000000000D+01
 f    1  1.00
  0.3275800000D+01  0.1000000000D+01
 f    1  1.00
  0.7920000000D+00  0.1000000000D+01
 g    1  1.00
  0.2089700000D+01  0.1000000000D+01
  
   2 0
 s   10  1.00
  0.8236000000D+04  0.5309998617D-03
  0.1235000000D+04  0.4107998930D-02
  0.2808000000D+03  0.2108699451D-01
  0.7927000000D+02  0.8185297868D-01
  0.2559000000D+02  0.2348169388D+00
  0.8997000000D+01  0.4344008869D+00
  0.3319000000D+01  0.3461289099D+00
  0.9059000000D+00  0.3937798974D-01
  0.3643000000D+00 -0.8982997660D-02
  0.1285000000D+00  0.2384999379D-02
 s   10  1.00
  0.8236000000D+04 -0.1129999414D-03
  0.1235000000D+04 -0.8779995449D-03
  0.2808000000D+03 -0.4539997647D-02
  0.7927000000D+02 -0.1813299060D-01
  0.2559000000D+02 -0.5575997110D-01
  0.8997000000D+01 -0.1268949342D+00
  0.3319000000D+01 -0.1703519117D+00
  0.9059000000D+00  0.1403819272D+00
  0.3643000000D+00  0.5986836897D+00
  0.1285000000D+00  0.3953887950D+00
 s   10  1.00
  0.8236000000D+04  0.0000000000D+00
  0.1235000000D+04  0.0000000000D+00
  0.2808000000D+03  0.0000000000D+00
  0.7927000000D+02  0.0000000000D+00
  0.2559000000D+02  0.0000000000D+00
  0.8997000000D+01  0.0000000000D+00
  0.3319000000D+01  0.0000000000D+00
  0.9059000000D+00  0.1000000000D+01
  0.3643000000D+00  0.0000000000D+00
  0.1285000000D+00  0.0000000000D+00
 s   10  1.00
  0.8236000000D+04  0.0000000000D+00
  0.1235000000D+04  0.0000000000D+00
  0.2808000000D+03  0.0000000000D+00
  0.7927000000D+02  0.0000000000D+00
  0.2559000000D+02  0.0000000000D+00
  0.8997000000D+01  0.0000000000D+00
  0.3319000000D+01  0.0000000000D+00
  0.9059000000D+00  0.0000000000D+00
  0.3643000000D+00  0.0000000000D+00
  0.1285000000D+00  0.1000000000D+01
 p    5  1.00
  0.1871000000D+02  0.1403099838D-01
  0.4133000000D+01  0.8686598995D-01
  0.1200000000D+01  0.2902159664D+00
  0.3827000000D+00  0.5010079421D+00
  0.1209000000D+00  0.3434059603D+00
 p    5  1.00
  0.1871000000D+02  0.0000000000D+00
  0.4133000000D+01  0.0000000000D+00
  0.1200000000D+01  0.0000000000D+00
  0.3827000000D+00  0.1000000000D+01
  0.1209000000D+00  0.0000000000D+00
 p    5  1.00
  0.1871000000D+02  0.0000000000D+00
  0.4133000000D+01  0.0000000000D+00
  0.1200000000D+01  0.0000000000D+00
  0.3827000000D+00  0.0000000000D+00
  0.1209000000D+00  0.1000000000D+01
 d    1  1.00
  0.1097000000D+01  0.1000000000D+01
 d    1  1.00
  0.3180000000D+00  0.1000000000D+01
 f    1  1.00
  0.7610000000D+00  0.1000000000D+01
  
   3 0
 s   10  1.00
  0.1533000000D+05  0.5079996682D-03
  0.2299000000D+04  0.3928997434D-02
  0.5224000000D+03  0.2024298678D-01
  0.1473000000D+03  0.7918094828D-01
  0.4755000000D+02  0.2306868493D+00
  0.1676000000D+02  0.4331177171D+00
  0.6207000000D+01  0.3502597712D+00
  0.1752000000D+01  0.4272797209D-01
  0.6882000000D+00 -0.8153994674D-02
  0.2384000000D+00  0.2380998445D-02
 s   10  1.00
  0.1533000000D+05 -0.1150000604D-03
  0.2299000000D+04 -0.8950004697D-03
  0.5224000000D+03 -0.4636002433D-02
  0.1473000000D+03 -0.1872400983D-01
  0.4755000000D+02 -0.5846303068D-01
  0.1676000000D+02 -0.1364630716D+00
  0.6207000000D+01 -0.1757400922D+00
  0.1752000000D+01  0.1609340845D+00
  0.6882000000D+00  0.6034183167D+00
  0.2384000000D+00  0.3787651988D+00
 s   10  1.00
  0.1533000000D+05  0.0000000000D+00
  0.2299000000D+04  0.0000000000D+00
  0.5224000000D+03  0.0000000000D+00
  0.1473000000D+03  0.0000000000D+00
  0.4755000000D+02  0.0000000000D+00
  0.1676000000D+02  0.0000000000D+00
  0.6207000000D+01  0.0000000000D+00
  0.1752000000D+01  0.1000000000D+01
  0.6882000000D+00  0.0000000000D+00
  0.2384000000D+00  0.0000000000D+00
 s   10  1.00
  0.1533000000D+05  0.0000000000D+00
  0.2299000000D+04  0.0000000000D+00
  0.5224000000D+03  0.0000000000D+00
  0.1473000000D+03  0.0000000000D+00
  0.4755000000D+02  0.0000000000D+00
  0.1676000000D+02  0.0000000000D+00
  0.6207000000D+01  0.0000000000D+00
  0.1752000000D+01  0.0000000000D+00
  0.6882000000D+00  0.0000000000D+00
  0.2384000000D+00  0.1000000000D+01
 p    5  1.00
  0.3446000000D+02  0.1592799074D-01
  0.7749000000D+01  0.9973994203D-01
  0.2280000000D+01  0.3104918195D+00
  0.7156000000D+00  0.4910257146D+00
  0.2140000000D+00  0.3363368045D+00
 p    5  1.00
  0.3446000000D+02  0.0000000000D+00
  0.7749000000D+01  0.0000000000D+00
  0.2280000000D+01  0.0000000000D+00
  0.7156000000D+00  0.1000000000D+01
  0.2140000000D+00  0.0000000000D+00
 p    5  1.00
  0.3446000000D+02  0.0000000000D+00
  0.7749000000D+01  0.0000000000D+00
  0.2280000000D+01  0.0000000000D+00
  0.7156000000D+00  0.0000000000D+00
  0.2140000000D+00  0.1000000000D+01
 d    1  1.00
  0.2314000000D+01  0.1000000000D+01
 d    1  1.00
  0.6450000000D+00  0.1000000000D+01
 f    1  1.00
  0.1428000000D+01  0.1000000000D+01
  
   4 0
 s   10  1.00
  0.8236000000D+04  0.5309998617D-03
  0.1235000000D+04  0.4107998930D-02
  0.2808000000D+03  0.2108699451D-01
  0.7927000000D+02  0.8185297868D-01
  0.2559000000D+02  0.2348169388D+00
  0.8997000000D+01  0.4344008869D+00
  0.3319000000D+01  0.3461289099D+00
  0.9059000000D+00  0.3937798974D-01
  0.3643000000D+00 -0.8982997660D-02
  0.1285000000D+00  0.2384999379D-02
 s   10  1.00
  0.8236000000D+04 -0.1129999414D-03
  0.1235000000D+04 -0.8779995449D-03
  0.2808000000D+03 -0.4539997647D-02
  0.7927000000D+02 -0.1813299060D-01
  0.2559000000D+02 -0.5575997110D-01
  0.8997000000D+01 -0.1268949342D+00
  0.3319000000D+01 -0.1703519117D+00
  0.9059000000D+00  0.1403819272D+00
  0.3643000000D+00  0.5986836897D+00
  0.1285000000D+00  0.3953887950D+00
 s   10  1.00
  0.8236000000D+04  0.0000000000D+00
  0.1235000000D+04  0.0000000000D+00
  0.2808000000D+03  0.0000000000D+00
  0.7927000000D+02  0.0000000000D+00
  0.2559000000D+02  0.0000000000D+00
  0.8997000000D+01  0.0000000000D+00
  0.3319000000D+01  0.0000000000D+00
  0.9059000000D+00  0.1000000000D+01
  0.3643000000D+00  0.0000000000D+00
  0.1285000000D+00  0.0000000000D+00
 s   10  1.00
  0.8236000000D+04  0.0000000000D+00
  0.1235000000D+04  0.0000000000D+00
  0.2808000000D+03  0.0000000000D+00
  0.7927000000D+02  0.0000000000D+00
  0.2559000000D+02  0.0000000000D+00
  0.8997000000D+01  0.0000000000D+00
  0.3319000000D+01  0.0000000000D+00
  0.9059000000D+00  0.0000000000D+00
  0.3643000000D+00  0.0000000000D+00
  0.1285000000D+00  0.1000000000D+01
 p    5  1.00
  0.1871000000D+02  0.1403099838D-01
  0.4133000000D+01  0.8686598995D-01
  0.1200000000D+01  0.2902159664D+00
  0.3827000000D+00  0.5010079421D+00
  0.1209000000D+00  0.3434059603D+00
 p    5  1.00
  0.1871000000D+02  0.0000000000D+00
  0.4133000000D+01  0.0000000000D+00
  0.1200000000D+01  0.0000000000D+00
  0.3827000000D+00  0.1000000000D+01
  0.1209000000D+00  0.0000000000D+00
 p    5  1.00
  0.1871000000D+02  0.0000000000D+00
  0.4133000000D+01  0.0000000000D+00
  0.1200000000D+01  0.0000000000D+00
  0.3827000000D+00  0.0000000000D+00
  0.1209000000D+00  0.1000000000D+01
 d    1  1.00
  0.1097000000D+01  0.1000000000D+01
 d    1  1.00
  0.3180000000D+00  0.1000000000D+01
 f    1  1.00
  0.7610000000D+00  0.1000000000D+01
  
   5 0
 s   10  1.00
  0.1533000000D+05  0.5079996682D-03
  0.2299000000D+04  0.3928997434D-02
  0.5224000000D+03  0.2024298678D-01
  0.1473000000D+03  0.7918094828D-01
  0.4755000000D+02  0.2306868493D+00
  0.1676000000D+02  0.4331177171D+00
  0.6207000000D+01  0.3502597712D+00
  0.1752000000D+01  0.4272797209D-01
  0.6882000000D+00 -0.8153994674D-02
  0.2384000000D+00  0.2380998445D-02
 s   10  1.00
  0.1533000000D+05 -0.1150000604D-03
  0.2299000000D+04 -0.8950004697D-03
  0.5224000000D+03 -0.4636002433D-02
  0.1473000000D+03 -0.1872400983D-01
  0.4755000000D+02 -0.5846303068D-01
  0.1676000000D+02 -0.1364630716D+00
  0.6207000000D+01 -0.1757400922D+00
  0.1752000000D+01  0.1609340845D+00
  0.6882000000D+00  0.6034183167D+00
  0.2384000000D+00  0.3787651988D+00
 s   10  1.00
  0.1533000000D+05  0.0000000000D+00
  0.2299000000D+04  0.0000000000D+00
  0.5224000000D+03  0.0000000000D+00
  0.1473000000D+03  0.0000000000D+00
  0.4755000000D+02  0.0000000000D+00
  0.1676000000D+02  0.0000000000D+00
  0.6207000000D+01  0.0000000000D+00
  0.1752000000D+01  0.1000000000D+01
  0.6882000000D+00  0.0000000000D+00
  0.2384000000D+00  0.0000000000D+00
 s   10  1.00
  0.1533000000D+05  0.0000000000D+00
  0.2299000000D+04  0.0000000000D+00
  0.5224000000D+03  0.0000000000D+00
  0.1473000000D+03  0.0000000000D+00
  0.4755000000D+02  0.0000000000D+00
  0.1676000000D+02  0.0000000000D+00
  0.6207000000D+01  0.0000000000D+00
  0.1752000000D+01  0.0000000000D+00
  0.6882000000D+00  0.0000000000D+00
  0.2384000000D+00  0.1000000000D+01
 p    5  1.00
  0.3446000000D+02  0.1592799074D-01
  0.7749000000D+01  0.9973994203D-01
  0.2280000000D+01  0.3104918195D+00
  0.7156000000D+00  0.4910257146D+00
  0.2140000000D+00  0.3363368045D+00
 p    5  1.00
  0.3446000000D+02  0.0000000000D+00
  0.7749000000D+01  0.0000000000D+00
  0.2280000000D+01  0.0000000000D+00
  0.7156000000D+00  0.1000000000D+01
  0.2140000000D+00  0.0000000000D+00
 p    5  1.00
  0.3446000000D+02  0.0000000000D+00
  0.7749000000D+01  0.0000000000D+00
  0.2280000000D+01  0.0000000000D+00
  0.7156000000D+00  0.0000000000D+00
  0.2140000000D+00  0.1000000000D+01
 d    1  1.00
  0.2314000000D+01  0.1000000000D+01
 d    1  1.00
  0.6450000000D+00  0.1000000000D+01
 f    1  1.00
  0.1428000000D+01  0.1000000000D+01
  
   6 0
 s   10  1.00
  0.8236000000D+04  0.5309998617D-03
  0.1235000000D+04  0.4107998930D-02
  0.2808000000D+03  0.2108699451D-01
  0.7927000000D+02  0.8185297868D-01
  0.2559000000D+02  0.2348169388D+00
  0.8997000000D+01  0.4344008869D+00
  0.3319000000D+01  0.3461289099D+00
  0.9059000000D+00  0.3937798974D-01
  0.3643000000D+00 -0.8982997660D-02
  0.1285000000D+00  0.2384999379D-02
 s   10  1.00
  0.8236000000D+04 -0.1129999414D-03
  0.1235000000D+04 -0.8779995449D-03
  0.2808000000D+03 -0.4539997647D-02
  0.7927000000D+02 -0.1813299060D-01
  0.2559000000D+02 -0.5575997110D-01
  0.8997000000D+01 -0.1268949342D+00
  0.3319000000D+01 -0.1703519117D+00
  0.9059000000D+00  0.1403819272D+00
  0.3643000000D+00  0.5986836897D+00
  0.1285000000D+00  0.3953887950D+00
 s   10  1.00
  0.8236000000D+04  0.0000000000D+00
  0.1235000000D+04  0.0000000000D+00
  0.2808000000D+03  0.0000000000D+00
  0.7927000000D+02  0.0000000000D+00
  0.2559000000D+02  0.0000000000D+00
  0.8997000000D+01  0.0000000000D+00
  0.3319000000D+01  0.0000000000D+00
  0.9059000000D+00  0.1000000000D+01
  0.3643000000D+00  0.0000000000D+00
  0.1285000000D+00  0.0000000000D+00
 s   10  1.00
  0.8236000000D+04  0.0000000000D+00
  0.1235000000D+04  0.0000000000D+00
  0.2808000000D+03  0.0000000000D+00
  0.7927000000D+02  0.0000000000D+00
  0.2559000000D+02  0.0000000000D+00
  0.8997000000D+01  0.0000000000D+00
  0.3319000000D+01  0.0000000000D+00
  0.9059000000D+00  0.0000000000D+00
  0.3643000000D+00  0.0000000000D+00
  0.1285000000D+00  0.1000000000D+01
 p    5  1.00
  0.1871000000D+02  0.1403099838D-01
  0.4133000000D+01  0.8686598995D-01
  0.1200000000D+01  0.2902159664D+00
  0.3827000000D+00  0.5010079421D+00
  0.1209000000D+00  0.3434059603D+00
 p    5  1.00
  0.1871000000D+02  0.0000000000D+00
  0.4133000000D+01  0.0000000000D+00
  0.1200000000D+01  0.0000000000D+00
  0.3827000000D+00  0.1000000000D+01
  0.1209000000D+00  0.0000000000D+00
 p    5  1.00
  0.1871000000D+02  0.0000000000D+00
  0.4133000000D+01  0.0000000000D+00
  0.1200000000D+01  0.0000000000D+00
  0.3827000000D+00  0.0000000000D+00
  0.1209000000D+00  0.1000000000D+01
 d    1  1.00
  0.1097000000D+01  0.1000000000D+01
 d    1  1.00
  0.3180000000D+00  0.1000000000D+01
 f    1  1.00
  0.7610000000D+00  0.1000000000D+01
  
   7 0
 s   10  1.00
  0.1533000000D+05  0.5079996682D-03
  0.2299000000D+04  0.3928997434D-02
  0.5224000000D+03  0.2024298678D-01
  0.1473000000D+03  0.7918094828D-01
  0.4755000000D+02  0.2306868493D+00
  0.1676000000D+02  0.4331177171D+00
  0.6207000000D+01  0.3502597712D+00
  0.1752000000D+01  0.4272797209D-01
  0.6882000000D+00 -0.8153994674D-02
  0.2384000000D+00  0.2380998445D-02
 s   10  1.00
  0.1533000000D+05 -0.1150000604D-03
  0.2299000000D+04 -0.8950004697D-03
  0.5224000000D+03 -0.4636002433D-02
  0.1473000000D+03 -0.1872400983D-01
  0.4755000000D+02 -0.5846303068D-01
  0.1676000000D+02 -0.1364630716D+00
  0.6207000000D+01 -0.1757400922D+00
  0.1752000000D+01  0.1609340845D+00
  0.6882000000D+00  0.6034183167D+00
  0.2384000000D+00  0.3787651988D+00
 s   10  1.00
  0.1533000000D+05  0.0000000000D+00
  0.2299000000D+04  0.0000000000D+00
  0.5224000000D+03  0.0000000000D+00
  0.1473000000D+03  0.0000000000D+00
  0.4755000000D+02  0.0000000000D+00
  0.1676000000D+02  0.0000000000D+00
  0.6207000000D+01  0.0000000000D+00
  0.1752000000D+01  0.1000000000D+01
  0.6882000000D+00  0.0000000000D+00
  0.2384000000D+00  0.0000000000D+00
 s   10  1.00
  0.1533000000D+05  0.0000000000D+00
  0.2299000000D+04  0.0000000000D+00
  0.5224000000D+03  0.0000000000D+00
  0.1473000000D+03  0.0000000000D+00
  0.4755000000D+02  0.0000000000D+00
  0.1676000000D+02  0.0000000000D+00
  0.6207000000D+01  0.0000000000D+00
  0.1752000000D+01  0.0000000000D+00
  0.6882000000D+00  0.0000000000D+00
  0.2384000000D+00  0.1000000000D+01
 p    5  1.00
  0.3446000000D+02  0.1592799074D-01
  0.7749000000D+01  0.9973994203D-01
  0.2280000000D+01  0.3104918195D+00
  0.7156000000D+00  0.4910257146D+00
  0.2140000000D+00  0.3363368045D+00
 p    5  1.00
  0.3446000000D+02  0.0000000000D+00
  0.7749000000D+01  0.0000000000D+00
  0.2280000000D+01  0.0000000000D+00
  0.7156000000D+00  0.1000000000D+01
  0.2140000000D+00  0.0000000000D+00
 p    5  1.00
  0.3446000000D+02  0.0000000000D+00
  0.7749000000D+01  0.0000000000D+00
  0.2280000000D+01  0.0000000000D+00
  0.7156000000D+00  0.0000000000D+00
  0.2140000000D+00  0.1000000000D+01
 d    1  1.00
  0.2314000000D+01  0.1000000000D+01
 d    1  1.00
  0.6450000000D+00  0.1000000000D+01
 f    1  1.00
  0.1428000000D+01  0.1000000000D+01
  
   8 0
 s   10  1.00
  0.8236000000D+04  0.5309998617D-03
  0.1235000000D+04  0.4107998930D-02
  0.2808000000D+03  0.2108699451D-01
  0.7927000000D+02  0.8185297868D-01
  0.2559000000D+02  0.2348169388D+00
  0.8997000000D+01  0.4344008869D+00
  0.3319000000D+01  0.3461289099D+00
  0.9059000000D+00  0.3937798974D-01
  0.3643000000D+00 -0.8982997660D-02
  0.1285000000D+00  0.2384999379D-02
 s   10  1.00
  0.8236000000D+04 -0.1129999414D-03
  0.1235000000D+04 -0.8779995449D-03
  0.2808000000D+03 -0.4539997647D-02
  0.7927000000D+02 -0.1813299060D-01
  0.2559000000D+02 -0.5575997110D-01
  0.8997000000D+01 -0.1268949342D+00
  0.3319000000D+01 -0.1703519117D+00
  0.9059000000D+00  0.1403819272D+00
  0.3643000000D+00  0.5986836897D+00
  0.1285000000D+00  0.3953887950D+00
 s   10  1.00
  0.8236000000D+04  0.0000000000D+00
  0.1235000000D+04  0.0000000000D+00
  0.2808000000D+03  0.0000000000D+00
  0.7927000000D+02  0.0000000000D+00
  0.2559000000D+02  0.0000000000D+00
  0.8997000000D+01  0.0000000000D+00
  0.3319000000D+01  0.0000000000D+00
  0.9059000000D+00  0.1000000000D+01
  0.3643000000D+00  0.0000000000D+00
  0.1285000000D+00  0.0000000000D+00
 s   10  1.00
  0.8236000000D+04  0.0000000000D+00
  0.1235000000D+04  0.0000000000D+00
  0.2808000000D+03  0.0000000000D+00
  0.7927000000D+02  0.0000000000D+00
  0.2559000000D+02  0.0000000000D+00
  0.8997000000D+01  0.0000000000D+00
  0.3319000000D+01  0.0000000000D+00
  0.9059000000D+00  0.0000000000D+00
  0.3643000000D+00  0.0000000000D+00
  0.1285000000D+00  0.1000000000D+01
 p    5  1.00
  0.1871000000D+02  0.1403099838D-01
  0.4133000000D+01  0.8686598995D-01
  0.1200000000D+01  0.2902159664D+00
  0.3827000000D+00  0.5010079421D+00
  0.1209000000D+00  0.3434059603D+00
 p    5  1.00
  0.1871000000D+02  0.0000000000D+00
  0.4133000000D+01  0.0000000000D+00
  0.1200000000D+01  0.0000000000D+00
  0.3827000000D+00  0.1000000000D+01
  0.1209000000D+00  0.0000000000D+00
 p    5  1.00
  0.1871000000D+02  0.0000000000D+00
  0.4133000000D+01  0.0000000000D+00
  0.1200000000D+01  0.0000000000D+00
  0.3827000000D+00  0.0000000000D+00
  0.1209000000D+00  0.1000000000D+01
 d    1  1.00
  0.1097000000D+01  0.1000000000D+01
 d    1  1.00
  0.3180000000D+00  0.1000000000D+01
 f    1  1.00
  0.7610000000D+00  0.1000000000D+01
  
   9 0
 s   10  1.00
  0.1533000000D+05  0.5079996682D-03
  0.2299000000D+04  0.3928997434D-02
  0.5224000000D+03  0.2024298678D-01
  0.1473000000D+03  0.7918094828D-01
  0.4755000000D+02  0.2306868493D+00
  0.1676000000D+02  0.4331177171D+00
  0.6207000000D+01  0.3502597712D+00
  0.1752000000D+01  0.4272797209D-01
  0.6882000000D+00 -0.8153994674D-02
  0.2384000000D+00  0.2380998445D-02
 s   10  1.00
  0.1533000000D+05 -0.1150000604D-03
  0.2299000000D+04 -0.8950004697D-03
  0.5224000000D+03 -0.4636002433D-02
  0.1473000000D+03 -0.1872400983D-01
  0.4755000000D+02 -0.5846303068D-01
  0.1676000000D+02 -0.1364630716D+00
  0.6207000000D+01 -0.1757400922D+00
  0.1752000000D+01  0.1609340845D+00
  0.6882000000D+00  0.6034183167D+00
  0.2384000000D+00  0.3787651988D+00
 s   10  1.00
  0.1533000000D+05  0.0000000000D+00
  0.2299000000D+04  0.0000000000D+00
  0.5224000000D+03  0.0000000000D+00
  0.1473000000D+03  0.0000000000D+00
  0.4755000000D+02  0.0000000000D+00
  0.1676000000D+02  0.0000000000D+00
  0.6207000000D+01  0.0000000000D+00
  0.1752000000D+01  0.1000000000D+01
  0.6882000000D+00  0.0000000000D+00
  0.2384000000D+00  0.0000000000D+00
 s   10  1.00
  0.1533000000D+05  0.0000000000D+00
  0.2299000000D+04  0.0000000000D+00
  0.5224000000D+03  0.0000000000D+00
  0.1473000000D+03  0.0000000000D+00
  0.4755000000D+02  0.0000000000D+00
  0.1676000000D+02  0.0000000000D+00
  0.6207000000D+01  0.0000000000D+00
  0.1752000000D+01  0.0000000000D+00
  0.6882000000D+00  0.0000000000D+00
  0.2384000000D+00  0.1000000000D+01
 p    5  1.00
  0.3446000000D+02  0.1592799074D-01
  0.7749000000D+01  0.9973994203D-01
  0.2280000000D+01  0.3104918195D+00
  0.7156000000D+00  0.4910257146D+00
  0.2140000000D+00  0.3363368045D+00
 p    5  1.00
  0.3446000000D+02  0.0000000000D+00
  0.7749000000D+01  0.0000000000D+00
  0.2280000000D+01  0.0000000000D+00
  0.7156000000D+00  0.1000000000D+01
  0.2140000000D+00  0.0000000000D+00
 p    5  1.00
  0.3446000000D+02  0.0000000000D+00
  0.7749000000D+01  0.0000000000D+00
  0.2280000000D+01  0.0000000000D+00
  0.7156000000D+00  0.0000000000D+00
  0.2140000000D+00  0.1000000000D+01
 d    1  1.00
  0.2314000000D+01  0.1000000000D+01
 d    1  1.00
  0.6450000000D+00  0.1000000000D+01
 f    1  1.00
  0.1428000000D+01  0.1000000000D+01
  
  10 0
 s   10  1.00
  0.8236000000D+04  0.5309998617D-03
  0.1235000000D+04  0.4107998930D-02
  0.2808000000D+03  0.2108699451D-01
  0.7927000000D+02  0.8185297868D-01
  0.2559000000D+02  0.2348169388D+00
  0.8997000000D+01  0.4344008869D+00
  0.3319000000D+01  0.3461289099D+00
  0.9059000000D+00  0.3937798974D-01
  0.3643000000D+00 -0.8982997660D-02
  0.1285000000D+00  0.2384999379D-02
 s   10  1.00
  0.8236000000D+04 -0.1129999414D-03
  0.1235000000D+04 -0.8779995449D-03
  0.2808000000D+03 -0.4539997647D-02
  0.7927000000D+02 -0.1813299060D-01
  0.2559000000D+02 -0.5575997110D-01
  0.8997000000D+01 -0.1268949342D+00
  0.3319000000D+01 -0.1703519117D+00
  0.9059000000D+00  0.1403819272D+00
  0.3643000000D+00  0.5986836897D+00
  0.1285000000D+00  0.3953887950D+00
 s   10  1.00
  0.8236000000D+04  0.0000000000D+00
  0.1235000000D+04  0.0000000000D+00
  0.2808000000D+03  0.0000000000D+00
  0.7927000000D+02  0.0000000000D+00
  0.2559000000D+02  0.0000000000D+00
  0.8997000000D+01  0.0000000000D+00
  0.3319000000D+01  0.0000000000D+00
  0.9059000000D+00  0.1000000000D+01
  0.3643000000D+00  0.0000000000D+00
  0.1285000000D+00  0.0000000000D+00
 s   10  1.00
  0.8236000000D+04  0.0000000000D+00
  0.1235000000D+04  0.0000000000D+00
  0.2808000000D+03  0.0000000000D+00
  0.7927000000D+02  0.0000000000D+00
  0.2559000000D+02  0.0000000000D+00
  0.8997000000D+01  0.0000000000D+00
  0.3319000000D+01  0.0000000000D+00
  0.9059000000D+00  0.0000000000D+00
  0.3643000000D+00  0.0000000000D+00
  0.1285000000D+00  0.1000000000D+01
 p    5  1.00
  0.1871000000D+02  0.1403099838D-01
  0.4133000000D+01  0.8686598995D-01
  0.1200000000D+01  0.2902159664D+00
  0.3827000000D+00  0.5010079421D+00
  0.1209000000D+00  0.3434059603D+00
 p    5  1.00
  0.1871000000D+02  0.0000000000D+00
  0.4133000000D+01  0.0000000000D+00
  0.1200000000D+01  0.0000000000D+00
  0.3827000000D+00  0.1000000000D+01
  0.1209000000D+00  0.0000000000D+00
 p    5  1.00
  0.1871000000D+02  0.0000000000D+00
  0.4133000000D+01  0.0000000000D+00
  0.1200000000D+01  0.0000000000D+00
  0.3827000000D+00  0.0000000000D+00
  0.1209000000D+00  0.1000000000D+01
 d    1  1.00
  0.1097000000D+01  0.1000000000D+01
 d    1  1.00
  0.3180000000D+00  0.1000000000D+01
 f    1  1.00
  0.7610000000D+00  0.1000000000D+01
  
  11 0
 s   10  1.00
  0.1533000000D+05  0.5079996682D-03
  0.2299000000D+04  0.3928997434D-02
  0.5224000000D+03  0.2024298678D-01
  0.1473000000D+03  0.7918094828D-01
  0.4755000000D+02  0.2306868493D+00
  0.1676000000D+02  0.4331177171D+00
  0.6207000000D+01  0.3502597712D+00
  0.1752000000D+01  0.4272797209D-01
  0.6882000000D+00 -0.8153994674D-02
  0.2384000000D+00  0.2380998445D-02
 s   10  1.00
  0.1533000000D+05 -0.1150000604D-03
  0.2299000000D+04 -0.8950004697D-03
  0.5224000000D+03 -0.4636002433D-02
  0.1473000000D+03 -0.1872400983D-01
  0.4755000000D+02 -0.5846303068D-01
  0.1676000000D+02 -0.1364630716D+00
  0.6207000000D+01 -0.1757400922D+00
  0.1752000000D+01  0.1609340845D+00
  0.6882000000D+00  0.6034183167D+00
  0.2384000000D+00  0.3787651988D+00
 s   10  1.00
  0.1533000000D+05  0.0000000000D+00
  0.2299000000D+04  0.0000000000D+00
  0.5224000000D+03  0.0000000000D+00
  0.1473000000D+03  0.0000000000D+00
  0.4755000000D+02  0.0000000000D+00
  0.1676000000D+02  0.0000000000D+00
  0.6207000000D+01  0.0000000000D+00
  0.1752000000D+01  0.1000000000D+01
  0.6882000000D+00  0.0000000000D+00
  0.2384000000D+00  0.0000000000D+00
 s   10  1.00
  0.1533000000D+05  0.0000000000D+00
  0.2299000000D+04  0.0000000000D+00
  0.5224000000D+03  0.0000000000D+00
  0.1473000000D+03  0.0000000000D+00
  0.4755000000D+02  0.0000000000D+00
  0.1676000000D+02  0.0000000000D+00
  0.6207000000D+01  0.0000000000D+00
  0.1752000000D+01  0.0000000000D+00
  0.6882000000D+00  0.0000000000D+00
  0.2384000000D+00  0.1000000000D+01
 p    5  1.00
  0.3446000000D+02  0.1592799074D-01
  0.7749000000D+01  0.9973994203D-01
  0.2280000000D+01  0.3104918195D+00
  0.7156000000D+00  0.4910257146D+00
  0.2140000000D+00  0.3363368045D+00
 p    5  1.00
  0.3446000000D+02  0.0000000000D+00
  0.7749000000D+01  0.0000000000D+00
  0.2280000000D+01  0.0000000000D+00
  0.7156000000D+00  0.1000000000D+01
  0.2140000000D+00  0.0000000000D+00
 p    5  1.00
  0.3446000000D+02  0.0000000000D+00
  0.7749000000D+01  0.0000000000D+00
  0.2280000000D+01  0.0000000000D+00
  0.7156000000D+00  0.0000000000D+00
  0.2140000000D+00  0.1000000000D+01
 d    1  1.00
  0.2314000000D+01  0.1000000000D+01
 d    1  1.00
  0.6450000000D+00  0.1000000000D+01
 f    1  1.00
  0.1428000000D+01  0.1000000000D+01
  
  12 0
 s   10  1.00
  0.8236000000D+04  0.5309998617D-03
  0.1235000000D+04  0.4107998930D-02
  0.2808000000D+03  0.2108699451D-01
  0.7927000000D+02  0.8185297868D-01
  0.2559000000D+02  0.2348169388D+00
  0.8997000000D+01  0.4344008869D+00
  0.3319000000D+01  0.3461289099D+00
  0.9059000000D+00  0.3937798974D-01
  0.3643000000D+00 -0.8982997660D-02
  0.1285000000D+00  0.2384999379D-02
 s   10  1.00
  0.8236000000D+04 -0.1129999414D-03
  0.1235000000D+04 -0.8779995449D-03
  0.2808000000D+03 -0.4539997647D-02
  0.7927000000D+02 -0.1813299060D-01
  0.2559000000D+02 -0.5575997110D-01
  0.8997000000D+01 -0.1268949342D+00
  0.3319000000D+01 -0.1703519117D+00
  0.9059000000D+00  0.1403819272D+00
  0.3643000000D+00  0.5986836897D+00
  0.1285000000D+00  0.3953887950D+00
 s   10  1.00
  0.8236000000D+04  0.0000000000D+00
  0.1235000000D+04  0.0000000000D+00
  0.2808000000D+03  0.0000000000D+00
  0.7927000000D+02  0.0000000000D+00
  0.2559000000D+02  0.0000000000D+00
  0.8997000000D+01  0.0000000000D+00
  0.3319000000D+01  0.0000000000D+00
  0.9059000000D+00  0.1000000000D+01
  0.3643000000D+00  0.0000000000D+00
  0.1285000000D+00  0.0000000000D+00
 s   10  1.00
  0.8236000000D+04  0.0000000000D+00
  0.1235000000D+04  0.0000000000D+00
  0.2808000000D+03  0.0000000000D+00
  0.7927000000D+02  0.0000000000D+00
  0.2559000000D+02  0.0000000000D+00
  0.8997000000D+01  0.0000000000D+00
  0.3319000000D+01  0.0000000000D+00
  0.9059000000D+00  0.0000000000D+00
  0.3643000000D+00  0.0000000000D+00
  0.1285000000D+00  0.1000000000D+01
 p    5  1.00
  0.1871000000D+02  0.1403099838D-01
  0.4133000000D+01  0.8686598995D-01
  0.1200000000D+01  0.2902159664D+00
  0.3827000000D+00  0.5010079421D+00
  0.1209000000D+00  0.3434059603D+00
 p    5  1.00
  0.1871000000D+02  0.0000000000D+00
  0.4133000000D+01  0.0000000000D+00
  0.1200000000D+01  0.0000000000D+00
  0.3827000000D+00  0.1000000000D+01
  0.1209000000D+00  0.0000000000D+00
 p    5  1.00
  0.1871000000D+02  0.0000000000D+00
  0.4133000000D+01  0.0000000000D+00
  0.1200000000D+01  0.0000000000D+00
  0.3827000000D+00  0.0000000000D+00
  0.1209000000D+00  0.1000000000D+01
 d    1  1.00
  0.1097000000D+01  0.1000000000D+01
 d    1  1.00
  0.3180000000D+00  0.1000000000D+01
 f    1  1.00
  0.7610000000D+00  0.1000000000D+01
  
  13 0
 s   10  1.00
  0.1533000000D+05  0.5079996682D-03
  0.2299000000D+04  0.3928997434D-02
  0.5224000000D+03  0.2024298678D-01
  0.1473000000D+03  0.7918094828D-01
  0.4755000000D+02  0.2306868493D+00
  0.1676000000D+02  0.4331177171D+00
  0.6207000000D+01  0.3502597712D+00
  0.1752000000D+01  0.4272797209D-01
  0.6882000000D+00 -0.8153994674D-02
  0.2384000000D+00  0.2380998445D-02
 s   10  1.00
  0.1533000000D+05 -0.1150000604D-03
  0.2299000000D+04 -0.8950004697D-03
  0.5224000000D+03 -0.4636002433D-02
  0.1473000000D+03 -0.1872400983D-01
  0.4755000000D+02 -0.5846303068D-01
  0.1676000000D+02 -0.1364630716D+00
  0.6207000000D+01 -0.1757400922D+00
  0.1752000000D+01  0.1609340845D+00
  0.6882000000D+00  0.6034183167D+00
  0.2384000000D+00  0.3787651988D+00
 s   10  1.00
  0.1533000000D+05  0.0000000000D+00
  0.2299000000D+04  0.0000000000D+00
  0.5224000000D+03  0.0000000000D+00
  0.1473000000D+03  0.0000000000D+00
  0.4755000000D+02  0.0000000000D+00
  0.1676000000D+02  0.0000000000D+00
  0.6207000000D+01  0.0000000000D+00
  0.1752000000D+01  0.1000000000D+01
  0.6882000000D+00  0.0000000000D+00
  0.2384000000D+00  0.0000000000D+00
 s   10  1.00
  0.1533000000D+05  0.0000000000D+00
  0.2299000000D+04  0.0000000000D+00
  0.5224000000D+03  0.0000000000D+00
  0.1473000000D+03  0.0000000000D+00
  0.4755000000D+02  0.0000000000D+00
  0.1676000000D+02  0.0000000000D+00
  0.6207000000D+01  0.0000000000D+00
  0.1752000000D+01  0.0000000000D+00
  0.6882000000D+00  0.0000000000D+00
  0.2384000000D+00  0.1000000000D+01
 p    5  1.00
  0.3446000000D+02  0.1592799074D-01
  0.7749000000D+01  0.9973994203D-01
  0.2280000000D+01  0.3104918195D+00
  0.7156000000D+00  0.4910257146D+00
  0.2140000000D+00  0.3363368045D+00
 p    5  1.00
  0.3446000000D+02  0.0000000000D+00
  0.7749000000D+01  0.0000000000D+00
  0.2280000000D+01  0.0000000000D+00
  0.7156000000D+00  0.1000000000D+01
  0.2140000000D+00  0.0000000000D+00
 p    5  1.00
  0.3446000000D+02  0.0000000000D+00
  0.7749000000D+01  0.0000000000D+00
  0.2280000000D+01  0.0000000000D+00
  0.7156000000D+00  0.0000000000D+00
  0.2140000000D+00  0.1000000000D+01
 d    1  1.00
  0.2314000000D+01  0.1000000000D+01
 d    1  1.00
  0.6450000000D+00  0.1000000000D+01
 f    1  1.00
  0.1428000000D+01  0.1000000000D+01


[MO]
 Sym=      1.1
 Ene=       0.0000
 Spin= Alpha
 Occup=    2.000000
1 0.033579685759645
2 0.20736193363326
3 -0.000043777549665
4 -0.004241030833963
5 0.000877470792928
6 -0.000277185588772
7 0.002652308371468
8 0.18561669507759
9 0.025254349178668
10 -0.038026726669581
11 0.001460126810817
12 0.000258398447412
13 0.000116192620453
14 0.002244927284284
15 0.003222280265904
16 0.003277062963532
17 -0.001648429850938
18 -0.002315756700122
19 -0.001116698272636
20 0.000092631466865
21 0.000133571261865
22 -0.000037112662181
23 -0.000641597851511
24 -0.000920854686492
25 -0.001414372468958
26 -0.000044298322995
27 0.000130256764208
28 -0.000085958441213
29 0.000000001200362
30 0.000000000279392
31 0.000032526237350
32 -0.000096222071901
33 0.000234617334969
34 -0.000138395263068
35 0.000000002622826
36 0.000000000164111
37 0.000065836690416
38 -0.000110538686195
39 0.000124448441957
40 -0.000013909755762
41 0.000000002787769
42 0.000000000926800
43 0.000127844036945
44 0.000811620951840
45 0.000446644119275
46 -0.001258265071116
47 0.000000001518726
48 -0.000000022576653
49 -0.000172124641916
50 -0.000049079863923
51 0.000003947918003
52 -0.000003155393314
53 0.000034406682858
54 0.000008617429698
55 -0.000006728340566
56 0.000031440864377
57 -0.000013914117512
58 0.000010961744933
59 -0.000034849913780
60 -0.000027172085897
61 -0.000030795618507
62 0.000028459291309
63 0.000018894054546
64 0.000020538661032
65 -0.000020246530599
66 0.000017561124147
67 0.000020777996802
68 -0.000017935615376
69 -0.000015381972999
70 -0.000013031746560
71 -0.000003797560230
72 -0.000003810142795
73 0.000000000074847
74 0.000000000144476
75 -0.000000000168121
76 0.000006416354580
77 -0.000000000325458
78 0.000006105561375
79 0.000011434862783
80 0.000011456965571
81 -0.000004763992033
82 -0.000016799913171
83 0.000000000242813
84 0.000000000125140
85 0.014435028067655
86 -0.000341077760152
87 0.000029758650930
88 0.001479921608712
89 -0.000000171671540
90 0.000006355760635
91 -0.000107549371951
92 -0.000001602554066
93 -0.000005079071701
94 -0.000081475704580
95 -0.000010687642830
96 -0.000005853807870
97 -0.000017405727248
98 0.000011797456327
99 0.000009187410797
100 -0.000020984867124
101 0.000000004122095
102 0.000001940010297
103 0.000002648344638
104 -0.000011334879460
105 -0.000002000391003
106 0.000013335270463
107 -0.000000029165609
108 -0.000005318019236
109 -0.000003431186243
110 -0.000000398564044
111 0.000002513777750
112 0.000029894947915
113 -0.000001222757350
114 -0.000000258229851
115 -0.000019988019087
116 0.000001757487128
117 -0.000003114356907
118 -0.000020120262347
119 0.000000083127349
120 -0.14258836830720
121 0.000420280960264
122 -0.000178620501189
123 -0.000632925454084
124 -0.000001513572767
125 -0.000023400412591
126 0.000687558352172
127 0.000002620816064
128 0.000024261197057
129 -0.000533910833179
130 0.000001745063883
131 -0.000005092944769
132 -0.000052777634984
133 0.000021494976716
134 0.000022122940755
135 -0.000043617917471
136 -0.000000030085286
137 0.000000467910205
138 0.000002123029083
139 -0.000021335288865
140 -0.000023013870241
141 0.000044349159106
142 0.000000053902056
143 -0.000000922201626
144 -0.000002904204893
145 0.000000316898203
146 -0.000000566722881
147 -0.000010753401762
148 0.000000191967407
149 -0.000000171645081
150 0.000007051824214
151 -0.000000617130961
152 0.000000931983614
153 0.000007375378182
154 0.000000062701342
155 -0.10040212475306
156 0.000125227901399
157 -0.000187806007782
158 -0.000320253586527
159 -0.000431624049936
160 -0.000000414359640
161 0.000025757119578
162 0.000266760585965
163 -0.000000916990988
164 -0.000070328139715
165 0.000184194356677
166 -0.000020004086318
167 0.000105177076140
168 -0.000123437631160
169 0.000057565178370
170 0.000065872452790
171 0.000002011719095
172 0.000003390223544
173 -0.000001191362999
174 0.000091240653682
175 -0.000038902222462
176 -0.000052338431220
177 -0.000002666873591
178 -0.000021483229944
179 0.000003234066387
180 -0.000053234819993
181 -0.000000764310695
182 0.000012243577425
183 0.000033183474639
184 0.000002868255779
185 -0.000012696552315
186 0.000038238531125
187 -0.000001842825377
188 -0.000003729930532
189 0.000000212571045
190 0.069054554946317
191 -0.000272308268435
192 0.000066901277207
193 0.000167135700581
194 -0.000197519141156
195 -0.000000882490184
196 -0.000011657211470
197 0.000197980951541
198 0.000001316712560
199 0.000029670440019
200 0.000022762798749
201 0.000001554383171
202 -0.000021097784706
203 0.000007055565643
204 -0.000002440921347
205 -0.000004614644296
206 0.000000385556528
207 -0.000000082356045
208 0.000000095547498
209 0.000030581481900
210 -0.000018258206445
211 -0.000012323275455
212 0.000000205716279
213 -0.000012009209597
214 -0.000000810653322
215 0.000007992808562
216 0.000000501057195
217 -0.000002824593488
218 -0.000005468631610
219 -0.000000971268266
220 0.000004564799704
221 -0.000005254846355
222 0.000000299029497
223 -0.000000775209875
224 0.000000222874613
225 0.049705398062695
226 -0.000155473241139
227 0.000081950000496
228 -0.000000923187598
229 -0.000212597688893
230 -0.000000416273153
231 0.000025760316322
232 0.000236784857468
233 -0.000000914966195
234 -0.000070334480453
235 0.000037347732132
236 -0.000020001626772
237 0.000105174864865
238 0.000044276361148
239 -0.000026307420934
240 -0.000017968940213
241 -0.000002011641934
242 -0.000003388898703
243 -0.000000891807039
244 -0.000045078814102
245 0.000029251604616
246 0.000015827209486
247 0.000002668208268
248 0.000021478618224
249 0.000003494721515
250 -0.000015091171196
251 -0.000000764299988
252 0.000012244398260
253 0.000012641257099
254 0.000002868032339
255 -0.000012697608164
256 0.000007605673693
257 -0.000001842616302
258 -0.000003729975948
259 -0.000000006882556
260 -0.048412349812236
261 0.000163958861151
262 -0.000046823187693
263 0.000016229109657
264 -0.000174474118736
265 -0.000000882601759
266 -0.000011657340223
267 0.000189569265985
268 0.000001316935594
269 0.000029670618406
270 0.000101507773205
271 0.000001554342480
272 -0.000021099515096
273 -0.000008735694413
274 0.000005447349866
275 0.000003288344547
276 -0.000000385584143
277 0.000000082518238
278 0.000000261227223
279 0.000015208836000
280 -0.000010579141635
281 -0.000004629694366
282 -0.000000205852476
283 0.000012008915303
284 -0.000000693032604
285 0.000009560649603
286 0.000000501119631
287 -0.000002824839479
288 -0.000006309224736
289 -0.000000971369316
290 0.000004565211679
291 -0.000006517732716
292 0.000000299046780
293 -0.000000775291819
294 -0.000000173352245
295 0.24585129229584
296 0.001676965105646
297 0.000381415302531
298 0.001343938587499
299 -0.000000129481833
300 0.000068950180304
301 -0.002293323639132
302 -0.000001576168786
303 0.000023854520773
304 -0.000870495864362
305 -0.000010727906728
306 -0.000096417793432
307 0.003413718271800
308 -0.000279946578941
309 -0.000281221294397
310 0.000561167873339
311 -0.000000003035183
312 -0.000001963674534
313 -0.000035891704012
314 -0.000464836417396
315 -0.000454588313932
316 0.000919424731328
317 0.000000028851632
318 0.000005287544358
319 -0.000027763382911
320 -0.000000403060414
321 -0.000004881047030
322 -0.000070189180669
323 -0.000001224803443
324 -0.000003961329397
325 0.000047097903587
326 0.000001765565733
327 0.000010509941172
328 0.000047070763970
329 0.000000082650010
330 0.87781578107806
331 -0.002861126136658
332 0.001252998880478
333 0.001476691240215
334 -0.000001612870624
335 -0.000152827496308
336 0.004845652377964
337 0.000002709456434
338 0.000133967992642
339 -0.004083746287218
340 0.000001777993457
341 0.000053651552216
342 -0.001759511353584
343 -0.000161503474923
344 -0.000161278099797
345 0.000322781574720
346 0.000000030424595
347 -0.000000478971449
348 -0.000018717652020
349 0.000302391401129
350 0.000298595990777
351 -0.000600987391906
352 -0.000000054455044
353 0.000000945595270
354 0.000035381931956
355 0.000000316217196
356 -0.000000752278969
357 -0.000035667121168
358 0.000000191682299
359 -0.000000271943179
360 0.000024111971097
361 -0.000000615932186
362 0.000001281231327
363 0.000023740493398
364 0.000000062769072
365 0.10787331262153
366 -0.000383097000388
367 0.000197867113475
368 0.000090399249573
369 -0.000000203291739
370 -0.000380695714358
371 0.000040407404183
372 -0.000001520437302
373 0.000530437966435
374 -0.000091222573975
375 -0.000010656558835
376 -0.000012833128211
377 0.000088313787826
378 -0.000052627822873
379 0.000098965208482
380 -0.000046337385609
381 -0.000001945367809
382 -0.000000004269391
383 -0.000008031991059
384 0.000104152052401
385 -0.000203082499932
386 0.000098930447531
387 0.000005316697968
388 0.000000031617922
389 0.000030975269853
390 -0.000000430968027
391 -0.000051175211716
392 0.000009409857429
393 0.000001821272883
394 0.000036242046000
395 -0.000004808083794
396 -0.000001243068600
397 0.000032416705296
398 -0.000007816564728
399 0.000000083513753
400 -0.15782953560962
401 0.000556419917259
402 -0.000179540537412
403 -0.000107856604981
404 -0.000001472971077
405 -0.000649304456663
406 0.000007518089910
407 0.000002552424415
408 0.000625653405234
409 0.000008715338652
410 0.000001684422729
411 0.000271260119049
412 -0.000023082286263
413 0.000018772116113
414 -0.000036091389218
415 0.000017319273105
416 -0.000000460772251
417 0.000000030331293
418 0.000001409242888
419 -0.000021559184630
420 0.000039808548931
421 -0.000018249364301
422 0.000000866317848
423 -0.000000053239277
424 0.000011397802766
425 0.000000327105136
426 0.000018418783821
427 -0.000001979023478
428 -0.000000635554597
429 -0.000011847374724
430 -0.000000437642937
431 0.000000196697004
432 -0.000012864016888
433 0.000003092781552
434 0.000000064318459
435 -0.091803718513955
436 -0.000048402192120
437 -0.000153379858650
438 -0.000373012747836
439 -0.000000197103381
440 -0.000501559229518
441 0.000040868294215
442 -0.000001511140352
443 0.000116917997542
444 -0.000070690444361
445 -0.000010666861576
446 0.000360200541568
447 0.000112459002808
448 0.000060980322944
449 -0.000126004868990
450 0.000065024546047
451 0.000001948938409
452 0.000000003470510
453 0.000009269410827
454 0.000027292980395
455 -0.000054234276294
456 0.000026941295899
457 -0.000005308366859
458 -0.000000029484517
459 -0.000014558268942
460 -0.000000431254019
461 -0.000039183378961
462 0.000010754570072
463 0.000001821717674
464 0.000023816362119
465 -0.000003635821778
466 -0.000001243129692
467 0.000028753657247
468 -0.000010792948072
469 0.000000083034171
470 -0.023661627760698
471 0.000039529859522
472 -0.000054544278993
473 0.000071722213177
474 -0.000001497794706
475 0.000263792774418
476 -0.000019415740621
477 0.000002574856680
478 -0.000198098711725
479 0.000037853841671
480 0.000001697231367
481 -0.000145638634209
482 -0.000026688627927
483 0.000011749295257
484 -0.000022256777003
485 0.000010507481746
486 0.000000463783348
487 -0.000000030262574
488 0.000000175598504
489 -0.000034894805703
490 0.000066024347495
491 -0.000031129541792
492 -0.000000872681569
493 0.000000053105672
494 -0.000013143163918
495 0.000000326873491
496 0.000005537048234
497 -0.000002732132269
498 -0.000000635065953
499 -0.000003769189849
500 -0.000000744910196
501 0.000000196519145
502 -0.000003659539898
503 0.000004410450282
504 0.000000064172646
 Sym=      2.1
 Ene=       0.0000
 Spin= Alpha
 Occup=    2.000000
1 0.13336880821629
2 0.44899054298017
3 0.001047018049140
4 -0.005086325892828
5 0.001234025614813
6 -0.000437589788309
7 0.003308986247070
8 0.72276164052045
9 -0.003076104122283
10 -0.23690599652575
11 0.005451807474113
12 0.000025706430594
13 -0.001863865926603
14 -0.003174457253778
15 -0.000912450928621
16 -0.000006447853440
17 0.002173737711665
18 0.000785360561248
19 -0.000277221903724
20 -0.000141337140741
21 -0.000043966110870
22 0.000059169290149
23 0.000983508653156
24 0.000196409467847
25 0.000097921232134
26 -0.000032063151459
27 -0.000048398768128
28 0.000080461919587
29 0.000000000793776
30 0.000000000988682
31 0.000069597400366
32 -0.000060055587670
33 -0.000087919486613
34 0.000147975074283
35 0.000000001363032
36 0.000000002638201
37 0.000144112045756
38 -0.000151217135987
39 0.000013951970053
40 0.000137265165934
41 0.000000003510810
42 0.000000004204161
43 0.000283686278417
44 -0.000913438173049
45 0.000387524533709
46 0.000525913639340
47 0.000000003276234
48 0.000000010396853
49 -0.000354263653699
50 -0.000217024895628
51 -0.000010089778697
52 0.000006517927757
53 0.000151354257401
54 0.000062076235881
55 -0.000021550256869
56 0.000139815194260
57 -0.000048539377255
58 0.000012805539148
59 -0.000135830445260
60 0.000014978302678
61 0.000007946560231
62 0.000000354023679
63 -0.000007385429996
64 -0.000005615974898
65 -0.000008663765845
66 -0.000012710071789
67 -0.000005045454421
68 0.000008188793238
69 -0.000060296803907
70 -0.000024491243532
71 -0.000007931019916
72 -0.000005327746508
73 0.000000000151923
74 0.000000000005997
75 -0.000000000430574
76 0.000013926517777
77 -0.000000000305056
78 0.000013936191172
79 0.000023797386953
80 0.000019224424477
81 -0.000009865597706
82 -0.000037381746750
83 0.000000000401230
84 0.000000000373850
85 0.049176888768013
86 0.000034713647640
87 0.000088059607339
88 -0.000068547059499
89 -0.000002375735225
90 -0.000005364041545
91 0.000303617761012
92 0.000011167983950
93 -0.000000909173830
94 -0.000098954600426
95 -0.000008527444396
96 0.000050196069321
97 -0.000245208520952
98 -0.000037157884837
99 -0.000039744160300
100 0.000076902045137
101 0.000000030120042
102 -0.000003065172246
103 -0.000007811988330
104 0.000003959778855
105 0.000002091878042
106 -0.000006051656897
107 -0.000000404589158
108 0.000010596232632
109 0.000014128695823
110 -0.000001296344696
111 0.000003747063828
112 0.000015469587091
113 0.000001714217560
114 0.000002131377767
115 -0.000009626411734
116 0.000000025011358
117 -0.000007158591429
118 -0.000011128217258
119 0.000000152790641
120 0.038997828577683
121 -0.000104138675004
122 0.000065610340572
123 0.000186717430035
124 0.000003139251964
125 0.000010301224904
126 -0.000266469349032
127 -0.000008327209894
128 -0.000003778601115
129 0.000193061519982
130 0.000002286985344
131 -0.000019930114327
132 0.000040786280070
133 -0.000009991236341
134 -0.000008955508725
135 0.000018946745065
136 0.000000022097292
137 -0.000000450833492
138 -0.000003090030522
139 0.000019445572699
140 0.000016899368047
141 -0.000036344940746
142 -0.000000103670668
143 0.000002924087441
144 0.000005641950319
145 0.000000044785056
146 -0.000000998682452
147 -0.000001100702469
148 -0.000000099206502
149 -0.000000490761847
150 0.000000929481684
151 0.000000039121044
152 0.000001830634957
153 0.000000547265642
154 0.000000009314043
155 0.29633268876358
156 0.000079882386106
157 0.000515847339327
158 0.001648948013647
159 0.001702624082302
160 0.000002605696382
161 -0.000006194585120
162 -0.000367929072466
163 -0.000005751045150
164 0.000016424309826
165 -0.001730246320747
166 0.000016787435360
167 -0.000029612199420
168 0.000426634124134
169 -0.000211931759904
170 -0.000214702364229
171 -0.000000849516474
172 -0.000000658442759
173 -0.000000564111970
174 0.000189531634706
175 -0.000098445661115
176 -0.000091085973590
177 -0.000000054278456
178 0.000005864433387
179 0.000004272264241
180 0.000124279741511
181 0.000001276305217
182 -0.000003038548386
183 -0.000082834855057
184 -0.000002267257655
185 0.000003381574636
186 -0.000083903915090
187 0.000000554914519
188 0.000000695065811
189 0.000001003542268
190 0.13118680057485
191 -0.000394490266173
192 0.000274092210736
193 0.000196694236420
194 -0.001123858396365
195 -0.000000190447909
196 0.000003360306109
197 0.000858371249189
198 0.000000761257392
199 -0.000007951410657
200 0.000489362430213
201 -0.000001047928012
202 0.000006340569169
203 0.000087793033702
204 -0.000044225062291
205 -0.000043567971411
206 -0.000000100252380
207 0.000000103462395
208 0.000000090287610
209 -0.000231790596095
210 0.000116940220877
211 0.000114850375218
212 -0.000001215558590
213 0.000002836283289
214 -0.000001163633540
215 -0.000014301361865
216 -0.000000476474140
217 0.000000723995200
218 0.000009514073730
219 0.000000849146088
220 -0.000001186555471
221 0.000009673216650
222 -0.000000209888948
223 0.000000215213982
224 0.000000430037857
225 0.082598203882620
226 0.000082259686973
227 0.000136404048357
228 0.001408841155105
229 -0.000555328434650
230 0.000002614345401
231 -0.000006187610798
232 -0.000077522493040
233 -0.000005754322901
234 0.000016423844883
235 0.000959057666421
236 0.000016773952575
237 -0.000029624102585
238 0.000127766191264
239 -0.000062464013235
240 -0.000065302178029
241 0.000000846851163
242 0.000000655385207
243 -0.000001151395752
244 0.000240632869522
245 -0.000124050386811
246 -0.000116582482711
247 0.000000050729762
248 -0.000005865922395
249 0.000005015204148
250 -0.000034286673211
251 0.000001275769117
252 -0.000003039337381
253 0.000022436937313
254 -0.000002266165201
255 0.000003382877737
256 0.000023563461900
257 0.000000554541321
258 0.000000694821258
259 -0.000000415983007
260 0.10749620820559
261 -0.000400014365959
262 0.000182582788612
263 0.000014064273002
264 0.000682796275641
265 -0.000000195676182
266 0.000003355057393
267 -0.000581388140638
268 0.000000765173301
269 -0.000007947417529
270 -0.000361082681463
271 -0.000001044541450
272 0.000006344582105
273 0.000048660699888
274 -0.000024662776483
275 -0.000023997923405
276 0.000000099533422
277 -0.000000104249860
278 0.000000143408010
279 -0.000107268304743
280 0.000054689782218
281 0.000052578522526
282 0.000001217406586
283 -0.000002834320317
284 -0.000001303285187
285 0.000003394467705
286 -0.000000476447596
287 0.000000724117067
288 -0.000002199725876
289 0.000000849086890
290 -0.000001186769118
291 -0.000002354430446
292 -0.000000209865362
293 0.000000215264126
294 -0.000000372243899
295 0.001601802204832
296 -0.000448542085881
297 0.000017777759515
298 0.000012650065705
299 -0.000002373312892
300 -0.000006510894777
301 0.000230877347543
302 0.000011157812748
303 -0.000013905663520
304 0.000334659146140
305 -0.000008525583299
306 -0.000002382172908
307 -0.000529144104271
308 0.000026737682340
309 0.000024298062757
310 -0.000051035745097
311 -0.000000030220123
312 0.000003064409479
313 0.000002497034790
314 0.000113355157015
315 0.000110027193059
316 -0.000223382350075
317 0.000000404401923
318 -0.000010588814595
319 0.000015340308925
320 -0.000001297101878
321 -0.000001520397460
322 -0.000011637050954
323 0.000001714253407
324 -0.000001054942127
325 0.000007156338394
326 0.000000025991377
327 0.000003094769371
328 0.000008456403800
329 0.000000153067073
330 -0.20535963920329
331 0.000680517653560
332 -0.000274173849145
333 -0.000324217618946
334 0.000003157273986
335 0.000031874515537
336 -0.001046273587923
337 -0.000008344383813
338 -0.000033702752412
339 0.000902631966132
340 0.000002281301154
341 0.000003571579199
342 0.000381896372839
343 0.000033318263107
344 0.000034318549328
345 -0.000067636812435
346 -0.000000022010446
347 0.000000452544134
348 0.000002381911663
349 -0.000055228817562
350 -0.000056956542363
351 0.000112185359925
352 0.000000103524252
353 -0.000002926168460
354 -0.000003233672715
355 0.000000045079158
356 0.000000676780157
357 0.000012515986341
358 -0.000000099128780
359 0.000000347403648
360 -0.000008530858610
361 0.000000038648744
362 -0.000001255399510
363 -0.000008261099148
364 0.000000009553897
365 -0.023845024423589
366 0.000302197204599
367 -0.000049728271386
368 0.000096740169238
369 -0.000002326326215
370 -0.000064135680056
371 -0.000007891751893
372 0.000011231436858
373 -0.000287814267186
374 0.000028312399457
375 -0.000008557029490
376 0.000340156221923
377 -0.000065842261514
378 -0.000003411960405
379 0.000012316027796
380 -0.000008904067392
381 0.000003115529988
382 -0.000000027177856
383 -0.000003139427751
384 -0.000086988267902
385 0.000168614879106
386 -0.000081626611204
387 -0.000010713441474
388 0.000000402943394
389 -0.000000996598178
390 -0.000001306831599
391 0.000017114450064
392 -0.000004827817625
393 0.000000036030793
394 -0.000012757962022
395 -0.000000586651704
396 0.000001717267781
397 -0.000010203482222
398 0.000007063848740
399 0.000000149963796
400 0.15944981430027
401 -0.000533717082684
402 0.000206601537910
403 0.000236742854731
404 0.000003090099789
405 0.000776579631458
406 -0.000022010452468
407 -0.000008344498463
408 -0.000683084788209
409 0.000009834919268
410 0.000002238992502
411 -0.000267176196458
412 0.000032105961024
413 -0.000024541683548
414 0.000047523687346
415 -0.000022982003798
416 0.000000456388955
417 -0.000000022875466
418 -0.000004551011676
419 0.000037269894238
420 -0.000070103840794
421 0.000032833946557
422 -0.000002966056855
423 0.000000106888213
424 0.000004499598343
425 0.000000043615105
426 -0.000011438979502
427 0.000000950297679
428 0.000000041320261
429 0.000007512599144
430 0.000000361044738
431 -0.000000099836065
432 0.000007834402312
433 -0.000001636002864
434 0.000000008888589
435 0.071559105537303
436 -0.000110759767687
437 0.000122325810828
438 0.000363249838880
439 -0.000002336391114
440 0.000342149801716
441 -0.000013804207848
442 0.000011228889147
443 -0.000194753339238
444 0.000020053025985
445 -0.000008544490622
446 -0.000190749396766
447 0.000004983635657
448 -0.000039358923737
449 0.000083523962706
450 -0.000044165038969
451 -0.000003120588923
452 0.000000027585321
453 -0.000007592699996
454 0.000000225391356
455 -0.000004287058819
456 0.000004061667464
457 0.000010709507164
458 -0.000000404062648
459 0.000016243712315
460 -0.000001305819674
461 0.000029873161797
462 0.000000874988342
463 0.000000034598283
464 -0.000018783272246
465 0.000002644751017
466 0.000001717342651
467 -0.000021295780042
468 -0.000003818671065
469 0.000000149880661
470 -0.025537329803945
471 0.000103815418227
472 -0.000013245269264
473 -0.000079080863178
474 0.000003108388380
475 0.000021608158700
476 0.000003568753639
477 -0.000008359908218
478 -0.000046383298542
479 -0.000002109439383
480 0.000002228939606
481 0.000000713362389
482 -0.000010968992487
483 -0.000001640545117
484 0.000001674068377
485 -0.000000033523260
486 -0.000000458845595
487 0.000000023046639
488 -0.000001723049472
489 0.000010760626806
490 -0.000017226302367
491 0.000006465675562
492 0.000002971716563
493 -0.000000107110014
494 0.000006846453128
495 0.000000043651759
496 -0.000008453051919
497 -0.000000346458981
498 0.000000041200299
499 0.000005712412944
500 -0.000000292107329
501 -0.000000099765279
502 0.000005628546281
503 0.000000756930829
504 0.000000008650629
 Sym=      3.1
 Ene=       0.0000
 Spin= Alpha
 Occup=    2.000000
1 -0.13316979122244
2 -0.46797503832895
3 -0.000456308906350
4 0.007673051466889
5 -0.001778863305904
6 0.000605981142236
7 -0.004918719965504
8 0.63374608930012
9 -0.13307942564683
10 0.17157469577571
11 0.005054825747608
12 -0.000993477327588
13 0.001316391080163
14 0.003859060057638
15 0.002303409925944
16 0.001525155121219
17 -0.002365847383651
18 -0.001708604842220
19 -0.001199301559659
20 0.000084554452791
21 0.000108968077017
22 0.000075286748569
23 -0.001263675478676
24 -0.000644486534849
25 -0.000405371817860
26 0.000099909603290
27 -0.000002970728882
28 -0.000096938874407
29 -0.000000001655167
30 -0.000000001654462
31 -0.000072741511969
32 0.000185014763863
33 -0.000005627996307
34 -0.000179386767556
35 -0.000000003134411
36 -0.000000003961698
37 -0.000150393897551
38 0.000212427670631
39 -0.000057260966501
40 -0.000155166704130
41 -0.000000004459276
42 -0.000000004871794
43 -0.000295283188832
44 0.000806499985105
45 -0.000397773980396
46 -0.000408726004710
47 -0.000000003906922
48 -0.000000009261026
49 0.000370448451712
50 -0.000180324281115
51 0.000016382630078
52 -0.000002879536967
53 0.000126027523894
54 -0.000062442774449
55 0.000046144004386
56 0.000115902886446
57 0.000040463169746
58 -0.000042280700145
59 -0.000119042104321
60 -0.000031578680452
61 -0.000013282916066
62 -0.000032392755454
63 0.000023483952625
64 0.000004177701590
65 0.000027540404458
66 0.000018883293053
67 0.000013643200368
68 0.000015919037447
69 -0.000052664232357
70 0.000025825350425
71 0.000007799737960
72 0.000005318485389
73 -0.000000000174015
74 -0.000000000034835
75 0.000000000457220
76 -0.000014503303290
77 0.000000000346587
78 -0.000014476641490
79 -0.000024861974336
80 -0.000020503356118
81 0.000011160797616
82 0.000038880675907
83 -0.000000000418260
84 -0.000000000379960
85 -0.12959995676620
86 0.000286746503660
87 -0.000235918458158
88 -0.000390860990236
89 0.000008444338928
90 0.000015361882717
91 -0.000560452218865
92 -0.000024851568152
93 -0.000016237499746
94 0.000459198246095
95 0.000018611559374
96 -0.000044154449782
97 0.000250095197325
98 0.000070667658314
99 0.000075412181271
100 -0.000146079839585
101 0.000000079266490
102 0.000003503249200
103 0.000012051709294
104 -0.000060504262282
105 -0.000066411306005
106 0.000126915568286
107 -0.000000163871619
108 -0.000014010696096
109 -0.000022514415433
110 0.000003324218528
111 -0.000004789050722
112 -0.000057834153035
113 -0.000002716619548
114 -0.000003734989507
115 0.000037465237914
116 -0.000001743287613
117 0.000010160175285
118 0.000040127420650
119 0.000000348795977
120 0.096533190535891
121 -0.000361964438942
122 0.000091751821023
123 0.000074816959826
124 -0.000005963586552
125 0.000005840288800
126 -0.000300377396910
127 0.000012796586775
128 -0.000009558191780
129 0.000322385025042
130 -0.000003805962249
131 0.000013485947937
132 0.000128933436577
133 -0.000005824419559
134 -0.000007464705156
135 0.000013289124714
136 -0.000000056942192
137 0.000000645484106
138 0.000001440821924
139 -0.000005565084133
140 -0.000001508202470
141 0.000007073286603
142 0.000000248972734
143 -0.000005206949596
144 -0.000005050686066
145 -0.000000498457753
146 0.000001508879437
147 0.000015733556742
148 -0.000000003706365
149 0.000000781738431
150 -0.000010709220426
151 0.000000672457617
152 -0.000002806112625
153 -0.000010399561016
154 0.000000031453351
155 -0.33209232078318
156 -0.000435395487242
157 -0.000558760375556
158 -0.001986932207336
159 -0.002113846335985
160 -0.000000796721119
161 -0.000001674020984
162 0.000152123604706
163 -0.000001471178835
164 0.000001932150081
165 0.002424409113803
166 -0.000009368965955
167 -0.000009938998370
168 -0.000516202483114
169 0.000257199132446
170 0.000259003350668
171 0.000002489036178
172 0.000001937364360
173 0.000000672218956
174 -0.000431970117649
175 0.000218688930440
176 0.000213281187209
177 -0.000006976720793
178 -0.000006580304527
179 -0.000005472566638
180 -0.000125891473076
181 -0.000000326994987
182 -0.000000869999418
183 0.000084136609837
184 0.000001815503816
185 0.000002073662503
186 0.000084764525114
187 -0.000001376794005
188 -0.000000906435799
189 -0.000000401947015
190 -0.32581935397956
191 0.001043178534359
192 -0.000547839648926
193 -0.000500713993244
194 0.002169093470061
195 -0.000001799696870
196 -0.000001571746010
197 -0.001743282120999
198 0.000004011608668
199 0.000002508566383
200 -0.000866392211248
201 0.000000746863905
202 0.000001931047013
203 -0.000156676359835
204 0.000078535349713
205 0.000078141010122
206 0.000000468432223
207 0.000000489465683
208 0.000000121997332
209 0.000346692755351
210 -0.000174057010442
211 -0.000172635744908
212 -0.000001094461446
213 -0.000000746295245
214 0.000001554417149
215 0.000008205109977
216 0.000000357754014
217 0.000000412752391
218 -0.000005432922341
219 -0.000000701721252
220 -0.000000762377383
221 -0.000005575387863
222 0.000000221743876
223 0.000000208611940
224 -0.000000370325806
225 -0.073999254925121
226 -0.000145340944276
227 -0.000118653863842
228 -0.001523959449156
229 0.000559110202354
230 -0.000000806890856
231 -0.000001682916965
232 0.000151520269263
233 -0.000001468373280
234 0.000001932796050
235 -0.001017369493531
236 -0.000009352865247
237 -0.000009924097179
238 -0.000128456314661
239 0.000063292993860
240 0.000065163320801
241 -0.000002485967853
242 -0.000001934012843
243 0.000001219372309
244 -0.000281691273863
245 0.000143544182322
246 0.000138147091541
247 0.000006981942586
248 0.000006583993441
249 -0.000004725239136
250 0.000029628821098
251 -0.000000326537738
252 -0.000000869362527
253 -0.000019584837720
254 0.000001814582300
255 0.000002072604532
256 -0.000020166397121
257 -0.000001376485952
258 -0.000000906232308
259 0.000000999558766
260 -0.14407066970518
261 0.000510701450083
262 -0.000225861361859
263 -0.000022735542547
264 -0.000859209817986
265 -0.000001790838355
266 -0.000001562887045
267 0.000740599468107
268 0.000004004532369
269 0.000002501450264
270 0.000426885142432
271 0.000000742191784
272 0.000001925880127
273 -0.000058780915341
274 0.000029599701219
275 0.000029181214122
276 -0.000000467312891
277 -0.000000488294511
278 -0.000000098765125
279 0.000121926194261
280 -0.000061668749348
281 -0.000060257444913
282 0.000001091900678
283 0.000000743639480
284 0.000001327585043
285 -0.000000303921187
286 0.000000357795102
287 0.000000412724050
288 0.000000127383453
289 -0.000000701784381
290 -0.000000762328704
291 0.000000280369608
292 0.000000221751880
293 0.000000208601286
294 0.000000476460811
295 -0.004687603316321
296 -0.000044493525975
297 -0.000009896294808
298 -0.000148740139093
299 0.000008429684349
300 -0.000000750465764
301 0.000081844386232
302 -0.000024841756502
303 -0.000003935215468
304 0.000033133213184
305 0.000018617154508
306 0.000024190088884
307 -0.000202889663461
308 0.000007772644999
309 0.000012194904079
310 -0.000019967549078
311 -0.000000079361113
312 -0.000003496020850
313 0.000001150232877
314 0.000018131811564
315 0.000013994984448
316 -0.000032126796012
317 0.000000163973381
318 0.000014006788474
319 -0.000001387132110
320 0.000003326561893
321 0.000002195180062
322 0.000000314156727
323 -0.000002716045738
324 0.000000251692415
325 0.000000892991890
326 -0.000001747005377
327 -0.000003196835519
328 -0.000001314477368
329 0.000000348634108
330 -0.047915263862259
331 0.000160086150345
332 -0.000066877406123
333 -0.000132087546855
334 -0.000005967026447
335 0.000006771059980
336 -0.000247749027128
337 0.000012801420477
338 0.000001815386329
339 0.000207120493366
340 -0.000003803808908
341 -0.000017404915031
342 0.000061565600309
343 0.000008236222377
344 0.000006919033730
345 -0.000015155256107
346 0.000000056796764
347 -0.000000645446005
348 0.000002045412812
349 -0.000012314215099
350 -0.000008790952612
351 0.000021105167711
352 -0.000000248697762
353 0.000005204884416
354 -0.000002889747374
355 -0.000000498848633
356 -0.000000251117589
357 0.000002110848851
358 -0.000000003828823
359 -0.000000094137523
360 -0.000001348337381
361 0.000000673104496
362 0.000000431047123
363 -0.000001483663532
364 0.000000031196713
365 0.027639621650217
366 -0.000242925198183
367 0.000055158190394
368 -0.000219085072768
369 0.000008360899939
370 0.000023939012474
371 0.000001229780428
372 -0.000024647000349
373 0.000257373838062
374 -0.000008830969692
375 0.000018737468349
376 -0.000333612758176
377 0.000027485196831
378 -0.000002826797501
379 -0.000000797708890
380 0.000003624506391
381 -0.000003489432423
382 -0.000000080004583
383 0.000001564807917
384 0.000082128545295
385 -0.000154378032152
386 0.000072249486857
387 0.000013980336130
388 0.000000170071381
389 -0.000000599445124
390 0.000003282185491
391 -0.000018000154397
392 0.000001185734299
393 -0.000001643523531
394 0.000013711372125
395 0.000000447312096
396 -0.000002759990392
397 0.000010438369178
398 -0.000002038141594
399 0.000000349032263
400 -0.14106671879895
401 0.000476757840266
402 -0.000181351883160
403 -0.000213130582287
404 -0.000005953865452
405 -0.000676439924041
406 0.000020995249442
407 0.000012704468210
408 0.000596457569216
409 -0.000012710095786
410 -0.000003921540644
411 0.000230521253838
412 -0.000024173194224
413 0.000021258695108
414 -0.000040801986471
415 0.000019543291363
416 -0.000000633576529
417 0.000000057213112
418 0.000003814349506
419 -0.000030249733389
420 0.000055312470056
421 -0.000025062736668
422 0.000005091193904
423 -0.000000248181144
424 -0.000006288214804
425 -0.000000482655196
426 0.000009692839108
427 0.000000034135417
428 0.000000643339934
429 -0.000006483826217
430 0.000000000191281
431 0.000000004209963
432 -0.000006520482067
433 -0.000000045988748
434 0.000000032992687
435 -0.14649760254091
436 0.000097662847651
437 -0.000254629361281
438 -0.000569418031132
439 0.000008381222439
440 -0.000762731204516
441 0.000019713285341
442 -0.000024647712120
443 0.000327552188080
444 -0.000006753813560
445 0.000018720482920
446 0.000568448872191
447 -0.000051951988273
448 0.000092127313517
449 -0.000190528924308
450 0.000098401610791
451 0.000003499690570
452 0.000000079514264
453 0.000014181927579
454 0.000007276398976
455 -0.000003774639178
456 -0.000003501759798
457 -0.000013976100737
458 -0.000000169238005
459 -0.000014474343601
460 0.000003279791111
461 -0.000059648841905
462 -0.000005852209756
463 -0.000001639715156
464 0.000038544098642
465 -0.000003454193059
466 -0.000002760586370
467 0.000041483220526
468 0.000011305756358
469 0.000000349042136
470 -0.001332318685568
471 -0.000035703274005
472 -0.000045391886490
473 -0.000033420366812
474 -0.000005978018432
475 0.000226906060244
476 -0.000009389679883
477 0.000012724201904
478 -0.000130455942419
479 0.000002028875030
480 -0.000003912024557
481 -0.000075278495981
482 0.000019452903943
483 0.000011638598966
484 -0.000021296252612
485 0.000009657653646
486 0.000000636777585
487 -0.000000057425338
488 0.000003169352938
489 -0.000036478805651
490 0.000067564494976
491 -0.000031085689325
492 -0.000005098961307
493 0.000000248480158
494 -0.000006968525542
495 -0.000000482525853
496 0.000012198030887
497 0.000001558607248
498 0.000000643159190
499 -0.000008267196340
500 0.000000757078250
501 0.000000004217176
502 -0.000008098179414
503 -0.000002848169304
504 0.000000033274000
 Sym=      4.1
 Ene=       0.0000
 Spin= Alpha
 Occup=    2.000000
1 -0.042831292840157
2 -0.15807624098660
3 -0.001533109016545
4 -0.002432262459411
5 0.000227385689809
6 -0.000013438446979
7 0.001343781394562
8 0.051108422496514
9 -0.060320380760223
10 0.18934049887004
11 0.000350318494523
12 -0.000500434647318
13 0.001499957935239
14 -0.005309754331590
15 -0.004690083525291
16 -0.002375757920785
17 0.004052604258858
18 0.003667808338392
19 0.002136453774963
20 -0.000256211925954
21 -0.000253598419244
22 -0.000180618985924
23 0.001472622874649
24 0.001264779030505
25 0.000539262023324
26 0.000221574251701
27 -0.000350159365741
28 0.000128585114040
29 -0.000000003253490
30 -0.000000000705174
31 -0.000024343305468
32 0.000410351833352
33 -0.000645406664779
34 0.000235054831427
35 -0.000000007841413
36 -0.000000001429148
37 -0.000051626613228
38 0.000229174275734
39 -0.000308785157535
40 0.000079610881801
41 -0.000000005883657
42 -0.000000001621448
43 -0.000101051582571
44 -0.000069248198452
45 0.000222923650787
46 -0.000153675452335
47 -0.000000024119004
48 0.000000000742867
49 0.000096299972337
50 -0.000028411201328
51 -0.000004257537220
52 -0.000014172591332
53 0.000019466077353
54 -0.000046563414573
55 0.000038120400354
56 0.000018651549142
57 0.000052275500158
58 -0.000019105873773
59 -0.000009666014822
60 0.000062736622478
61 0.000067316394637
62 0.000031115021886
63 -0.000041870371160
64 -0.000047306590141
65 -0.000014848508189
66 -0.000042299640364
67 -0.000043007830504
68 -0.000026896674246
69 -0.000004443083413
70 0.000008328094321
71 -0.000001784271591
72 0.000000929551657
73 0.000000000079628
74 -0.000000000047918
75 -0.000000000086534
76 -0.000005073381596
77 0.000000000147735
78 -0.000004746934044
79 -0.000004931070795
80 -0.000009698227345
81 0.000008065358191
82 0.000013175335999
83 -0.000000000133919
84 0.000000000009264
85 0.092511055840228
86 -0.000470284303543
87 0.000174334848828
88 0.000298460595484
89 0.000003394476439
90 -0.000007917377041
91 0.000236971739403
92 -0.000002924991170
93 0.000016991529785
94 -0.000522146074461
95 0.000033412456261
96 0.000022336961496
97 0.000088753615928
98 -0.000036997588941
99 -0.000028075662165
100 0.000065073251106
101 0.000000034891746
102 -0.000004629041993
103 -0.000005174718822
104 0.000122404182365
105 0.000094788467631
106 -0.000217192649996
107 -0.000000138773418
108 0.000011500533461
109 0.000011745402312
110 0.000002083974418
111 0.000002809839302
112 0.000049807872520
113 0.000002615244894
114 0.000002668654493
115 -0.000035082296121
116 -0.000005411189971
117 -0.000006438449504
118 -0.000031741977141
119 -0.000000008309824
120 -0.20662541066538
121 0.000686118063305
122 -0.000244185351699
123 -0.000239560095543
124 0.000002337496635
125 -0.000026085114571
126 0.000915517802698
127 -0.000004049071638
128 0.000020774968559
129 -0.000833012110808
130 -0.000005466471306
131 0.000013059794145
132 -0.000325419514256
133 0.000027726649920
134 0.000025898590931
135 -0.000053625240851
136 0.000000061351796
137 -0.000001093599219
138 0.000002756394616
139 -0.000035765661897
140 -0.000029096691386
141 0.000064862353283
142 -0.000000067020656
143 0.000001123076975
144 -0.000004194455002
145 -0.000001044047963
146 -0.000001369016906
147 -0.000019996000676
148 -0.000000543438473
149 -0.000000706440675
150 0.000013829727756
151 0.000001944175803
152 0.000002543169594
153 0.000012997722318
154 -0.000000147998792
155 0.17839254333194
156 -0.000520657911370
157 0.000334996885408
158 0.000166765595306
159 0.000651401414403
160 0.000005172663473
161 0.000008391587529
162 -0.000781715517192
163 -0.000006312047964
164 -0.000017216205599
165 -0.000065564595380
166 0.000032515103542
167 0.000040297250786
168 0.000181123184956
169 -0.000086479752173
170 -0.000094643432783
171 -0.000005223002779
172 -0.000002780289759
173 0.000000099549458
174 -0.000326975139071
175 0.000149800455917
176 0.000177174683154
177 0.000015880444267
178 0.000006104420130
179 0.000000891734736
180 0.000090306668253
181 0.000002660615217
182 0.000003840304634
183 -0.000059152423128
184 -0.000006021760035
185 -0.000005948516402
186 -0.000062006686294
187 0.000002452170143
188 0.000000796207073
189 -0.000000749050879
190 -0.23562661294985
191 0.000832390719063
192 -0.000262129205971
193 -0.000172295255913
194 0.000937768105720
195 0.000003112073191
196 -0.000000446948375
197 -0.000898245552016
198 -0.000005114623475
199 0.000002174002171
200 -0.000370906404605
201 -0.000006558625961
202 -0.000008246854104
203 -0.000051020424911
204 0.000024592615382
205 0.000026427809529
206 -0.000001341158562
207 -0.000000861983520
208 0.000000346098340
209 0.000034041158968
210 -0.000014060786183
211 -0.000019980372784
212 0.000001681239180
213 -0.000000990209076
214 0.000000290382696
215 -0.000024544107533
216 -0.000001195779342
217 -0.000001259713080
218 0.000016126471166
219 0.000002197820266
220 0.000002200167498
221 0.000016802904569
222 -0.000000593513929
223 -0.000000510085051
224 -0.000000180092985
225 -0.17722312923359
226 0.000349165021577
227 -0.000313044592996
228 -0.000551969844652
229 0.000756336044234
230 0.000005178914380
231 0.000008391198041
232 -0.000566413927910
233 -0.000006323871573
234 -0.000017216752702
235 -0.000161747150352
236 0.000032510738422
237 0.000040297419400
238 -0.000193044016678
239 0.000100637489480
240 0.000092406527198
241 0.000005224493701
242 0.000002780282957
243 -0.000000652346251
244 0.000117387990427
245 -0.000072375399417
246 -0.000045012591010
247 -0.000015887137623
248 -0.000006102872383
249 0.000000802033837
250 0.000078463554124
251 0.000002661494590
252 0.000003840144575
253 -0.000054057264239
254 -0.000006022289436
255 -0.000005948264522
256 -0.000051212640228
257 0.000002451519741
258 0.000000796169935
259 0.000000683367213
260 0.14662724836883
261 -0.000556678507774
262 0.000148958826301
263 0.000374167363898
264 0.000471484830494
265 0.000003113373167
266 -0.000000445636662
267 -0.000472713230323
268 -0.000005115981271
269 0.000002172766232
270 -0.000107516788785
271 -0.000006562481584
272 -0.000008247300807
273 0.000020486747728
274 -0.000011136754463
275 -0.000009349993266
276 0.000001341618749
277 0.000000862108899
278 -0.000000170210592
279 0.000018121425250
280 -0.000006078439217
281 -0.000012042986034
282 -0.000001682166501
283 0.000000989987846
284 -0.000000170333411
285 -0.000022013037551
286 -0.000001196111810
287 -0.000001259679398
288 0.000015108430319
289 0.000002198355814
290 0.000002200113724
291 0.000014425158693
292 -0.000000593603424
293 -0.000000510076466
294 0.000000117594849
295 -0.069427825739647
296 0.000522952324223
297 -0.000133268284707
298 -0.000172889395850
299 0.000003399093969
300 0.000006953066342
301 0.000059534260483
302 -0.000002927105467
303 0.000002194448838
304 -0.000493368218195
305 0.000033411284085
306 0.000031763347596
307 0.000542516847711
308 0.000006614982775
309 0.000016711998646
310 -0.000023326981421
311 -0.000000036187195
312 0.000004626727457
313 0.000006355860900
314 -0.000102159045764
315 -0.000133432804979
316 0.000235591850743
317 0.000000143379800
318 -0.000011501064436
319 -0.000027357562480
320 0.000002083234431
321 0.000005353790155
322 0.000040569240518
323 0.000002614743535
324 0.000003229299544
325 -0.000025518255598
326 -0.000005409695815
327 -0.000010412162778
328 -0.000028911092159
329 -0.000000007622591
330 0.25465941215566
331 -0.000883464989263
332 0.000326095016335
333 0.000570233231441
334 0.000002336483204
335 -0.000034613477336
336 0.001186553394441
337 -0.000004049046383
338 0.000032044602829
339 -0.001037794593942
340 -0.000005472361524
341 -0.000002776431533
342 -0.000374118285220
343 -0.000034931582843
344 -0.000037509295023
345 0.000072440877866
346 -0.000000061175445
347 0.000001093834074
348 -0.000002304190612
349 0.000043672676766
350 0.000050867586218
351 -0.000094540262984
352 0.000000066403298
353 -0.000001124272673
354 0.000003711552880
355 -0.000001043846394
356 -0.000002351926633
357 -0.000020143097468
358 -0.000000543362277
359 -0.000001075566297
360 0.000013302507248
361 0.000001943829174
362 0.000004231006994
363 0.000013722293882
364 -0.000000148070505
365 -0.26287897136880
366 0.001526199170986
367 -0.000519281839966
368 -0.000128227815756
369 0.000003460739691
370 0.000528636796638
371 -0.000010089405475
372 -0.000003027342838
373 -0.001668728611380
374 0.000036709965624
375 0.000033368747559
376 0.000940147877489
377 0.000020853382963
378 0.000082907354805
379 -0.000167561380158
380 0.000084654025352
381 0.000004664595502
382 -0.000000035498660
383 0.000009394528489
384 -0.000415140446446
385 0.000834981729529
386 -0.000419841283083
387 -0.000011572044838
388 0.000000139395761
389 -0.000041051035802
390 0.000002138739359
391 0.000145189567610
392 0.000009563350576
393 -0.000005516727451
394 -0.000097348718557
395 0.000003436840784
396 0.000002647307495
397 -0.000097443527123
398 -0.000016267421973
399 -0.000000009258638
400 0.71186811301540
401 -0.002444219586627
402 0.000876280785957
403 0.000948932125939
404 0.000002276788750
405 0.003237489548665
406 -0.000100192466262
407 -0.000003973650421
408 -0.002919362521134
409 0.000095634875384
410 -0.000005385530088
411 -0.001164398321225
412 0.000027338733094
413 -0.000095683826953
414 0.000192515277826
415 -0.000096831450873
416 0.000001088471027
417 -0.000000062035249
418 -0.000009949828258
419 0.000119517405393
420 -0.000239673427137
421 0.000120156021744
422 -0.000001054579454
423 0.000000065381092
424 0.000015041685569
425 -0.000001061992546
426 -0.000058878358460
427 -0.000003599895093
428 0.000001976250193
429 0.000039618473328
430 -0.000001569501997
431 -0.000000551437678
432 0.000039375133824
433 0.000006399268082
434 -0.000000151982871
435 0.067361778770196
436 0.000582894606227
437 0.000080293525669
438 0.000563923040322
439 0.000003449596483
440 0.000694532719772
441 -0.000013561701840
442 -0.000003077816026
443 0.000335916443594
444 -0.000028154177435
445 0.000033422439626
446 -0.000992505676370
447 0.000059846453164
448 -0.000079333171369
449 0.000157261602614
450 -0.000077928431244
451 -0.000004670131254
452 0.000000035847541
453 -0.000010634512424
454 -0.000192821360399
455 0.000386828163198
456 -0.000194006802800
457 0.000011530890086
458 -0.000000138597628
459 -0.000016934784036
460 0.000002136001896
461 0.000011418157588
462 0.000004052724608
463 -0.000005511990343
464 -0.000007722807107
465 0.000000791530718
466 0.000002646243079
467 -0.000007596258820
468 -0.000006228831348
469 -0.000000009418851
470 0.29533703771938
471 -0.000964295074169
472 0.000413994575612
473 0.000328521396231
474 0.000002410697620
475 -0.001614335544802
476 0.000048345427914
477 -0.000004092794684
478 0.001377352872716
479 -0.000040841593315
480 -0.000005440564598
481 0.000611871009148
482 -0.000022391546700
483 -0.000052832199657
484 0.000106108674606
485 -0.000053276474949
486 -0.000001103157359
487 0.000000062494154
488 -0.000006147386975
489 0.000093721231390
490 -0.000187954702773
491 0.000094233471383
492 0.000001078072384
493 -0.000000066006357
494 0.000008093021489
495 -0.000001060097908
496 0.000009860005522
497 -0.000000690211913
498 0.000001972864435
499 -0.000006438973965
500 -0.000000257944777
501 -0.000000550593845
502 -0.000006789611599
503 0.000001183961231
504 -0.000000151894368
 Sym=      5.1
 Ene=       0.0000
 Spin= Alpha
 Occup=    2.000000
1 -0.29721769254234
2 0.39480957709509
3 0.001724482358550
4 -0.000651445657869
5 0.000244996532870
6 -0.000111076224836
7 0.000484811311575
8 -0.096006375798442
9 0.046250549053592
10 0.033467303563445
11 -0.000375683065643
12 0.000450761256662
13 0.000365172053296
14 0.003623714032211
15 0.000920998879325
16 0.005987318775247
17 -0.001571234737152
18 -0.000351089307551
19 -0.004322692293836
20 0.000012240179083
21 -0.000008740652317
22 0.000254979034820
23 -0.001433027240471
24 -0.000383089408526
25 -0.001716301724783
26 -0.000251824881854
27 -0.000075101429610
28 0.000326926311464
29 0.000000001304532
30 0.000000003433125
31 0.000051162777613
32 -0.000492978752713
33 -0.000143993919143
34 0.000636972671857
35 0.000000002599451
36 0.000000007778862
37 0.000104228226264
38 -0.000332722755722
39 -0.000032712084560
40 0.000365434840282
41 0.000000003400733
42 0.000000006283227
43 0.000203594175508
44 0.001947300735464
45 0.000680909244848
46 -0.002628209980312
47 -0.000000008375682
48 -0.000000016401624
49 -0.000247420835031
50 0.000026923728353
51 -0.000001815799714
52 0.000013285940225
53 -0.000018825901226
54 -0.000002837208939
55 -0.000017159441038
56 -0.000017296070857
57 0.000005273359895
58 -0.000000665518254
59 0.000018050479236
60 0.000010377226974
61 0.000003370281912
62 -0.000057551219226
63 -0.000007330248278
64 -0.000000067961743
65 0.000039319369584
66 -0.000006592262682
67 -0.000004453745932
68 0.000037893693442
69 0.000008082613960
70 -0.000021723152359
71 -0.000007158467509
72 -0.000001942006722
73 0.000000000212348
74 0.000000000108832
75 -0.000000000371139
76 0.000010000339979
77 -0.000000000288144
78 0.000009943086718
79 0.000023661333390
80 0.000014497993359
81 -0.000011086625255
82 -0.000026756914680
83 0.000000000240573
84 0.000000000213041
85 0.078258700648657
86 0.000120455677607
87 0.000157819691663
88 0.001447042433086
89 0.000019717582646
90 -0.000006547806721
91 0.000491688282296
92 -0.000055556728370
93 -0.000024299086825
94 0.000143469646401
95 0.000080455443898
96 0.000056468742365
97 -0.001055011941259
98 -0.000072000083481
99 -0.000072268275309
100 0.000144268358790
101 0.000000113447196
102 0.000003776602383
103 -0.000008467403708
104 -0.000075792011658
105 -0.000067415344805
106 0.000143207356463
107 0.000000187044988
108 -0.000021408078041
109 -0.000007166153660
110 0.000009235845188
111 0.000006870524995
112 0.000056334492766
113 -0.000003170966353
114 0.000001019509907
115 -0.000039112900420
116 -0.000009220220249
117 -0.000010237286466
118 -0.000036467752761
119 0.000000263204628
120 0.092456435253601
121 -0.000361292049298
122 0.000163310153949
123 0.000043050612269
124 -0.000010197437225
125 0.000016454859114
126 -0.000595929557441
127 0.000025486139205
128 -0.000007338278476
129 0.000532849957588
130 -0.000015573344489
131 -0.000021309278014
132 0.000369569224455
133 -0.000021518717465
134 -0.000021519420856
135 0.000043038138321
136 -0.000000037726077
137 0.000000227970890
138 -0.000003163065733
139 0.000064414410350
140 0.000063558883081
141 -0.000127973293430
142 0.000000425104261
143 -0.000010337794536
144 0.000004873242768
145 -0.000002067485422
146 -0.000000945864675
147 0.000004718896027
148 -0.000000530481995
149 -0.000000271533271
150 -0.000003462391679
151 0.000003304304762
152 0.000001540543897
153 -0.000002868671699
154 -0.000000152169502
155 -0.29132482298149
156 -0.000842560689551
157 -0.000507590149340
158 -0.001121313773097
159 -0.002024007164757
160 0.000006631959092
161 0.000000150343092
162 -0.000122709926617
163 -0.000019033380787
164 -0.000007646865330
165 0.002475348625533
166 0.000029908735645
167 -0.000019870963967
168 -0.000524791690067
169 0.000262105027142
170 0.000262686662925
171 0.000001460637959
172 0.000005824555015
173 -0.000001641959694
174 -0.000380470147049
175 0.000179934206513
176 0.000200535940536
177 -0.000008566040324
178 -0.000016722296476
179 0.000003102429630
180 -0.000117976427498
181 0.000003349016154
182 -0.000000322483526
183 0.000077201754600
184 -0.000003350475346
185 0.000004116329831
186 0.000081080232376
187 -0.000001142701321
188 -0.000003683672779
189 0.000000560083698
190 -0.44933816533643
191 0.001407406848071
192 -0.000689014368005
193 -0.000888766459171
194 0.002726071907982
195 -0.000003889792154
196 -0.000005019005814
197 -0.002237358543962
198 0.000009521522985
199 0.000010274074309
200 -0.000998760253395
201 -0.000005760371120
202 0.000001102172543
203 -0.000189879808401
204 0.000095241269031
205 0.000094638539370
206 0.000000089122902
207 0.000001132771485
208 0.000000790972669
209 0.000411376401239
210 -0.000205830884448
211 -0.000205545516791
212 -0.000003780209345
213 -0.000002872504847
214 -0.000000428546142
215 -0.000012434138581
216 -0.000000731013221
217 0.000000745383210
218 0.000007621719654
219 0.000001168383315
220 -0.000001511692251
221 0.000009060427811
222 -0.000000187626162
223 0.000000511655734
224 0.000000319781575
225 -0.047473009086381
226 0.000643197303628
227 -0.000121167428836
228 -0.000994820071633
229 -0.000146161397241
230 0.000006625018760
231 0.000000143133852
232 -0.000453798453385
233 -0.000019030865402
234 -0.000007643457626
235 0.000388893487875
236 0.000029920150504
237 -0.000019861271857
238 0.000006671108294
239 -0.000003679785746
240 -0.000002991322548
241 -0.000001458089543
242 -0.000005821977857
243 -0.000000924889039
244 0.000308087949456
245 -0.000164270910175
246 -0.000143817039282
247 0.000008566884093
248 0.000016724446140
249 0.000002964766832
250 0.000056553383354
251 0.000003349865850
252 -0.000000321689043
253 -0.000035982783306
254 -0.000003352083244
255 0.000004114405091
256 -0.000039891542416
257 -0.000001142233410
258 -0.000003682813950
259 -0.000000653218189
260 0.31754582557061
261 -0.001061676315373
262 0.000413650912739
263 0.000738190944133
264 0.001535894809848
265 -0.000003886604155
266 -0.000005015925664
267 -0.001296913627773
268 0.000009519399751
269 0.000010272229458
270 -0.000409124216107
271 -0.000005763300607
272 0.000001100861869
273 0.000095935757182
274 -0.000047613973571
275 -0.000048321783611
276 -0.000000088600914
277 -0.000001132380142
278 -0.000000240638102
279 -0.000112681776109
280 0.000056218494861
281 0.000056463281248
282 0.000003778630940
283 0.000002871622933
284 -0.000001116302458
285 -0.000017759515977
286 -0.000000731054625
287 0.000000745320203
288 0.000012632944065
289 0.000001168455340
290 -0.000001511556085
291 0.000011193946919
292 -0.000000187642638
293 0.000000511604102
294 -0.000000330544949
295 0.51398073097175
296 -0.000531581736335
297 0.000926062623363
298 0.002297311918904
299 0.000019774812767
300 0.000083079832584
301 -0.002451825289594
302 -0.000055568844912
303 -0.000057805178152
304 0.001196939433223
305 0.000080448432488
306 -0.000012682280036
307 0.001887437047776
308 -0.000323727781154
309 -0.000322189544065
310 0.000645917325219
311 -0.000000112313341
312 -0.000003809434553
313 -0.000036062428713
314 0.000071945098046
315 0.000078862331353
316 -0.000150807429399
317 -0.000000187300994
318 0.000021403009115
319 0.000017089399420
320 0.000009225750430
321 -0.000008182515476
322 -0.000246734035258
323 -0.000003175663670
324 -0.000006504063857
325 0.000166890088907
326 -0.000009201979393
327 0.000017482060356
328 0.000164138356212
329 0.000000262312989
330 -0.16287795442024
331 0.000617554205313
332 -0.000052526097814
333 -0.000224831268270
334 -0.000010215858742
335 -0.000004708320249
336 -0.000051465035456
337 0.000025503316339
338 0.000003444080790
339 0.000228047876952
340 -0.000015583444723
341 -0.000004767827678
342 -0.000139773132035
343 -0.000012548363259
344 -0.000012420898598
345 0.000024969261856
346 0.000000037791184
347 -0.000000229879816
348 -0.000001637151400
349 0.000104026123496
350 0.000103185498075
351 -0.000207211621570
352 -0.000000425397654
353 0.000010349766624
354 0.000014832175820
355 -0.000002066687691
356 0.000001379607969
357 0.000044340851447
358 -0.000000530070781
359 0.000000727875565
360 -0.000029393261554
361 0.000003302823280
362 -0.000002578813886
363 -0.000030096233255
364 -0.000000152021037
365 -0.025612148917198
366 0.000226517853541
367 -0.000054202333947
368 -0.000364812855057
369 0.000019657496685
370 0.000003712689206
371 -0.000001588694710
372 -0.000055506345586
373 -0.000180138595030
374 -0.000002325810739
375 0.000080617664367
376 0.000055641638943
377 -0.000047974087124
378 0.000003731867949
379 -0.000006903599847
380 0.000003171731898
381 -0.000003814399292
382 -0.000000117442625
383 -0.000007521060815
384 -0.000061187934303
385 0.000092544696688
386 -0.000031356762386
387 0.000021463232069
388 -0.000000180620322
389 0.000023374000423
390 0.000009252606807
391 0.000019868094268
392 -0.000000611994721
393 -0.000009214044082
394 -0.000010967930569
395 -0.000003666779120
396 -0.000003199630591
397 -0.000015687915050
398 0.000004487856199
399 0.000000266251668
400 0.10593730168195
401 -0.000345903271239
402 0.000132416596955
403 0.000212536000765
404 -0.000010207171298
405 0.000497210848243
406 -0.000021596543401
407 0.000025493126225
408 -0.000429084431514
409 0.000021861383079
410 -0.000015568258177
411 -0.000134712932388
412 0.000022519414008
413 -0.000014797900517
414 0.000029964446887
415 -0.000015166546369
416 -0.000000228694347
417 0.000000038854213
418 -0.000004467439431
419 0.000018535039223
420 -0.000035440551409
421 0.000016905512186
422 0.000010335022862
423 -0.000000431059434
424 0.000009601155773
425 -0.000002065458141
426 -0.000008172453917
427 0.000000763828810
428 0.000003299324654
429 0.000006423163243
430 0.000000421815105
431 -0.000000528221770
432 0.000004541334258
433 -0.000001446598991
434 -0.000000153123261
435 -0.11199891757537
436 -0.000262018827178
437 -0.000193534386363
438 -0.000354999605633
439 0.000019677589144
440 -0.000751145828650
441 0.000027224089567
442 -0.000055507438114
443 0.000011560166387
444 -0.000013011595166
445 0.000080604784381
446 0.000879313409558
447 -0.000010337574318
448 0.000094693871463
449 -0.000189428348379
450 0.000094734476916
451 0.000003824835084
452 0.000000117445539
453 0.000014408357429
454 0.000049520171099
455 -0.000125871562140
456 0.000076351391041
457 -0.000021458280155
458 0.000000179444497
459 -0.000003115479961
460 0.000009250067687
461 -0.000040307773313
462 0.000000177948044
463 -0.000009209692137
464 0.000024368715913
465 -0.000003384100877
466 -0.000003200575950
467 0.000029709836776
468 0.000003145358523
469 0.000000266087064
470 -0.14773015675928
471 0.000453590264535
472 -0.000230214824939
473 -0.000329016242507
474 -0.000010225153745
475 0.000921025962887
476 -0.000033960559824
477 0.000025507109084
478 -0.000739644885777
479 0.000039521612110
480 -0.000015565096975
481 -0.000324974095891
482 -0.000007164340280
483 0.000032973520814
484 -0.000065292638004
485 0.000032319117190
486 0.000000230916720
487 -0.000000038887804
488 0.000003158217543
489 -0.000069274234494
490 0.000138241691270
491 -0.000068967456776
492 -0.000010340629105
493 0.000000431273075
494 -0.000008168508983
495 -0.000002065152871
496 -0.000001441258282
497 -0.000000094198576
498 0.000003298964792
499 -0.000000030393168
500 0.000000227586807
501 -0.000000528271469
502 0.000001964044063
503 -0.000000101206155
504 -0.000000153243879
 Sym=      6.1
 Ene=       0.0000
 Spin= Alpha
 Occup=    2.000000
1 0.90024905285473
2 -0.15369744618722
3 -0.000477645608061
4 -0.000731163133283
5 0.000278150270019
6 -0.000099295526220
7 0.000526254062273
8 -0.044184807384693
9 0.034835545676434
10 -0.061328619953480
11 -0.000165128406683
12 0.000254908827417
13 -0.000406889788300
14 0.001778416265154
15 -0.000740692658314
16 0.002884826394309
17 -0.000782816834053
18 0.000525866331604
19 -0.002073304738998
20 0.000007524173901
21 -0.000029355413147
22 0.000127417070193
23 -0.000699050839246
24 0.000212276957354
25 -0.000834646514609
26 -0.000063095847431
27 -0.000029996965636
28 0.000093092813067
29 0.000000000075407
30 0.000000000826072
31 0.000003209629298
32 -0.000127989801793
33 -0.000057136348836
34 0.000185126150629
35 0.000000000241815
36 0.000000001843931
37 0.000006668718073
38 -0.000070667525347
39 -0.000025907743189
40 0.000096575268536
41 0.000000000269576
42 0.000000001165264
43 0.000010350854243
44 0.000900110459691
45 0.000183840023429
46 -0.001083950483120
47 -0.000000004030277
48 -0.000000008604127
49 -0.000011935296563
50 0.000012458030010
51 -0.000004828992667
52 0.000008086839649
53 -0.000008709245433
54 0.000020519498285
55 -0.000018228803390
56 -0.000008004955747
57 -0.000014040724765
58 0.000007379169482
59 0.000008307790670
60 0.000004532362585
61 0.000003060621717
62 -0.000022905040395
63 -0.000003210916485
64 -0.000000611818970
65 0.000013099916499
66 -0.000002869886018
67 -0.000003494435957
68 0.000017630419911
69 0.000003722893912
70 -0.000000394187254
71 0.000000706200738
72 0.000002046858049
73 0.000000000015105
74 0.000000000011079
75 -0.000000000017998
76 0.000000401600210
77 -0.000000000015812
78 0.000000379420951
79 0.000001523731444
80 -0.000000831294177
81 -0.000002764257877
82 -0.000001047849844
83 0.000000000006350
84 0.000000000003882
85 0.046215380649757
86 0.000125377437854
87 0.000086775398549
88 0.000694077788321
89 0.000009459528955
90 -0.000010125682619
91 0.000326220096528
92 -0.000026700285560
93 -0.000001553616515
94 0.000090132896547
95 0.000038453661355
96 0.000010646381471
97 -0.000576446097278
98 -0.000044541537341
99 -0.000043631843213
100 0.000088173380554
101 0.000000054432678
102 0.000001845815604
103 -0.000005681279961
104 -0.000052697339076
105 -0.000050199610326
106 0.000102896949402
107 0.000000090036862
108 -0.000010372781846
109 -0.000002616697112
110 0.000004427392191
111 0.000001049985703
112 0.000024529196730
113 -0.000001543060644
114 0.000000950952119
115 -0.000017028137663
116 -0.000004396909297
117 -0.000002359655763
118 -0.000015881233129
119 0.000000127335570
120 0.080542722665639
121 -0.000264032561397
122 0.000122795107994
123 0.000050218248559
124 -0.000004915244948
125 0.000015829114618
126 -0.000484984474654
127 0.000012277620136
128 -0.000015019580997
129 0.000418137134602
130 -0.000007450957399
131 -0.000005314180107
132 0.000239243589047
133 -0.000016710679332
134 -0.000017013447152
135 0.000033724126484
136 -0.000000018578673
137 0.000000116645426
138 -0.000001947940092
139 0.000040261516919
140 0.000040523310152
141 -0.000080784827071
142 0.000000204858441
143 -0.000004978225717
144 0.000004736368862
145 -0.000000987178688
146 0.000000037826905
147 0.000003031233969
148 -0.000000251409841
149 0.000000009114654
150 -0.000002164293681
151 0.000001575849033
152 -0.000000059864772
153 -0.000001902533445
154 -0.000000072007955
155 -0.11471649583997
156 -0.000446719684850
157 -0.000192452065831
158 -0.000585689999142
159 -0.000869291975243
160 -0.000000117383737
161 0.000000250022467
162 -0.000160710978417
163 0.000000948487186
164 -0.000004244960525
165 0.001207524406423
166 0.000003249297437
167 -0.000008363358330
168 -0.000220120053565
169 0.000109662514441
170 0.000110457539124
171 -0.000000553335913
172 0.000002773311481
173 -0.000000391756803
174 -0.000246485307813
175 0.000120126033091
176 0.000126359274722
177 0.000000870667573
178 -0.000008037019316
179 0.000000283011243
180 -0.000045201918552
181 0.000000042350033
182 -0.000000043743411
183 0.000029495954694
184 -0.000000500084229
185 0.000001777236993
186 0.000031148782863
187 0.000000443265697
188 -0.000001718549048
189 0.000000002883351
190 -0.23826009949993
191 0.000789699881166
192 -0.000361033006078
193 -0.000449221848019
194 0.001386312162280
195 0.000000351535267
196 -0.000002329771402
197 -0.001155903498876
198 -0.000000826890659
199 0.000004960173754
200 -0.000523427100457
201 0.000000174114116
202 0.000000605332171
203 -0.000095122494865
204 0.000047739101785
205 0.000047383393079
206 -0.000000070118445
207 0.000000549475073
208 0.000000336929607
209 0.000196325842195
210 -0.000098435980701
211 -0.000097889861494
212 0.000000054205156
213 -0.000001544421725
214 0.000000141896650
215 -0.000007751105608
216 -0.000000088511518
217 0.000000317518121
218 0.000004948803704
219 0.000000179808842
220 -0.000000653996477
221 0.000005450395720
222 -0.000000061058179
223 0.000000228001216
224 0.000000021078326
225 0.004946339482618
226 0.000261794836231
227 -0.000002269173820
228 -0.000519655501750
229 -0.000183745093333
230 -0.000000119858573
231 0.000000247796194
232 -0.000107397777295
233 0.000000948827204
234 -0.000004244858784
235 0.000171397075418
236 0.000003254482561
237 -0.000008359178352
238 0.000037944652119
239 -0.000019395857034
240 -0.000018548795086
241 0.000000554175986
242 -0.000002772371383
243 -0.000000042190674
244 0.000081699210562
245 -0.000043930574704
246 -0.000037768635858
247 -0.000000869399485
248 0.000008038284094
249 0.000000220082343
250 0.000014531158189
251 0.000000042636631
252 -0.000000043429797
253 -0.000008914265050
254 -0.000000500630884
255 0.000001776543596
256 -0.000010581329452
257 0.000000443427841
258 -0.000001718276408
259 -0.000000045165676
260 0.12790935694137
261 -0.000388205444773
262 0.000166410329319
263 0.000329341630477
264 0.000653517352682
265 0.000000353579842
266 -0.000002327749230
267 -0.000534278154536
268 -0.000000828424013
269 0.000004958695487
270 -0.000150356902104
271 0.000000172605788
272 0.000000604270558
273 0.000041829311278
274 -0.000020711685564
275 -0.000021117625714
276 0.000000070401766
277 -0.000000549222297
278 -0.000000155546624
279 -0.000055552053917
280 0.000027512529423
281 0.000028039524494
282 -0.000000054887983
283 0.000001543947108
284 -0.000000186072804
285 -0.000006446355435
286 -0.000000088508631
287 0.000000317495013
288 0.000004575163878
289 0.000000179803040
290 -0.000000653949932
291 0.000004073529498
292 -0.000000061056251
293 0.000000227985673
294 -0.000000025545587
295 0.24649499645060
296 -0.000156347499582
297 0.000439688250880
298 0.001082993646602
299 0.000009490543219
300 0.000038802573425
301 -0.001236049666665
302 -0.000026703043386
303 -0.000015416141318
304 0.000509578096247
305 0.000038444516457
306 -0.000011199296364
307 0.000982989064165
308 -0.000161558242517
309 -0.000159806502763
310 0.000321364745280
311 -0.000000053889924
312 -0.000001863248962
313 -0.000015990108756
314 0.000011246829641
315 0.000013131513873
316 -0.000024378343514
317 -0.000000089824885
318 0.000010366609828
319 -0.000002780347657
320 0.000004422458027
321 -0.000004747520134
322 -0.000112118918078
323 -0.000001545392092
324 -0.000001743297446
325 0.000075984761558
326 -0.000004387957974
327 0.000008112764093
328 0.000074438551874
329 0.000000126881080
330 -0.028624328681044
331 0.000154999900702
332 0.000035518159827
333 -0.000056020664076
334 -0.000004935787166
335 -0.000007017630075
336 0.000229581231834
337 0.000012294870266
338 0.000003281500688
339 -0.000106112348683
340 -0.000007450942112
341 -0.000001811687015
342 -0.000148619344711
343 -0.000013905090884
344 -0.000014188739394
345 0.000028093830278
346 0.000000018631446
347 -0.000000118938838
348 -0.000001007990347
349 0.000060909896839
350 0.000061497019761
351 -0.000122406916600
352 -0.000000205046682
353 0.000004985673937
354 0.000005173775073
355 -0.000000986788710
356 0.000000689508003
357 0.000018880815059
358 -0.000000251206567
359 0.000000272595708
360 -0.000012555531048
361 0.000001575122547
362 -0.000001197667768
363 -0.000012775740518
364 -0.000000071993317
365 -0.016124702002712
366 0.000031757822849
367 -0.000027980079344
368 -0.000059604685583
369 0.000009430955507
370 0.000062725574405
371 -0.000001515855280
372 -0.000026673955226
373 -0.000048385526448
374 -0.000003177957317
375 0.000038530172187
376 -0.000061713472778
377 -0.000010917697850
378 0.000007786508156
379 -0.000016734787018
380 0.000008948278862
381 -0.000001864460172
382 -0.000000056473187
383 -0.000001830918935
384 -0.000009154337731
385 0.000009026329797
386 0.000000128007935
387 0.000010397574428
388 -0.000000086481771
389 0.000008413029618
390 0.000004434777875
391 0.000009728981287
392 0.000000471156224
393 -0.000004392656352
394 -0.000005439805628
395 -0.000001328263739
396 -0.000001557222523
397 -0.000007612992477
398 0.000000696141333
399 0.000000128850207
400 0.015885724670669
401 -0.000034837862051
402 0.000011187545723
403 -0.000004156382683
404 -0.000004920621802
405 0.000057468288750
406 -0.000003995776003
407 0.000012279918307
408 -0.000053940650176
409 0.000006134353368
410 -0.000007448014483
411 -0.000013182244062
412 0.000004166240115
413 -0.000001018772794
414 0.000002570106221
415 -0.000001551333427
416 -0.000000117105190
417 0.000000019126697
418 -0.000000939490207
419 -0.000001206805138
420 0.000001837390714
421 -0.000000630585577
422 0.000004975758917
423 -0.000000207788037
424 0.000002442886672
425 -0.000000985927180
426 -0.000002200092353
427 0.000000198261917
428 0.000001572962928
429 0.000001808741714
430 0.000000133570916
431 -0.000000250202812
432 0.000001142991921
433 -0.000000399567190
434 -0.000000072502746
435 0.036309244066422
436 -0.000047877242399
437 0.000063156150089
438 0.000056027066000
439 0.000009427938543
440 0.000171520304671
441 -0.000004766796646
442 -0.000026672542365
443 -0.000111850630045
444 -0.000001400991085
445 0.000038529675912
446 -0.000040480515312
447 -0.000004636969384
448 -0.000022279961323
449 0.000042629938726
450 -0.000020349977403
451 0.000001862781436
452 0.000000056521934
453 0.000000475228399
454 0.000007660278647
455 -0.000023011066799
456 0.000015350788151
457 -0.000010397582342
458 0.000000086585029
459 -0.000006990390009
460 0.000004435306031
461 0.000013412913072
462 0.000000851816222
463 -0.000004393738409
464 -0.000010339923293
465 -0.000001349875385
466 -0.000001556849063
467 -0.000007655387949
468 0.000000207044000
469 0.000000128908224
470 -0.015761298767999
471 0.000080286433048
472 -0.000014715541532
473 -0.000038517760164
474 -0.000004920537377
475 0.000024834061649
476 -0.000003431322616
477 0.000012280717881
478 -0.000040323687669
479 0.000007143976393
480 -0.000007447138291
481 -0.000014346905332
482 -0.000000197575186
483 0.000000272745014
484 0.000000177285577
485 -0.000000450030591
486 0.000000117115729
487 -0.000000019130153
488 0.000000438494966
489 0.000002925968258
490 -0.000007189422534
491 0.000004263454275
492 -0.000004976105933
493 0.000000207805781
494 -0.000001204739531
495 -0.000000986037420
496 -0.000004096616793
497 0.000000019745992
498 0.000001573239454
499 0.000002387486860
500 0.000000133777065
501 -0.000000250331434
502 0.000003108701316
503 -0.000000160269093
504 -0.000000072503350
 Sym=      7.1
 Ene=       0.0000
 Spin= Alpha
 Occup=    2.000000
1 -0.000086843082141
2 0.046275617751145
3 -0.001531339583028
4 -0.006448655485412
5 0.001073436607229
6 -0.000291515409106
7 0.003831559077726
8 0.062663305612494
9 -0.19959342030159
10 0.37378047715829
11 0.000520421837214
12 -0.001901762488807
13 0.002684217801649
14 0.000756946856215
15 -0.005986784074086
16 -0.001874575160984
17 -0.000457012302180
18 0.003491653404215
19 0.000891929669619
20 0.000017621238535
21 -0.000142529769140
22 -0.000031564612214
23 -0.000251649709505
24 0.002047415718798
25 0.000711693727808
26 -0.000350552258237
27 0.000251659090726
28 0.000098893167511
29 0.000000004470950
30 0.000000003457699
31 0.000008589266316
32 -0.000657009303815
33 0.000470429254917
34 0.000186580048899
35 0.000000008513382
36 0.000000006173074
37 0.000015611753714
38 -0.000316568921547
39 0.000222163974277
40 0.000094404947271
41 0.000000004352268
42 0.000000002839432
43 0.000028153548538
44 0.001651675283785
45 -0.000984877675158
46 -0.000666797608627
47 -0.000000015054438
48 -0.000000019362273
49 -0.000046507294975
50 -0.000017424563821
51 0.000015287598772
52 -0.000011994500700
53 0.000012190438025
54 -0.000114821212975
55 0.000083127137402
56 0.000011187067484
57 0.000094310746935
58 -0.000067034826049
59 -0.000011767234466
60 -0.000004850920756
61 0.000039218249720
62 -0.000030073563210
63 0.000003480187610
64 -0.000032665134391
65 0.000033133678595
66 0.000003028005529
67 -0.000019951669009
68 0.000007214240403
69 -0.000005196328528
70 -0.000008359024007
71 -0.000001493481560
72 -0.000002490763051
73 0.000000000199163
74 0.000000000222470
75 -0.000000000194152
76 0.000001376947956
77 -0.000000000244778
78 0.000001295118121
79 0.000006465892553
80 0.000008217737295
81 -0.000003842412778
82 -0.000003584952833
83 0.000000000029929
84 -0.000000000006723
85 0.12851077051160
86 0.000715547692845
87 0.000203004171709
88 0.000861174827342
89 0.000001737522365
90 -0.000052739575622
91 0.001126878280962
92 -0.000005310310530
93 0.000040910752110
94 0.000335888087198
95 0.000004923962306
96 -0.000016775002712
97 -0.001756379284436
98 -0.000134512810965
99 -0.000139576849900
100 0.000274089660865
101 0.000000013260056
102 0.000000690005064
103 -0.000020426771720
104 -0.000225480549394
105 -0.000190387235171
106 0.000415867784565
107 -0.000000003685890
108 -0.000002928343481
109 0.000002993512744
110 0.000000746710339
111 -0.000005385563876
112 0.000042252850503
113 -0.000000527700000
114 0.000005193258885
115 -0.000027869824916
116 -0.000000474117047
117 0.000002032233269
118 -0.000028818322664
119 0.000000050712543
120 0.39553308490517
121 -0.001307683889443
122 0.000574851257108
123 0.000745115728780
124 -0.000001147212621
125 0.000078553731294
126 -0.002206649110187
127 0.000002690717482
128 -0.000083104757969
129 0.001847684229536
130 -0.000001016490405
131 -0.000007898437420
132 0.000794213822527
133 -0.000074212815487
134 -0.000073483267942
135 0.000147696083429
136 -0.000000009569916
137 0.000000107485913
138 -0.000008563224690
139 0.000140471051707
140 0.000135059885384
141 -0.000275530937092
142 0.000000048766422
143 -0.000001086451452
144 0.000024189880685
145 -0.000000121694349
146 0.000001939342352
147 0.000013613891507
148 -0.000000009245159
149 0.000000522487585
150 -0.000009914327193
151 0.000000172515261
152 -0.000003124388383
153 -0.000008350624915
154 0.000000000666169
155 -0.19530036074919
156 0.000766967970129
157 -0.000393633584131
158 -0.000554381256018
159 -0.000580173917272
160 -0.000016844041413
161 -0.000008725477704
162 0.000888084780941
163 0.000049667815752
164 0.000023697417033
165 -0.000100808147136
166 -0.000054584917700
167 -0.000027831585348
168 -0.000182642382703
169 0.000090306699777
170 0.000092335682926
171 -0.000005501117245
172 -0.000000825318695
173 -0.000000951699365
174 0.000449736591828
175 -0.000220699092783
176 -0.000229037499046
177 0.000024032105562
178 0.000003189460812
179 0.000001766812831
180 -0.000115002779441
181 -0.000007396897288
182 -0.000004074103709
183 0.000076943549472
184 0.000005300745046
185 0.000003989152354
186 0.000077348869987
187 0.000004623234050
188 0.000001476831350
189 -0.000000071022463
190 0.36260819432126
191 -0.001258802754245
192 0.000426833201656
193 0.000540990063285
194 -0.001550293556278
195 0.000010388995755
196 0.000002565060536
197 0.001403617233499
198 -0.000024108046571
199 -0.000007821859315
200 0.000480896005056
201 0.000011195431194
202 0.000006397947064
203 0.000087835328587
204 -0.000043684151904
205 -0.000044151176683
206 -0.000000763038221
207 0.000000137107288
208 -0.000000385018646
209 -0.000062993911193
210 0.000030752894570
211 0.000032241016623
212 0.000009548361663
213 0.000003270328934
214 -0.000000756082824
215 0.000028901486511
216 0.000001335545745
217 0.000000915379780
218 -0.000019247291786
219 -0.000001974736790
220 -0.000001461883384
221 -0.000019528121308
222 0.000000182914146
223 0.000000233772536
224 0.000000097211623
225 -0.14456505304695
226 0.000843712442726
227 -0.000307262351951
228 -0.000475979553887
229 0.000263128698944
230 -0.000016845290471
231 -0.000008725351944
232 -0.000841689198894
233 0.000049670437962
234 0.000023697725358
235 0.000399217225936
236 -0.000054584094206
237 -0.000027831821227
238 -0.000103336379203
239 0.000050646223201
240 0.000052690156002
241 0.000005503160546
242 0.000000827702244
243 -0.000000834713235
244 0.000485761967266
245 -0.000238708407703
246 -0.000247053559563
247 -0.000024039200383
248 -0.000003198574393
249 0.000001844642268
250 0.000096402353858
251 -0.000007395507703
252 -0.000004072518734
253 -0.000064468017554
254 0.000005298248466
255 0.000003986573381
256 -0.000064869312296
257 0.000004623866305
258 0.000001477283856
259 0.000000133535324
260 0.40774580773612
261 -0.001393557297142
262 0.000502569939338
263 0.000654901342382
264 0.001855633722205
265 0.000010378623208
266 0.000002554768657
267 -0.001641548256082
268 -0.000024098330322
269 -0.000007812345157
270 -0.000582101642008
271 0.000011196740135
272 0.000006398395783
273 0.000110108849327
274 -0.000054817762258
275 -0.000055291087069
276 0.000000762140614
277 -0.000000137916630
278 -0.000000443080885
279 -0.000112282189955
280 0.000055397754762
281 0.000056884435193
282 -0.000009547496580
283 -0.000003269750793
284 -0.000000799887206
285 -0.000028077443745
286 0.000001335103134
287 0.000000914870122
288 0.000018693811148
289 -0.000001973946896
290 -0.000001460989969
291 0.000018976032561
292 0.000000182718077
293 0.000000233562900
294 -0.000000084260443
295 0.045863716905525
296 0.000031248052132
297 0.000078151574561
298 0.000823626309477
299 0.000001772077931
300 -0.000009186427084
301 -0.000285316187445
302 -0.000005295954234
303 0.000051418280343
304 -0.000011050694989
305 0.000004891979447
306 -0.000067307216491
307 0.000567173054254
308 -0.000032781787563
309 -0.000039105246082
310 0.000071887033645
311 -0.000000012907557
312 -0.000000708095388
313 0.000000745922911
314 -0.000066971487791
315 -0.000029569887241
316 0.000096541375032
317 0.000000004960962
318 0.000002908643171
319 -0.000025206234764
320 0.000000743649164
321 -0.000008939453278
322 -0.000024319331825
323 -0.000000529022686
324 0.000003481515398
325 0.000016098752898
326 -0.000000468687364
327 0.000008512019728
328 0.000016529054580
329 0.000000050624820
330 0.046257930131490
331 -0.000188248801031
332 0.000084953481752
333 0.000050245228060
334 -0.000001224314630
335 0.000000672276930
336 0.000307829989467
337 0.000002759223563
338 -0.000016493470207
339 -0.000263797331952
340 -0.000000996937128
341 0.000017820261144
342 -0.000159918765464
343 -0.000011371865105
344 -0.000010421035212
345 0.000021792900317
346 0.000000009887348
347 -0.000000115915669
348 -0.000000744016893
349 0.000028692346645
350 0.000024779906713
351 -0.000053472253358
352 -0.000000049472930
353 0.000001103672459
354 -0.000006313650393
355 -0.000000122324714
356 0.000001638061916
357 0.000001426084251
358 -0.000000009427845
359 0.000000295183003
360 -0.000000500372807
361 0.000000173543671
362 -0.000002492873680
363 -0.000001412919989
364 0.000000000622668
365 -0.053782049082159
366 -0.000411580876528
367 -0.000076381877962
368 0.000765300394085
369 0.000001742892974
370 0.000495607280432
371 -0.000023924223742
372 -0.000005272058767
373 0.000090193387752
374 0.000021576270966
375 0.000004927307088
376 -0.000265652431783
377 -0.000022886524784
378 0.000061506121128
379 -0.000118200654914
380 0.000056694533787
381 -0.000000701630026
382 -0.000000013681301
383 0.000007994576434
384 0.000043977175553
385 -0.000116883304270
386 0.000072906128717
387 0.000002916325009
388 0.000000006371671
389 -0.000003041764471
390 0.000000739170140
391 0.000001632774096
392 -0.000003998005786
393 -0.000000456148229
394 -0.000000966956037
395 0.000001269567349
396 -0.000000535552579
397 -0.000001223640285
398 0.000004094320279
399 0.000000051183392
400 -0.17738017779877
401 0.000505067808263
402 -0.000239963881668
403 -0.000360058079714
404 -0.000001190599155
405 -0.000980890877050
406 0.000034416593546
407 0.000002720031099
408 0.000794745201458
409 -0.000036243891068
410 -0.000001020146103
411 0.000270162982637
412 -0.000001263844295
413 0.000032512899738
414 -0.000065737982662
415 0.000033225082924
416 -0.000000111011256
417 0.000000009957877
418 0.000003604502874
419 -0.000054296532270
420 0.000111043199228
421 -0.000056746666958
422 0.000001081744904
423 -0.000000049704061
424 -0.000010613322094
425 -0.000000119703846
426 0.000007390915909
427 0.000001309766939
428 0.000000168714542
429 -0.000004515235313
430 0.000000383501684
431 -0.000000008114979
432 -0.000005400718920
433 -0.000002140738431
434 0.000000000890805
435 0.33476619903887
436 0.000587523252277
437 0.000573623053481
438 0.001144529515862
439 0.000001695083697
440 0.002158014694108
441 -0.000078742296764
442 -0.000005270996692
443 -0.000184538445350
444 0.000034871393627
445 0.000004953153891
446 -0.002449807666102
447 0.000017044344645
448 -0.000270764203644
449 0.000543806034783
450 -0.000273041831139
451 0.000000676384792
452 0.000000013896975
453 -0.000030685467581
454 -0.000169923678477
455 0.000312547880606
456 -0.000142624202129
457 -0.000002927826775
458 -0.000000004132658
459 -0.000008776441623
460 0.000000745072170
461 0.000130433789065
462 0.000001350709340
463 -0.000000466654267
464 -0.000087384586598
465 0.000004033379128
466 -0.000000532964945
467 -0.000087610704749
468 -0.000005845545869
469 0.000000051347665
470 0.36306552079637
471 -0.001140186612779
472 0.000593492873245
473 0.000898319585951
474 -0.000001135151619
475 -0.002345872363628
476 0.000078164900303
477 0.000002671816455
478 0.001863162530856
479 -0.000072227297349
480 -0.000001025117041
481 0.000813381205054
482 -0.000008922068749
483 -0.000084076005049
484 0.000167894353021
485 -0.000083818347971
486 0.000000104971085
487 -0.000000009686998
488 -0.000008843823308
489 0.000183732848310
490 -0.000363845787878
491 0.000180112939568
492 -0.000001066813788
493 0.000000048936617
494 0.000023623823974
495 -0.000000119715307
496 -0.000001647044937
497 0.000001001823637
498 0.000000168824313
499 0.000000539451581
500 0.000000309306043
501 -0.000000008209375
502 0.000001670291084
503 -0.000001653393495
504 0.000000000936238
 Sym=      8.1
 Ene=       0.0000
 Spin= Alpha
 Occup=    2.000000
1 0.000911647502672
2 -0.26208855719322
3 -0.001509799193709
4 -0.000684730819496
5 0.000237934288037
6 -0.000071505665550
7 0.000438726190521
8 0.060559859283223
9 -0.085647624378279
10 0.23009790940674
11 0.000236874549529
12 -0.000439306519122
13 0.002020135251579
14 -0.002036318810927
15 0.001199303635805
16 0.007374354227758
17 0.000793278416760
18 -0.000080306100567
19 -0.004849923393256
20 0.000005259863474
21 -0.000067647812924
22 0.000234876090753
23 0.000837460856529
24 -0.000627113889562
25 -0.002286520508854
26 -0.000270376437838
27 -0.000031939978965
28 0.000302316416803
29 0.000000001251949
30 0.000000003311679
31 -0.000038301910775
32 -0.000488943747905
33 -0.000076408772293
34 0.000565352520199
35 0.000000002525638
36 0.000000006837944
37 -0.000078200064698
38 -0.000144569179099
39 -0.000077761947577
40 0.000222331126676
41 -0.000000000304785
42 0.000000002316947
43 -0.000155117113716
44 0.000293891692311
45 0.001002683726651
46 -0.001296575418962
47 0.000000012515141
48 0.000000008818207
49 0.000214010603304
50 -0.000016286196801
51 0.000006034190429
52 0.000004203375980
53 0.000011407834494
54 -0.000065238561302
55 0.000034896840823
56 0.000010442391392
57 0.000057142845309
58 -0.000040536261479
59 -0.000011382218674
60 -0.000009856041430
61 0.000035027294770
62 -0.000062496818886
63 0.000006845109460
64 -0.000026272204051
65 0.000048760091838
66 0.000006378157716
67 -0.000020721843253
68 0.000035088189406
69 -0.000005089378954
70 0.000014195641844
71 0.000005805671778
72 0.000007914636558
73 -0.000000000071359
74 -0.000000000049141
75 0.000000000257005
76 -0.000007709438495
77 0.000000000275106
78 -0.000007628455717
79 -0.000010615850126
80 -0.000014320500114
81 0.000000417490205
82 0.000020577944453
83 -0.000000000303164
84 -0.000000000249070
85 -0.052945287129046
86 -0.000516220427606
87 -0.000058313897048
88 0.000471365714255
89 -0.000012727396390
90 0.000033103862162
91 -0.000565753856540
92 0.000035549105405
93 -0.000038953534918
94 -0.000184878207624
95 -0.000053010025433
96 0.000027599598049
97 0.000521389487167
98 0.000066761829317
99 0.000059173421064
100 -0.000125935250381
101 -0.000000073700782
102 -0.000002167880065
103 0.000009949878876
104 0.000108833761147
105 0.000127130449414
106 -0.000235964210560
107 -0.000000113532554
108 0.000013060796501
109 -0.000008398961439
110 -0.000005990510888
111 0.000006183298182
112 -0.000000260280010
113 0.000001886144940
114 -0.000002551424854
115 0.000002173475499
116 0.000006150968799
117 -0.000005744340182
118 -0.000001824273221
119 -0.000000166116959
120 -0.24136302962917
121 0.000756657031986
122 -0.000332806036610
123 -0.000454382317892
124 0.000006348151789
125 -0.000048036408908
126 0.001304367346107
127 -0.000016011569496
128 0.000050346202742
129 -0.001079959011338
130 0.000010218300241
131 0.000010744702531
132 -0.000392124217342
133 0.000041967365391
134 0.000043666857711
135 -0.000085634223102
136 0.000000020664409
137 -0.000000085628098
138 0.000005783926392
139 -0.000066839076385
140 -0.000070505910026
141 0.000137344986412
142 -0.000000266690213
143 0.000006525798548
144 -0.000018008459959
145 0.000001370684340
146 -0.000001856151527
147 -0.000008520863765
148 0.000000365830750
149 -0.000000563710155
150 0.000005912142199
151 -0.000002204796766
152 0.000003053998749
153 0.000005519796164
154 0.000000104490804
155 0.026571988888088
156 0.001116155289029
157 0.000004063144462
158 0.000081668554574
159 0.000772697439307
160 0.000015825748709
161 0.000009776168063
162 0.000757741447024
163 -0.000042390754922
164 -0.000033073078441
165 -0.001361169779316
166 0.000066600120207
167 0.000015424455159
168 0.000176812978771
169 -0.000088138620539
170 -0.000088674358232
171 0.000001288725015
172 0.000006885200820
173 0.000001302229475
174 0.000566751129614
175 -0.000292133466261
176 -0.000274617663353
177 -0.000009979042246
178 -0.000023364809587
179 -0.000004046151832
180 -0.000020758452505
181 0.000007762762875
182 0.000003958063520
183 0.000012836963012
184 -0.000008475234294
185 -0.000000083814041
186 0.000015013423533
187 -0.000001939604995
188 -0.000005226485413
189 -0.000000071763494
190 0.54324491160636
191 -0.001746666909021
192 0.000724186320186
193 0.000809968158534
194 -0.002808488652494
195 -0.000006408163499
196 -0.000009239323641
197 0.002407732061307
198 0.000017066061325
199 0.000020448815593
200 0.000975922881492
201 -0.000014192256178
202 -0.000006735741108
203 0.000180422124786
204 -0.000090058372276
205 -0.000090363752510
206 -0.000000330145815
207 0.000001060327778
208 -0.000000951625326
209 -0.000296005397148
210 0.000148286195966
211 0.000147719201181
212 -0.000006649068065
213 -0.000006720941106
214 0.000000326462912
215 0.000029939157261
216 -0.000001845548797
217 -0.000000224231293
218 -0.000020600973180
219 0.000003013656569
220 0.000000040497922
221 -0.000019566621315
222 -0.000000537593029
223 0.000000260339926
224 -0.000000206568911
225 -0.11056833484353
226 0.000124896314843
227 -0.000208941862138
228 0.000038259214927
229 0.000537867442006
230 0.000015824597890
231 0.000009774132563
232 -0.000321315703868
233 -0.000042384644995
234 -0.000033065183851
235 -0.000452025902227
236 0.000066600273725
237 0.000015423788843
238 -0.000142647124933
239 0.000071625196455
240 0.000071021928478
241 -0.000001289121715
242 -0.000006885745194
243 0.000000883917118
244 0.000105346212024
245 -0.000061482503182
246 -0.000043863708842
247 0.000009976788295
248 0.000023364329346
249 -0.000003952418022
250 0.000051247743603
251 0.000007762982731
252 0.000003958125643
253 -0.000033299837867
254 -0.000008475820837
255 -0.000000084504408
256 -0.000035456225167
257 -0.000001939313420
258 -0.000005225878392
259 0.000000136088890
260 0.035031004574641
261 -0.000102323412743
262 0.000000557549143
263 -0.000254721036399
264 0.000020740214434
265 -0.000006416460433
266 -0.000009247662524
267 -0.000085598000942
268 0.000017073471096
269 0.000020456396283
270 -0.000054404253491
271 -0.000014189436690
272 -0.000006731427188
273 -0.000005349366472
274 0.000002792385120
275 0.000002556981352
276 0.000000329250593
277 -0.000001061352367
278 -0.000000267834614
279 0.000038721776713
280 -0.000019090540182
281 -0.000019631236530
282 0.000006650268250
283 0.000006722687694
284 0.000000787957797
285 -0.000008309217233
286 -0.000001845660970
287 -0.000000224316615
288 0.000006091011824
289 0.000003013868674
290 0.000000040685286
291 0.000005056972919
292 -0.000000537654638
293 0.000000260267033
294 0.000000216846760
295 0.48311076139385
296 -0.000437453452204
297 0.000864428053857
298 0.001312584900314
299 -0.000012697243077
300 0.000092218845283
301 -0.002353065432887
302 0.000035520912798
303 -0.000083803288732
304 0.001225864350042
305 -0.000052997130630
306 0.000065127497491
307 0.001601229853669
308 -0.000302135985145
309 -0.000306467646051
310 0.000608603631197
311 0.000000074438676
312 0.000002151368886
313 -0.000031582047019
314 0.000094781852997
315 0.000109393077264
316 -0.000204174930261
317 0.000000112563506
318 -0.000013047773332
319 0.000012401407413
320 -0.000005997099648
321 0.000000200058581
322 -0.000211483829750
323 0.000001883410514
324 -0.000004869927793
325 0.000139681938866
326 0.000006162542974
327 0.000004601521041
328 0.000144053392812
329 -0.000000167077685
330 -0.12573187484678
331 0.000554199189003
332 -0.000025132149452
333 0.000050098199168
334 0.000006386078784
335 -0.000010653307088
336 0.000082731138837
337 -0.000016046553036
338 0.000019408014874
339 0.000153180390573
340 0.000010193450680
341 -0.000035627448372
342 -0.000044259973155
343 -0.000016701023165
344 -0.000015267253676
345 0.000031968276842
346 -0.000000020946600
347 0.000000089493515
348 0.000000354542090
349 0.000093734348265
350 0.000089493860917
351 -0.000183228209182
352 0.000000267107470
353 -0.000006527765465
354 0.000013124484788
355 0.000001372153161
356 -0.000000609579885
357 0.000042195874695
358 0.000000366452559
359 0.000000005827536
360 -0.000028259152792
361 -0.000002207389206
362 0.000000812009700
363 -0.000028352553722
364 0.000000104446123
365 -0.000683855629546
366 0.000458505724242
367 -0.000016828730527
368 -0.000700776166067
369 -0.000012692514352
370 -0.000272335462861
371 0.000019416454142
372 0.000035525746521
373 -0.000228741161449
374 -0.000027458465332
375 -0.000053099779218
376 0.000360437094089
377 0.000021597369411
378 -0.000023722652519
379 0.000054778611568
380 -0.000031055959049
381 0.000002188818281
382 0.000000076906737
383 -0.000009446692747
384 -0.000093645907611
385 0.000152782087114
386 -0.000059136179502
387 -0.000013088392068
388 0.000000107627635
389 0.000015189625421
390 -0.000006003526065
391 0.000025897649438
392 0.000006504851121
393 0.000006151670064
394 -0.000019129437844
395 -0.000003332610977
396 0.000001902905368
397 -0.000015615904917
398 -0.000005394562597
399 -0.000000168313440
400 0.22454397615139
401 -0.000687589119196
402 0.000289834096924
403 0.000548000894390
404 0.000006344578782
405 0.001135001945123
406 -0.000044398043763
407 -0.000016004100366
408 -0.000936210643051
409 0.000054082818896
410 0.000010209557328
411 -0.000284393710813
412 -0.000005333863730
413 -0.000036812765169
414 0.000072330873826
415 -0.000035518108656
416 0.000000085228703
417 -0.000000021327546
418 -0.000004321162217
419 0.000051497844976
420 -0.000097015432314
421 0.000045517587338
422 -0.000006523674755
423 0.000000270749400
424 0.000012148132161
425 0.000001369740435
426 -0.000012268799843
427 -0.000001203075203
428 -0.000002202309420
429 0.000008710611022
430 -0.000000240957272
431 0.000000364609786
432 0.000007749711249
433 0.000001855052033
434 0.000000105515744
435 -0.10383783653564
436 -0.000837848414679
437 -0.000162404758786
438 -0.000566546837607
439 -0.000012670445484
440 -0.001033978350052
441 0.000043370989330
442 0.000035540021044
443 -0.000478377303151
444 -0.000024330057180
445 -0.000053121276254
446 0.001663645632513
447 -0.000030766842314
448 0.000131854532756
449 -0.000255820095600
450 0.000123965562845
451 -0.000002176133991
452 -0.000000076795501
453 0.000022876012430
454 0.000205219237254
455 -0.000444250511707
456 0.000239031274453
457 0.000013104610412
458 -0.000000109534277
459 -0.000010324825698
460 -0.000006005894187
461 -0.000032240802014
462 0.000002153999691
463 0.000006156130062
464 0.000023048390804
465 -0.000006334229085
466 0.000001901622539
467 0.000020207184168
468 0.000003444335246
469 -0.000000167998061
470 -0.42950937500439
471 0.001425126079888
472 -0.000613230735489
473 -0.000767335119886
474 0.000006294031901
475 0.002343074121657
476 -0.000084653462638
477 -0.000015958775019
478 -0.001983648124960
479 0.000086452513003
480 0.000010223373328
481 -0.000858253297466
482 0.000022689202456
483 0.000077141745515
484 -0.000155717607270
485 0.000078575861755
486 -0.000000079952331
487 0.000000020989891
488 0.000010515690019
489 -0.000144034618142
490 0.000291328311599
491 -0.000147293693457
492 0.000006512188035
493 -0.000000269962628
494 -0.000026108344052
495 0.000001369244788
496 -0.000019983701903
497 -0.000001065919209
498 -0.000002201370311
499 0.000013108962432
500 -0.000000082561040
501 0.000000364335657
502 0.000013701987106
503 0.000001512641726
504 0.000000105607990
 Sym=      9.1
 Ene=       0.0000
 Spin= Alpha
 Occup=    2.000000
1 0.000028487020000
2 0.004725309445942
3 0.000575588204434
4 0.002392850362248
5 -0.000915246299030
6 0.000333782947428
7 -0.001752516015553
8 0.000415196847839
9 -0.053501517566592
10 -0.41243291119021
11 0.000203292294234
12 -0.000378674734772
13 -0.002890086015265
14 0.007813158358476
15 0.003526754258133
16 0.004668765219174
17 -0.005465650496345
18 -0.002910097790478
19 -0.002941269405772
20 0.000305973856211
21 0.000231803360781
22 0.000179956065426
23 -0.002343171468895
24 -0.000909274415770
25 -0.001537094708342
26 -0.000222172979915
27 -0.000095209687432
28 0.000317382667347
29 0.000000001387404
30 0.000000003093534
31 0.000000821232147
32 -0.000413339868604
33 -0.000164153911348
34 0.000577493779953
35 0.000000001539322
36 0.000000006619834
37 0.000000496067846
38 -0.000190158205439
39 -0.000064179062381
40 0.000254337267820
41 0.000000000026960
42 0.000000003699164
43 0.000002204594180
44 0.000937520893951
45 -0.000993740050869
46 0.000056219156919
47 -0.000000026644815
48 0.000000009537186
49 -0.000004481095598
50 0.000015418048856
51 0.000000343948187
52 0.000011545605480
53 -0.000010337527216
54 0.000092177540399
55 -0.000026519080045
56 -0.000010347955977
57 -0.000092638995315
58 0.000011029024828
59 0.000000000975816
60 -0.000071855104357
61 -0.000058442211421
62 -0.000004842488086
63 0.000048161915661
64 0.000036061783961
65 -0.000010836043098
66 0.000048241823063
67 0.000042346670535
68 0.000017332922622
69 0.000000223185982
70 -0.000006662830579
71 -0.000004609831913
72 -0.000002219002263
73 0.000000000242472
74 0.000000000052650
75 -0.000000000267001
76 -0.000000068282543
77 0.000000000030777
78 0.000000286473056
79 0.000007951920910
80 0.000003752141417
81 0.000000145802630
82 -0.000000292733291
83 -0.000000000111929
84 0.000000000032909
85 -0.19963944352719
86 -0.000769708990861
87 -0.000318028692710
88 -0.000910395453767
89 0.000004251277056
90 0.000037336586846
91 -0.001522481606370
92 -0.000019503540707
93 0.000027079003875
94 -0.000255811828879
95 -0.000007233185713
96 -0.000080246802729
97 0.001743416880041
98 0.000185053298603
99 0.000186347015845
100 -0.000371400314448
101 0.000000009347599
102 0.000007064263928
103 0.000023167365372
104 0.000230262539685
105 0.000235699971718
106 -0.000465962511403
107 0.000000201546976
108 -0.000022406933188
109 0.000017468354041
110 0.000001324146682
111 -0.000007318351645
112 -0.000060929759054
113 -0.000004446891600
114 -0.000002537213630
115 0.000039819868732
116 0.000002670362404
117 0.000012355812687
118 0.000041925981127
119 0.000000149974208
120 -0.41766581678000
121 0.001290298014534
122 -0.000608845660758
123 -0.000524671572973
124 -0.000007151943370
125 -0.000073643218488
126 0.002439392583848
127 0.000015357502583
128 0.000059611268936
129 -0.002029730954470
130 0.000000272819760
131 0.000032668021509
132 -0.000909755310527
133 0.000083281308797
134 0.000082612736296
135 -0.000165894045093
136 -0.000000090811546
137 0.000001420942953
138 0.000009636091814
139 -0.000163668844417
140 -0.000161496443894
141 0.000325165288311
142 0.000000258908803
143 -0.000005628691364
144 -0.000015250802227
145 0.000000389945505
146 0.000001026509370
147 -0.000009396138863
148 0.000000429076274
149 0.000000447313402
150 0.000005872081663
151 -0.000000952243068
152 -0.000001824520239
153 0.000006734161471
154 0.000000119050875
155 -0.48144054747723
156 0.000657266957752
157 -0.000880067488188
158 -0.001395411243345
159 -0.002228526653314
160 -0.000007635715441
161 0.000008810867325
162 0.001368111224276
163 0.000015910712138
164 -0.000029210527819
165 0.001233409727340
166 -0.000045770701897
167 0.000027973158260
168 -0.000589154190468
169 0.000299845777201
170 0.000289308413268
171 0.000002822410304
172 0.000004495997408
173 -0.000001103221973
174 0.000337672416039
175 -0.000180941031891
176 -0.000156731384147
177 -0.000005611523776
178 -0.000018077611299
179 -0.000000015177846
180 -0.000220408754280
181 -0.000004126649439
182 0.000004167328304
183 0.000150408776169
184 0.000006767961092
185 -0.000002584508837
186 0.000145300598275
187 -0.000001231479892
188 -0.000003006548787
189 0.000000114706688
190 0.23615940881442
191 -0.000950679100365
192 0.000178933115799
193 0.000255205621265
194 -0.000474266292362
195 0.000000676992547
196 -0.000006211427898
197 0.000615786852777
198 -0.000003513020762
199 0.000015402498625
200 0.000128351788353
201 0.000010310023298
202 -0.000004187311827
203 0.000005005729613
204 -0.000003761746227
205 -0.000001243983386
206 0.000001045951975
207 0.000000811697973
208 -0.000000315913658
209 0.000135496708625
210 -0.000063967197518
211 -0.000071529511107
212 0.000000974684975
213 -0.000006840649677
214 -0.000000359769999
215 0.000044409276064
216 0.000001342683681
217 -0.000000658963080
218 -0.000029907537087
219 -0.000002363900615
220 0.000000923678481
221 -0.000029673758979
222 0.000000562501426
223 -0.000000039586736
224 0.000000084205889
225 0.042167810111006
226 0.000231098834463
227 0.000049661236760
228 -0.000472523019382
229 -0.000338700954671
230 -0.000007637727797
231 0.000008800428614
232 -0.000000657518671
233 0.000015908078393
234 -0.000029199152458
235 0.000219140027664
236 -0.000045766695595
237 0.000027983636294
238 0.000073799725395
239 -0.000031694132747
240 -0.000042105592648
241 -0.000002818561502
242 -0.000004494085483
243 0.000000073902174
244 0.000095845619779
245 -0.000060005150352
246 -0.000035840469428
247 0.000005603108425
248 0.000018079177500
249 0.000000146324216
250 -0.000005485495607
251 -0.000004124944468
252 0.000004167768793
253 0.000001122104208
254 0.000006765539574
255 -0.000002585838486
256 0.000006237460433
257 -0.000001231345834
258 -0.000003005810116
259 0.000000013623661
260 0.096197168031591
261 -0.000313509722004
262 0.000142990704860
263 0.000270489626752
264 0.000547802531309
265 0.000000673935882
266 -0.000006214410639
267 -0.000436079076198
268 -0.000003509829860
269 0.000015405731045
270 -0.000139058907700
271 0.000010307109589
272 -0.000004186528784
273 0.000037378493574
274 -0.000019955258957
275 -0.000017423234617
276 -0.000001045860983
277 -0.000000811977557
278 -0.000000121848880
279 -0.000060563686028
280 0.000034044416413
281 0.000026519269615
282 -0.000000975817117
283 0.000006840143329
284 -0.000000110221186
285 -0.000001121720761
286 0.000001342200110
287 -0.000000658974651
288 0.000000864652635
289 -0.000002363074018
290 0.000000923732423
291 0.000000640293689
292 0.000000562323607
293 -0.000000039625155
294 -0.000000002009960
295 0.065257425984032
296 -0.000318537106273
297 0.000133868116329
298 -0.000604236852704
299 0.000004216916344
300 0.000001109506414
301 -0.000151437539799
302 -0.000019528850013
303 -0.000003995489547
304 0.000457460845744
305 -0.000007189919142
306 -0.000039016196176
307 -0.000175388421132
308 -0.000026111174116
309 -0.000024622605742
310 0.000050733779858
311 -0.000000010847934
312 -0.000007045808240
313 -0.000003401826029
314 0.000134280244384
315 0.000142418833105
316 -0.000276699077489
317 -0.000000199214407
318 0.000022435182110
319 0.000010845422858
320 0.000001326858058
321 -0.000004206679577
322 -0.000036780482778
323 -0.000004445795936
324 -0.000001505590954
325 0.000026035243693
326 0.000002665629047
327 0.000007149443850
328 0.000023310952149
329 0.000000150689500
330 -0.16130566834438
331 0.000526723591535
332 -0.000187980656983
333 0.000113638461092
334 -0.000007059381600
335 0.000023165988560
336 -0.000738487097357
337 0.000015278161298
338 -0.000024325046737
339 0.000695467813999
340 0.000000234116015
341 -0.000007005881008
342 0.000354214582918
343 0.000021831884327
344 0.000021342962456
345 -0.000043174846783
346 0.000000090600231
347 -0.000001410114660
348 0.000002075239825
349 -0.000028743131046
350 -0.000027462267363
351 0.000056205398408
352 -0.000000258784037
353 0.000005607902106
354 -0.000005456851239
355 0.000000390437050
356 0.000001407276662
357 0.000011672582503
358 0.000000429369814
359 0.000000572757045
360 -0.000007588691531
361 -0.000000953196084
362 -0.000002460816813
363 -0.000008071721239
364 0.000000118986512
365 0.054188178347035
366 0.000183940292187
367 0.000084468865092
368 0.000727365667948
369 0.000004106955206
370 -0.000370970641250
371 0.000018612628327
372 -0.000019326047764
373 -0.000113564006653
374 -0.000020753162295
375 -0.000007110902277
376 0.000590578232192
377 0.000015470003723
378 -0.000044100970147
379 0.000096115391719
380 -0.000052014421572
381 -0.000007095115062
382 -0.000000011737685
383 -0.000009333650414
384 -0.000096442106055
385 0.000162831334337
386 -0.000066389228283
387 0.000022494103781
388 -0.000000196071526
389 0.000007690765228
390 0.000001266410756
391 -0.000032207076708
392 0.000002227664577
393 0.000002798209822
394 0.000020159320488
395 -0.000003503983253
396 -0.000004497278144
397 0.000023051007238
398 0.000000515257597
399 0.000000153170890
400 0.085156027792810
401 -0.000312240238178
402 0.000137875469444
403 -0.000004558136117
404 -0.000007069944862
405 0.000522191645084
406 -0.000021776599321
407 0.000015248395600
408 -0.000461066396094
409 0.000028362151896
410 0.000000168588177
411 -0.000287111616087
412 0.000001869825449
413 -0.000019113941958
414 0.000036543109895
415 -0.000017429167937
416 -0.000001411490708
417 0.000000092072981
418 -0.000002451057062
419 0.000049012796313
420 -0.000091644479342
421 0.000042631683029
422 0.000005524370609
423 -0.000000259479862
424 0.000010056548769
425 0.000000412813416
426 -0.000002269334636
427 -0.000000611807415
428 -0.000000993721543
429 0.000001965925974
430 -0.000000067785545
431 0.000000439874226
432 0.000001078705932
433 0.000000888611327
434 0.000000123161122
435 -0.12114652792078
436 0.001087742767056
437 -0.000246510143341
438 0.000226613425854
439 0.000004098117720
440 -0.000045139203109
441 0.000014220031686
442 -0.000019362430906
443 0.001109465796804
444 -0.000067382026245
445 -0.000007077867243
446 -0.001066544654391
447 0.000048147996518
448 0.000017199704560
449 -0.000026327144474
450 0.000009127439914
451 0.000007090002779
452 0.000000012858629
453 0.000002391965359
454 -0.000314314413038
455 0.000598856083699
456 -0.000284541670660
457 -0.000022522640768
458 0.000000193969426
459 -0.000036372687376
460 0.000001264867401
461 -0.000065746959191
462 0.000002090417397
463 0.000002800886766
464 0.000045040047449
465 -0.000003719210086
466 -0.000004497884460
467 0.000043168754589
468 0.000000914620845
469 0.000000153641376
470 0.50688240542811
471 -0.001770238109751
472 0.000654551787464
473 0.000729636051309
474 -0.000006974905790
475 -0.002404260682435
476 0.000068994969534
477 0.000015160088083
478 0.002150814476813
479 -0.000054707174043
480 0.000000132993790
481 0.000908102022165
482 -0.000032930490788
483 -0.000074521768719
484 0.000147781876138
485 -0.000073260107419
486 0.000001401289739
487 -0.000000091889081
488 -0.000007794769999
489 0.000113213581732
490 -0.000220310923972
491 0.000107097342240
492 -0.000005505538659
493 0.000000259423601
494 0.000006613692272
495 0.000000414564824
496 0.000039558697488
497 0.000000652565672
498 -0.000000996810307
499 -0.000026944787909
500 0.000000579864601
501 0.000000440613231
502 -0.000026128774102
503 -0.000001455373322
504 0.000000123232058
 Sym=     10.1
 Ene=       0.0000
 Spin= Alpha
 Occup=    2.000000
1 -0.000868317748946
2 -0.066628690092362
3 0.000895175662935
4 0.004864921946932
5 -0.001260187164361
6 0.000414717463086
7 -0.003198495010326
8 0.076005882309025
9 0.31153118481380
10 -0.006870793513436
11 0.000664617447497
12 0.002319029550386
13 -0.000038342985057
14 -0.004356906192785
15 -0.002039944263107
16 -0.002460903271093
17 0.003741180219232
18 0.001502575784430
19 0.002162400300748
20 -0.000268639094595
21 -0.000119223242394
22 -0.000180655353103
23 0.001060484552008
24 0.000597966952860
25 0.000586860904434
26 -0.000311239183286
27 0.000390287087927
28 -0.000079047904642
29 0.000000004319463
30 0.000000001459339
31 -0.000010285099999
32 -0.000565023386173
33 0.000734346587114
34 -0.000169323200941
35 0.000000009296847
36 0.000000002612167
37 -0.000020748126274
38 -0.000229807866968
39 0.000335703902015
40 -0.000105896035046
41 0.000000004732665
42 0.000000000793208
43 -0.000039475810159
44 0.000204840220610
45 -0.001789347961559
46 0.001584507740948
47 0.000000007734367
48 0.000000011333849
49 0.000070514599051
50 -0.000036856833173
51 -0.000018536521037
52 0.000000883082931
53 0.000025330019473
54 0.000040224198190
55 -0.000074252734593
56 0.000024118611173
57 -0.000015354845527
58 0.000073067954515
59 -0.000014342810553
60 0.000069063796840
61 0.000005840258892
62 0.000050225254652
63 -0.000046029463870
64 0.000007666560961
65 -0.000033330405737
66 -0.000046629342841
67 -0.000015502090494
68 -0.000034053844417
69 -0.000006497183467
70 -0.000000922090235
71 0.000002256427553
72 -0.000002398922536
73 0.000000000005569
74 0.000000000078002
75 0.000000000115535
76 -0.000001940324252
77 0.000000000020525
78 -0.000001980382859
79 -0.000003278959707
80 0.000004898721977
81 -0.000000684726357
82 0.000005260180572
83 -0.000000000132189
84 -0.000000000162478
85 -0.18575676806120
86 -0.000633026460050
87 -0.000313269164631
88 -0.001495952699198
89 0.000010514879347
90 0.000044653533415
91 -0.001387986016680
92 -0.000022358140999
93 0.000005730176913
94 -0.000261627177461
95 0.000062775277599
96 -0.000030783891883
97 0.001984130157624
98 0.000178349083478
99 0.000168880535385
100 -0.000347229618863
101 0.000000079780040
102 -0.000003572530814
103 0.000017852756562
104 0.000193721534164
105 0.000232440349168
106 -0.000426161883332
107 -0.000000110217574
108 0.000004801583547
109 0.000024025155453
110 0.000005387967063
111 -0.000003104875445
112 -0.000070988846823
113 0.000001649048327
114 -0.000001008784602
115 0.000048995507544
116 -0.000008877764694
117 0.000005174412136
118 0.000046246024740
119 0.000000100166270
120 -0.37289478651526
121 0.001209701262005
122 -0.000559163343664
123 -0.000537627295903
124 -0.000001127377103
125 -0.000067634473064
126 0.002186936597550
127 0.000004532957877
128 0.000057668469592
129 -0.001830439713367
130 -0.000011075864302
131 0.000018553367435
132 -0.000867428909802
133 0.000074017286707
134 0.000075840868569
135 -0.000149858155276
136 0.000000050318324
137 -0.000001065066334
138 0.000007740895246
139 -0.000150961615823
140 -0.000156395032747
141 0.000307356648570
142 0.000000079198938
143 -0.000002402429659
144 -0.000015748016521
145 -0.000001816831678
146 -0.000000602898611
147 -0.000008973362491
148 -0.000000756502632
149 -0.000000255132826
150 0.000005493491935
151 0.000003194038113
152 0.000001064006193
153 0.000006545537175
154 -0.000000205772578
155 -0.015089648133285
156 -0.000103256132857
157 -0.000039150816357
158 -0.000037764798348
159 -0.000175863679217
160 0.000000556353695
161 0.000007835261945
162 -0.000051668236890
163 0.000002154016410
164 -0.000016916797900
165 0.000415168602348
166 0.000004927853019
167 0.000040729167735
168 -0.000047414684296
169 0.000023447001226
170 0.000023967683069
171 -0.000002150277739
172 -0.000002344720113
173 0.000000711404816
174 -0.000016999662796
175 0.000020860785571
176 -0.000003861122775
177 0.000007132076183
178 0.000005064564503
179 -0.000002591171255
180 -0.000003104931858
181 0.000000133213089
182 0.000003983820018
183 0.000003767404073
184 -0.000001130426847
185 -0.000006074621931
186 0.000000398299147
187 0.000000951702733
188 0.000000729766509
189 0.000000275389627
190 -0.082288821622238
191 0.000273060179160
192 -0.000118311185421
193 -0.000331547042796
194 0.000435689585857
195 0.000001310817627
196 -0.000000696516574
197 -0.000351433080558
198 -0.000003270021512
199 0.000003460692236
200 -0.000101172258114
201 -0.000002118669698
202 -0.000009243248016
203 -0.000028509589321
204 0.000014044369971
205 0.000014465219350
206 -0.000000541171883
207 -0.000000898676629
208 -0.000000028158316
209 0.000046861462007
210 -0.000023717897769
211 -0.000023143564238
212 0.000001745923261
213 -0.000001110712592
214 0.000000555578056
215 -0.000004729050692
216 -0.000000216650326
217 -0.000001241573132
218 0.000003928673610
219 0.000000433003743
220 0.000002160663466
221 0.000002416013679
222 -0.000000142336830
223 -0.000000494918313
224 -0.000000058506930
225 -0.30655275099455
226 0.001327495658440
227 -0.000590625860921
228 -0.000744983528945
229 0.000914276755272
230 0.000000549014773
231 0.000007829442872
232 -0.001571554174069
233 0.000002165270602
234 -0.000016908615852
235 0.000335686742000
236 0.000004932582045
237 0.000040734751655
238 -0.000259744075708
239 0.000129628726041
240 0.000130115349667
241 0.000002151396199
242 0.000002346077072
243 0.000000157660711
244 0.000692259282026
245 -0.000333738720044
246 -0.000358520561982
247 -0.000007132074512
248 -0.000005067400699
249 -0.000002672439102
250 0.000160325339957
251 0.000000133545054
252 0.000003984407037
253 -0.000109226029697
254 -0.000001131716094
255 -0.000006075725615
256 -0.000105872985499
257 0.000000952546602
258 0.000000730082624
259 -0.000000328642835
260 0.58606189293756
261 -0.002047124230073
262 0.000696552132806
263 0.000805538050394
264 0.002523325732672
265 0.000001304486839
266 -0.000000702743583
267 -0.002316160184639
268 -0.000003263905750
269 0.000003466521578
270 -0.000890882897382
271 -0.000002115253734
272 -0.000009242149697
273 0.000145666223324
274 -0.000072999837982
275 -0.000072666385342
276 0.000000540428968
277 0.000000898131815
278 -0.000000927634191
279 -0.000150588295065
280 0.000075037845528
281 0.000075550449537
282 -0.000001745096754
283 0.000001110688992
284 -0.000000177306088
285 -0.000054718519233
286 -0.000000216740729
287 -0.000001241708030
288 0.000035953273347
289 0.000000433206077
290 0.000002160907593
291 0.000037459323833
292 -0.000000142417874
293 -0.000000494981455
294 -0.000000004518639
295 -0.32035294374102
296 0.000246025530974
297 -0.000571824649829
298 -0.001905005508961
299 0.000010451441213
300 -0.000051393978569
301 0.001599441224134
302 -0.000022365128853
303 0.000024680184782
304 -0.000631373484096
305 0.000062811933906
306 0.000029526865889
307 -0.001384973294674
308 0.000212657746406
309 0.000203548405015
310 -0.000416206151421
311 -0.000000080071886
312 0.000003607521878
313 0.000022895794396
314 -0.000014046256365
315 0.000023272022678
316 -0.000009225766313
317 0.000000107059102
318 -0.000004779024349
319 -0.000000332933350
320 0.000005396740088
321 0.000006522210279
322 0.000149836569356
323 0.000001653082915
324 0.000004124952115
325 -0.000101678286564
326 -0.000008893569531
327 -0.000012875415444
328 -0.000099348566193
329 0.000000100410670
330 0.041222146619199
331 -0.000202226048875
332 -0.000042775896507
333 0.000193099026414
334 -0.000001053447291
335 0.000010562802842
336 -0.000282935306832
337 0.000004470777713
338 -0.000007827233617
339 0.000141503498503
340 -0.000011091717494
341 -0.000001853215350
342 0.000236044747565
343 0.000016824433167
344 0.000018242364040
345 -0.000035066797207
346 -0.000000050688683
347 0.000001073399031
348 0.000001960043684
349 -0.000077883435864
350 -0.000083453818086
351 0.000161337253949
352 -0.000000078252520
353 0.000002382349042
354 -0.000008808415636
355 -0.000001817296981
356 -0.000001140653789
357 -0.000025348434700
358 -0.000000756639026
359 -0.000000618399040
360 0.000017641419420
361 0.000003194798776
362 0.000002148746686
363 0.000016367074448
364 -0.000000205804121
365 0.075057462234060
366 -0.000442805008376
367 0.000162853553814
368 0.000429329460225
369 0.000010530365546
370 -0.000127496645342
371 0.000012225366333
372 -0.000022490282367
373 0.000419850873262
374 -0.000030317364920
375 0.000062849336431
376 0.000012411414573
377 0.000060147557807
378 -0.000023741494992
379 0.000054393709329
380 -0.000030652214336
381 0.000003618017831
382 -0.000000081201106
383 -0.000000584824560
384 0.000116095740001
385 -0.000244155390336
386 0.000128059650335
387 -0.000004818221449
388 0.000000108313681
389 0.000007560636926
390 0.000005449723560
391 -0.000057280487421
392 0.000002170905384
393 -0.000008983794696
394 0.000036227988978
395 -0.000000132823927
396 0.000001672223292
397 0.000040621849216
398 -0.000002779751280
399 0.000000099332831
400 -0.21279191958477
401 0.000672373638131
402 -0.000250187191022
403 -0.000232589557592
404 -0.000001038855059
405 -0.000974338665517
406 0.000027809964484
407 0.000004471519294
408 0.000859160234642
409 -0.000019327876955
410 -0.000011050421601
411 0.000288313000574
412 -0.000027109786789
413 0.000027477660383
414 -0.000056797515553
415 0.000029319855171
416 0.000001077098411
417 -0.000000051481204
418 0.000004554527680
419 -0.000023941204992
420 0.000052515358642
421 -0.000028574153650
422 0.000002438488700
423 -0.000000081315707
424 -0.000002866288423
425 -0.000001832751422
426 0.000014408444496
427 -0.000000758455809
428 0.000003222014217
429 -0.000009650062255
430 -0.000000266752398
431 -0.000000763120158
432 -0.000009680894550
433 0.000001284327646
434 -0.000000210347085
435 0.18458139929073
436 -0.000627250641573
437 0.000360681755364
438 0.000632298558546
439 0.000010513525239
440 0.000605788012439
441 -0.000012456499404
442 -0.000022458577230
443 -0.000758936288548
444 0.000006930786963
445 0.000062823251474
446 -0.000195405019940
447 0.000024093962834
448 -0.000086594210631
449 0.000180691927589
450 -0.000094097716958
451 -0.000003627988177
452 0.000000081797941
453 -0.000009994591243
454 0.000161228625133
455 -0.000337040010912
456 0.000175811385780
457 0.000004838596543
458 -0.000000109774077
459 0.000011987997511
460 0.000005454986817
461 0.000107657409097
462 0.000007354439421
463 -0.000008993069902
464 -0.000070250847949
465 0.000002349680763
466 0.000001674437098
467 -0.000074186723064
468 -0.000012216696652
469 0.000000100137292
470 -0.28835031177411
471 0.000952945142261
472 -0.000318660557885
473 -0.000319309388603
474 -0.000001101244368
475 0.001193285607862
476 -0.000037646861693
477 0.000004524908624
478 -0.001093753633941
479 0.000036320971200
480 -0.000011015613253
481 -0.000362742818474
482 0.000016385524535
483 0.000031496018203
484 -0.000065184598230
485 0.000033688580027
486 -0.000001070169645
487 0.000000051142477
488 0.000004115469281
489 -0.000014764331937
490 0.000034450589235
491 -0.000019686257297
492 -0.000002444936578
493 0.000000081793833
494 -0.000006909285678
495 -0.000001833915369
496 -0.000026111546992
497 -0.000002015290667
498 0.000003224042054
499 0.000017696600585
500 -0.000000861894334
501 -0.000000763586395
502 0.000017335715858
503 0.000003565690490
504 -0.000000210347922
 Sym=     11.1
 Ene=       0.0000
 Spin= Alpha
 Occup=    2.000000
1 -0.000007016254375
2 -0.012161074463339
3 -0.000153287265209
4 -0.000484857326999
5 0.000344745422291
6 -0.000143931994847
7 0.000460981612912
8 -0.048419209861480
9 -0.41213064844109
10 0.14608777394418
11 -0.000431855783161
12 -0.003242035965584
13 0.001458966105614
14 -0.005866357353505
15 0.002436768721466
16 0.008153657427204
17 0.004426903660879
18 -0.002340511317940
19 -0.005387644842804
20 -0.000272690621587
21 0.000214586707491
22 0.000296705495723
23 0.001642890652764
24 -0.000495074976095
25 -0.002565293818224
26 0.000246674763843
27 -0.000187167557032
28 -0.000059507206812
29 -0.000000002652117
30 -0.000000002112694
31 -0.000003551211310
32 0.000480747483635
33 -0.000359615267426
34 -0.000121132216210
35 -0.000000005487853
36 -0.000000003892869
37 -0.000004937171848
38 0.000239990834375
39 -0.000174705235844
40 -0.000065285598530
41 -0.000000002951837
42 -0.000000001864352
43 -0.000007580264244
44 -0.002610881839533
45 0.001483875749801
46 0.001127006089732
47 0.000000018947481
48 0.000000025465492
49 0.000016861368277
50 -0.000000315893816
51 0.000032777145926
52 -0.000002332026790
53 -0.000000174969188
54 -0.000090775328997
55 0.000109292538301
56 0.000000598785215
57 0.000046800173158
58 -0.000106163796044
59 0.000009027157354
60 0.000068870148910
61 -0.000024867601732
62 -0.000075575931932
63 -0.000046346770988
64 0.000001089315998
65 0.000055220411495
66 -0.000046052229761
67 0.000032274072748
68 0.000046175341263
69 0.000003828046822
70 0.000006888591038
71 0.000001430606873
72 0.000002393235522
73 -0.000000000155472
74 -0.000000000194424
75 0.000000000121448
76 -0.000000349943337
77 0.000000000185533
78 -0.000000293110461
79 -0.000005204832415
80 -0.000006895805278
81 0.000002691799581
82 0.000000862747204
83 0.000000000011929
84 0.000000000045648
85 -0.33388074865089
86 -0.000390190314933
87 -0.000573067721235
88 -0.001058311600730
89 0.000002841124944
90 0.000051415785719
91 -0.002002111599593
92 -0.000000963966640
93 0.000015052744181
94 0.000308725044997
95 0.000033648738269
96 -0.000098745141262
97 0.001992786713219
98 0.000255449972946
99 0.000253879395323
100 -0.000509329368269
101 0.000000026585263
102 -0.000005084340727
103 0.000028969043994
104 0.000125651186176
105 0.000099703377172
106 -0.000225354563348
107 -0.000000111970698
108 0.000013131286565
109 0.000011053457172
110 0.000001895258589
111 -0.000011028829588
112 -0.000136962601591
113 0.000002965813938
114 -0.000002902216009
115 0.000094145357604
116 -0.000005508570162
117 0.000017698943612
118 0.000089609254916
119 -0.000000053768430
120 -0.23890567164014
121 0.000728755819328
122 -0.000425627652065
123 -0.000540909757053
124 0.000002934007090
125 -0.000051177853031
126 0.001718998329018
127 -0.000005231098917
128 0.000036959822957
129 -0.001342810554267
130 -0.000005475147943
131 0.000023518262574
132 -0.000642368655715
133 0.000063680157605
134 0.000064417031987
135 -0.000128097189592
136 0.000000069541827
137 -0.000001198962191
138 0.000007353072649
139 -0.000154171811489
140 -0.000153865749949
141 0.000308037561438
142 -0.000000091904078
143 0.000001594193000
144 -0.000013088939092
145 -0.000001049176815
146 0.000001890366496
147 0.000008144249883
148 -0.000000567775329
149 0.000000654766059
150 -0.000004836448644
151 0.000001975393737
152 -0.000003190958851
153 -0.000006090209175
154 -0.000000159664877
155 0.51793969256065
156 -0.000564429829444
157 0.000946156441322
158 0.002434182807209
159 0.002466068838984
160 -0.000012214243006
161 0.000011053442912
162 -0.001231365346103
163 0.000028050001926
164 -0.000039778774507
165 -0.001795966438126
166 -0.000062465466736
167 0.000030398004031
168 0.000656109375815
169 -0.000327327889649
170 -0.000328781486166
171 0.000001911773054
172 0.000008824133661
173 0.000001476984115
174 -0.000200814401928
175 0.000096857017433
176 0.000103957384494
177 0.000000800172326
178 -0.000034987693526
179 -0.000000877467891
180 0.000249457895033
181 -0.000005797957443
182 0.000004890550080
183 -0.000167243595092
184 0.000008186047465
185 -0.000000998777234
186 -0.000167439291398
187 -0.000000407271281
188 -0.000005562584222
189 -0.000000005982712
190 -0.18317458925113
191 0.000741155778129
192 -0.000089667373403
193 -0.000372794626909
194 0.000139327151729
195 0.000003345881836
196 -0.000011939298959
197 -0.000298584724531
198 -0.000008646335903
199 0.000026438421212
200 0.000126125249703
201 0.000011879472619
202 -0.000005445805212
203 0.000018873092433
204 -0.000009596513970
205 -0.000009276578462
206 0.000000762689530
207 0.000001698740015
208 0.000000194262627
209 -0.000208072321211
210 0.000104596809061
211 0.000103475512150
212 0.000003607834366
213 -0.000010439151725
214 0.000000479141953
215 -0.000042218863023
216 0.000001726857839
217 -0.000000413450447
218 0.000028193248429
219 -0.000002969075883
220 0.000000339234698
221 0.000028449300161
222 0.000000652252974
223 0.000000215467285
224 -0.000000100857124
225 0.12517500837238
226 0.000321999898032
227 0.000233193553027
228 0.001637458355764
229 -0.000868314069310
230 -0.000012202637940
231 0.000011063044570
232 -0.000202442976741
233 0.000028045365502
234 -0.000039779957003
235 0.001441581702511
236 -0.000062482690708
237 0.000030382081309
238 0.000233889818470
239 -0.000116181609921
240 -0.000117708208549
241 -0.000001916456729
242 -0.000008829230720
243 0.000000652954712
244 0.000249427424812
245 -0.000128252416326
246 -0.000121175008486
247 -0.000000800970574
248 0.000034989322726
249 -0.000001088003116
250 -0.000065327750953
251 -0.000005799496271
252 0.000004888744493
253 0.000043734168051
254 0.000008189047383
255 -0.000000995600790
256 0.000043912207117
257 -0.000000408206645
258 -0.000005563338217
259 -0.000000155824959
260 0.20172318925742
261 -0.000666905477217
262 0.000313807403555
263 0.000161079160393
264 0.001227744356696
265 0.000003342827145
266 -0.000011942330806
267 -0.001053290404409
268 -0.000008644862605
269 0.000026439896690
270 -0.000589755475703
271 0.000011883259248
272 -0.000005440924927
273 0.000085659207331
274 -0.000042964975979
275 -0.000042694231352
276 -0.000000763300588
277 -0.000001699451373
278 -0.000000329255502
279 -0.000206638183993
280 0.000103901906071
281 0.000102736277922
282 -0.000003605776533
283 0.000010441445301
284 0.000000023991661
285 -0.000007232294943
286 0.000001727082575
287 -0.000000413123722
288 0.000004983792607
289 -0.000002969488476
290 0.000000338658347
291 0.000004719349269
292 0.000000652364051
293 0.000000215605289
294 0.000000020788520
295 0.23022731126587
296 -0.000178327544268
297 0.000404100283608
298 -0.000300631364421
299 0.000002814028947
300 0.000024510596379
301 -0.001133904642133
302 -0.000000974975827
303 0.000003866127600
304 0.000688246112122
305 0.000033666263942
306 -0.000067428840228
307 0.000379572245154
308 -0.000143231869172
309 -0.000144079086260
310 0.000287310955432
311 -0.000000027228115
312 0.000005099738438
313 -0.000016435285871
314 0.000093431773175
315 0.000071702968862
316 -0.000165134742037
317 0.000000111785526
318 -0.000013116420924
319 0.000006267738623
320 0.000001898342123
321 -0.000008817548810
322 -0.000083908642939
323 0.000002967599191
324 -0.000001934948210
325 0.000054158349133
326 -0.000005514492409
327 0.000013764931330
328 0.000058416908575
329 -0.000000053355777
330 -0.059462041514818
331 0.000323178520043
332 -0.000023036719955
333 0.000131909512461
334 0.000002987578936
335 0.000001205738448
336 0.000036778545211
337 -0.000005280182546
338 -0.000010031976389
339 0.000108103762825
340 -0.000005485179259
341 0.000004859158105
342 0.000093569027047
343 -0.000007643615457
344 -0.000006540850605
345 0.000014184466062
346 -0.000000069691892
347 0.000001204460899
348 -0.000001142517332
349 0.000033855547490
350 0.000033149211226
351 -0.000067004758716
352 0.000000092187417
353 -0.000001606440629
354 -0.000000298272647
355 -0.000001048682841
356 0.000002304191015
357 0.000020648030475
358 -0.000000567712358
359 0.000001008210606
360 -0.000014838312048
361 0.000001974668029
362 -0.000004099607252
363 -0.000012863927799
364 -0.000000159648197
365 -0.038818747041691
366 -0.000709814921546
367 -0.000057944292634
368 -0.000573777018070
369 0.000002857442627
370 0.000609660314917
371 -0.000007706142704
372 -0.000001130377079
373 0.000517284347464
374 -0.000053253246745
375 0.000033646064879
376 -0.001376926728094
377 0.000051195187346
378 0.000078812247665
379 -0.000154413835785
380 0.000075601588121
381 0.000005150728236
382 -0.000000027767917
383 0.000002016900578
384 0.000193001754539
385 -0.000369732601489
386 0.000176730846950
387 -0.000013160634624
388 0.000000108369611
389 0.000042632749628
390 0.000001962158007
391 0.000012260960713
392 0.000005373956387
393 -0.000005639212801
394 -0.000010873152177
395 -0.000004762541498
396 0.000003006701590
397 -0.000005576652797
398 -0.000002447377576
399 -0.000000054442068
400 -0.35808820147289
401 0.001230652707570
402 -0.000503802622055
403 -0.000674664884566
404 0.000003027464601
405 -0.001881260535532
406 0.000049042416292
407 -0.000005280475857
408 0.001618548292785
409 -0.000030054708261
410 -0.000005413294951
411 0.000704790802975
412 -0.000024092565370
413 0.000060790722838
414 -0.000123151427015
415 0.000062360704177
416 0.000001208578736
417 -0.000000070853723
418 0.000005520198056
419 -0.000112083346631
420 0.000226043429901
421 -0.000113960083271
422 -0.000001540041212
423 0.000000090935129
424 -0.000003992749528
425 -0.000001068219527
426 0.000021178630106
427 0.000000355656776
428 0.000002009658984
429 -0.000014863645137
430 0.000000612798340
431 -0.000000576492098
432 -0.000013550468815
433 -0.000001089961977
434 -0.000000164002779
435 -0.16912650650062
436 0.000577828515410
437 -0.000317428413318
438 -0.001115934550853
439 0.000002883351310
440 -0.000571917832445
441 0.000031629480555
442 -0.000001133388827
443 0.000640884375636
444 -0.000061210249974
445 0.000033645953699
446 0.000266428580011
447 0.000026742280050
448 0.000081732802161
449 -0.000160839150734
450 0.000079106348573
451 -0.000005135413831
452 0.000000027613267
453 0.000014529049952
454 -0.000097803913650
455 0.000212913601317
456 -0.000115109687667
457 0.000013164842851
458 -0.000000109697924
459 -0.000032637847695
460 0.000001957486952
461 -0.000099678123809
462 0.000001337444311
463 -0.000005630458757
464 0.000069145723874
465 -0.000006758539887
466 0.000003004214424
467 0.000064586512549
468 0.000004964170051
469 -0.000000054673089
470 0.25063268978337
471 -0.000822327222261
472 0.000275117061814
473 0.000460573670371
474 0.000003013651804
475 -0.001017964509890
476 0.000020842112007
477 -0.000005266323536
478 0.000919535110953
479 -0.000004774159256
480 -0.000005420869044
481 0.000248044444333
482 -0.000019285264592
483 -0.000028188085620
484 0.000055582343612
485 -0.000027394257991
486 -0.000001207549367
487 0.000000070769377
488 -0.000002210378793
489 0.000013583657663
490 -0.000026120261726
491 0.000012536604063
492 0.000001534642507
493 -0.000000090522304
494 -0.000006441689933
495 -0.000001068012558
496 0.000025988406900
497 0.000000441909362
498 0.000002009135676
499 -0.000016686848681
500 0.000000507633537
501 -0.000000576246467
502 -0.000018180257992
503 -0.000001100517161
504 -0.000000164026059
 Sym=     12.1
 Ene=       0.0000
 Spin= Alpha
 Occup=    2.000000
1 -0.000915581289260
2 -0.065775432653062
3 -0.000756970931479
4 -0.001500551650509
5 0.000231646653303
6 -0.000055524359526
7 0.000885798210043
8 0.073603605257361
9 0.75278097581008
10 0.25918496058856
11 0.000478897958943
12 0.005656383637460
13 0.001812099994786
14 -0.002062829538437
15 0.003362189012282
16 -0.000949885245386
17 0.001324198338627
18 -0.002659310450442
19 0.000590146346368
20 -0.000066797892804
21 0.000109545249492
22 -0.000085329149819
23 0.000662596378636
24 -0.000832183840556
25 0.000366864561029
26 0.000130158385898
27 -0.000261270587033
28 0.000131112201135
29 -0.000000002428008
30 0.000000000032499
31 -0.000010333648120
32 0.000251928991218
33 -0.000500137335429
34 0.000248208344211
35 -0.000000005615626
36 0.000000000156672
37 -0.000021078917222
38 0.000139826032495
39 -0.000247528490605
40 0.000107702458110
41 -0.000000003871185
42 -0.000000000231153
43 -0.000040285875174
44 -0.000993386755673
45 0.001652328370945
46 -0.000658941615272
47 0.000000001171102
48 0.000000004330337
49 0.000041596677116
50 -0.000024575135147
51 -0.000015558428607
52 0.000017566959657
53 0.000017071754989
54 0.000012610573279
55 -0.000169038052782
56 0.000015899248658
57 0.000008263249114
58 0.000145469503212
59 -0.000013843542447
60 0.000012540378635
61 -0.000075042668495
62 0.000009723316385
63 -0.000008133605762
64 0.000079529750591
65 0.000004459370155
66 -0.000008691077693
67 0.000021150554189
68 -0.000017504567998
69 -0.000006193903038
70 0.000004721582454
71 -0.000001577255904
72 0.000001679623183
73 -0.000000000002719
74 -0.000000000057710
75 -0.000000000008619
76 -0.000001986254456
77 0.000000000092044
78 -0.000001892227586
79 -0.000001286463711
80 -0.000007007563079
81 0.000004057103184
82 0.000005203529697
83 -0.000000000046065
84 0.000000000015212
85 0.032760227130914
86 0.000124415560830
87 0.000063561659352
88 0.000385026881484
89 -0.000003292404440
90 -0.000012161000353
91 0.000248675923832
92 0.000010964778638
93 0.000000900349879
94 0.000063987681107
95 -0.000009054020377
96 -0.000025261277711
97 -0.000486732230868
98 -0.000036502248384
99 -0.000034643198356
100 0.000071145446741
101 -0.000000012876569
102 -0.000001941180032
103 0.000002331784641
104 -0.000016369111723
105 -0.000038009313591
106 0.000054378425314
107 -0.000000090737513
108 0.000007349854036
109 -0.000023983268659
110 -0.000001441143370
111 -0.000000838651181
112 0.000020384277615
113 0.000001298119997
114 -0.000001972428401
115 -0.000012654446579
116 0.000000635376727
117 0.000003097597032
118 -0.000014693931673
119 -0.000000044243794
120 0.070455616459490
121 -0.000242682824486
122 0.000108548143811
123 0.000157409754727
124 0.000002727682693
125 0.000007581290353
126 -0.000408350730676
127 -0.000006420332734
128 -0.000002559559078
129 0.000346332697232
130 0.000002006337355
131 0.000005259759439
132 0.000170116691712
133 -0.000013919480757
134 -0.000014105582330
135 0.000028025063087
136 0.000000022111230
137 -0.000000312583261
138 0.000000235855445
139 0.000031842254754
140 0.000033512842870
141 -0.000065355097624
142 -0.000000104473953
143 0.000002460287628
144 -0.000000679899733
145 0.000000182477027
146 0.000001276403547
147 0.000004190785414
148 -0.000000019817348
149 0.000000595433323
150 -0.000002292005152
151 -0.000000225001274
152 -0.000002307908381
153 -0.000003330523487
154 -0.000000001557839
155 0.17502910611824
156 0.000126375945240
157 0.000311340492749
158 0.000834326739663
159 0.001015309365100
160 -0.000003528257641
161 -0.000001066454181
162 -0.000188466028778
163 0.000003893937123
164 0.000001629815709
165 -0.001071015921638
166 -0.000024193188786
167 0.000002417369943
168 0.000264545173967
169 -0.000131442893982
170 -0.000133102279986
171 0.000004906452314
172 0.000000879131670
173 0.000000423900799
174 0.000080821106852
175 -0.000050893622662
176 -0.000029927484190
177 -0.000014663245285
178 -0.000002703167496
179 -0.000000022616518
180 0.000078480705478
181 -0.000001818992541
182 0.000000201055791
183 -0.000053544333274
184 0.000005204492477
185 0.000000044931887
186 -0.000051748582149
187 -0.000002764057894
188 -0.000000314676537
189 -0.000000220125799
190 0.095113695596828
191 -0.000280409218469
192 0.000182579814518
193 0.000203761009993
194 -0.000749623157272
195 -0.000004924034744
196 -0.000001846210262
197 0.000582238232959
198 0.000008441993576
199 0.000004277481312
200 0.000305355731745
201 -0.000000582016715
202 -0.000005102685271
203 0.000057188688273
204 -0.000028599168095
205 -0.000028589520178
206 0.000000798473047
207 -0.000000260170622
208 -0.000000134758430
209 -0.000152295313102
210 0.000076826822663
211 0.000075468490440
212 -0.000000493847207
213 0.000000554664098
214 0.000000015215970
215 -0.000004578242163
216 0.000001064682107
217 0.000000113266716
218 0.000002510813035
219 -0.000001997646853
220 -0.000000221772232
221 0.000003631543381
222 0.000000569225913
223 0.000000069808986
224 -0.000000076052697
225 0.036602459409418
226 0.000023698455973
227 0.000071102178532
228 0.000638166803724
229 -0.000211994612225
230 -0.000003521505810
231 -0.000001062209328
232 -0.000018850864810
233 0.000003888502010
234 0.000001628910931
235 0.000411098967511
236 -0.000024201361481
237 0.000002409658212
238 0.000060325921829
239 -0.000029313854488
240 -0.000031012067341
241 -0.000004907593190
242 -0.000000880783215
243 0.000000083501656
244 0.000045236210262
245 -0.000033116367046
246 -0.000012119843216
247 0.000014658776888
248 0.000002702553161
249 0.000000029387201
250 -0.000024163687738
251 -0.000001819144400
252 0.000000200531147
253 0.000017103812026
254 0.000005205391188
255 0.000000045824307
256 0.000015315176995
257 -0.000002764752864
258 -0.000000314865073
259 0.000000259345554
260 0.026069286505612
261 -0.000097562743486
262 0.000049633342955
263 -0.000008364568939
264 0.000191330064606
265 -0.000004926654743
266 -0.000001848894561
267 -0.000168734739137
268 0.000008443661174
269 0.000004279413006
270 -0.000124784782618
271 -0.000000582128972
272 -0.000005100367998
273 0.000014157498945
274 -0.000007088778054
275 -0.000007068720891
276 -0.000000798675260
277 0.000000259748490
278 -0.000000041064096
279 -0.000045097581583
280 0.000023229196037
281 0.000021868385547
282 0.000000494192426
283 -0.000000553508193
284 0.000000041748938
285 -0.000000287339866
286 0.000001064610128
287 0.000000113298932
288 0.000000753673226
289 -0.000001997551668
290 -0.000000221823536
291 -0.000000368166342
292 0.000000569227298
293 0.000000069817069
294 0.000000068036912
295 0.14117001630831
296 -0.000229489166808
297 0.000253308650322
298 0.000581225192102
299 -0.000003274255908
300 0.000019075125086
301 -0.000639503888534
302 0.000010960973470
303 -0.000014909416781
304 0.000402590736473
305 -0.000009061232605
306 -0.000025032576649
307 0.000453709272012
308 -0.000081450803543
309 -0.000080623472378
310 0.000162074275922
311 0.000000012560404
312 0.000001931411641
313 -0.000013358153525
314 0.000042315145401
315 0.000023902975214
316 -0.000066218120615
317 0.000000092775175
318 -0.000007351970270
319 0.000017112528147
320 -0.000001443959799
321 -0.000003182120442
322 -0.000062241528978
323 0.000001296993786
324 -0.000003480379458
325 0.000040766235683
326 0.000000640281575
327 0.000007749642031
328 0.000042739538209
329 -0.000000044172597
330 -0.074700887451108
331 0.000265682229659
332 -0.000053894101154
333 -0.000057778906609
334 0.000002719293532
335 -0.000000651745583
336 -0.000168245934836
337 -0.000006413964347
338 0.000005654511605
339 0.000206639611128
340 0.000002004476294
341 -0.000006158806913
342 0.000041291092966
343 0.000001233580868
344 0.000001663662835
345 -0.000002897243703
346 -0.000000022032980
347 0.000000311593614
348 -0.000000438229557
349 0.000015579500877
350 0.000015850600417
351 -0.000031430101293
352 0.000000104149831
353 -0.000002456525736
354 0.000003303256596
355 0.000000182798022
356 0.000001320417815
357 0.000016261179865
358 -0.000000019773860
359 0.000000743353476
360 -0.000011514679957
361 -0.000000225475422
362 -0.000002514879872
363 -0.000010301982185
364 -0.000000001615069
365 0.015229274335073
366 -0.000156812814159
367 0.000007918383858
368 -0.000582209025563
369 -0.000003254766790
370 0.000003233179033
371 -0.000000846769455
372 0.000010930757763
373 0.000255891489276
374 -0.000008393991836
375 -0.000009102825929
376 -0.000477883015016
377 0.000004020355444
378 0.000009316244778
379 -0.000017575587660
380 0.000008259342882
381 0.000001955534633
382 0.000000013700343
383 -0.000000628342300
384 0.000038451091024
385 -0.000078441110688
386 0.000039990019664
387 -0.000007383359848
388 0.000000089920142
389 0.000012341043380
390 -0.000001434616106
391 0.000010118466473
392 0.000000707933007
393 0.000000614317496
394 -0.000007586987334
395 0.000000135563981
396 0.000001310421986
397 -0.000005988359983
398 -0.000001085355777
399 -0.000000045339629
400 -0.080464064205324
401 0.000310939889512
402 -0.000112582536264
403 -0.000102405810786
404 0.000002718141262
405 -0.000390059421761
406 0.000009877446177
407 -0.000006412473166
408 0.000372057541024
409 -0.000006494887784
410 0.000002017810015
411 0.000220656882177
412 -0.000003981968985
413 0.000012204942122
414 -0.000024794348541
415 0.000012589406419
416 0.000000312298999
417 -0.000000022578414
418 0.000000911436979
419 -0.000031187598830
420 0.000063057330590
421 -0.000031869731760
422 -0.000002447400369
423 0.000000105523148
424 -0.000001017659851
425 0.000000178406723
426 0.000010877254793
427 0.000000522779228
428 -0.000000217416232
429 -0.000007423614696
430 0.000000260573695
431 -0.000000021941504
432 -0.000007169753979
433 -0.000000961955629
434 -0.000000002354309
435 -0.38958311899863
436 0.000858462367764
437 -0.000712676632064
438 -0.001387239658220
439 -0.000003215604605
440 -0.001595532631686
441 0.000050677386401
442 0.000010904336061
443 0.001296666128699
444 -0.000043457031553
445 -0.000009091829258
446 0.000721388750842
447 -0.000004318425228
448 0.000213053406023
449 -0.000424355082704
450 0.000211301676681
451 -0.000001933104835
452 -0.000000014309102
453 0.000023606492561
454 -0.000183294784767
455 0.000366295568851
456 -0.000183000784084
457 0.000007373465470
458 -0.000000089923299
459 -0.000023567831466
460 -0.000001442883720
461 -0.000188745624701
462 -0.000007389792288
463 0.000000629224272
464 0.000127290440475
465 -0.000003808560913
466 0.000001306607377
467 0.000125938387897
468 0.000013723007651
469 -0.000000046048590
470 0.35193358196042
471 -0.001244368499183
472 0.000349821578625
473 0.000501886068289
474 0.000002748244964
475 -0.001204783473863
476 0.000032912229321
477 -0.000006439731791
478 0.001192844334800
479 -0.000029006890220
480 0.000001993205584
481 0.000339865535460
482 -0.000018899113618
483 -0.000027577542399
484 0.000055321743570
485 -0.000027744201171
486 -0.000000315543016
487 0.000000022699126
488 -0.000003170083655
489 -0.000013431206793
490 0.000027338556824
491 -0.000013907350030
492 0.000002446768993
493 -0.000000105490514
494 -0.000002328304748
495 0.000000179839805
496 0.000048490267026
497 0.000002016669860
498 -0.000000219995425
499 -0.000032513041508
500 0.000000916993169
501 -0.000000021284993
502 -0.000032543478483
503 -0.000003622639706
504 -0.000000002291717
 Sym=     13.1
 Ene=       0.0000
 Spin= Alpha
 Occup=    2.000000
1 0.21772811211386
2 0.41376438310479
3 0.003109826177932
4 0.003362263811880
5 -0.000788590809464
6 0.000216649643825
7 -0.002106095768718
8 0.008561179765892
9 -0.10963794331259
10 0.62968405630298
11 0.000213780117469
12 -0.000739932578439
13 0.004659390323047
14 0.005988256291838
15 0.003699638126607
16 -0.005400357015688
17 -0.004208014501041
18 -0.002305762258538
19 0.003917056537673
20 0.000236849354686
21 0.000080848385903
22 -0.000283677779546
23 -0.001788932928865
24 -0.001161892431200
25 0.001574217428001
26 -0.000072282058353
27 0.000028115777178
28 0.000044166281175
29 0.000000001125505
30 0.000000000533303
31 0.000066404345122
32 -0.000143103943874
33 0.000067305039521
34 0.000075798904353
35 0.000000002195951
36 0.000000002092505
37 0.000137045627984
38 -0.000190130296994
39 0.000093076995568
40 0.000097053301426
41 0.000000003922815
42 0.000000003911618
43 0.000271504806045
44 -0.000023534082733
45 -0.000845895567998
46 0.000869429650731
47 -0.000000006724909
48 0.000000009848476
49 -0.000333051810713
50 0.000009572355897
51 0.000028419590290
52 -0.000025843045732
53 -0.000006349683788
54 -0.000176009333249
55 0.000090770278652
56 -0.000006492979306
57 0.000137880451781
58 -0.000056098194451
59 -0.000001544454928
60 -0.000056037912809
61 0.000003841824763
62 0.000015528361817
63 0.000037591998382
64 -0.000006123784300
65 0.000011477080037
66 0.000037590751033
67 0.000000969435503
68 -0.000032310563598
69 -0.000000514867327
70 -0.000027560897530
71 -0.000009654782465
72 -0.000008457230392
73 0.000000000204944
74 0.000000000046164
75 -0.000000000445977
76 0.000013300297170
77 -0.000000000297517
78 0.000013361791458
79 0.000025258835759
80 0.000023155191679
81 -0.000008299050518
82 -0.000035770945557
83 0.000000000337225
84 0.000000000323380
85 -0.010639356154405
86 -0.000583475489666
87 -0.000002092575398
88 -0.000791396609057
89 0.000002892178940
90 0.000022559833605
91 -0.000421194573783
92 -0.000014016281035
93 -0.000011617759308
94 -0.000492041962298
95 -0.000007255472099
96 0.000027942112855
97 0.001054508744736
98 0.000046758477729
99 0.000047501935168
100 -0.000094260412897
101 0.000000006152663
102 0.000005392697422
103 0.000008607744837
104 0.000187394883428
105 0.000187377705895
106 -0.000374772589324
107 0.000000148443172
108 -0.000016944406104
109 0.000006624953072
110 0.000000844213285
111 0.000005961690124
112 0.000010421904078
113 -0.000003386588572
114 -0.000001586884167
115 -0.000008594215680
116 0.000002253957596
117 -0.000006411562460
118 -0.000005388235903
119 0.000000113626043
120 -0.31392087387767
121 0.001028272221691
122 -0.000420120964974
123 -0.000381606589147
124 -0.000005337384266
125 -0.000056400298413
126 0.001623316886417
127 0.000011390149577
128 0.000065501007527
129 -0.001405564694442
130 0.000000530858908
131 -0.000003851032140
132 -0.000629668196154
133 0.000052278610226
134 0.000052257480716
135 -0.000104536090942
136 -0.000000069814331
137 0.000001097108537
138 0.000004928597460
139 -0.000088190944883
140 -0.000087197993066
141 0.000175388937949
142 0.000000192885712
143 -0.000004154193842
144 -0.000013183262923
145 0.000000343787197
146 -0.000001742297790
147 -0.000016438096637
148 0.000000343496196
149 -0.000000531235926
150 0.000010840734378
151 -0.000000804735121
152 0.000002868773704
153 0.000011213286523
154 0.000000095509436
155 -0.24552505793685
156 0.000010180295011
157 -0.000436841066241
158 -0.000397501523702
159 -0.001297541173384
160 0.000007527327173
161 0.000000740885535
162 0.000535988720166
163 -0.000024060783251
164 0.000004835536564
165 0.000825620423795
166 0.000018769685705
167 0.000021011610547
168 -0.000340055426437
169 0.000172343507199
170 0.000167711919238
171 0.000003793441327
172 -0.000004499741831
173 -0.000001581879124
174 0.000079124579640
175 -0.000040451577490
176 -0.000038673002150
177 -0.000011549684786
178 0.000011494896881
179 0.000003553742008
180 -0.000102273856778
181 0.000003582662508
182 0.000000579402548
183 0.000070304456934
184 -0.000001697776371
185 -0.000003416123716
186 0.000066910320712
187 -0.000003108869774
188 0.000002638773626
189 0.000000900980277
190 -0.020090787195583
191 -0.000069591992106
192 -0.000084746823399
193 -0.000129480774064
194 0.000469821835422
195 -0.000005708187973
196 0.000002273556896
197 -0.000288479058302
198 0.000014206208502
199 -0.000005619148931
200 -0.000129064508274
201 -0.000008946966911
202 -0.000004041836444
203 -0.000041851373224
204 0.000020263480873
205 0.000021587892351
206 0.000000181217443
207 -0.000001034737495
208 0.000000244261477
209 0.000135198932018
210 -0.000065958803616
211 -0.000069240128401
212 -0.000003694170325
213 0.000002468673498
214 -0.000001002004947
215 0.000013450298318
216 -0.000000422417086
217 -0.000000618587000
218 -0.000008818787319
219 0.000000511073105
220 0.000001227752855
221 -0.000009226681495
222 0.000000055658886
223 -0.000000397831306
224 0.000000436524975
225 0.15574274505169
226 -0.000350388605202
227 0.000276553548767
228 0.000316845528661
229 -0.000650197088487
230 0.000007525202797
231 0.000000736023016
232 0.000536344505755
233 -0.000024060474882
234 0.000004840195715
235 0.000243819185588
236 0.000018771462724
237 0.000021016627546
238 0.000163457556969
239 -0.000079460116235
240 -0.000083997440734
241 -0.000003792473753
242 0.000004500021855
243 -0.000000683995238
244 -0.000122057909478
245 0.000060154232510
246 0.000061903676968
247 0.000011549514372
248 -0.000011491961345
249 0.000003688777739
250 -0.000071704957388
251 0.000003582808281
252 0.000000579168089
253 0.000046400939909
254 -0.000001698033888
255 -0.000003415962550
256 0.000049801355517
257 -0.000003108807831
258 0.000002638927019
259 -0.000000793880310
260 -0.14410120671087
261 0.000474254176462
262 -0.000134802835504
263 -0.000150545030870
264 -0.000498579501320
265 -0.000005705149192
266 0.000002276562876
267 0.000499022578911
268 0.000014203604195
269 -0.000005621662990
270 0.000148987917520
271 -0.000008947867492
272 -0.000004042142055
273 -0.000022489323200
274 0.000010575768191
275 0.000011913555008
276 -0.000000180866171
277 0.000001035010465
278 0.000000415760841
279 -0.000006318782947
280 0.000004785532077
281 0.000001533250870
282 0.000003693415939
283 -0.000002469407606
284 -0.000000795549545
285 0.000020753477506
286 -0.000000422383258
287 -0.000000618393665
288 -0.000014129440509
289 0.000000511008063
290 0.000001227419330
291 -0.000013714271374
292 0.000000055678543
293 -0.000000397757167
294 -0.000000371783632
295 -0.30494239752926
296 -0.000092026015993
297 -0.000524248877331
298 -0.001426104093209
299 0.000002848491191
300 -0.000047241243793
301 0.001707729298004
302 -0.000014029241336
303 -0.000012486474455
304 -0.000421613068922
305 -0.000007220963346
306 0.000016387569223
307 -0.001569816000298
308 0.000214585557847
309 0.000213890697719
310 -0.000428476255566
311 -0.000000006790434
312 -0.000005369400295
313 0.000015573473771
314 0.000075018931388
315 0.000076400624158
316 -0.000151419555545
317 -0.000000149483469
318 0.000016966683780
319 0.000038384732802
320 0.000000849052467
321 0.000007459000608
322 0.000124885610500
323 -0.000003384422134
324 -0.000001505718884
325 -0.000083086024508
326 0.000002245298715
327 -0.000008501580558
328 -0.000084465604185
329 0.000000114178268
330 -0.11290956274294
331 0.000294212776121
332 -0.000241206175953
333 -0.000137962745888
334 -0.000005261700250
335 0.000023789776739
336 -0.001043926063932
337 0.000011325827050
338 -0.000011784109721
339 0.000781663542860
340 0.000000508972237
341 0.000006095207613
342 0.000440962369104
343 0.000041476370556
344 0.000041563763012
345 -0.000083040133568
346 0.000000069645162
347 -0.000001088425758
348 0.000001510162376
349 -0.000110082866384
350 -0.000110713301160
351 0.000220796167544
352 -0.000000192452812
353 0.000004136504793
354 -0.000000355172197
355 0.000000343713900
356 -0.000000690547694
357 -0.000017463159053
358 0.000000343497813
359 -0.000000079165320
360 0.000012027349490
361 -0.000000804638399
362 0.000001005632272
363 0.000011401936957
364 0.000000095698080
365 0.17001703594526
366 0.000104282421914
367 0.000292717124049
368 0.000560509024901
369 0.000002812523326
370 -0.000950067879856
371 0.000026811895570
372 -0.000013890076794
373 0.000196829569484
374 0.000000571050708
375 -0.000007171553112
376 0.000874425428507
377 -0.000018602942634
378 -0.000120707394869
379 0.000243575242807
380 -0.000122867847938
381 -0.000005432222630
382 -0.000000006865451
383 -0.000011905548717
384 -0.000044400826884
385 0.000088743310698
386 -0.000044342483815
387 0.000017013606294
388 -0.000000145744699
389 -0.000003999319855
390 0.000000794945848
391 -0.000076527323760
392 -0.000005111316311
393 0.000002360521784
394 0.000051583336179
395 -0.000000367430965
396 -0.000003427053556
397 0.000051088842659
398 0.000007224981400
399 0.000000115261540
400 0.067342269355083
401 -0.000220821364257
402 0.000150505220303
403 0.000145492310287
404 -0.000005288009003
405 0.000598859767469
406 -0.000018135085077
407 0.000011315967099
408 -0.000458190126817
409 0.000007683315213
410 0.000000448525215
411 -0.000261229123252
412 0.000014209037622
413 -0.000024430565484
414 0.000047941581907
415 -0.000023511016424
416 -0.000001091604691
417 0.000000070755619
418 -0.000002980376972
419 0.000068414944977
420 -0.000134064821925
421 0.000065649876948
422 0.000004079778695
423 -0.000000192745405
424 0.000007155720064
425 0.000000361974019
426 0.000007424083341
427 0.000000453235720
428 -0.000000837662107
429 -0.000004867353479
430 0.000000088510291
431 0.000000352022999
432 -0.000005093099533
433 -0.000000696589819
434 0.000000098986888
435 -0.16362509888611
436 -0.000007910307396
437 -0.000273903701302
438 0.000030132701201
439 0.000002818272883
440 -0.000907597601345
441 0.000032831496476
442 -0.000013896680465
443 0.000387907166479
444 -0.000011669722614
445 -0.000007175294953
446 0.000546406775810
447 0.000035056819289
448 0.000110230192992
449 -0.000215625053319
450 0.000105394860327
451 0.000005433982160
452 0.000000007475788
453 0.000004769152545
454 -0.000004457969709
455 0.000005113092994
456 -0.000000655123286
457 -0.000017015526896
458 0.000000143367326
459 0.000022326339963
460 0.000000794624598
461 -0.000049849616529
462 0.000000411007980
463 0.000002361105340
464 0.000034036510275
465 0.000002846426556
466 -0.000003427206111
467 0.000032843768451
468 -0.000003397851626
469 0.000000115385464
470 -0.041705879574934
471 0.000051469690406
472 -0.000096008989323
473 -0.000240289014433
474 -0.000005287367923
475 0.000454456171383
476 -0.000010586876845
477 0.000011311682610
478 -0.000282844387918
479 0.000007537487555
480 0.000000446373791
481 -0.000072790966235
482 -0.000020019270510
483 0.000018111503769
484 -0.000037576208796
485 0.000019464705027
486 0.000001091732689
487 -0.000000070731340
488 -0.000000714012601
489 -0.000038408843554
490 0.000080495118782
491 -0.000042086275228
492 -0.000004077938289
493 0.000000192851429
494 0.000001322038637
495 0.000000362481664
496 0.000013620022087
497 -0.000000645319109
498 -0.000000838595296
499 -0.000009141091598
500 -0.000000424048797
501 0.000000352275112
502 -0.000009132085548
503 0.000001289835234
504 0.000000098766986
 Sym=     14.1
 Ene=       0.0000
 Spin= Alpha
 Occup=    2.000000
1 -0.029251048505730
2 0.066975481978531
3 0.000283478243304
4 -0.000311649531209
5 0.000251310031531
6 -0.000105497099250
7 0.000320879213590
8 0.022450639012307
9 0.27466852272500
10 0.14944332773985
11 0.000254884021439
12 0.001665395842068
13 0.001424489680447
14 0.004622052412051
15 -0.012604233303841
16 0.009603550789165
17 -0.003361841000871
18 0.008592396214812
19 -0.006407975713849
20 0.000197989708125
21 -0.000502623300076
22 0.000313897923050
23 -0.001339788694690
24 0.003845915770029
25 -0.002933670698317
26 0.000133125286858
27 0.000105673677249
28 -0.000238798964107
29 -0.000000000040938
30 -0.000000002576233
31 0.000008979193450
32 0.000243329437879
33 0.000215999255281
34 -0.000459328693160
35 0.000000000497969
36 -0.000000005188605
37 0.000018925724020
38 0.000091960666739
39 0.000121659926158
40 -0.000213620592896
41 0.000000000995317
42 -0.000000002379505
43 0.000036887736736
44 -0.000333063966385
45 -0.001543957186066
46 0.001877021152451
47 -0.000000003757882
48 0.000000006920203
49 -0.000047298854644
50 0.000003745018430
51 -0.000029342947214
52 0.000021155967869
53 -0.000002332280222
54 0.000007519650806
55 -0.000067273508055
56 -0.000002692189250
57 0.000031848043973
58 0.000038889798685
59 -0.000004165496878
60 -0.000048492787242
61 0.000088322134707
62 -0.000068741556632
63 0.000032589624460
64 -0.000047495179345
65 0.000050882750646
66 0.000032470276756
67 -0.000071001398929
68 0.000041343725458
69 -0.000001712939903
70 -0.000000572839013
71 0.000001912408109
72 -0.000001455771433
73 -0.000000000049403
74 -0.000000000050062
75 -0.000000000001834
76 0.000001803526279
77 -0.000000000009334
78 0.000001831686545
79 -0.000002455175724
80 0.000003461436266
81 -0.000000904198860
82 -0.000004877149791
83 0.000000000079687
84 0.000000000068742
85 -0.54966044380064
86 0.000100437166610
87 -0.000964230824597
88 -0.001757681124890
89 0.000000193998426
90 0.000079640122630
91 -0.002882935790168
92 -0.000005350581975
93 0.000007636846441
94 0.001051232010770
95 -0.000015555925955
96 -0.000034280096566
97 0.002381811561575
98 0.000369224062797
99 0.000369960245396
100 -0.000739184308193
101 -0.000000008883212
102 0.000004132125668
103 0.000027721594137
104 0.000008821656689
105 0.000007988230874
106 -0.000016809887562
107 0.000000101306690
108 -0.000011779929580
109 0.000041753637908
110 -0.000000378631051
111 -0.000014223168045
112 -0.000238178009495
113 -0.000002488150794
114 0.000002698405352
115 0.000159265542225
116 0.000002996137655
117 0.000016383977010
118 0.000160283789761
119 0.000000064909596
120 -0.041429246859126
121 0.000037188360415
122 -0.000230238272373
123 -0.000306097225511
124 -0.000003294319146
125 -0.000020939435033
126 0.001037648833280
127 0.000006598891183
128 -0.000002587014138
129 -0.000662104087472
130 0.000002254373530
131 -0.000002862203393
132 -0.000427282904019
133 0.000048683602098
134 0.000048066099481
135 -0.000096749701580
136 -0.000000054267001
137 0.000000897409942
138 0.000001853399813
139 -0.000158144670785
140 -0.000156979841919
141 0.000315124512704
142 0.000000112399210
143 -0.000002296545839
144 -0.000003004028434
145 0.000000533250605
146 0.000001393279345
147 0.000037147609845
148 0.000000352313264
149 0.000000162617481
150 -0.000025141210188
151 -0.000001067744025
152 -0.000002031897878
153 -0.000024697538301
154 0.000000098474065
155 -0.066474275343738
156 -0.000115421654680
157 -0.000103827857584
158 -0.000024753705134
159 -0.000413087856397
160 -0.000010457699945
161 0.000011504443724
162 0.000072880123596
163 0.000042284216467
164 -0.000041533213148
165 0.000304988143666
166 -0.000006853607156
167 0.000018991872485
168 -0.000099682985230
169 0.000050861057561
170 0.000048821927669
171 -0.000011886632555
172 0.000009872128823
173 -0.000000337491910
174 -0.000061424894615
175 0.000039396722071
176 0.000022028172544
177 0.000039257530925
178 -0.000033141456843
179 0.000000599821531
180 -0.000022604926640
181 -0.000004066172705
182 0.000004887068357
183 0.000017372898042
184 -0.000002421275573
185 0.000000330668814
186 0.000012954793514
187 0.000007876618720
188 -0.000006887359048
189 0.000000109291118
190 -0.055862247757009
191 0.000161154560870
192 -0.000092808616753
193 -0.000105049693389
194 0.000383977090290
195 0.000012914378965
196 -0.000012751369261
197 -0.000298815063226
198 -0.000029027268141
199 0.000028699246514
200 -0.000126160501127
201 0.000003778332751
202 -0.000009763122335
203 -0.000027913419997
204 0.000013453837483
205 0.000014459582513
206 -0.000002226679021
207 0.000001444736131
208 0.000000110401532
209 0.000059774706287
210 -0.000029250004290
211 -0.000030524701996
212 0.000010633656710
213 -0.000008919052402
214 -0.000000109538083
215 0.000002074223469
216 -0.000000202134577
217 -0.000000145626476
218 -0.000000707065768
219 0.000000859938030
220 -0.000000206504796
221 -0.000002075797038
222 -0.000000588746037
223 0.000000401883215
224 0.000000062735270
225 0.24312526230310
226 -0.000593190659066
227 0.000452083703645
228 0.000562992891989
229 -0.000974213586631
230 -0.000010455492684
231 0.000011506181025
232 0.000898185840767
233 0.000042281323378
234 -0.000041535739861
235 0.000261181803991
236 -0.000006856181583
237 0.000018991522651
238 0.000262379419267
239 -0.000130202728768
240 -0.000132176690499
241 0.000011885711787
242 -0.000009873206425
243 0.000000334676903
244 -0.000311371460376
245 0.000164370010564
246 0.000147001449812
247 -0.000039254491700
248 0.000033143515017
249 0.000000734226449
250 -0.000116802443574
251 -0.000004066609120
252 0.000004886541201
253 0.000076139212530
254 -0.000002420706138
255 0.000000331837072
256 0.000080567709732
257 0.000007876634796
258 -0.000006887820052
259 -0.000000004641892
260 -0.25011279626849
261 0.000908322686035
262 -0.000264022411553
263 -0.000313311536210
264 -0.000906999819058
265 0.000012918122718
266 -0.000012747431701
267 0.000889851577346
268 -0.000029030569270
269 0.000028695429074
270 0.000307648934379
271 0.000003778684950
272 -0.000009764549264
273 -0.000045045020472
274 0.000022007646459
275 0.000023037374013
276 0.000002226926430
277 -0.000001444336783
278 0.000000375787686
279 0.000001866552545
280 -0.000000309743378
281 -0.000001556809167
282 -0.000010633271895
283 0.000008918461052
284 0.000000144275260
285 0.000030292480081
286 -0.000000202030255
287 -0.000000145434387
288 -0.000021008242665
289 0.000000859762194
290 -0.000000206861078
291 -0.000019633384136
292 -0.000000588710164
293 0.000000401981782
294 -0.000000006429383
295 0.20135858340023
296 -0.000050759677625
297 0.000331606786490
298 -0.000549218959826
299 0.000000145082313
300 0.000021001398685
301 -0.001048090452928
302 -0.000005341588287
303 0.000024374222136
304 0.000571057545705
305 -0.000015541578967
306 -0.000023219167903
307 0.000266910870185
308 -0.000128204598888
309 -0.000123027405057
310 0.000251232003944
311 0.000000008105023
312 -0.000004105188916
313 -0.000002543309784
314 0.000039089211603
315 0.000033810777756
316 -0.000072899989358
317 -0.000000101791177
318 0.000011785624700
319 -0.000031127411070
320 -0.000000371021411
321 -0.000007811487889
322 -0.000062382858620
323 -0.000002484784775
324 0.000005896415596
325 0.000043750091940
326 0.000002982562233
327 0.000004583795158
328 0.000039945295563
329 0.000000065679825
330 -0.007554523854346
331 0.000137587862872
332 0.000038443733343
333 0.000178069504700
334 -0.000003267617522
335 0.000004686250771
336 0.000257611813319
337 0.000006575616918
338 -0.000026365970519
339 -0.000090044359580
340 0.000002258116262
341 0.000006193688183
342 0.000035170707164
343 -0.000012684368714
344 -0.000013922744163
345 0.000026607112877
346 0.000000054249391
347 -0.000000894346341
348 0.000000347282682
349 0.000031972563776
350 0.000035685899664
351 -0.000067658463441
352 -0.000000112213315
353 0.000002284854377
354 -0.000006378772662
355 0.000000532606529
356 0.000000964118984
357 0.000019082799496
358 0.000000352067562
359 -0.000000074418930
360 -0.000012710027054
361 -0.000001066634204
362 -0.000001219082422
363 -0.000012892235070
364 0.000000098531641
365 -0.21770503415769
366 0.000103951573388
367 -0.000367423061418
368 0.000553954640098
369 0.000000038904249
370 0.001094624356196
371 -0.000023051121662
372 -0.000005200840068
373 -0.000652977599570
374 -0.000021960082609
375 -0.000015480604039
376 -0.000352377239839
377 0.000027375032019
378 0.000135098934047
379 -0.000270581994536
380 0.000135483060489
381 -0.000004111909077
382 0.000000006777863
383 0.000003432671520
384 -0.000056793452978
385 0.000132558247355
386 -0.000075764794377
387 0.000011823020030
388 -0.000000099201049
389 0.000032522346191
390 -0.000000407856238
391 0.000077941697783
392 0.000008466374791
393 0.000003059726824
394 -0.000053147081110
395 -0.000005135271547
396 -0.000002512530259
397 -0.000051422679605
398 -0.000006223562187
399 0.000000068213289
400 0.039338203618946
401 -0.000220365458633
402 -0.000007348156307
403 -0.000239722889607
404 -0.000003250325076
405 -0.000116798606220
406 -0.000009980805447
407 0.000006541461160
408 -0.000038790345879
409 0.000030831177693
410 0.000002208106490
411 -0.000089362460390
412 -0.000000316970484
413 0.000009269322089
414 -0.000018715389551
415 0.000009446067462
416 -0.000000891720444
417 0.000000055284124
418 -0.000001233988076
419 -0.000032752203550
420 0.000065581610819
421 -0.000032829407269
422 0.000002222526570
423 -0.000000112570128
424 0.000008403147833
425 0.000000546059526
426 -0.000020062756229
427 -0.000001090409377
428 -0.000001090800665
429 0.000013109299929
430 0.000000011439865
431 0.000000358184932
432 0.000013807712117
433 0.000001451497830
434 0.000000101628856
435 0.60938879673284
436 -0.000156506221179
437 0.001071812497095
438 0.001935286257950
439 -0.000000021289086
440 0.003174204385634
441 -0.000088266752172
442 -0.000005190781265
443 -0.001191481198240
444 -0.000003783164820
445 -0.000015460621532
446 -0.002450686712728
447 0.000056755025635
448 -0.000410994355968
449 0.000816984651191
450 -0.000405990295223
451 0.000004078608097
452 -0.000000005804783
453 -0.000033161310120
454 0.000015693846323
455 -0.000008748395933
456 -0.000006945450390
457 -0.000011831051403
458 0.000000099695845
459 -0.000039075263169
460 -0.000000398367013
461 0.000264093060428
462 0.000016813973284
463 0.000003042748998
464 -0.000177673003295
465 -0.000000927455210
466 -0.000002508283566
467 -0.000176645018006
468 -0.000021630857132
469 0.000000069078985
470 0.022940446871451
471 0.000074596307762
472 0.000215657927087
473 0.000180416288996
474 -0.000003218753671
475 -0.001038153192065
476 0.000020593220459
477 0.000006516176593
478 0.000643731180166
479 0.000006073679667
480 0.000002208064029
481 0.000445508456594
482 -0.000005187343451
483 -0.000049506729964
484 0.000099358074023
485 -0.000049851344059
486 0.000000887861131
487 -0.000000055215917
488 -0.000002733473543
489 0.000168347429518
490 -0.000339208218563
491 0.000170860789044
492 -0.000002208756048
493 0.000000112324539
494 0.000004991508474
495 0.000000545049730
496 -0.000041445424058
497 -0.000002001535482
498 -0.000001089077588
499 0.000028369653036
500 -0.000000490939162
501 0.000000357816640
502 0.000027235218295
503 0.000003176280800
504 0.000000101589283
 Sym=     15.1
 Ene=       0.0000
 Spin= Alpha
 Occup=    2.000000
1 -0.004380580087524
2 -0.089759238261907
3 -0.000910829724719
4 -0.001244711828542
5 -0.000245759191782
6 0.000145233553974
7 0.000484390974596
8 -0.042444441988257
9 -0.033488416956820
10 -0.032079850827798
11 0.000055953933421
12 -0.000006734436514
13 -0.000214077138279
14 0.009214179202799
15 0.003620095835787
16 0.002723126491326
17 -0.005922340636542
18 -0.001996119038192
19 -0.002074395650211
20 0.000290111977433
21 0.000073399058645
22 0.000137196226795
23 -0.002951204284943
24 -0.001281520607997
25 -0.000742304452514
26 0.000298668559455
27 -0.000004730624723
28 -0.000293937934732
29 -0.000000001626727
30 -0.000000002873734
31 -0.000015433986144
32 0.000588465696858
33 -0.000023092386409
34 -0.000565373310449
35 -0.000000003755846
36 -0.000000007195793
37 -0.000031361587572
38 0.000318048736001
39 -0.000031297793784
40 -0.000286750942217
41 -0.000000002849486
42 -0.000000005121508
43 -0.000057068108217
44 -0.003000556562651
45 0.001060800198459
46 0.001939756364193
47 0.000000018518773
48 0.000000006997254
49 0.000047472988549
50 0.000026201410476
51 0.000002542723400
52 0.000006041559941
53 -0.000017912344465
54 0.000002982851645
55 0.000001474949480
56 -0.000017240536494
57 -0.000006394273068
58 -0.000009580552711
59 0.000008055725037
60 -0.000061161478406
61 -0.000006308566888
62 -0.000029396210185
63 0.000040826593938
64 0.000002970110160
65 0.000018101232780
66 0.000041230140054
67 0.000005493720481
68 0.000021337921772
69 0.000003821136410
70 0.000004710432374
71 -0.000002763896607
72 -0.000005349270322
73 -0.000000000080094
74 0.000000000019079
75 0.000000000101968
76 -0.000002632638351
77 -0.000000000032410
78 -0.000002727390510
79 -0.000006407979925
80 -0.000001866460411
81 0.000011263096346
82 0.000007191233337
83 0.000000000017886
84 -0.000000000029347
85 -0.38980712332984
86 0.000875409969347
87 -0.000722941831644
88 -0.001639597582290
89 0.000014660328196
90 0.000063780402980
91 -0.001595124008538
92 -0.000048282586111
93 -0.000077933763879
94 0.001260753192023
95 0.000036927176891
96 0.000039841764333
97 0.000758054474405
98 0.000218309578173
99 0.000213310524753
100 -0.000431620102926
101 0.000000071131977
102 0.000008605576471
103 0.000025081838463
104 -0.000180135196342
105 -0.000194081712411
106 0.000374216908753
107 0.000000283631523
108 -0.000032415984618
109 -0.000031117014769
110 0.000006233225575
111 -0.000002073750086
112 -0.000195220914163
113 -0.000005851078527
114 -0.000006234395539
115 0.000133923951173
116 -0.000002511671136
117 0.000009016623235
118 0.000127992389645
119 0.000000284744396
120 0.35231147233382
121 -0.001267438750627
122 0.000355302693303
123 0.000598957141699
124 -0.000012074284070
125 0.000028242969825
126 -0.001202821492997
127 0.000027981845774
128 -0.000017194225362
129 0.001180125485450
130 -0.000008229963867
131 -0.000024910544703
132 0.000301454102781
133 -0.000028231298668
134 -0.000027065380154
135 0.000055296678822
136 -0.000000104594359
137 0.000001431795109
138 -0.000002994814840
139 -0.000017149116450
140 -0.000019349097484
141 0.000036498213933
142 0.000000471180449
143 -0.000010814852505
144 -0.000008337134500
145 -0.000000758182591
146 0.000000710073775
147 0.000046778749244
148 0.000000111286717
149 0.000000517849366
150 -0.000030575403183
151 0.000000905921971
152 -0.000001470513304
153 -0.000032184874744
154 0.000000028309833
155 -0.084205071027044
156 0.000193471068471
157 -0.000136341285824
158 0.001495754907028
159 -0.000349235975946
160 0.000012735036705
161 -0.000002480431289
162 0.000534926140704
163 -0.000037763513580
164 0.000003676815532
165 -0.000615779495954
166 0.000047928685797
167 -0.000022589555434
168 -0.000074867864168
169 0.000035846048777
170 0.000039021815390
171 0.000003844465256
172 0.000002183843879
173 -0.000000331743547
174 0.000221600146602
175 -0.000102980495790
176 -0.000118619650812
177 -0.000017909682713
178 -0.000004297065966
179 0.000000515188848
180 -0.000008352961689
181 0.000006021699600
182 -0.000001464284791
183 0.000005463377576
184 -0.000005051409346
185 0.000003360325593
186 0.000005743296514
187 -0.000003027548441
188 -0.000001395781394
189 -0.000000407298993
190 0.10024651128895
191 -0.000457446635742
192 0.000128193371224
193 -0.000077452094007
194 -0.000394968356803
195 -0.000007696623539
196 -0.000000677468450
197 0.000446246834704
198 0.000018695267321
199 0.000000754275415
200 0.000332612216095
201 -0.000009604010367
202 0.000003306690484
203 0.000021273584505
204 -0.000010330864575
205 -0.000010942719929
206 0.000000434439778
207 0.000000527700439
208 -0.000000121937528
209 -0.000049844398236
210 0.000023731032151
211 0.000026113366085
212 -0.000007434604448
213 0.000000111136488
214 -0.000000102145314
215 0.000014902624528
216 -0.000001173545641
217 0.000000647520283
218 -0.000009696236427
219 0.000001799144383
220 -0.000001193403285
221 -0.000010297732466
222 -0.000000224667686
223 0.000000324663663
224 -0.000000070592905
225 0.53381645828064
226 0.000603960850466
227 0.000935711954701
228 0.002421943970008
229 -0.003209487204120
230 0.000012745597395
231 -0.000002466465191
232 0.000420852243370
233 -0.000037765372038
234 0.000003669117313
235 0.003517444348018
236 0.000047909220014
237 -0.000022610646812
238 0.000828350499544
239 -0.000415848781637
240 -0.000412501717908
241 -0.000003848235985
242 -0.000002186907511
243 0.000001148048950
244 0.000371158855654
245 -0.000177703386717
246 -0.000193455468937
247 0.000017904389706
248 0.000004287526100
249 0.000000600610757
250 -0.000234499664285
251 0.000006020571613
252 -0.000001464927273
253 0.000157451708257
254 -0.000005049012785
255 0.000003362461563
256 0.000157162605768
257 -0.000003028431649
258 -0.000001397055384
259 0.000000484057033
260 0.38639852999008
261 -0.001205881268940
262 0.000693019795224
263 0.000819014862767
264 0.002775069021028
265 -0.000007705703167
266 -0.000000686560330
267 -0.002196700524836
268 0.000018701904201
269 0.000000760859458
270 -0.001106409752773
271 -0.000009599074628
272 0.000003309485165
273 0.000206349869245
274 -0.000102847421095
275 -0.000103502448150
276 -0.000000435593418
277 -0.000000528664044
278 -0.000000501206516
279 -0.000515968936144
280 0.000256788050830
281 0.000259180885313
282 0.000007436955838
283 -0.000000109296346
284 -0.000000245189169
285 0.000008900591305
286 -0.000001173524263
287 0.000000647373326
288 -0.000006275655393
289 0.000001799093667
290 -0.000001193189724
291 -0.000005665740925
292 -0.000000224645652
293 0.000000324647266
294 0.000000142128593
295 -0.21613986166515
296 0.000396866964736
297 -0.000411113668616
298 -0.001222105447942
299 0.000014607939634
300 -0.000015798981537
301 0.000937480814624
302 -0.000048244993404
303 -0.000019959751421
304 -0.000571123662221
305 0.000036907767449
306 0.000052595058895
307 -0.000695190396822
308 0.000132117084898
309 0.000128018967004
310 -0.000260136051902
311 -0.000000072088492
312 -0.000008575267778
313 0.000010301822519
314 -0.000070854304904
315 -0.000086342412685
316 0.000157196717589
317 -0.000000283229089
318 0.000032401492286
319 0.000008215204018
320 0.000006244678310
321 0.000010667560588
322 0.000112360303994
323 -0.000005845567218
324 -0.000000686723395
325 -0.000078686828141
326 -0.000002532547902
327 -0.000013625310983
328 -0.000072060338481
329 0.000000285816061
330 0.14391531230643
331 -0.000519202323399
332 0.000124759430363
333 0.000273157490330
334 -0.000012121369768
335 -0.000018786484395
336 0.000402064660082
337 0.000028025388709
338 0.000029851931118
339 -0.000412147489851
340 -0.000008194912139
341 -0.000005264723763
342 -0.000035425160326
343 -0.000007320168462
344 -0.000006036154844
345 0.000013356323306
346 0.000000104803575
347 -0.000001436916685
348 -0.000001141614884
349 -0.000028883245439
350 -0.000031572670864
351 0.000060455916303
352 -0.000000471237278
353 0.000010816047107
354 0.000004033193539
355 -0.000000760279347
356 -0.000002138578651
357 -0.000020689664497
358 0.000000110192241
359 -0.000000586217972
360 0.000013251497451
361 0.000000909829540
362 0.000003455422316
363 0.000014506600298
364 0.000000028230110
365 -0.050458131695524
366 0.000564985331488
367 -0.000110566716570
368 -0.000920063341199
369 0.000014483358101
370 -0.000049993770570
371 0.000002137847692
372 -0.000048052531652
373 -0.000379728714167
374 0.000009496651112
375 0.000037086387878
376 0.000355726506669
377 -0.000027641772133
378 0.000001223566476
379 -0.000001663358619
380 0.000000439792142
381 -0.000008645795917
382 -0.000000076063586
383 -0.000002069386547
384 -0.000082349599337
385 0.000194006366260
386 -0.000111656766923
387 0.000032506614140
388 -0.000000273037500
389 -0.000006092132596
390 0.000006196811578
391 0.000043741905290
392 0.000001385756842
393 -0.000002404382895
394 -0.000032109965036
395 -0.000000486615088
396 -0.000005909512264
397 -0.000026575959180
398 -0.000001372572811
399 0.000000290069440
400 0.25819984984582
401 -0.000869058775287
402 0.000333012324174
403 0.000720257535713
404 -0.000012113271623
405 0.001226651839213
406 -0.000039507611668
407 0.000027979296760
408 -0.001038089256172
409 0.000036781316350
410 -0.000008275576829
411 -0.000297392990497
412 0.000007015937074
413 -0.000038123981676
414 0.000075526289933
415 -0.000037402308257
416 -0.000001435788978
417 0.000000106794086
418 -0.000004271449490
419 0.000045312344488
420 -0.000090084342349
421 0.000044771997861
422 0.000010732201700
423 -0.000000475114516
424 0.000004877450789
425 -0.000000737805061
426 -0.000018290500209
427 -0.000000542829607
428 0.000000868487220
429 0.000011243380578
430 -0.000000086408720
431 0.000000121382142
432 0.000013295900507
433 0.000000814691061
434 0.000000031635888
435 -0.30266285347221
436 -0.000242769921922
437 -0.000529092415672
438 -0.001107456020785
439 0.000014526409076
440 -0.001765540332632
441 0.000051368021647
442 -0.000048062183801
443 0.000319034009423
444 -0.000005556571054
445 0.000037082033649
446 0.001608123655323
447 -0.000053397002992
448 0.000226731610875
449 -0.000451874344648
450 0.000225142733774
451 0.000008670368395
452 0.000000074452739
453 0.000027373509769
454 0.000096847595863
455 -0.000162953633046
456 0.000066106037184
457 -0.000032502727002
458 0.000000275532176
459 -0.000001232580269
460 0.000006189426040
461 -0.000123947680929
462 -0.000007038905645
463 -0.000002390785873
464 0.000085991677779
465 -0.000003604627899
466 -0.000005913200547
467 0.000080301586348
468 0.000013048310805
469 0.000000288898081
470 -0.17290006252958
471 0.000468306064171
472 -0.000316683325333
473 -0.000256817843653
474 -0.000012127788102
475 0.001341872886190
476 -0.000043688059333
477 0.000027990869072
478 -0.001037946404073
479 0.000035852902770
480 -0.000008279619258
481 -0.000538059264998
482 0.000017543706626
483 0.000050707573097
484 -0.000102205229635
485 0.000051497656538
486 0.000001437514207
487 -0.000000106714803
488 0.000006280812930
489 -0.000130178052725
490 0.000259622047502
491 -0.000129443994777
492 -0.000010740338225
493 0.000000474944127
494 -0.000015109789379
495 -0.000000737048027
496 0.000009693876717
497 0.000001169853105
498 0.000000866934478
499 -0.000005551748920
500 0.000000439302762
501 0.000000121919218
502 -0.000007453951463
503 -0.000002008825402
504 0.000000031731165
 Sym=     16.1
 Ene=       0.0000
 Spin= Alpha
 Occup=    2.000000
1 -0.078938965231253
2 -0.18162677113374
3 -0.001517131952096
4 -0.002410621815776
5 0.001010014774271
6 -0.000367716514273
7 0.001786767955957
8 0.063482828658244
9 0.041881333863155
10 0.020629902286411
11 0.000849365134728
12 0.000043483431763
13 -0.000006526972834
14 0.009839333666781
15 -0.007269149283518
16 -0.007461359871580
17 -0.006486991926641
18 0.004798170076787
19 0.005362209633504
20 0.000328693994722
21 -0.000257673899935
22 -0.000326290164821
23 -0.003091040534340
24 0.002273078306986
25 0.002161952941617
26 0.000075389541151
27 -0.000256015644429
28 0.000180626103279
29 -0.000000002320747
30 0.000000000445123
31 -0.000029573941996
32 0.000157224313788
33 -0.000501054849806
34 0.000343830536018
35 -0.000000004459609
36 0.000000001632722
37 -0.000058611184939
38 0.000136068584478
39 -0.000271031993990
40 0.000134963409511
41 -0.000000003372279
42 0.000000000364529
43 -0.000116095311354
44 -0.001436211851778
45 0.002453395197639
46 -0.001017183345861
47 0.000000024014469
48 0.000000018798667
49 0.000164222004875
50 -0.000002396137453
51 -0.000012504498733
52 -0.000014430310316
53 0.000002117622935
54 0.000007102480806
55 0.000001377659013
56 0.000001097132803
57 0.000009674064710
58 0.000017982633869
59 -0.000011836383550
60 -0.000074253610922
61 0.000048665239936
62 0.000070241313359
63 0.000049992208468
64 -0.000031051005916
65 -0.000046037169908
66 0.000049629464490
67 -0.000034240264867
68 -0.000048201440993
69 -0.000004975939602
70 0.000018134422067
71 0.000006735898130
72 0.000010226813348
73 -0.000000000217996
74 -0.000000000221636
75 0.000000000311063
76 -0.000005733067914
77 0.000000000357164
78 -0.000005687802801
79 -0.000012861539462
80 -0.000018993751410
81 0.000001029125204
82 0.000015322705969
83 -0.000000000181830
84 -0.000000000124862
85 0.53162551569847
86 -0.000838269242143
87 0.000959234512118
88 0.001620681866065
89 0.000012585814942
90 -0.000087544338830
91 0.002395802581014
92 -0.000043512228499
93 0.000086453205926
94 -0.001574241658302
95 0.000024314800406
96 -0.000024608204312
97 -0.001235768298522
98 -0.000310864016169
99 -0.000312318143563
100 0.000623182159732
101 0.000000064064530
102 0.000009028550459
103 -0.000037406728903
104 0.000188125599634
105 0.000172875678819
106 -0.000361001278453
107 0.000000245329370
108 -0.000032612003044
109 0.000032979864597
110 0.000005174722255
111 0.000004227828819
112 0.000237206778602
113 -0.000006071136307
114 0.000008414851144
115 -0.000156404908658
116 -0.000000871482129
117 -0.000014087078726
118 -0.000161841380349
119 0.000000301417421
120 -0.30422709759613
121 0.001189622669610
122 -0.000257617088451
123 -0.000402767987375
124 -0.000011796520281
125 -0.000012516557420
126 0.000746155194434
127 0.000026677507549
128 0.000000866934776
129 -0.000877330178850
130 -0.000005883463984
131 0.000032603328590
132 -0.000212799205363
133 0.000008776059368
134 0.000010304658779
135 -0.000019080718147
136 -0.000000114446806
137 0.000001620136748
138 0.000001595161937
139 0.000057879797421
140 0.000055784499163
141 -0.000113664296584
142 0.000000453101834
143 -0.000010205127490
144 0.000010538110098
145 -0.000000421347903
146 -0.000001417557282
147 -0.000057251878660
148 0.000000245534872
149 -0.000001056087187
150 0.000039175567196
151 0.000000319762659
152 0.000002957939853
153 0.000037635888318
154 0.000000071295459
155 -0.070551445869875
156 -0.000059459123854
157 -0.000107352295653
158 0.000953187325775
159 -0.000404733040841
160 -0.000009517730261
161 -0.000000689588431
162 0.000244638388399
163 0.000034584093748
164 0.000011358095124
165 0.000111970551076
166 -0.000023866505497
167 0.000019879128022
168 -0.000090913886096
169 0.000045280117546
170 0.000045633768549
171 -0.000007664339547
172 -0.000007398019427
173 0.000000818494386
174 0.000043171833869
175 -0.000032956139039
176 -0.000010215694830
177 0.000028508846730
178 0.000022705134332
179 -0.000003443942764
180 -0.000016887714373
181 -0.000004372749461
182 0.000000028007803
183 0.000009426300894
184 0.000000806874827
185 -0.000004569839707
186 0.000013230945499
187 0.000005059784199
188 0.000004532263296
189 0.000000012884195
190 -0.020079743783311
191 0.000075090805075
192 -0.000057143017274
193 -0.000411425925718
194 0.000193286099276
195 0.000009972752710
196 0.000006549149352
197 -0.000090152592048
198 -0.000022761298005
199 -0.000013618257656
200 0.000064121602721
201 0.000005874925821
202 -0.000001865889700
203 -0.000016622940856
204 0.000008626510546
205 0.000007996430310
206 -0.000001311720257
207 -0.000001515999521
208 -0.000000162627222
209 0.000024773777235
210 -0.000012430573825
211 -0.000012343203410
212 0.000008450183167
213 0.000004457397106
214 0.000000718582593
215 0.000005555150164
216 0.000000336074601
217 -0.000000812376735
218 -0.000004472669648
219 -0.000000238600228
220 0.000001681817557
221 -0.000002980346387
222 -0.000000212291164
223 -0.000000591899796
224 -0.000000161559791
225 0.58910233079246
226 0.000082948748983
227 0.001044490837674
228 0.002008683375862
229 -0.003222581449018
230 -0.000009509238669
231 -0.000000682399336
232 0.000987171261334
233 0.000034582670659
234 0.000011359340768
235 0.002606787262648
236 -0.000023877564059
237 0.000019867050522
238 0.000833324255339
239 -0.000416926987345
240 -0.000416397267994
241 0.000007660000248
242 0.000007393498608
243 0.000002356449732
244 0.000066516348268
245 -0.000044580198623
246 -0.000021936149645
247 -0.000028508014174
248 -0.000022701713300
249 -0.000003213037005
250 -0.000249723603728
251 -0.000004374005502
252 0.000000026581839
253 0.000169420305464
254 0.000000809116537
255 -0.000004567873434
256 0.000165619066649
257 0.000005059227645
258 0.000004532210155
259 0.000000176712775
260 0.13975384394821
261 -0.000241627132698
262 0.000350190819053
263 0.000259544123935
264 0.001607331761903
265 0.000009968483842
266 0.000006544804287
267 -0.001145290450641
268 -0.000022758304494
269 -0.000013614985249
270 -0.000646164210983
271 0.000005878549127
272 -0.000001859978993
273 0.000133596018781
274 -0.000066469604410
275 -0.000067126414370
276 0.000001311003105
277 0.000001515090024
278 -0.000000368093333
279 -0.000396712546486
280 0.000198301787355
281 0.000198410759131
282 -0.000008448065749
283 -0.000004454399796
284 0.000000691683924
285 0.000028903747848
286 0.000000336276236
287 -0.000000812152131
288 -0.000018648586569
289 -0.000000238959541
290 0.000001681451258
291 -0.000020129860426
292 -0.000000212202373
293 -0.000000591834834
294 0.000000257675121
295 0.007852032213618
296 -0.000133407866660
297 0.000034189670707
298 0.000633125196116
299 0.000012640458683
300 -0.000010818867458
301 0.000007111148706
302 -0.000043546282704
303 0.000036348155499
304 0.000019161415960
305 0.000024315094296
306 -0.000000537443588
307 0.000140060760736
308 -0.000002301347586
309 -0.000004903647575
310 0.000007204995161
311 -0.000000063149137
312 -0.000009058139391
313 0.000007222253133
314 0.000025015321952
315 0.000008753341587
316 -0.000033768663539
317 -0.000000245880927
318 0.000032622688627
319 -0.000028500910972
320 0.000005164423090
321 -0.000004331220257
322 -0.000009554778524
323 -0.000006075376170
324 0.000004746488356
325 0.000004031605672
326 -0.000000853424486
327 0.000001064453396
328 0.000008787474901
329 0.000000300423454
330 -0.036010016472564
331 0.000130669010446
332 -0.000047818526689
333 -0.000153735394648
334 -0.000011768153151
335 0.000015069157766
336 -0.000164686710703
337 0.000026646960156
338 -0.000024301428998
339 0.000130496035352
340 -0.000005903722106
341 -0.000005410061759
342 0.000001183198841
343 0.000004393849867
344 0.000005386493552
345 -0.000009780343419
346 0.000000114278231
347 -0.000001617932270
348 0.000002698119867
349 -0.000001291331333
350 -0.000001937800289
351 0.000003229131622
352 -0.000000453051797
353 0.000010207890390
354 -0.000011137456275
355 -0.000000419117722
356 0.000000328052154
357 0.000001670552142
358 0.000000246377849
359 -0.000000127077640
360 -0.000001915356397
361 0.000000315927581
362 -0.000000313050511
363 -0.000000325924493
364 0.000000071323115
365 -0.37895705822679
366 -0.000284677481628
367 -0.000664255904308
368 -0.001606997967105
369 0.000012446807045
370 0.002173949712765
371 -0.000071568038671
372 -0.000043308848345
373 -0.000395712374615
374 0.000030416467091
375 0.000024503923308
376 -0.002310464212192
377 0.000067036264145
378 0.000283383873744
379 -0.000562978064555
380 0.000279594190812
381 -0.000009092374106
382 -0.000000067192971
383 0.000037801618660
384 0.000098791175132
385 -0.000203242614539
386 0.000104451439407
387 0.000032724102861
388 -0.000000237599405
389 -0.000012870135759
390 0.000005109102525
391 0.000172629767193
392 0.000007023521140
393 -0.000000712947785
394 -0.000117284897574
395 0.000008030381059
396 -0.000006141632545
397 -0.000114322239056
398 -0.000017453423486
399 0.000000305024269
400 -0.19502849363423
401 0.000628948638823
402 -0.000392805602612
403 -0.000486921236623
404 -0.000011704286927
405 -0.001563053853399
406 0.000057758344861
407 0.000026535908898
408 0.001210324747745
409 -0.000056002679102
410 -0.000006007556253
411 0.000655668695794
412 -0.000013674886181
413 0.000060371733859
414 -0.000121238184639
415 0.000060866450780
416 -0.000001609301555
417 0.000000116063623
418 0.000007960422584
419 -0.000162585082391
420 0.000325536246427
421 -0.000162951164036
422 0.000010083136019
423 -0.000000455446315
424 -0.000022563416502
425 -0.000000392903269
426 -0.000011943389449
427 -0.000001106611338
428 0.000000267886553
429 0.000007948980814
430 -0.000000720055162
431 0.000000259248498
432 0.000008074757599
433 0.000002204730067
434 0.000000075456341
435 0.13790482293008
436 -0.000157846500212
437 0.000230923669167
438 -0.000856192863045
439 0.000012471283653
440 0.000670112883451
441 -0.000023084394008
442 -0.000043295937883
443 -0.000557937709795
444 0.000029857526538
445 0.000024492951485
446 0.000201957682290
447 0.000012560234598
448 -0.000076436549495
449 0.000155786488403
450 -0.000079349938908
451 0.000009107550601
452 0.000000067201287
453 -0.000013953440608
454 0.000075961467090
455 -0.000160693209486
456 0.000084731742397
457 -0.000032708860839
458 0.000000235433846
459 0.000025790308792
460 0.000005105341770
461 0.000030543320139
462 0.000000300092087
463 -0.000000705882039
464 -0.000018863457146
465 0.000003915572062
466 -0.000006143652709
467 -0.000022114706907
468 -0.000004318187846
469 0.000000304975227
470 -0.057936132969708
471 0.000350222187096
472 -0.000061495543311
473 0.000058077345948
474 -0.000011748121263
475 0.000093677786655
476 0.000002662894957
477 0.000026579286808
478 -0.000200013860591
479 -0.000007891782934
480 -0.000006003634458
481 -0.000194035239759
482 0.000006933666550
483 -0.000000589877647
484 0.000000213438607
485 0.000000376439040
486 0.000001613357566
487 -0.000000116270477
488 -0.000000877857149
489 0.000001707441251
490 -0.000000948204503
491 -0.000000759236749
492 -0.000010094797757
493 0.000000456011124
494 0.000004133474015
495 -0.000000393505384
496 -0.000017113178191
497 -0.000001099020912
498 0.000000268931641
499 0.000011665822487
500 -0.000000713351332
501 0.000000259011232
502 0.000011293915360
503 0.000002187842613
504 0.000000075418358
 Sym=     17.1
 Ene=       0.0000
 Spin= Alpha
 Occup=    2.000000
1 -0.090589999411719
2 -0.18743860291917
3 -0.003675346248103
4 -0.010700835091771
5 0.003089288158872
6 -0.001039614716175
7 0.007149402543241
8 0.012121603178687
9 0.025097985786686
10 0.024115240384441
11 0.000242202191831
12 0.000449391390607
13 0.000166567299063
14 0.002705203855476
15 0.007425281367604
16 -0.000489371856408
17 -0.001605321895945
18 -0.004940045372885
19 0.000343887545995
20 0.000065990311877
21 0.000258595874656
22 -0.000022711213610
23 -0.000913618011542
24 -0.002295326400509
25 0.000146959933938
26 -0.000019469816403
27 0.000180878263240
28 -0.000161408446837
29 0.000000001027593
30 -0.000000001153549
31 -0.000027930424773
32 -0.000045580873350
33 0.000363313590940
34 -0.000317732717590
35 0.000000002709130
36 -0.000000002173142
37 -0.000056878588267
38 0.000024666723011
39 0.000165780427956
40 -0.000190447150967
41 0.000000000598255
42 -0.000000002030064
43 -0.000118968949803
44 0.000794940020301
45 -0.002473630902930
46 0.001678690882629
47 -0.000000009457483
48 0.000000008684150
49 0.000154916789955
50 -0.000000641003000
51 0.000011439315339
52 -0.000000655626841
53 0.000000527951255
54 -0.000011197550896
55 -0.000003642887559
56 0.000000332044514
57 -0.000004149901132
58 0.000004522503270
59 -0.000002257039173
60 -0.000012543260847
61 -0.000053045063922
62 0.000003732683830
63 0.000008444326003
64 0.000036146087057
65 -0.000001424707359
66 0.000008384224345
67 0.000035021334224
68 -0.000003583213510
69 -0.000000929985943
70 0.000020246467812
71 0.000014995976754
72 0.000010305903346
73 -0.000000000196340
74 -0.000000000156140
75 0.000000000282431
76 -0.000006004332119
77 0.000000000270098
78 -0.000005877544885
79 -0.000021902015156
80 -0.000013663337791
81 -0.000004440219498
82 0.000015941210809
83 -0.000000000152892
84 -0.000000000115503
85 0.13634190326033
86 -0.000201742997147
87 0.000233576408463
88 0.000217553776714
89 0.000006750256718
90 -0.000012441483306
91 0.000682783778044
92 -0.000020544926974
93 -0.000019519072710
94 -0.000452888554767
95 0.000022055669460
96 0.000012744089469
97 -0.000159901492445
98 -0.000081563106081
99 -0.000077792378869
100 0.000159355484949
101 0.000000038313729
102 0.000002575585228
103 0.000000212453536
104 0.000028246288276
105 0.000041956357720
106 -0.000070202645996
107 0.000000079930399
108 -0.000010986431085
109 -0.000027271013176
110 0.000003010077172
111 0.000005300966696
112 0.000036249747448
113 -0.000001877111303
114 -0.000004648702701
115 -0.000025962723808
116 -0.000002161331002
117 -0.000002463290427
118 -0.000022671415869
119 0.000000122736807
120 -0.034913557703333
121 0.000252910821560
122 -0.000028144510788
123 -0.000084947696335
124 -0.000004521109436
125 -0.000010116502102
126 -0.000030793898977
127 0.000010716267551
128 0.000024464709115
129 -0.000064165305748
130 -0.000004494451609
131 -0.000000210359183
132 -0.000062697458722
133 -0.000003152872977
134 -0.000004532546807
135 0.000007685419784
136 -0.000000031027535
137 0.000000367732198
138 0.000001319863350
139 0.000008706878200
140 0.000011964007358
141 -0.000020670885558
142 0.000000181755687
143 -0.000004233450046
144 -0.000007800300164
145 -0.000000530254142
146 -0.000000889807549
147 -0.000017248186792
148 -0.000000066916032
149 -0.000000001980959
150 0.000011219870007
151 0.000000778326616
152 0.000001195783058
153 0.000011921000886
154 -0.000000017819179
155 0.11539793897318
156 -0.000306340315593
157 0.000214113369392
158 0.000519571275326
159 0.000495971922344
160 0.000008833163400
161 -0.000000256380812
162 -0.000448295792686
163 -0.000032110437049
164 0.000001056684066
165 -0.000015361813085
166 0.000016574928299
167 0.000000942403055
168 0.000127275204196
169 -0.000061681254066
170 -0.000065593950129
171 0.000007452484893
172 -0.000000373228770
173 0.000000709630746
174 -0.000140357756743
175 0.000078365614052
176 0.000061992142691
177 -0.000026019153487
178 0.000000943560258
179 -0.000001676493455
180 0.000041783518449
181 0.000003795925044
182 0.000000017111200
183 -0.000024962595462
184 0.000000038187801
185 -0.000000253034319
186 -0.000031095877093
187 -0.000005130955662
188 0.000000230077235
189 -0.000000362107150
190 -0.096090960743112
191 0.000458280133300
192 -0.000118833978480
193 -0.000292093171584
194 0.000309003678004
195 -0.000009421738424
196 0.000000299478751
197 -0.000325967837254
198 0.000021259350885
199 -0.000000642534751
200 -0.000131117688629
201 -0.000005837668990
202 -0.000000056609161
203 -0.000015627471825
204 0.000007035170059
205 0.000008592301767
206 0.000001222872497
207 -0.000000082333313
208 0.000000034706924
209 0.000006189510950
210 -0.000001807221857
211 -0.000004382289093
212 -0.000007361596362
213 0.000000223054357
214 0.000000540981112
215 -0.000015510662355
216 -0.000000171740515
217 -0.000000038056259
218 0.000011208714024
219 -0.000000044820168
220 0.000000079370341
221 0.000009601023217
222 0.000000275234248
223 -0.000000028312511
224 -0.000000191881073
225 0.29693195304979
226 0.000042567361405
227 0.000522452638259
228 0.000756078462452
229 -0.001673409619182
230 0.000008841483975
231 -0.000000249468729
232 0.000563972285470
233 -0.000032115506205
234 0.000001053510588
235 0.001166627330728
236 0.000016566473700
237 0.000000937094221
238 0.000422481562316
239 -0.000209313056416
240 -0.000213168505901
241 -0.000007455307395
242 0.000000369991173
243 0.000001162536838
244 0.000013982746609
245 0.000001220001514
246 -0.000015202748123
247 0.000026021154590
248 -0.000000941028666
249 -0.000001638927493
250 -0.000107063927781
251 0.000003795499758
252 0.000000016463779
253 0.000068756219833
254 0.000000038594167
255 -0.000000252033260
256 0.000074885112442
257 -0.000005130791447
258 0.000000229944782
259 0.000000396800509
260 0.10097373065163
261 -0.000137959393397
262 0.000199247775584
263 0.000190232050752
264 0.000964305695475
265 -0.000009424212144
266 0.000000297135361
267 -0.000679652817824
268 0.000021261478963
269 -0.000000640729114
270 -0.000287367645879
271 -0.000005834835072
272 -0.000000054831983
273 0.000075527847786
274 -0.000038528535380
275 -0.000036999312407
276 -0.000001223383545
277 0.000000081896487
278 -0.000000227857839
279 -0.000189373986168
280 0.000095976875211
281 0.000093397110957
282 0.000007363920307
283 -0.000000221403090
284 0.000000383648402
285 0.000015762186105
286 -0.000000171728525
287 -0.000000037922324
288 -0.000011378610489
289 -0.000000044823391
290 0.000000079136609
291 -0.000009768581274
292 0.000000275221384
293 -0.000000028258472
294 0.000000210798282
295 0.10963805405652
296 -0.000172582637483
297 0.000187844366125
298 0.000164001940795
299 0.000006775859895
300 0.000028631905326
301 -0.000562149620609
302 -0.000020559656594
303 -0.000046022289311
304 0.000381335105738
305 0.000022047407160
306 0.000018415611887
307 0.000095289547872
308 -0.000065221054480
309 -0.000062273073663
310 0.000127494128143
311 -0.000000038136034
312 -0.000002588052238
313 -0.000012224062802
314 0.000020578233056
315 0.000035996572446
316 -0.000056574805502
317 -0.000000079157248
318 0.000010988799176
319 0.000023307226586
320 0.000003006267092
321 0.000003741873828
322 -0.000024074608700
323 -0.000001878704236
324 -0.000004279086420
325 0.000017175627253
326 -0.000002154626309
327 -0.000000741164126
328 0.000015123849698
329 0.000000122444239
330 -0.021706107558490
331 0.000214074439096
332 -0.000021393502992
333 -0.000081691833217
334 -0.000004520925202
335 -0.000009942425925
336 0.000057110140843
337 0.000010708558200
338 0.000020103404329
339 0.000032521657815
340 -0.000004494729061
341 -0.000008555796166
342 0.000053946130111
343 -0.000003428704858
344 -0.000004443400687
345 0.000007872105546
346 0.000000031016760
347 -0.000000368528998
348 -0.000001293056210
349 0.000005702893574
350 0.000007144843384
351 -0.000012847736957
352 -0.000000181731997
353 0.000004233912122
354 0.000008531166160
355 -0.000000528941062
356 0.000000014923520
357 0.000014366320459
358 -0.000000066220399
359 0.000000287947922
360 -0.000009188257193
361 0.000000775869301
362 -0.000000307969925
363 -0.000010086184286
364 -0.000000017811295
365 0.82415224938160
366 -0.000049767756557
367 0.001450342898434
368 0.003579572011137
369 0.000006804143764
370 -0.004459184963309
371 0.000141727183382
372 -0.000020511069699
373 0.001388755592074
374 -0.000045421869030
375 0.000022091733811
376 0.003865368619545
377 -0.000043703716888
378 -0.000570134034768
379 0.001137351516166
380 -0.000567217481398
381 -0.000002644992000
382 -0.000000038364139
383 -0.000058923114030
384 -0.000085501666705
385 0.000173828496845
386 -0.000088326830140
387 0.000011006272078
388 -0.000000075590177
389 -0.000018493392921
390 0.000002986591533
391 -0.000346326780422
392 -0.000014026170842
393 -0.000002103358826
394 0.000231789260884
395 -0.000005953030813
396 -0.000001903574187
397 0.000232856873188
398 0.000024771113693
399 0.000000122598191
400 0.17008018405660
401 -0.000310310989314
402 0.000465142022631
403 0.000268103914658
404 -0.000004562078954
405 0.002121752434569
406 -0.000066934855437
407 0.000010728440971
408 -0.001495992554785
409 0.000053256089695
410 -0.000004515771944
411 -0.000904411251280
412 -0.000001008124312
413 -0.000089738436944
414 0.000179426962764
415 -0.000089688525820
416 -0.000000372770772
417 0.000000031626872
418 -0.000007759876790
419 0.000263883239334
420 -0.000527472976399
421 0.000263589737065
422 0.000004225820708
423 -0.000000183548219
424 0.000024124986798
425 -0.000000522071827
426 0.000050543140880
427 0.000001665066514
428 0.000000763152271
429 -0.000034250829368
430 0.000000755564615
431 -0.000000062719415
432 -0.000033559909914
433 -0.000002989485762
434 -0.000000017274146
435 0.28937588843554
436 -0.000056202929141
437 0.000525014634417
438 0.002745940288578
439 0.000006680601930
440 0.001591302684986
441 -0.000050265474625
442 -0.000020496330178
443 -0.000312577962960
444 0.000009369583410
445 0.000022136775117
446 -0.001835625846851
447 0.000009141905223
448 -0.000206587269259
449 0.000412636328121
450 -0.000206049058863
451 0.000002577225155
452 0.000000040382780
453 -0.000021396621977
454 -0.000088000142592
455 0.000178057413921
456 -0.000090057271329
457 -0.000011028906435
458 0.000000076559289
459 -0.000014630716377
460 0.000003005626176
461 0.000132909433070
462 0.000005173195005
463 -0.000002137257315
464 -0.000088279160445
465 0.000002409207192
466 -0.000001895213352
467 -0.000090037555873
468 -0.000009349776607
469 0.000000124361507
470 0.090687506404881
471 -0.000215734132957
472 0.000203288024465
473 -0.000175924804139
474 -0.000004480611973
475 -0.000918815853499
476 0.000028476510947
477 0.000010664294567
478 0.000720786912055
479 -0.000025723105183
480 -0.000004524361873
481 0.000529300013175
482 0.000000349238079
483 -0.000036980565594
484 0.000073857898943
485 -0.000036877333349
486 0.000000362729397
487 -0.000000031434693
488 -0.000002900443817
489 0.000111621752975
490 -0.000223064200897
491 0.000111442447922
492 -0.000004196332496
493 0.000000182869522
494 0.000009237826168
495 -0.000000524241083
496 -0.000015621077700
497 -0.000000461744798
498 0.000000766988178
499 0.000010771041709
500 -0.000000239992802
501 -0.000000063644959
502 0.000010186833262
503 0.000000859488456
504 -0.000000017284140
 Sym=     18.1
 Ene=       0.0000
 Spin= Alpha
 Occup=    1.993344
1 -0.001090974484815
2 -0.006749474517848
3 0.98944769416376
4 -0.021288785089161
5 0.010662524721986
6 -0.005176284995574
7 0.021451740105810
8 -0.000000000167423
9 -0.000000000063226
10 -0.000000000119550
11 0.000000002955132
12 -0.000000002187833
13 0.000000002580156
14 -0.000000156596903
15 -0.000000060874626
16 -0.000000074134629
17 0.000000088243735
18 0.000000031369566
19 0.000000045586333
20 -0.000000004834843
21 -0.000000000383343
22 -0.000000001911178
23 0.000000051032042
24 0.000000017866346
25 0.000000022697205
26 0.001477938017225
27 -0.000574667153429
28 -0.000903270863796
29 -0.000000437422169
30 0.000000371129530
31 -0.001137042227503
32 0.003215153884166
33 -0.001228797723260
34 -0.001986356160906
35 -0.000000166980303
36 0.000000232122637
37 -0.003903387700935
38 0.001305215252096
39 -0.000500039416085
40 -0.000805175836011
41 -0.000000065835800
42 0.000000082306392
43 -0.001440402519709
44 -0.000820489118689
45 0.000282756282851
46 0.000537732835837
47 0.000000091339017
48 -0.000000197343873
49 0.003254420832995
50 -0.000000000053441
51 -0.000000000022795
52 0.000000000109779
53 0.000000000056850
54 0.000000000020683
55 -0.000000000050735
56 0.000000000014849
57 0.000000000009900
58 -0.000000000096549
59 -0.000000000072637
60 -0.000000000227725
61 -0.000000000600961
62 -0.000000000240855
63 0.000000000084810
64 0.000000000777242
65 0.000000000668455
66 0.000000000220716
67 0.000000000029031
68 -0.000000000345313
69 0.000000000026723
70 -0.000318915912524
71 -0.000122899524579
72 -0.000087460057275
73 0.000000006819941
74 -0.000000013229522
75 0.000000012231015
76 0.000165480018806
77 -0.000000001689807
78 0.000165416988482
79 0.000311233896922
80 0.000248980215212
81 -0.000095346117918
82 -0.000443944921109
83 0.000000020016380
84 -0.000000025559539
85 -0.000341516605732
86 0.009781297009281
87 -0.000084839623675
88 0.004874925085765
89 0.000000141751701
90 0.000074312091429
91 -0.008018182614064
92 -0.000000026688123
93 -0.000033000624421
94 0.000499459434460
95 -0.000000026125587
96 -0.000281779300428
97 0.000532598794088
98 0.000046195046830
99 0.000043651621026
100 -0.000089846667856
101 -0.000000000715178
102 0.000000000791769
103 0.000045172603820
104 -0.000330487215163
105 -0.000310701463464
106 0.000641188678627
107 0.000000003560460
108 -0.000000020592844
109 -0.000188820302561
110 0.000000005708266
111 -0.000013254880853
112 -0.000219070096760
113 0.000000002746222
114 -0.000010571818292
115 0.000149170952463
116 -0.000000010404664
117 0.000028355107065
118 0.000144742424453
119 0.000000003961965
120 0.000029140737536
121 0.003424654375943
122 -0.000067092720683
123 -0.001223710919261
124 -0.000000189349234
125 -0.000119482649122
126 0.003575999306619
127 0.000000025650949
128 0.000014036339553
129 -0.000104136594012
130 -0.000000004751129
131 0.000203884734698
132 0.000175650119155
133 0.000010654832021
134 0.000009146504704
135 -0.000019801336724
136 -0.000000000590228
137 -0.000000000452217
138 0.000015852813533
139 0.000010358552006
140 0.000017114506773
141 -0.000027473058778
142 -0.000000000449070
143 -0.000000004787104
144 -0.000057232988691
145 -0.000000003929612
146 0.000001469971492
147 -0.000016435744792
148 -0.000000001730339
149 0.000000882497972
150 0.000011251159180
151 0.000000007002467
152 -0.000002854671681
153 0.000010799706390
154 0.000000000670192
155 -0.000239631521867
156 0.011150577628579
157 0.000022399274099
158 0.001627264771188
159 -0.008746849817290
160 0.000000029149551
161 0.000000073160567
162 0.000582188837066
163 -0.000000014205378
164 -0.000000005018481
165 0.001891498965382
166 0.000000009617257
167 0.000000013854056
168 0.000089544195382
169 -0.000044878539069
170 -0.000044665656313
171 0.000000001213846
172 -0.000000003538105
173 0.000014714749277
174 -0.000158200957255
175 0.000078882557679
176 0.000079318399576
177 -0.000000004836695
178 0.000000011180718
179 -0.000063007401213
180 -0.000138211103827
181 -0.000000000042720
182 -0.000000000286260
183 0.000093267536487
184 0.000000000533753
185 0.000000000595059
186 0.000092162117555
187 -0.000000000476438
188 -0.000000000211001
189 0.000007243382393
190 0.000113212638169
191 0.003876159677156
192 -0.000096992181657
193 -0.000806849067680
194 0.003764160830952
195 0.000000014955281
196 0.000000008513701
197 -0.000080970480004
198 0.000000003728148
199 0.000000001422738
200 -0.000143542680166
201 -0.000000002304277
202 -0.000000020746831
203 -0.000033039653974
204 0.000016600405418
205 0.000016439248556
206 0.000000001380044
207 -0.000000000447834
208 -0.000002334772455
209 -0.000114487571299
210 0.000056754532217
211 0.000057733039082
212 -0.000000003353010
213 0.000000002688772
214 0.000011203619716
215 0.000030310752580
216 0.000000000049125
217 -0.000000000959906
218 -0.000020193492405
219 0.000000000127770
220 0.000000001844370
221 -0.000020472649526
222 -0.000000000193679
223 -0.000000000556520
224 -0.000000917168787
225 -0.000239642330885
226 0.011150825376900
227 0.000022402309240
228 0.001627191276823
229 0.008746760244338
230 -0.000000032539038
231 -0.000000076364403
232 -0.000582170620953
233 0.000000013197946
234 0.000000005464587
235 -0.001891490202825
236 -0.000000004844559
237 -0.000000008680720
238 0.000089553545767
239 -0.000044883183164
240 -0.000044670362603
241 0.000000001246313
242 -0.000000003892074
243 0.000014714782067
244 -0.000158185752291
245 0.000078875725108
246 0.000079310027183
247 -0.000000002925909
248 0.000000011210419
249 -0.000063007238641
250 0.000138212463914
251 0.000000000503916
252 0.000000000080514
253 -0.000093268439279
254 -0.000000001478279
255 -0.000000000398150
256 -0.000092163039511
257 0.000000000802205
258 0.000000000290129
259 -0.000007243446118
260 0.000113209744055
261 0.003876410815536
262 -0.000096992466582
263 -0.000806937453474
264 -0.003764014192993
265 -0.000000019308939
266 -0.000000009050593
267 0.000080952282557
268 0.000000000858600
269 -0.000000000550607
270 0.000143502911470
271 0.000000001840298
272 0.000000018221621
273 -0.000033036158182
274 0.000016598632278
275 0.000016437525903
276 0.000000001169628
277 -0.000000000572465
278 -0.000002334773202
279 -0.000114480012412
280 0.000056751667156
281 0.000057728345256
282 -0.000000002712475
283 0.000000002058354
284 0.000011203715844
285 -0.000030307980846
286 0.000000000195064
287 0.000000001009359
288 0.000020191652189
289 -0.000000000540044
290 -0.000000001962530
291 0.000020470771071
292 0.000000000278337
293 0.000000000608333
294 0.000000917156843
295 -0.000341526359320
296 0.009781398964288
297 -0.000084836251410
298 0.004874895202584
299 -0.000000151228736
300 -0.000074313815413
301 0.008018120238739
302 0.000000027574948
303 0.000032998691100
304 -0.000499440031612
305 0.000000027105625
306 0.000281781324683
307 -0.000532581229983
308 0.000046192676434
309 0.000043649403031
310 -0.000089842079465
311 -0.000000000589075
312 -0.000000002675319
313 0.000045172388645
314 -0.000330489854289
315 -0.000310702560917
316 0.000641192415206
317 0.000000002493621
318 -0.000000012639005
319 -0.000188818451635
320 -0.000000006045804
321 0.000013255571028
322 0.000219072255207
323 -0.000000002670979
324 0.000010572137609
325 -0.000149172425910
326 0.000000010782276
327 -0.000028356352347
328 -0.000144743846866
329 -0.000000003595175
330 0.000029139404580
331 0.003424862453635
332 -0.000067092711085
333 -0.001223742576139
334 0.000000113204511
335 0.000119477661681
336 -0.003575947802128
337 -0.000000023345948
338 -0.000014033822593
339 0.000104125483583
340 0.000000007015290
341 -0.000203882030902
342 -0.000175668393383
343 0.000010654110080
344 0.000009145742280
345 -0.000019799852360
346 -0.000000000510882
347 -0.000000000945564
348 0.000015852595883
349 0.000010357236179
350 0.000017112789191
351 -0.000027470025370
352 -0.000000000683352
353 -0.000000007785961
354 -0.000057232088616
355 0.000000003145675
356 -0.000001469787692
357 0.000016438239891
358 0.000000001468646
359 -0.000000882401689
360 -0.000011252835595
361 -0.000000005689012
362 0.000002854328804
363 -0.000010801377502
364 -0.000000000643635
365 -0.000326629661487
366 0.009935081492815
367 -0.000068613286148
368 0.004459606350404
369 -0.000000105121680
370 0.008092132572485
371 -0.000073912789850
372 0.000000030413347
373 -0.000509149495986
374 0.000031096449208
375 0.000000034057023
376 -0.000701618782881
377 0.000282420070192
378 0.000033051079092
379 -0.000063750359712
380 0.000030699280620
381 0.000000003400099
382 -0.000000002974585
383 0.000045044744461
384 -0.000272750636462
385 0.000525184498786
386 -0.000252433862324
387 -0.000000017085761
388 0.000000008102990
389 -0.000188043599204
390 -0.000000003558788
391 0.000206659575332
392 0.000013580608551
393 0.000000005694663
394 -0.000141353269398
395 0.000010792264684
396 -0.000000000920048
397 -0.000135909645788
398 -0.000029012563021
399 -0.000000000503568
400 0.000042003104338
401 0.003487649942350
402 -0.000071676707752
403 -0.001170789617051
404 0.000000115717327
405 -0.003595377068023
406 0.000121948474508
407 -0.000000023431447
408 0.000100219486530
409 -0.000014831370194
410 -0.000000005470795
411 -0.000137094626769
412 -0.000205583948701
413 0.000011517360242
414 -0.000021349664299
415 0.000009832304057
416 0.000000000591481
417 -0.000000000480990
418 0.000016153059804
419 0.000016760455932
420 -0.000041224872080
421 0.000024464416149
422 -0.000000007177554
423 0.000000001419418
424 -0.000056494503988
425 0.000000001878695
426 0.000009760701612
427 -0.000002046279275
428 -0.000000003432683
429 -0.000006864893233
430 -0.000001133441254
431 0.000000000912149
432 -0.000006230462154
433 0.000003878812991
434 -0.000000000528918
435 -0.000326617393355
436 0.009934904256128
437 -0.000068612160332
438 0.004459662879935
439 0.000000110013260
440 -0.008092243014573
441 0.000073911757726
442 -0.000000030580593
443 0.000509172720117
444 -0.000031096956171
445 -0.000000037438671
446 0.000701649391772
447 -0.000282418716477
448 0.000033056239598
449 -0.000063760582312
450 0.000030704342714
451 0.000000006474395
452 -0.000000003154817
453 0.000045045590482
454 -0.000272745231591
455 0.000525175685096
456 -0.000252430453506
457 -0.000000028692529
458 0.000000010026492
459 -0.000188043754162
460 0.000000004247926
461 -0.000206663043277
462 -0.000013580823298
463 -0.000000007315862
464 0.000141355605485
465 -0.000010792380484
466 0.000000001616672
467 0.000135911962438
468 0.000029012966936
469 0.000000001110609
470 0.000042008717263
471 0.003487276118135
472 -0.000071676550597
473 -0.001170739542434
474 -0.000000211047596
475 0.003595438834833
476 -0.000121951098460
477 0.000000026015540
478 -0.000100224444464
479 0.000014829499264
480 0.000000015470995
481 0.000137067737177
482 0.000205585661992
483 0.000011519024545
484 -0.000021352989056
485 0.000009833964511
486 0.000000001474922
487 -0.000000000609611
488 0.000016153370233
489 0.000016763226774
490 -0.000041230562647
491 0.000024467335873
492 -0.000000005742941
493 0.000000001919899
494 -0.000056494140522
495 -0.000000002699129
496 -0.000009759430679
497 0.000002046270642
498 0.000000004825705
499 0.000006864035548
500 0.000001133503147
501 -0.000000001204444
502 0.000006229614704
503 -0.000003878863301
504 0.000000000580559
 Sym=     19.1
 Ene=       0.0000
 Spin= Alpha
 Occup=    1.986599
1 -0.000000002686267
2 -0.000000008042452
3 -0.000000027566898
4 -0.000000134296344
5 0.000000036469249
6 -0.000000007255861
7 0.000000094544464
8 -0.008022026917288
9 0.000020094732177
10 -0.000018642837445
11 0.99186095231452
12 -0.002501424012241
13 0.002321357615834
14 -0.12748016002236
15 0.000303467731074
16 -0.000279073142881
17 0.092560195096643
18 -0.000224870166603
19 0.000207284395989
20 -0.008204830176639
21 0.000020819227280
22 -0.000019330563292
23 0.038712801247604
24 -0.000092051095590
25 0.000084699005114
26 0.000000005461585
27 -0.000000000877281
28 -0.000000004584304
29 -0.000000046677818
30 0.000000041874840
31 0.000000000607842
32 -0.000000000114238
33 -0.000000000968055
34 0.000000001082293
35 -0.000000001765846
36 0.000000000939293
37 0.000000005319897
38 0.000000000231959
39 -0.000000000053218
40 -0.000000000178741
41 -0.000000000919299
42 0.000000000695965
43 0.000000001242210
44 0.000000012945498
45 0.000000032788946
46 -0.000000045734443
47 -0.000000001113955
48 0.000000000523752
49 -0.000000005811585
50 -0.002279441079560
51 -0.000001608222997
52 0.000002760532143
53 0.001525820052641
54 -0.000003683925831
55 0.000003263528750
56 0.001532371070120
57 0.000005841583397
58 -0.000006967171266
59 0.000011564804014
60 -0.002318861443583
61 -0.000000150091446
62 0.000001203445132
63 0.001636702733106
64 -0.000006235734966
65 0.000005600321759
66 0.001474376357847
67 0.000006437103772
68 -0.000007214912833
69 -0.001208984440010
70 0.000000000880904
71 0.000000000297344
72 0.000000000343207
73 0.000000000074130
74 0.000000000012791
75 -0.000000000087368
76 0.000000000054935
77 0.000000000067569
78 -0.000000000114255
79 -0.000000000733425
80 -0.000000000813988
81 0.000000000211104
82 0.000000000079587
83 -0.000000000107815
84 0.000000000017761
85 -0.000001479933205
86 0.000064600093845
87 -0.000000349291790
88 0.000007873248302
89 0.001526574705485
90 -0.000002583273875
91 -0.000033815531574
92 0.000202534847401
93 -0.000000245768141
94 -0.000001012484711
95 0.000684135302920
96 -0.000001485294595
97 0.000002024778914
98 -0.000000438444172
99 -0.000000402545145
100 0.000000840989317
101 0.000021247818369
102 -0.000042403876736
103 0.000000155383155
104 -0.000000275790893
105 -0.000000434536664
106 0.000000710327558
107 -0.000088119275355
108 -0.000236109330966
109 -0.000000126794425
110 -0.000053267536777
111 0.000000043045103
112 -0.000000597509321
113 -0.000012886410542
114 0.000000002152748
115 0.000000338966916
116 0.000084352310477
117 -0.000000059903814
118 0.000000462675959
119 0.000019991481317
120 0.000000016705455
121 0.000041407747850
122 -0.000000358620326
123 -0.000004658218448
124 0.000724107488415
125 -0.000002070400185
126 0.000014371068185
127 0.000101636707862
128 -0.000000099878409
129 -0.000000987519734
130 -0.000517402053443
131 0.000001366238879
132 0.000001995814716
133 -0.000000045428946
134 -0.000000059222792
135 0.000000104651738
136 -0.000002010200996
137 -0.000033977178571
138 0.000000096204478
139 0.000000058858926
140 0.000000099716406
141 -0.000000158575332
142 0.000012007079566
143 0.000039999808427
144 -0.000000178368614
145 0.000002056990820
146 0.000000007648787
147 0.000000002651903
148 0.000000210652588
149 0.000000004575054
150 -0.000000008570406
151 -0.000002970395368
152 -0.000000014836979
153 0.000000005012504
154 0.000001216414757
155 -0.000769316029760
156 0.029116770853487
157 -0.000239602008687
158 0.005857448380072
159 -0.015183804266792
160 -0.000004855728340
161 0.000004595408937
162 0.000032256825617
163 -0.000000461986608
164 0.000000416722859
165 0.000353353508792
166 -0.000001483714269
167 0.000001364785056
168 0.000275217317348
169 -0.000138479956876
170 -0.000136737360472
171 0.000000040439562
172 -0.000000045323606
173 0.000025250272318
174 0.001112154414435
175 -0.000553136472081
176 -0.000559017942353
177 0.000000981731595
178 -0.000000879325588
179 -0.000083951715826
180 -0.000287737776326
181 0.000000184573262
182 -0.000000173095472
183 0.000191066430291
184 -0.000000323769898
185 0.000000306847867
186 0.000194974306244
187 0.000000076138882
188 -0.000000074615922
189 0.000029314409994
190 -0.000110179532953
191 0.018615669743733
192 -0.000118372992871
193 -0.003000260330429
194 0.006227853350111
195 -0.000002905615128
196 0.000002660866119
197 -0.000276275937802
198 -0.000000315576969
199 0.000000291758890
200 0.001323533589571
201 0.000001221081859
202 -0.000001165606831
203 0.000054414650632
204 -0.000027121243158
205 -0.000027293407474
206 0.000000080367917
207 -0.000000078433543
208 -0.000002972498209
209 -0.000032467446698
210 0.000015723771462
211 0.000016743675235
212 0.000000009964898
213 0.000000003519928
214 0.000015518255089
215 -0.000033926959686
216 -0.000000009186217
217 0.000000008627308
218 0.000022516223544
219 0.000000016375059
220 -0.000000013982998
221 0.000023001569332
222 -0.000000004050456
223 0.000000002408249
224 0.000002316666494
225 0.000769325860278
226 -0.029116807273869
227 0.000239605815245
228 -0.005857372333129
229 -0.015183658771519
230 -0.000004812677387
231 0.000004582155060
232 0.000032228007759
233 -0.000000457545950
234 0.000000407309848
235 0.000353334605304
236 -0.000001496187607
237 0.000001368437659
238 -0.000275227973205
239 0.000138487925375
240 0.000136740047830
241 -0.000000041880455
242 0.000000046569145
243 -0.000025250101150
244 -0.001112157512642
245 0.000553136242999
246 0.000559021269643
247 -0.000000985578147
248 0.000000881408696
249 0.000083952612443
250 -0.000287742789909
251 0.000000184516813
252 -0.000000172849930
253 0.000191068587239
254 -0.000000323315034
255 0.000000306309843
256 0.000194978875724
257 0.000000075759752
258 -0.000000074407328
259 0.000029313948797
260 0.000110181038496
261 -0.018616005382655
262 0.000118370565294
263 0.003000295999488
264 0.006227803180142
265 -0.000002843277280
266 0.000002624028992
267 -0.000276286900646
268 -0.000000316416022
269 0.000000291656346
270 0.001323547846809
271 0.000001216943851
272 -0.000001161670927
273 -0.000054418350318
274 0.000027122858964
275 0.000027295491354
276 -0.000000079459083
277 0.000000078085819
278 0.000002972718465
279 0.000032463091262
280 -0.000015721369758
281 -0.000016741721504
282 -0.000000008385085
283 -0.000000002923033
284 -0.000015518429082
285 -0.000033928113674
286 -0.000000009444133
287 0.000000008570096
288 0.000022517394601
289 0.000000016849654
290 -0.000000013886236
291 0.000023001946513
292 -0.000000004179020
293 0.000000002388245
294 0.000002317045219
295 0.000001502313705
296 -0.000064791879628
297 0.000000349802207
298 -0.000007693175906
299 0.001526578218181
300 -0.000002592488375
301 -0.000033573157009
302 0.000202541405966
303 -0.000000238645321
304 -0.000001049203702
305 0.000684134082059
306 -0.000001483315580
307 0.000002020887330
308 0.000000450406094
309 0.000000410428671
310 -0.000000860834765
311 -0.000021248166818
312 0.000042403564142
313 -0.000000154590662
314 0.000000280539032
315 0.000000437882846
316 -0.000000718421878
317 0.000088119338885
318 0.000236105986098
319 0.000000126087406
320 -0.000053267386888
321 0.000000043417752
322 -0.000000591106009
323 -0.000012886487640
324 0.000000002557276
325 0.000000336557804
326 0.000084352186478
327 -0.000000060808303
328 0.000000456494126
329 0.000019991441615
330 -0.000000007649616
331 -0.000042242138716
332 0.000000357586560
333 0.000004749262479
334 0.000724131515788
335 -0.000002064770044
336 0.000014330565887
337 0.000101637504585
338 -0.000000100166891
339 -0.000000979848398
340 -0.000517405281618
341 0.000001364581090
342 0.000002031486908
343 0.000000048703275
344 0.000000062244117
345 -0.000000110947392
346 0.000002010131815
347 0.000033977546132
348 -0.000000095852058
349 -0.000000053728594
350 -0.000000092738821
351 0.000000146467415
352 -0.000012007201663
353 -0.000039999532813
354 0.000000178795911
355 0.000002057021168
356 0.000000007497804
357 -0.000000000591893
358 0.000000210692738
359 0.000000004538693
360 -0.000000006585304
361 -0.000002970476236
362 -0.000000014598053
363 0.000000007379412
364 0.000001216230522
365 -0.000001650408363
366 0.000070410572421
367 -0.000000421879938
368 0.000009165642352
369 0.001577758049442
370 0.000036302619444
371 0.000002278203936
372 0.000201902303424
373 0.000000905381929
374 0.000000199400150
375 0.000685319719998
376 -0.000002031870118
377 0.000001355384154
378 -0.000000470674599
379 0.000000901224030
380 -0.000000430549431
381 0.000036387392501
382 -0.000021297540411
383 0.000000135673802
384 -0.000000442176965
385 0.000001070432051
386 -0.000000628255086
387 0.000277761615438
388 0.000088467526608
389 -0.000000140844862
390 -0.000055837237715
391 0.000000626820442
392 -0.000000033287425
393 0.000089322171606
394 -0.000000358306019
395 -0.000000002345303
396 -0.000014408656081
397 -0.000000482661852
398 0.000000047005070
399 0.000020402955742
400 -0.000000037496551
401 0.000045951531984
402 -0.000000378068861
403 -0.000005664945204
404 0.000769444679198
405 -0.000015283150406
406 0.000002018179778
407 0.000110993296386
408 0.000000949633020
409 0.000000085312865
410 -0.000506561035454
411 -0.000002427041722
412 -0.000001242873741
413 -0.000000056907151
414 0.000000122680335
415 -0.000000065773184
416 0.000032959362882
417 0.000002072195927
418 0.000000085392510
419 0.000000057593107
420 -0.000000151580454
421 0.000000093987347
422 -0.000029322515157
423 -0.000012447845061
424 -0.000000157065493
425 0.000002264635781
426 0.000000012002619
427 -0.000000006137878
428 -0.000003358599302
429 -0.000000001784616
430 -0.000000005331666
431 0.000000320271572
432 -0.000000014318588
433 0.000000013566494
434 0.000001303796648
435 0.000001654395528
436 -0.000070423426481
437 0.000000422376481
438 -0.000009183379509
439 0.001577699015158
440 0.000036224299073
441 0.000002284147198
442 0.000201908279304
443 0.000000897492790
444 0.000000195766481
445 0.000685328220682
446 -0.000002023345945
447 0.000001359265314
448 0.000000477869071
449 -0.000000906598497
450 0.000000428729426
451 -0.000036389245509
452 0.000021297271605
453 -0.000000135651104
454 0.000000442968072
455 -0.000001082716507
456 0.000000639748436
457 -0.000277762905061
458 -0.000088467807516
459 0.000000142184833
460 -0.000055836552189
461 0.000000622203929
462 -0.000000033409679
463 0.000089321097420
464 -0.000000356780391
465 -0.000000003007847
466 -0.000014408501626
467 -0.000000477993778
468 0.000000047831634
469 0.000020402888433
470 0.000000040060871
471 -0.000046152728921
472 0.000000377137695
473 0.000005731938343
474 0.000769371346837
475 -0.000015252868658
476 0.000002015335555
477 0.000110993394501
478 0.000000940673378
479 0.000000086966827
480 -0.000506553322385
481 -0.000002453285715
482 -0.000001246494164
483 0.000000058351287
484 -0.000000125500334
485 0.000000067149047
486 -0.000032958251645
487 -0.000002072263994
488 -0.000000085368783
489 -0.000000056384720
490 0.000000148066694
491 -0.000000091681973
492 0.000029327239449
493 0.000012447707969
494 0.000000158042622
495 0.000002265035196
496 0.000000013091641
497 -0.000000006145182
498 -0.000003359286119
499 -0.000000002466197
500 -0.000000005386926
501 0.000000320422518
502 -0.000000015098083
503 0.000000013631553
504 0.000001303846486
 Sym=     20.1
 Ene=       0.0000
 Spin= Alpha
 Occup=    1.986584
1 -0.000000000062391
2 -0.000000000214709
3 0.000000008043816
4 -0.000000008416031
5 0.000000004437028
6 -0.000000002426616
7 0.000000007678898
8 -0.000027568719904
9 -0.005870025003735
10 0.005400044868392
11 0.003408653630562
12 0.73084913071965
13 -0.67220283251541
14 -0.000437622083250
15 -0.088618302574212
16 0.080712886488434
17 0.000317589541743
18 0.065601398514489
19 -0.059959646925156
20 -0.000028208946066
21 -0.006083862713628
22 0.005602682421034
23 0.000132890110112
24 0.026887171301242
25 -0.024487908264703
26 -0.000000002907457
27 -0.000000020539323
28 0.000000023446780
29 0.000000025304966
30 -0.000000026346104
31 -0.000000000171970
32 -0.000000001965275
33 -0.000000002596784
34 0.000000004562059
35 -0.000000005057620
36 0.000000003080579
37 -0.000000000097318
38 -0.000000000610848
39 -0.000000000683002
40 0.000000001293850
41 -0.000000001559889
42 0.000000000604124
43 0.000000000088869
44 -0.000000008776880
45 0.000000004249590
46 0.000000004527289
47 0.000000015225072
48 -0.000000002450528
49 -0.000000000444191
50 -0.000007871909200
51 0.000467285685568
52 -0.000783984292268
53 0.000005271149966
54 0.001091896421547
55 -0.001008014875300
56 0.000005290124484
57 -0.001718825956253
58 0.002059840177782
59 0.000000042076249
60 -0.000007966553000
61 0.000050977273457
62 -0.000337312822630
63 0.000005635912204
64 0.001832217484438
65 -0.001682732185656
66 0.000005052340228
67 -0.001900610673692
68 0.002135284826305
69 -0.000004059140582
70 -0.000000000003026
71 0.000000000014864
72 -0.000000000023396
73 0.000000000113487
74 -0.000000000095030
75 -0.000000000100726
76 -0.000000000188813
77 0.000000000055584
78 0.000000000156079
79 -0.000000000030946
80 0.000000000036262
81 0.000000000004835
82 0.000000000043917
83 0.000000000052922
84 -0.000000000017120
85 0.000435837394307
86 -0.018840594381349
87 0.000104892149239
88 -0.002239875413853
89 0.000005117682293
90 0.000755083808858
91 0.009704018677805
92 0.000000716104008
93 0.000072330374645
94 0.000304497864843
95 0.000002377288101
96 0.000433853573593
97 -0.000582204623299
98 0.000131614991350
99 0.000119243767809
100 -0.000250858759160
101 0.000000072587566
102 -0.000000135599789
103 -0.000044528013469
104 0.000084104472430
105 0.000134125983771
106 -0.000218230456201
107 -0.000000305221561
108 -0.000000788804665
109 0.000037633056993
110 -0.000000188961358
111 -0.000012859248843
112 0.000170159906210
113 -0.000000046906512
114 -0.000000928827833
115 -0.000096197364957
116 0.000000300424777
117 0.000018181320564
118 -0.000132096105441
119 0.000000064779856
120 -0.000001288462811
121 -0.012303253343595
122 0.000105034468152
123 0.001420750766578
124 0.000002734492543
125 0.000597813090856
126 -0.004104951591476
127 0.000000315995263
128 0.000027803955967
129 0.000275798543383
130 -0.000001798709209
131 -0.000398560061413
132 -0.000607081894555
133 0.000015168792989
134 0.000018061434134
135 -0.000033230227123
136 -0.000000004603639
137 -0.000000118522319
138 -0.000027663792040
139 -0.000015610110393
140 -0.000026109196885
141 0.000041719307278
142 0.000000036584785
143 0.000000151535770
144 0.000053270166479
145 0.000000009107537
146 -0.000001819122649
147 0.000000632173479
148 0.000000001091975
149 -0.000001423025524
150 0.000001825625628
151 -0.000000013311018
152 0.000003863634666
153 -0.000002673775352
154 0.000000002706173
155 -0.000002661211823
156 0.000100161034545
157 -0.000000823106814
158 0.000020179494939
159 -0.000052061645889
160 0.001429175042939
161 -0.001314489347723
162 0.000000097546284
163 0.000135328408399
164 -0.000120964331756
165 0.000001148297367
166 0.000439070923257
167 -0.000392178828928
168 0.000000947612871
169 -0.000000476715445
170 -0.000000470897426
171 -0.000011579893101
172 0.000012171685641
173 0.000000084796764
174 0.000003858187441
175 -0.000001912959004
176 -0.000001945228437
177 -0.000293041303954
178 0.000254856365708
179 -0.000000282044853
180 -0.000000988362019
181 -0.000054160259568
182 0.000049400042276
183 0.000000656170170
184 0.000095720440416
185 -0.000088075766807
186 0.000000669856627
187 -0.000023056827172
188 0.000021798655234
189 0.000000098838947
190 -0.000000387145409
191 0.000064166293640
192 -0.000000404797972
193 -0.000010372202279
194 0.000021282359202
195 0.000833360274073
196 -0.000771384435355
197 -0.000000944268462
198 0.000093636456953
199 -0.000082475145695
200 0.000004585602967
201 -0.000358346884282
202 0.000333521037339
203 0.000000191644297
204 -0.000000095654968
205 -0.000000095989329
206 -0.000023579571486
207 0.000022177437799
208 -0.000000010013284
209 -0.000000101516946
210 0.000000048668639
211 0.000000052848306
212 -0.000002541865869
213 -0.000000695976848
214 0.000000053249269
215 -0.000000120371677
216 0.000003088672681
217 -0.000002803948823
218 0.000000080324418
219 -0.000005241224745
220 0.000004756002268
221 0.000000081171134
222 0.000001097335500
223 -0.000000994110164
224 0.000000007674847
225 0.000002665770493
226 -0.000100242055432
227 0.000000825580352
228 -0.000020135524625
229 -0.000052004918043
230 0.001429153804003
231 -0.001314463172295
232 0.000000082475649
233 0.000135327778638
234 -0.000120965852789
235 0.000001137704765
236 0.000439088250479
237 -0.000392181296702
238 -0.000000952096229
239 0.000000479193430
240 0.000000472902799
241 0.000011580373274
242 -0.000012172791362
243 -0.000000084985854
244 -0.000003860785250
245 0.000001914963829
246 0.000001945821420
247 0.000293045886160
248 -0.000254860726022
249 0.000000282189702
250 -0.000000987194488
251 -0.000054160080437
252 0.000049399296967
253 0.000000655197869
254 0.000095720107909
255 -0.000088074408012
256 0.000000669262519
257 -0.000023056734995
258 0.000021798296376
259 0.000000098892923
260 0.000000389694388
261 -0.000064354610475
262 0.000000404246515
263 0.000010392398451
264 0.000021258303473
265 0.000833330514027
266 -0.000771339849054
267 -0.000000946430526
268 0.000093638485039
269 -0.000082475154303
270 0.000004596583120
271 -0.000358350228657
272 0.000333514295516
273 -0.000000193087955
274 0.000000096697790
275 0.000000096390165
276 0.000023579198453
277 -0.000022176960723
278 0.000000010044215
279 0.000000098155681
280 -0.000000047320101
281 -0.000000050835580
282 0.000002542658587
283 0.000000695149305
284 -0.000000053355487
285 -0.000000120625338
286 0.000003088589363
287 -0.000002803729713
288 0.000000080530918
289 -0.000005241377102
290 0.000004755799116
291 0.000000081304956
292 0.000001097599640
293 -0.000000994200979
294 0.000000007678056
295 -0.000435851721685
296 0.018840895421157
297 -0.000104892256648
298 0.002239827438598
299 0.000005139252184
300 0.000755115851301
301 0.009703920655294
302 0.000000714830248
303 0.000072328916334
304 0.000304518000406
305 0.000002367603424
306 0.000433847307246
307 -0.000582167817258
308 -0.000131621659569
309 -0.000119250010846
310 0.000250871670415
311 -0.000000069615241
312 0.000000139534629
313 0.000044526676710
314 -0.000084111262861
315 -0.000134133657282
316 0.000218244920143
317 0.000000301938881
318 0.000000796258426
319 -0.000037636205200
320 -0.000000186525174
321 -0.000012859470830
322 0.000170155741663
323 -0.000000045861330
324 -0.000000928852021
325 -0.000096194456782
326 0.000000296111111
327 0.000018181642580
328 -0.000132093426290
329 0.000000067259342
330 0.000001280697700
331 0.012303654188257
332 -0.000105035048812
333 -0.001420829924847
334 0.000002679847725
335 0.000597854128981
336 -0.004104843335971
337 0.000000320513514
338 0.000027804182355
339 0.000275786109808
340 -0.000001784623962
341 -0.000398562939138
342 -0.000607124993082
343 -0.000015171262444
344 -0.000018063707731
345 0.000033234970175
346 0.000000004530986
347 0.000000117980505
348 0.000027664341256
349 0.000015607903801
350 0.000026106553780
351 -0.000041714457581
352 -0.000000036899920
353 -0.000000145244169
354 -0.000053268300675
355 0.000000008834363
356 -0.000001819323207
357 0.000000634611687
358 0.000000000885395
359 -0.000001423108227
360 0.000001824109908
361 -0.000000012737937
362 0.000003863986445
363 -0.000002675530831
364 0.000000002727583
365 0.000483412942784
366 -0.020580822353548
367 0.000122559122372
368 -0.002713030702759
369 0.000005491607266
370 -0.010619111786380
371 -0.000663730114708
372 0.000000678942996
373 -0.000263833787541
374 -0.000055207863587
375 0.000002338582521
376 0.000573070753866
377 -0.000389348214818
378 0.000137795118962
379 -0.000262087442379
380 0.000124292323417
381 0.000000132476658
382 -0.000000075016091
383 -0.000038908718901
384 0.000134255650868
385 -0.000321529190060
386 0.000187273539192
387 0.000000981172382
388 0.000000297087079
389 0.000043221048006
390 -0.000000187238428
391 -0.000183889225753
392 0.000009675364953
393 0.000000296869116
394 0.000104341801065
395 0.000000609424519
396 -0.000000045662405
397 0.000142371484402
398 -0.000013590288764
399 0.000000070781691
400 0.000013182876328
401 -0.013401293796792
402 0.000108908807138
403 0.001643561075892
404 0.000002379295357
405 0.004480525530755
406 -0.000591420348970
407 0.000000412179799
408 -0.000279756843407
409 -0.000025000572550
410 -0.000001719744082
411 0.000709091872414
412 0.000360398955846
413 0.000016714290637
414 -0.000036290060478
415 0.000019575769841
416 0.000000111024872
417 0.000000008610893
418 -0.000025080642605
419 -0.000016921997112
420 0.000044613841955
421 -0.000027691844843
422 -0.000000090618974
423 -0.000000044317710
424 0.000045679343588
425 0.000000005201363
426 -0.000003731830629
427 0.000001811780525
428 -0.000000006157912
429 0.000000090162602
430 0.000001391903322
431 -0.000000000820448
432 0.000004916613578
433 -0.000003822661970
434 0.000000005259601
435 -0.000483401998027
436 0.020580545616254
437 -0.000122557122569
438 0.002713060516542
439 0.000005520126292
440 -0.010619193427646
441 -0.000663727390823
442 0.000000676443545
443 -0.000263816174886
444 -0.000055208835614
445 0.000002325847973
446 0.000573114933130
447 -0.000389350142778
448 -0.000137789955801
449 0.000262077262653
450 -0.000124287306852
451 -0.000000138027130
452 0.000000071290764
453 0.000038908621941
454 -0.000134247346578
455 0.000321512780142
456 -0.000187265433564
457 -0.000000989242496
458 -0.000000289997351
459 -0.000043220781013
460 -0.000000183487321
461 -0.000183891150474
462 0.000009675492258
463 0.000000290177562
464 0.000104343005688
465 0.000000609754024
466 -0.000000044003488
467 0.000142372862065
468 -0.000013590789067
469 0.000000073592423
470 -0.000013175451663
471 0.013400926798471
472 -0.000108909232619
473 -0.001643492434820
474 0.000002295532917
475 0.004480604862039
476 -0.000591420807559
477 0.000000419654175
478 -0.000279761589526
479 -0.000025000788368
480 -0.000001707540987
481 0.000709048581618
482 0.000360400758446
483 -0.000016712234222
484 0.000036286216190
485 -0.000019573981968
486 -0.000000110607925
487 -0.000000008522307
488 0.000025080831888
489 0.000016923259418
490 -0.000044616773596
491 0.000027693514178
492 0.000000082617587
493 0.000000044434966
494 -0.000045680222510
495 0.000000004771140
496 -0.000003730356689
497 0.000001811761954
498 -0.000000005276476
499 0.000000089134377
500 0.000001391932468
501 -0.000000001124681
502 0.000004915664305
503 -0.000003822666201
504 0.000000005202401
 Sym=     21.1
 Ene=       0.0000
 Spin= Alpha
 Occup=    1.985048
1 0.000000002493894
2 0.000000007388971
3 0.000000039523739
4 0.000000204914209
5 -0.000000036237722
6 0.000000010014896
7 -0.000000111811316
8 0.000000124775525
9 -0.005211418725300
10 -0.005669015811071
11 -0.000015051488397
12 0.67150421341429
13 0.73030464856075
14 0.000001928064632
15 -0.071639277020152
16 -0.077165025369655
17 -0.000001454182689
18 0.050607942876000
19 0.054728128749843
20 0.000000149283950
21 -0.005799045955294
22 -0.006320118132319
23 -0.000000592788030
24 0.021580439303335
25 0.023242981656169
26 0.000000004813350
27 -0.000000019251463
28 0.000000014438113
29 0.000000043128857
30 -0.000000052235762
31 -0.000000000737652
32 0.000000004323740
33 -0.000000006686165
34 0.000000002362425
35 -0.000000006819771
36 -0.000000007985630
37 -0.000000002800715
38 0.000000001388778
39 -0.000000002661337
40 0.000000001272559
41 -0.000000002087094
42 -0.000000003044084
43 -0.000000000977825
44 0.000000002964670
45 -0.000000053244085
46 0.000000050279415
47 0.000000009040305
48 0.000000007413022
49 0.000000004440733
50 0.000000045270705
51 -0.000417707206514
52 -0.000069382180852
53 0.000000123256370
54 -0.001288421039760
55 -0.001396863533560
56 -0.000000183993394
57 0.001848834064833
58 0.001489949497247
59 -0.000000045092155
60 0.000000036967291
61 -0.000085331877298
62 0.000223389358299
63 0.000000129604662
64 -0.001186702346014
65 -0.001293156262613
66 -0.000000179201487
67 0.001301187072986
68 0.000993447988248
69 -0.000000028201467
70 0.000000000012408
71 -0.000000000056130
72 0.000000000014487
73 0.000000000289952
74 0.000000000324322
75 -0.000000000201389
76 -0.000000000027165
77 -0.000000000289758
78 0.000000000060069
79 0.000000000051126
80 -0.000000000072922
81 0.000000000047473
82 -0.000000000044145
83 -0.000000000046372
84 -0.000000000118820
85 -0.000713010366648
86 0.022725080450082
87 -0.000219702997874
88 0.003371971327930
89 0.000000040003020
90 0.001082198404571
91 -0.009438797772729
92 -0.000000031814776
93 0.000159103080476
94 -0.000564911342215
95 -0.000000025607730
96 0.000364373312292
97 -0.000133703838967
98 -0.000141454956477
99 -0.000141409251412
100 0.000282864207889
101 0.000000000633965
102 -0.000000014889835
103 -0.000053068308193
104 -0.000490726900780
105 -0.000478591592790
106 0.000969318493570
107 -0.000000002121802
108 -0.000000037310079
109 -0.000134653117973
110 0.000000010698981
111 -0.000032490631274
112 -0.000187057411217
113 0.000000005906083
114 -0.000009507470385
115 0.000128710338321
116 -0.000000020260272
117 0.000053098226482
118 0.000122253513984
119 -0.000000001428910
120 -0.000146723003394
121 0.019492075397571
122 -0.000084494704835
123 -0.002504387813504
124 -0.000000336365757
125 0.000147746642537
126 0.004571326951138
127 0.000000031292085
128 0.000054137774075
129 -0.000243289368396
130 0.000000017889498
131 -0.000343426045349
132 0.001108605249244
133 -0.000036998646538
134 -0.000035630093094
135 0.000072628739632
136 0.000000001208583
137 0.000000001135165
138 -0.000025129383725
139 -0.000036143250018
140 -0.000038428878996
141 0.000074572129014
142 -0.000000000668696
143 -0.000000017370619
144 0.000036285458377
145 -0.000000005341110
146 -0.000001479377285
147 -0.000050649385762
148 -0.000000003496179
149 -0.000000989442648
150 0.000034160631827
151 0.000000010662030
152 0.000002974235553
153 0.000033792649922
154 0.000000000552470
155 0.000000022334698
156 -0.000000690245165
157 0.000000012344858
158 -0.000000101223044
159 0.000000379864881
160 0.000958543048883
161 0.001043665691860
162 0.000000016415628
163 0.000096630947374
164 0.000101512743050
165 -0.000000026047426
166 0.000358199534642
167 0.000376896078054
168 -0.000000007032633
169 0.000000003244281
170 0.000000003788352
171 -0.000025649494872
172 -0.000029573712912
173 0.000000001036430
174 -0.000000036077895
175 0.000000020623719
176 0.000000015454176
177 -0.000178915708723
178 -0.000178860001133
179 0.000000002845463
180 0.000000008097255
181 -0.000024918954795
182 -0.000026666774513
183 -0.000000006741873
184 0.000039615999968
185 0.000043131973870
186 -0.000000004121735
187 -0.000006183713858
188 -0.000007354741539
189 -0.000000000021468
190 0.000000005807708
191 -0.000000739504756
192 0.000000000429916
193 0.000000045646726
194 -0.000000281087989
195 0.000379388132630
196 0.000418475819903
197 0.000000015288973
198 0.000071936493732
199 0.000074325376354
200 -0.000000009840307
201 -0.000272118719947
202 -0.000300332028939
203 0.000000000977816
204 0.000000000423643
205 -0.000000001401458
206 -0.000017590863682
207 -0.000019682133883
208 -0.000000001207119
209 -0.000000005329662
210 0.000000002353479
211 0.000000002976184
212 0.000001983332893
213 0.000005425115702
214 0.000000000331981
215 0.000000003334382
216 -0.000000294727392
217 -0.000000369675625
218 -0.000000002938039
219 0.000000794280664
220 0.000000944703177
221 -0.000000001535503
222 -0.000000398862374
223 -0.000000448731281
224 -0.000000000074190
225 -0.000000044799396
226 0.000001019642094
227 -0.000000012223389
228 -0.000000047990570
229 0.000000177329187
230 0.000958468756075
231 0.001043656946774
232 0.000000064014881
233 0.000096629239507
234 0.000101513413508
235 0.000000015843225
236 0.000358215772739
237 0.000376900712745
238 0.000000025159119
239 -0.000000013127446
240 -0.000000012031673
241 0.000025651587637
242 0.000029572024442
243 -0.000000001139088
244 0.000000046762815
245 -0.000000023310050
246 -0.000000023452765
247 0.000178923188686
248 0.000178860457335
249 -0.000000002721435
250 0.000000002909470
251 -0.000024918799374
252 -0.000026668443401
253 -0.000000002761826
254 0.000039615274320
255 0.000043134716518
256 -0.000000001141637
257 -0.000006183196730
258 -0.000007355245138
259 0.000000000086758
260 -0.000000016085248
261 0.000001432975275
262 -0.000000000008106
263 -0.000000125569715
264 -0.000000166698427
265 0.000379269680961
266 0.000418447295849
267 0.000000002420845
268 0.000071938271143
269 0.000074325086974
270 -0.000000054258816
271 -0.000272108570592
272 -0.000300329039527
273 0.000000004986835
274 -0.000000003459788
275 -0.000000001527047
276 0.000017589143148
277 0.000019682004300
278 0.000000001143618
279 0.000000016954868
280 -0.000000008332529
281 -0.000000008622339
282 -0.000001987126175
283 -0.000005427946907
284 -0.000000000329928
285 0.000000006940534
286 -0.000000294498018
287 -0.000000369787571
288 -0.000000005338451
289 0.000000793480357
290 0.000000944577074
291 -0.000000003973253
292 -0.000000398369805
293 -0.000000448454986
294 -0.000000000101942
295 0.000712965931619
296 -0.022724513140611
297 0.000219702249191
298 -0.003372235084009
299 0.000000041254658
300 0.001082239705866
301 -0.009439176462889
302 -0.000000029025579
303 0.000159098148426
304 -0.000564824727292
305 -0.000000023945838
306 0.000364367731942
307 -0.000133644413119
308 0.000141439521394
309 0.000141391142091
310 -0.000282830663484
311 -0.000000000565016
312 0.000000010361125
313 0.000053064502888
314 0.000490713772010
315 0.000478581118990
316 -0.000969294891000
317 0.000000001681607
318 0.000000027962211
319 0.000134649643842
320 0.000000009397408
321 -0.000032491962047
322 -0.000187067942067
323 0.000000005243508
324 -0.000009508115883
325 0.000128716785966
326 -0.000000017851454
327 0.000053100657399
328 0.000122261194958
329 -0.000000001070582
330 0.000146707087225
331 -0.019490584614353
332 0.000084494180933
333 0.002504215342694
334 -0.000000258309233
335 0.000147788855816
336 0.004571443569069
337 0.000000025952290
338 0.000054138419387
339 -0.000243307474555
340 0.000000013320845
341 -0.000343426833319
342 0.001108524632958
343 0.000036993631329
344 0.000035624935146
345 -0.000072618566475
346 -0.000000000948854
347 -0.000000001332925
348 0.000025129384124
349 0.000036134454967
350 0.000038418940341
351 -0.000074553395308
352 0.000000001172279
353 0.000000015484827
354 -0.000036285321133
355 -0.000000004581180
356 -0.000001479268906
357 -0.000050643249590
358 -0.000000003138518
359 -0.000000989362211
360 0.000034156703206
361 0.000000009284816
362 0.000002974009709
363 0.000033788346004
364 0.000000000382345
365 0.000665484621957
366 -0.020983540552333
367 0.000210323744791
368 -0.003355443013042
369 0.000000023343053
370 -0.008730099053718
371 0.001153254418013
372 -0.000000016094352
373 -0.000466025432083
374 0.000156329868401
375 -0.000000021160860
376 -0.000181759472220
377 0.000381579065185
378 0.000125368732146
379 -0.000250553233127
380 0.000125184500981
381 0.000000010524981
382 0.000000002085284
383 0.000055213851159
384 0.000490898566061
385 -0.000969115556953
386 0.000478216990892
387 0.000000035244873
388 -0.000000003973115
389 0.000138136077348
390 0.000000008000449
391 -0.000172114238577
392 -0.000032475371996
393 -0.000000014056577
394 0.000118924933698
395 -0.000009868607774
396 0.000000003322849
397 0.000111990548715
398 0.000053438891401
399 -0.000000000742425
400 0.000147850361399
401 -0.017970734360869
402 0.000073169263866
403 0.002393466458143
404 -0.000000261711504
405 0.004218369815986
406 0.000199491505962
407 0.000000023994002
408 -0.000207111393174
409 0.000057540063445
410 0.000000015850540
411 0.001064639575200
412 -0.000367236580190
413 0.000034332423463
414 -0.000067197509384
415 0.000032865085921
416 0.000000000996074
417 -0.000000000472011
418 0.000026733449704
419 0.000033841252427
420 -0.000069958444004
421 0.000036117191577
422 0.000000012831726
423 0.000000001593645
424 -0.000036891874500
425 -0.000000003450727
426 -0.000049572306843
427 -0.000001874093979
428 0.000000007333923
429 0.000033496221585
430 -0.000001180349478
431 -0.000000002704287
432 0.000033012007158
433 0.000003694710398
434 0.000000001016365
435 -0.000665471505539
436 0.020983397373672
437 -0.000210323360644
438 0.003355525639029
439 0.000000097446937
440 -0.008730214564740
441 0.001153239896631
442 -0.000000022077692
443 -0.000465999801368
444 0.000156330638773
445 -0.000000027901623
446 -0.000181742288501
447 0.000381576542856
448 -0.000125363551140
449 0.000250544255185
450 -0.000125180704045
451 -0.000000014961559
452 -0.000000001417344
453 -0.000055214095841
454 -0.000490894579402
455 0.000969110572855
456 -0.000478215993453
457 -0.000000044823106
458 -0.000000001778723
459 -0.000138135749222
460 0.000000010681570
461 -0.000172116495069
462 -0.000032475321296
463 -0.000000018793181
464 0.000118926701577
465 -0.000009868487546
466 0.000000004462351
467 0.000111991808236
468 0.000053438703151
469 -0.000000001707123
470 -0.000147844991840
471 0.017970349739449
472 -0.000073169615815
473 -0.002393428061696
474 -0.000000266671123
475 0.004218408685065
476 0.000199467948183
477 0.000000029819197
478 -0.000207112554716
479 0.000057539954797
480 0.000000009588476
481 0.001064622184758
482 -0.000367233627174
483 -0.000034330885479
484 0.000067194603734
485 -0.000032863718255
486 -0.000000002580236
487 0.000000000731899
488 -0.000026732878828
489 -0.000033837765569
490 0.000069952423640
491 -0.000036114658071
492 -0.000000020371565
493 -0.000000001495564
494 0.000036893838477
495 -0.000000005083901
496 -0.000049571014194
497 -0.000001873818120
498 0.000000010292696
499 0.000033495174955
500 -0.000001180240488
501 -0.000000003471926
502 0.000033011319516
503 0.000003694231304
504 0.000000001204960
 Sym=     22.1
 Ene=       0.0000
 Spin= Alpha
 Occup=    1.981105
1 0.002375564496782
2 0.007113373013495
3 0.017077009590540
4 0.21702267219849
5 -0.037069688339984
6 0.010538703279165
7 -0.11257053892879
8 -0.000000006244157
9 -0.000000011353712
10 -0.000000042559246
11 0.000000564811050
12 0.000001209517080
13 0.000005176464870
14 -0.000000397551942
15 -0.000002426614136
16 -0.000012489217389
17 0.000000188509132
18 0.000001049373762
19 0.000005382898726
20 0.000000000467968
21 -0.000000014975553
22 -0.000000064055700
23 0.000000099102804
24 0.000000731543950
25 0.000003631942227
26 0.000371826700286
27 -0.000077931286725
28 -0.000293895413561
29 0.000000100552563
30 -0.000000230788715
31 -0.000039283153608
32 -0.000109591787846
33 0.000044948021825
34 0.000064643766021
35 -0.000000004499158
36 -0.000000085966792
37 0.000652617099566
38 -0.000016166838461
39 0.000008780312072
40 0.000007386526389
41 -0.000000003171230
42 -0.000000026107398
43 0.000168427272850
44 0.000729951510392
45 -0.000126067391890
46 -0.000603884118502
47 -0.000000190200811
48 -0.000000173070677
49 -0.000411329822261
50 -0.000000000660098
51 -0.000000003854783
52 0.000000006761440
53 0.000000001235062
54 -0.000000009703518
55 -0.000000008220692
56 -0.000000000349447
57 0.000000014875252
58 -0.000000000850732
59 0.000000000309445
60 -0.000000000962831
61 -0.000000020054782
62 -0.000000131654707
63 -0.000000000673826
64 0.000000009031173
65 0.000000087468334
66 0.000000001965599
67 0.000000017875141
68 0.000000089164991
69 -0.000000002671767
70 0.000066788035484
71 0.000067158605453
72 0.000066996898152
73 -0.000000000360760
74 -0.000000001229950
75 0.000000001762325
76 0.000001433912556
77 0.000000000304355
78 0.000000840950808
79 -0.000058802632981
80 -0.000058518574680
81 -0.000059169525348
82 -0.000003052049473
83 0.000000001241815
84 -0.000000001880398
85 -0.010413549249153
86 0.13909628104174
87 -0.000850400285888
88 -0.059681693955877
89 -0.000002767755295
90 -0.002632038311914
91 0.082407029608580
92 0.000000615550626
93 0.000681457010933
94 -0.020612602281463
95 0.000000943623354
96 0.000853608361777
97 -0.016401368179348
98 -0.003957142817022
99 -0.003932721471369
100 0.007889864288392
101 0.000000010257283
102 -0.000000394581628
103 -0.000409702671472
104 -0.003013918876752
105 -0.003007721886800
106 0.006021640763552
107 0.000000019836571
108 -0.000000342984468
109 -0.000383966521031
110 0.000000115405809
111 0.000103248133457
112 0.002283782018860
113 0.000000049533447
114 0.000051551642427
115 -0.001535705880759
116 -0.000000204366588
117 -0.000190073549402
118 -0.001528309223218
119 0.000000006155770
120 -0.004204036012508
121 0.36482983908181
122 0.000196279288297
123 -0.036173358379362
124 0.000000360331629
125 0.000465425219558
126 -0.015411430891721
127 -0.000000050560687
128 -0.000069089225180
129 0.002786416555616
130 -0.000000602849342
131 -0.000600453215878
132 0.017458293437364
133 -0.001196794924504
134 -0.001193638642685
135 0.002390433567188
136 0.000000003448935
137 -0.000000122732899
138 -0.000127236539127
139 -0.002090740157197
140 -0.002076953448847
141 0.004167693606044
142 0.000000005774036
143 -0.000000221021704
144 -0.000224472825586
145 -0.000000063468783
146 -0.000062391909220
147 -0.001358803372372
148 -0.000000027151240
149 -0.000027751907466
150 0.000913943894208
151 0.000000112303548
152 0.000111459437624
153 0.000909082131000
154 -0.000000006287052
155 -0.010238950061800
156 0.13707440652131
157 -0.000807171455932
158 -0.061828130973237
159 0.081567467739310
160 -0.000000238366818
161 -0.000000496302839
162 -0.020476393192571
163 0.000000101991022
164 0.000000110209860
165 -0.015564080804627
166 0.000000036938373
167 0.000000291244220
168 0.007815575842751
169 -0.003907691800627
170 -0.003907884042124
171 -0.000000034710005
172 -0.000000009883091
173 0.000004673291049
174 0.005665899909837
175 -0.002838179739608
176 -0.002827720170229
177 -0.000000031710868
178 -0.000000108657368
179 0.000036688837836
180 0.002241847783633
181 0.000000000168722
182 0.000000002863973
183 -0.001503203482835
184 -0.000000008071329
185 -0.000000014883592
186 -0.001504550940812
187 0.000000007844964
188 0.000000011041170
189 -0.000006334851705
190 -0.004132496622514
191 0.35965080615278
192 0.000182469088795
193 -0.034962640476799
194 -0.015499248863776
195 0.000000105581315
196 0.000000133098621
197 0.002662434527924
198 -0.000000024065642
199 0.000000012482225
200 0.016990578306988
201 -0.000000041630681
202 -0.000000021092111
203 0.002364233167038
204 -0.001182205244328
205 -0.001182027922709
206 -0.000000011166084
207 -0.000000007229503
208 0.000001508712633
209 0.004130450609485
210 -0.002065215438520
211 -0.002065235170965
212 -0.000000013663874
213 -0.000000031200379
214 -0.000000073073548
215 -0.001339847073358
216 -0.000000002574443
217 -0.000000007713559
218 0.000898829683123
219 0.000000004261326
220 0.000000011781642
221 0.000898763798167
222 -0.000000000807348
223 -0.000000001432816
224 -0.000000670979149
225 -0.010238968051343
226 0.13707442616707
227 -0.000807169962586
228 -0.061828403897846
229 -0.081567671922138
230 0.000000181930385
231 0.000000098771906
232 0.020476422835722
233 -0.000000089339454
234 -0.000000081590991
235 0.015564107493981
236 0.000000052596707
237 0.000000261422778
238 0.007815591682535
239 -0.003907699605109
240 -0.003907892077426
241 -0.000000047650178
242 -0.000000075486533
243 0.000004674442781
244 0.005665883385052
245 -0.002838169428377
246 -0.002827713956675
247 -0.000000003419749
248 0.000000063971999
249 0.000036688444689
250 -0.002241848918982
251 -0.000000004935582
252 -0.000000010203841
253 0.001503204356743
254 0.000000009749764
255 0.000000011642576
256 0.001504551590134
257 -0.000000003127986
258 0.000000002047314
259 0.000006332616158
260 -0.004132494917375
261 0.35965158319074
262 0.000182465086755
263 -0.034962641117631
264 0.015499183989699
265 -0.000000065244442
266 0.000000120933388
267 -0.002662432063235
268 0.000000025738186
269 0.000000041270352
270 -0.016990579088409
271 0.000000044860474
272 0.000000045453711
273 0.002364239566071
274 -0.001182209289023
275 -0.001182030277048
276 -0.000000015797556
277 -0.000000013315419
278 0.000001508632334
279 0.004130455051304
280 -0.002065217031175
281 -0.002065238020129
282 -0.000000010943962
283 0.000000002129273
284 -0.000000071233000
285 0.001339849525139
286 0.000000004527006
287 0.000000004160600
288 -0.000898831897717
289 -0.000000008224055
290 -0.000000009461216
291 -0.000898764872981
292 0.000000002150439
293 0.000000003879185
294 0.000000671737554
295 -0.010418133754503
296 0.13915311011403
297 -0.000850753150654
298 -0.059696428297311
299 0.000002238084271
300 0.002633075147113
301 -0.082441904483263
302 -0.000000492886978
303 -0.000681677998175
304 0.020620016599256
305 -0.000000754629279
306 -0.000853879593726
307 0.016411010960735
308 -0.003958786535946
309 -0.003934356619999
310 0.007893143155945
311 0.000000009671392
312 -0.000000314293300
313 -0.000409890036756
314 -0.003015675866387
315 -0.003009467426147
316 0.006025143292535
317 0.000000015194263
318 -0.000000267880159
319 -0.000384144247064
320 -0.000000088381452
321 -0.000103299761867
322 -0.002284872654550
323 -0.000000041959843
324 -0.000051573301413
325 0.001536439535812
326 0.000000160536005
327 0.000190164475170
328 0.001529038809490
329 -0.000000004757264
330 -0.004205898605107
331 0.36498383790915
332 0.000196387273785
333 -0.036191220476884
334 -0.000000275918652
335 -0.000465557113808
336 0.015417180300263
337 0.000000054761658
338 0.000069144789808
339 -0.002788104029724
340 0.000000484909389
341 0.000600741639488
342 -0.017466834649416
343 -0.001197291439910
344 -0.001194137689481
345 0.002391429129390
346 0.000000001695944
347 -0.000000098495824
348 -0.000127292386754
349 -0.002091538918070
350 -0.002077745214678
351 0.004169284132747
352 0.000000005882153
353 -0.000000168526004
354 -0.000224555359805
355 0.000000050058348
356 0.000062419406824
357 0.001359378992386
358 0.000000023009503
359 0.000027764549103
360 -0.000914331467410
361 -0.000000090169824
362 -0.000111508971167
363 -0.000909466833086
364 0.000000006237854
365 -0.010496085705751
366 0.14015082163389
367 -0.000852620240607
368 -0.060425633577693
369 0.000002234620623
370 -0.083118984892546
371 0.002679741138122
372 -0.000000495686546
373 0.020781351266652
374 -0.000692129923055
375 -0.000000763789873
376 0.016438100749996
377 -0.000873446162957
378 -0.003989662726669
379 0.007954778163119
380 -0.003965115436450
381 -0.000000315557126
382 0.000000008981104
383 -0.000416491070588
384 -0.003028640748123
385 0.006040384820113
386 -0.003011744071990
387 -0.000000278257650
388 0.000000011306871
389 -0.000390212428591
390 -0.000000090419219
391 -0.002302098440318
392 -0.000105199704466
393 0.000000164224357
394 0.001547408294479
395 -0.000052457143402
396 -0.000000042914245
397 0.001541180867589
398 0.000193597357642
399 -0.000000004644941
400 -0.004235887953637
401 0.36774081590750
402 0.000195038712655
403 -0.036425367137178
404 -0.000000245119822
405 0.015562739011927
406 -0.000473547103720
407 0.000000038166939
408 -0.002805811554969
409 0.000069078846667
410 0.000000487417553
411 -0.017581780033912
412 0.000612112409015
413 -0.001206541994753
414 0.002409650573836
415 -0.001203108579083
416 -0.000000097767325
417 0.000000004236639
418 -0.000129383498019
419 -0.002107952508294
420 0.004201940485147
421 -0.002093987976853
422 -0.000000174564508
423 0.000000003436263
424 -0.000228703849453
425 0.000000048529757
426 0.001369202891364
427 0.000063463893323
428 -0.000000087345608
429 -0.000921014948269
430 0.000028230646782
431 0.000000022236106
432 -0.000915963495779
433 -0.000113376394534
434 0.000000005771082
435 -0.010495322416098
436 0.14014132428929
437 -0.000852556458036
438 -0.060422931453477
439 -0.000003020005363
440 0.083112770144519
441 -0.002679969886067
442 0.000000670157622
443 -0.020780064914547
444 0.000692120182031
445 0.000001029597443
446 -0.016436495668966
447 0.000873935768732
448 -0.003989376820585
449 0.007954207459375
450 -0.003964830638790
451 -0.000000431782613
452 0.000000010642735
453 -0.000416397059090
454 -0.003028353818655
455 0.006039812190387
456 -0.003011458371732
457 -0.000000383624203
458 0.000000016629378
459 -0.000390347433583
460 0.000000123633036
461 0.002301908193906
462 0.000105185584526
463 -0.000000221683662
464 -0.001547281526700
465 0.000052457090501
466 0.000000055812539
467 -0.001541052393023
468 -0.000193578360853
469 0.000000008337990
470 -0.004235582342618
471 0.36771448364463
472 0.000195027614691
473 -0.036422275930463
474 0.000000344201752
475 -0.015561650325796
476 0.000473690251308
477 -0.000000052719428
478 0.002805513961040
479 -0.000069023242529
480 -0.000000649929404
481 0.017580318664782
482 -0.000612041059383
483 -0.001206457114615
484 0.002409479597051
485 -0.001203022482436
486 -0.000000129466802
487 0.000000005438020
488 -0.000129365220682
489 -0.002107814155722
490 0.004201671574120
491 -0.002093857418397
492 -0.000000241505063
493 0.000000005641674
494 -0.000228716819809
495 -0.000000067259701
496 -0.001369109100652
497 -0.000063459059261
498 0.000000119117647
499 0.000920951296599
500 -0.000028224982694
501 -0.000000028879288
502 0.000915901314004
503 0.000113364244872
504 -0.000000005944990
 Sym=     23.1
 Ene=       0.0000
 Spin= Alpha
 Occup=    1.981068
1 0.000000140547943
2 0.000000421381203
3 0.000000851028621
4 0.000012982847747
5 -0.000002236151602
6 0.000000633953863
7 -0.000006735376209
8 -0.000004878698501
9 -0.000254026319890
10 0.000200036755680
11 0.000561292419182
12 0.031154455106073
13 -0.024786624366387
14 -0.001490695940288
15 -0.078500126643251
16 0.064057773479143
17 0.000644279371961
18 0.034059822997481
19 -0.027820905588077
20 -0.000006090871764
21 -0.000347775844154
22 0.000278078527548
23 0.000437935954161
24 0.022686476721020
25 -0.018433224987749
26 -0.000000623801792
27 0.000000530341706
28 0.000000093460086
29 0.000000046312046
30 -0.000000036059551
31 0.000000040109538
32 -0.000000190331815
33 0.000000149926670
34 0.000000040405145
35 0.000000016179973
36 -0.000000002542428
37 0.000000039972050
38 -0.000000071767170
39 0.000000054027611
40 0.000000017739559
41 0.000000007076298
42 0.000000001257584
43 0.000000010323108
44 -0.000001607050476
45 0.000001355706708
46 0.000000251343769
47 -0.000000007484933
48 -0.000000018809008
49 -0.000000025442918
50 -0.000001169207639
51 0.000040170592880
52 -0.000054778903677
53 0.000000757171487
54 0.000023752286107
55 -0.000031792486877
56 0.000000811485169
57 -0.000077646791932
58 0.000105286098290
59 0.000000341857934
60 -0.000016586526490
61 -0.000840774925438
62 0.000689821405699
63 0.000011177038991
64 0.000594611750360
65 -0.000496173897667
66 0.000011076121453
67 0.000533406181873
68 -0.000429318635620
69 -0.000000655740157
70 0.000000003756481
71 0.000000004030526
72 0.000000005094504
73 -0.000000000394882
74 0.000000000269277
75 0.000000000526191
76 0.000000001591388
77 -0.000000000357677
78 0.000000000218414
79 -0.000000002364853
80 -0.000000004233858
81 -0.000000004715250
82 -0.000000002428104
83 0.000000000118601
84 -0.000000000176170
85 -0.011967732265909
86 0.14909152906010
87 -0.000944545407960
88 -0.038141774320244
89 -0.000027180889498
90 -0.004119340205099
91 0.090716749257820
92 0.000002749827572
93 0.000634081928292
94 -0.019177540291327
95 0.000031569162239
96 0.002686598599855
97 -0.025339765093444
98 -0.004280674887373
99 -0.004269073437592
100 0.008549748324965
101 0.000000017760094
102 0.000002944801414
103 -0.000256882180080
104 -0.004659807122523
105 -0.004610999498719
106 0.009270806621242
107 0.000000021501181
108 -0.000010002145595
109 -0.001131061439462
110 -0.000000120371951
111 0.000127352908362
112 0.002846968428658
113 0.000000547715242
114 0.000091200505369
115 -0.001915293420851
116 -0.000000386219323
117 -0.000262062361507
118 -0.001904315540914
119 0.000000066299172
120 -0.004914221996505
121 0.40297033322639
122 0.000317981231815
123 -0.046766379159357
124 0.000011770001365
125 0.001041149528795
126 -0.014737799582975
127 0.000002780826834
128 0.000082699681742
129 0.004432768530638
130 0.000000632033273
131 -0.000664314577686
132 0.022423295597759
133 -0.001304984812839
134 -0.001301379759643
135 0.002606364572483
136 -0.000000014351351
137 0.000000245584254
138 -0.000115654645357
139 -0.002070692805866
140 -0.002054226448757
141 0.004124919254623
142 0.000000112138305
143 -0.000002073974154
144 -0.000356970904576
145 0.000000038083116
146 -0.000066900351310
147 -0.001503190855336
148 0.000000002512288
149 -0.000030382954381
150 0.001010650120311
151 -0.000000053606150
152 0.000120139194329
153 0.001006092041102
154 -0.000000001725867
155 0.000255123010477
156 -0.003183653875702
157 0.000019715813698
158 0.000849046830471
159 -0.001942481228065
160 -0.001401605329022
161 0.001157036720446
162 0.000415672097801
163 0.000095646815346
164 -0.000069966351992
165 0.000525464314720
166 0.001808383269871
167 -0.001501826337696
168 -0.000183415113017
169 0.000091714215259
170 0.000091700897758
171 0.000193400465444
172 -0.000159245638753
173 -0.000000091985418
174 -0.000191687442333
175 0.000095917200382
176 0.000095770241951
177 -0.000528834334529
178 0.000432043767586
179 -0.000000873520622
180 -0.000060790254160
181 -0.000011945264221
182 0.000009324926545
183 0.000040766092389
184 -0.000012583727076
185 0.000011276640040
186 0.000040792592014
187 0.000028609980761
188 -0.000023787341823
189 0.000000170437876
190 0.000103723562963
191 -0.008614093258946
192 -0.000006072943218
193 0.000991403903663
194 0.000316344997626
195 0.000686054665068
196 -0.000563980617404
197 -0.000092412895294
198 0.000171059607061
199 -0.000142665974621
200 -0.000473999331694
201 0.000064249243549
202 -0.000048134239742
203 -0.000055688650292
204 0.000027845839432
205 0.000027842810860
206 0.000021486036728
207 -0.000017669320336
208 -0.000000036548814
209 -0.000088840111380
210 0.000044420154166
211 0.000044419957214
212 -0.000108224981766
213 0.000089099150754
214 0.000000007634261
215 0.000032049757076
216 0.000005036001830
217 -0.000003994233405
218 -0.000021500075154
219 -0.000008248710834
220 0.000006522320345
221 -0.000021499186137
222 0.000001492205377
223 -0.000001163493897
224 0.000000017226299
225 -0.000255494383201
226 0.003189377458464
227 -0.000019761624569
228 -0.000851225174996
229 -0.001945476456323
230 -0.001401704996623
231 0.001157082637146
232 0.000416484575687
233 0.000095656884824
234 -0.000069958302178
235 0.000526453658154
236 0.001808407003956
237 -0.001501848197585
238 0.000183723307507
239 -0.000091862449417
240 -0.000091860858090
241 -0.000193394806292
242 0.000159241999152
243 0.000000094540733
244 0.000191951059999
245 -0.000096070534863
246 -0.000095880525136
247 0.000528835346149
248 -0.000432054415500
249 0.000000871984171
250 -0.000060867571211
251 -0.000011943676943
252 0.000009320341258
253 0.000040815443399
254 -0.000012583915065
255 0.000011279164333
256 0.000040846972712
257 0.000028608039193
258 -0.000023783714309
259 0.000000170624519
260 -0.000103906715054
261 0.008627577309121
262 0.000006094694837
263 -0.000992540699933
264 0.000317160354741
265 0.000685940285129
266 -0.000563909897548
267 -0.000092505570056
268 0.000171053576302
269 -0.000142666478730
270 -0.000474696555426
271 0.000064259590456
272 -0.000048136768450
273 0.000055784356559
274 -0.000027898356714
275 -0.000027885999844
276 -0.000021488872618
277 0.000017671961888
278 0.000000035675861
279 0.000088989543633
280 -0.000044490521113
281 -0.000044499022521
282 0.000108218867465
283 -0.000089097820299
284 -0.000000004300627
285 0.000032099410544
286 0.000005034215165
287 -0.000003993323256
288 -0.000021533342557
289 -0.000008248735093
290 0.000006523352899
291 -0.000021532535852
292 0.000001494626699
293 -0.000001165747545
294 0.000000016845135
295 0.011966347820104
296 -0.14907323201604
297 0.000944418741633
298 0.038133815488589
299 -0.000026597551860
300 -0.004119032155182
301 0.090705975203385
302 0.000002632347655
303 0.000633985678162
304 -0.019174814016031
305 0.000031385908720
306 0.002686500582217
307 -0.025337738630484
308 0.004280134415725
309 0.004268571523981
310 -0.008548705939705
311 -0.000000012040865
312 -0.000003024780189
313 0.000256830782767
314 0.004659477518963
315 0.004610530921974
316 -0.009270008440937
317 -0.000000022076570
318 0.000009905814471
319 0.001131015945862
320 -0.000000144626616
321 0.000127337918208
322 0.002846664770718
323 0.000000539252475
324 0.000091194150658
325 -0.001915083121047
326 -0.000000345215509
327 -0.000262035895394
328 -0.001904118440840
329 0.000000060659366
330 0.004913667920649
331 -0.40292096512908
332 -0.000317951631508
333 0.046761620563762
334 0.000011706497018
335 0.001041067789687
336 -0.014736403394142
337 0.000002807456425
338 0.000082702252253
339 0.004432422585072
340 0.000000775606208
341 -0.000664231282025
342 0.022421063423337
343 0.001304830306115
344 0.001301225023984
345 -0.002606055330099
346 0.000000015215937
347 -0.000000267970428
348 0.000115637148233
349 0.002070407842651
350 0.002053963905471
351 -0.004124371748122
352 -0.000000109887245
353 0.000002039706050
354 0.000356940180384
355 0.000000050022131
356 -0.000066891438829
357 -0.001503008683024
358 0.000000007702243
359 -0.000030378097644
360 0.001010526169029
361 -0.000000074813974
362 0.000120122380244
363 0.001005971582580
364 -0.000000000880661
365 -0.014448787294140
366 0.17998985221520
367 -0.001135018520588
368 -0.046329022571018
369 -0.000021514102639
370 -0.10964212097825
371 0.004518403446046
372 0.000001731869124
373 0.023212287841201
374 -0.000745573486421
375 0.000029915926642
376 0.030468016523226
377 -0.002602355700841
378 -0.005173861342293
379 0.010330526184961
380 -0.005156664842668
381 -0.000003822118832
382 0.000000012311868
383 -0.000387051484650
384 -0.005598635608823
385 0.011134883258799
386 -0.005536247649976
387 0.000009087826020
388 0.000000006639196
389 -0.001157587754947
390 -0.000000401642079
391 -0.003437994128206
392 -0.000158059754206
393 0.000000110921906
394 0.002311201238692
395 -0.000100337276991
396 0.000000427937489
397 0.002301351907456
398 0.000312396689938
399 0.000000036798919
400 -0.005923142647372
401 0.48664676865966
402 0.000377184527540
403 -0.056426326843516
404 0.000011324481085
405 0.017861079517037
406 -0.001022315806676
407 0.000002997076030
408 -0.005336015903434
409 -0.000030486548526
410 0.000002071042723
411 -0.027044239364583
412 0.000839350209455
413 -0.001576082687389
414 0.003147163810035
415 -0.001571081122646
416 -0.000000508085550
417 0.000000019200201
418 -0.000149415348112
419 -0.002502529718061
420 0.004987253381142
421 -0.002484723663081
422 0.000001657328206
423 -0.000000088487298
424 -0.000388614832691
425 0.000000173121185
426 0.001813625764034
427 0.000082952128483
428 -0.000000294936968
429 -0.001219682706110
430 0.000037399498322
431 0.000000062670526
432 -0.001213551590366
433 -0.000148691457222
434 0.000000010885357
435 0.014446745988653
436 -0.17996305018287
437 0.001134852149972
438 0.046317214777055
439 -0.000020490358866
440 -0.10962572250584
441 0.004517865828841
442 0.000001554554864
443 0.023208305500396
444 -0.000745444429242
445 0.000029616555128
446 0.030465058805660
447 -0.002602179114976
448 0.005173077075516
449 -0.010328981589751
450 0.005155904514235
451 0.000003972827069
452 -0.000000017565622
453 0.000386969918581
454 0.005598095325508
455 -0.011133722159351
456 0.005535626833843
457 -0.000008920997334
458 -0.000000010314041
459 0.001157506296018
460 -0.000000447819216
461 -0.003437531648881
462 -0.000158034021315
463 0.000000194531509
464 0.002310887688910
465 -0.000100327708121
466 0.000000406281016
467 0.002301044976114
468 0.000312352596772
469 0.000000033372247
470 0.005922313755141
471 -0.48657536718922
472 -0.000377134515381
473 0.056419066590997
474 0.000011280241651
475 0.017858030851637
476 -0.001022249868003
477 0.000003035239845
478 -0.005335417415664
479 -0.000030502761324
480 0.000002311300505
481 -0.027040830236912
482 0.000839224940967
483 0.001575849178929
484 -0.003146699940190
485 0.001570850761261
486 0.000000553363583
487 -0.000000020067290
488 0.000149387358550
489 0.002502114297336
490 -0.004986435367076
491 0.002484321069740
492 -0.000001583931003
493 0.000000081579934
494 0.000388572164409
495 0.000000197621460
496 0.001813360106082
497 0.000082938839605
498 -0.000000338498906
499 -0.001219501408723
500 0.000037393582249
501 0.000000073361895
502 -0.001213376470209
503 -0.000148667712248
504 0.000000012226914
 Sym=     24.1
 Ene=       0.0000
 Spin= Alpha
 Occup=    1.981068
1 0.000000002536127
2 0.000000006843380
3 0.000000236449901
4 0.000000255140223
5 -0.000000025245088
6 0.000000006235655
7 -0.000000094575615
8 0.000357316501440
9 -0.000003472930997
10 0.000002713503317
11 -0.041109146677368
12 0.000426011147015
13 -0.000336218761120
14 0.10926908872748
15 -0.001072750003798
16 0.000871656868125
17 -0.047226206796727
18 0.000465597194348
19 -0.000378500177799
20 0.000445645615352
21 -0.000004777172514
22 0.000003766942629
23 -0.032100482440206
24 0.000310037946238
25 -0.000250815684011
26 0.000000280254756
27 0.000000986831743
28 -0.000001267086498
29 0.000000016667372
30 -0.000000018361071
31 -0.000000022946400
32 0.000000072964752
33 0.000000247565308
34 -0.000000320530059
35 -0.000000002224668
36 -0.000000003465665
37 -0.000000008342955
38 0.000000030409530
39 0.000000096509114
40 -0.000000126918644
41 -0.000000001039853
42 -0.000000001488239
43 -0.000000005388566
44 0.000000685291401
45 0.000002232771456
46 -0.000002918062857
47 0.000000010666003
48 0.000000009010376
49 0.000000017329528
50 0.000085458121572
51 0.000000547118038
52 -0.000000749620012
53 -0.000055488914737
54 0.000000316068601
55 -0.000000428350803
56 -0.000059165186701
57 -0.000001050104476
58 0.000001434071586
59 -0.000025193092514
60 0.001215783863194
61 -0.000011467035006
62 0.000009411980131
63 -0.000818233473052
64 0.000008094489759
65 -0.000006778677995
66 -0.000812911745378
67 0.000007290152106
68 -0.000005848818430
69 0.000048254021189
70 0.000000001572515
71 0.000000003097406
72 0.000000000598919
73 -0.000000000028654
74 0.000000000037979
75 0.000000000050754
76 0.000000004248394
77 -0.000000000067197
78 -0.000000006399709
79 -0.000000003575602
80 0.000000000813291
81 -0.000000001865364
82 0.000000002886292
83 0.000000000039200
84 -0.000000000029651
85 -0.000162185024580
86 0.002020409647492
87 -0.000012814661199
88 -0.000514819039220
89 0.001776640726615
90 -0.000056027011472
91 0.001229096179694
92 -0.000161660510702
93 0.000008599406079
94 -0.000259737957511
95 -0.002248816751316
96 0.000036612838701
97 -0.000344166119394
98 -0.000058001897000
99 -0.000057840046467
100 0.000115841943467
101 -0.000000116545525
102 -0.000248008833560
103 -0.000003462829411
104 -0.000063241357342
105 -0.000062580066408
106 0.000125821423750
107 -0.000000393573424
108 0.000699531127231
109 -0.000015394569030
110 0.000018919793232
111 0.000001727854007
112 0.000038587037070
113 -0.000035708356871
114 0.000001237303577
115 -0.000025963349358
116 0.000010324790598
117 -0.000003555462986
118 -0.000025806593405
119 -0.000003756118089
120 -0.000066613024011
121 0.005460451363779
122 0.000004321684538
123 -0.000633952034445
124 -0.000840972978065
125 0.000014079336081
126 -0.000199633846631
127 -0.000212762264317
128 0.000001141861545
129 0.000060106367182
130 -0.000099912045971
131 -0.000008992107966
132 0.000304059284425
133 -0.000017685101641
134 -0.000017633443048
135 0.000035318544690
136 0.000001234467939
137 -0.000027868354051
138 -0.000001565980754
139 -0.000028052430925
140 -0.000027817382812
141 0.000055869813737
142 -0.000007286842504
143 0.000137003874415
144 -0.000004841825363
145 -0.000007723325192
146 -0.000000906080157
147 -0.000020367406363
148 -0.000002385111240
149 -0.000000410638734
150 0.000013690475309
151 0.000012747039326
152 0.000001626272827
153 0.000013635267783
154 -0.000000270386388
155 -0.018715998412955
156 0.23361158815705
157 -0.001447652002038
158 -0.062325361613016
159 0.14251452465141
160 -0.000019560803517
161 0.000015362150097
162 -0.030501479967257
163 0.000001409420577
164 -0.000000862450455
165 -0.038559027504486
166 0.000024762972928
167 -0.000020392187802
168 0.013457588066964
169 -0.006729401586248
170 -0.006728186480716
171 0.000002569833433
172 -0.000002240910430
173 0.000006951860683
174 0.014062904177778
175 -0.007036331408905
176 -0.007026572768874
177 -0.000007282158993
178 0.000005835864012
179 0.000064033207800
180 0.004459498347244
181 -0.000000146754716
182 0.000000144349394
183 -0.002990598546245
184 -0.000000202756468
185 0.000000119892421
186 -0.002992446323747
187 0.000000399648581
188 -0.000000313557455
189 -0.000012505983756
190 -0.007611130285701
191 0.63197880746167
192 0.000446205163784
193 -0.072723393290629
194 -0.023232640362962
195 0.000009413623740
196 -0.000007573268155
197 0.006779710591549
198 0.000002305209155
199 -0.000001978492982
200 0.034776030846176
201 0.000000783028913
202 -0.000000756365747
203 0.004085983287349
204 -0.002043147634861
205 -0.002042835652488
206 0.000000271127653
207 -0.000000259505211
208 0.000002656559211
209 0.006518709176477
210 -0.003259559956811
211 -0.003259149219665
212 -0.000001501985760
213 0.000001181654345
214 -0.000000406491845
215 -0.002351595815780
216 0.000000059414601
217 -0.000000064409731
218 0.001577598693437
219 -0.000000095881337
220 0.000000106372377
221 0.001577398166376
222 0.000000016168285
223 -0.000000019957654
224 -0.000001267357823
225 0.018715547923482
226 -0.23360590240853
227 0.001447612793366
228 0.062322940040494
229 0.14251098885010
230 -0.000019597004931
231 0.000015297588803
232 -0.030500681082092
233 0.000001418295231
234 -0.000000858849804
235 -0.038558445811395
236 0.000024778685691
237 -0.000020372609092
238 -0.013457254724293
239 0.006729264473591
240 0.006727990250702
241 -0.000002567107018
242 0.000002245194761
243 -0.000006951220224
244 -0.014062630743538
245 0.007036067310466
246 0.007026563433072
247 0.000007289398414
248 -0.000005826079405
249 -0.000064034331829
250 0.004459394085699
251 -0.000000145041462
252 0.000000145864664
253 -0.002990539841410
254 -0.000000204150100
255 0.000000118880120
256 -0.002992365147041
257 0.000000398743641
258 -0.000000314578102
259 -0.000012507388116
260 0.007610942113725
261 -0.63196314869821
262 -0.000446190302806
263 0.072721753900024
264 -0.023232130047784
265 0.000009392075500
266 -0.000007653354880
267 0.006779570157269
268 0.000002306092752
269 -0.000001977985965
270 0.034775279844615
271 0.000000779152611
272 -0.000000754492023
273 -0.004085889345476
274 0.002043098584380
275 0.002042790761096
276 -0.000000271330366
277 0.000000259862967
278 -0.000002652390141
279 -0.006518530929149
280 0.003259484033826
281 0.003259046895323
282 0.000001500797084
283 -0.000001183620524
284 0.000000405640045
285 -0.002351534395545
286 0.000000059325314
287 -0.000000064742368
288 0.001577560090793
289 -0.000000095656109
290 0.000000107111326
291 0.001577354365128
292 0.000000016062848
293 -0.000000020250324
294 -0.000001265787610
295 0.000163871540962
296 -0.002042014111520
297 0.000012934601227
298 0.000524368109535
299 0.001776683296055
300 -0.000056360072883
301 0.001242719968582
302 -0.000161665310092
303 0.000008679820371
304 -0.000262899232864
305 -0.002248820792804
306 0.000036747845041
307 -0.000346258405313
308 0.000058623552002
309 0.000058478843280
310 -0.000117102395282
311 0.000000116338454
312 0.000248006181008
313 0.000003522212395
314 0.000063748341886
315 0.000063015105268
316 -0.000126763447154
317 0.000000394710152
318 -0.000699531255513
319 0.000015465562978
320 0.000018919703623
321 0.000001746914564
322 0.000038980392898
323 -0.000035709485576
324 0.000001247540966
325 -0.000026222090869
326 0.000010326039527
327 -0.000003591272796
328 -0.000026075594116
329 -0.000003755597833
330 0.000067257926320
331 -0.005518753691205
332 -0.000004332793536
333 0.000640338135516
334 -0.000840929155752
335 0.000014258552977
336 -0.000202250369260
337 -0.000212756284030
338 0.000001140854100
339 0.000060637829714
340 -0.000099916617434
341 -0.000009110735654
342 0.000306902565459
343 0.000017871163365
344 0.000017825375520
345 -0.000035696538885
346 -0.000001234542447
347 0.000027868824397
348 0.000001585463417
349 0.000028383621885
350 0.000028158321227
351 -0.000056541943112
352 0.000007284834156
353 -0.000137001984701
354 0.000004887701515
355 -0.000007722920756
356 -0.000000916040698
357 -0.000020585745916
358 -0.000002385312357
359 -0.000000415519839
360 0.000013839805225
361 0.000012746697834
362 0.000001644517402
363 0.000013778871116
364 -0.000000270564915
365 -0.000197908092710
366 0.002465592913847
367 -0.000015546186287
368 -0.000636139434765
369 0.001788193008890
370 -0.001502014032519
371 0.000061789328971
372 -0.000165878963589
373 0.000318048851162
374 -0.000010213417643
375 -0.002257672658391
376 0.000416769961067
377 -0.000035509134559
378 -0.000070872632118
379 0.000141524364013
380 -0.000070651731895
381 0.000248713934598
382 0.000000176173503
383 -0.000005315825350
384 -0.000076657251862
385 0.000152400701939
386 -0.000075743450077
387 -0.000699217211130
388 0.000000191868901
389 -0.000015806830710
390 0.000019482424791
391 -0.000047089898637
392 -0.000002167300128
393 0.000009671151913
394 0.000031651062102
395 -0.000001373731585
396 -0.000035809567632
397 0.000031526666541
398 0.000004281469833
399 -0.000003787269632
400 -0.000081127110517
401 0.006666489125328
402 0.000005161628278
403 -0.000772807362352
404 -0.000846741835650
405 0.000244652526610
406 -0.000013984180342
407 -0.000211749342070
408 -0.000073071431930
409 -0.000000412317741
410 -0.000100247947526
411 -0.000370323502618
412 0.000011502180142
413 -0.000021591287288
414 0.000043112426632
415 -0.000021521139344
416 0.000027903478417
417 -0.000001248078652
418 -0.000002050761728
419 -0.000034277659495
420 0.000068330128807
421 -0.000034052469313
422 -0.000136334479852
423 0.000007352163384
424 -0.000005316690624
425 -0.000007860301725
426 0.000024845651003
427 0.000001137326436
428 0.000012988554318
429 -0.000016708989182
430 0.000000513431502
431 -0.000002442852930
432 -0.000016624949570
433 -0.000002039315037
434 -0.000000280691408
435 0.000196596300406
436 -0.002448970120252
437 0.000015454807130
438 0.000628708744465
439 0.001788253474302
440 -0.001491701704644
441 0.000061468731238
442 -0.000165889839492
443 0.000315585083767
444 -0.000010149244640
445 -0.002257691833277
446 0.000415230028860
447 -0.000035395420210
448 0.000070401480812
449 -0.000140547940076
450 0.000070146459264
451 -0.000248710142996
452 -0.000000176870782
453 0.000005261933622
454 0.000076211922301
455 -0.000151691423558
456 0.000075479501257
457 0.000699223648957
458 -0.000000191480914
459 0.000015747145405
460 0.000019480849466
461 -0.000046789803317
462 -0.000002146259118
463 0.000009672630278
464 0.000031457685068
465 -0.000001367099818
466 -0.000035808932477
467 0.000031317423454
468 0.000004246608590
469 -0.000003787590220
470 0.000080628752542
471 -0.006620777598041
472 -0.000005144962842
473 0.000768007572623
474 -0.000846683583724
475 0.000243184500761
476 -0.000013960008083
477 -0.000211752721788
478 -0.000072698020631
479 -0.000000397466809
480 -0.000100246859964
481 -0.000368219591066
482 0.000011425173799
483 0.000021448158475
484 -0.000042828618610
485 0.000021380460135
486 -0.000027903713909
487 0.000001248075729
488 0.000002033951089
489 0.000034029661439
490 -0.000067819284517
491 0.000033789623079
492 0.000136331086070
493 -0.000007354124706
494 0.000005281297276
495 -0.000007860445956
496 0.000024679976823
497 0.000001126598237
498 0.000012988394778
499 -0.000016600376852
500 0.000000508860184
501 -0.000002442499884
502 -0.000016511286664
503 -0.000002020350329
504 -0.000000280710297
 Sym=     25.1
 Ene=       0.0000
 Spin= Alpha
 Occup=    1.981061
1 0.000000253991743
2 0.000000759382852
3 0.000002169510964
4 0.000023139032582
5 -0.000003981193106
6 0.000001132689355
7 -0.000012032348604
8 -0.000000008885968
9 0.000279781921134
10 0.000325488081675
11 0.000000563403446
12 -0.034318668429123
13 -0.040266155267311
14 0.000000063742098
15 0.066711808778507
16 0.079414682053803
17 0.000000189975748
18 -0.028506991176894
19 -0.033957361069011
20 -0.000000003572723
21 0.000363226734509
22 0.000427854204876
23 -0.000000162098723
24 -0.019555738395728
25 -0.023191788390364
26 -0.000000154481390
27 0.000000220070874
28 -0.000000065589484
29 -0.000000009934675
30 -0.000000001169925
31 0.000000016536929
32 -0.000000069031596
33 0.000000070641539
34 -0.000000001609943
35 -0.000000008506138
36 -0.000000009776867
37 0.000000062197109
38 -0.000000026377559
39 0.000000027767556
40 -0.000000001389997
41 -0.000000004216223
42 -0.000000005736149
43 0.000000013742174
44 -0.000000360423965
45 0.000000497852421
46 -0.000000137428456
47 -0.000000008083717
48 -0.000000001927557
49 -0.000000019974824
50 -0.000000005073038
51 0.000021159212085
52 -0.000005670560192
53 -0.000000003623521
54 0.000087752082695
55 0.000091866981507
56 0.000000010429716
57 -0.000116140144638
58 -0.000084259126671
59 0.000000001762115
60 0.000000022027473
61 0.000683137640574
62 0.000812014890829
63 -0.000000018253739
64 -0.000423689174089
65 -0.000515671530959
66 -0.000000011299217
67 -0.000492836147298
68 -0.000573760765823
69 0.000000000630554
70 0.000000005970182
71 0.000000004789352
72 0.000000004206574
73 0.000000000439563
74 0.000000000341349
75 -0.000000000584298
76 0.000000001334045
77 -0.000000000396836
78 0.000000000503819
79 -0.000000005755530
80 -0.000000004731811
81 -0.000000002657541
82 -0.000000002465753
83 0.000000000074444
84 0.000000000194182
85 -0.014446972064136
86 0.17959587327776
87 -0.001123789115058
88 -0.046662411789225
89 -0.000003588652425
90 -0.002361261857266
91 0.11010389394497
92 0.000000646033959
93 0.000636103565290
94 -0.023357428915129
95 0.000001165500391
96 -0.000293348738712
97 -0.030344250928398
98 -0.005184173975928
99 -0.005160050925584
100 0.010344224901512
101 0.000000014458008
102 -0.000000532696619
103 -0.000698480577106
104 -0.005546829356829
105 -0.005507657119828
106 0.011054486476657
107 0.000000014228535
108 -0.000000584914441
109 -0.000210029855891
110 0.000000165904334
111 0.000167640717776
112 0.003445124087203
113 0.000000077513881
114 0.000053652038416
115 -0.002311239952349
116 -0.000000300097903
117 -0.000278565662862
118 -0.002310879037596
119 0.000000009607629
120 -0.005891271354420
121 0.48665982394582
122 0.000371425562139
123 -0.056446788757156
124 0.000000273967283
125 -0.000026083103199
126 -0.018134843384068
127 -0.000000125197867
128 -0.000277123806300
129 0.005305106101037
130 -0.000000896962787
131 -0.000951380731639
132 0.026986278153269
133 -0.001576584491270
134 -0.001570246689618
135 0.003146831180888
136 0.000000004560253
137 -0.000000162317627
138 -0.000184381114618
139 -0.002507812530485
140 -0.002502797985139
141 0.005010610515625
142 0.000000004938403
143 -0.000000255096060
144 -0.000184779755535
145 -0.000000083058930
146 -0.000088038700860
147 -0.001810822011590
148 -0.000000038578942
149 -0.000038573251603
150 0.001218449463694
151 0.000000150014190
152 0.000156689563468
153 0.001211023204148
154 -0.000000009436895
155 -0.000001246921472
156 0.000016259093021
157 -0.000000112263925
158 -0.000006368215687
159 0.000009992800961
160 0.001128276302656
161 0.001359009817000
162 -0.000002451090168
163 -0.000100029743959
164 -0.000109873983093
165 -0.000002141202874
166 -0.001472852368442
167 -0.001782365779481
168 0.000000935014717
169 -0.000000468177867
170 -0.000000466836850
171 -0.000164252848923
172 -0.000197298536732
173 0.000000002996316
174 0.000000793044871
175 -0.000000400287802
176 -0.000000392757069
177 0.000482719012852
178 0.000575190860973
179 -0.000000005182174
180 0.000000276262319
181 0.000009805862269
182 0.000011093657891
183 -0.000000185088265
184 0.000009965662337
185 0.000013088097477
186 -0.000000185556530
187 -0.000023121607104
188 -0.000027971801376
189 -0.000000000264806
190 -0.000000508336009
191 0.000043451735678
192 0.000000032795081
193 -0.000004462300851
194 -0.000001838815686
195 -0.000578125215864
196 -0.000694468239203
197 0.000000347131488
198 -0.000146723138624
199 -0.000178155937729
200 0.000002163629973
201 -0.000076499384556
202 -0.000086579043430
203 0.000000284861255
204 -0.000000144745556
205 -0.000000140115700
206 -0.000018533131271
207 -0.000022225020341
208 0.000000000488350
209 0.000000492710271
210 -0.000000244166261
211 -0.000000248544010
212 0.000099566127628
213 0.000119555829617
214 -0.000000001257653
215 -0.000000165319532
216 -0.000004125963266
217 -0.000004774390319
218 0.000000110545073
219 0.000006772171889
220 0.000007810004338
221 0.000000111254353
222 -0.000001236611288
223 -0.000001404487555
224 0.000000000842761
225 -0.000000699150047
226 0.000009805056295
227 -0.000000043210462
228 -0.000005409587123
229 -0.000005596836545
230 0.001128225915717
231 0.001359023639188
232 0.000001480641282
233 -0.000100028729184
234 -0.000109877481157
235 0.000000947758654
236 -0.001472855482741
237 -0.001782372454159
238 0.000000558630869
239 -0.000000277205316
240 -0.000000281425553
241 0.000164254524067
242 0.000197298546315
243 -0.000000003376342
244 0.000000284160455
245 -0.000000150649449
246 -0.000000133511006
247 -0.000482712803357
248 -0.000575198159607
249 0.000000007217439
250 -0.000000145912941
251 0.000009808739895
252 0.000011094196668
253 0.000000098482809
254 0.000009960229405
255 0.000013088060752
256 0.000000097279944
257 -0.000023120034913
258 -0.000027972487495
259 0.000000003691069
260 -0.000000298137092
261 0.000024882138680
262 0.000000025201706
263 -0.000002064753947
264 0.000001197266027
265 -0.000578209255454
266 -0.000694431221187
267 -0.000000162422457
268 -0.000146712507676
269 -0.000178168703068
270 -0.000001067533731
271 -0.000076486793600
272 -0.000086593579272
273 0.000000164870184
274 -0.000000081426931
275 -0.000000083443254
276 0.000018532089388
277 0.000022224899926
278 -0.000000001779075
279 0.000000293878509
280 -0.000000145149852
281 -0.000000148728657
282 -0.000099567023905
283 -0.000119554639801
284 0.000000002960841
285 0.000000090460924
286 -0.000004123612727
287 -0.000004772135113
288 -0.000000060626930
289 0.000006770895615
290 0.000007809625475
291 -0.000000060739135
292 -0.000001238488594
293 -0.000001407134368
294 -0.000000000046561
295 0.014444821258529
296 -0.17956703995220
297 0.001123613180145
298 0.046649999347587
299 -0.000002894957087
300 -0.002360738584184
301 0.11008687709765
302 0.000000512841429
303 0.000635962110680
304 -0.023353157796379
305 0.000000943110704
306 -0.000293499138013
307 -0.030340870490431
308 0.005183349608161
309 0.005159241715853
310 -0.010342591324015
311 -0.000000013903608
312 0.000000430976623
313 0.000698394225974
314 0.005546226452310
315 0.005507013647993
316 -0.011053240100303
317 -0.000000008768671
318 0.000000473373994
319 0.000209953692538
320 0.000000138830232
321 0.000167616728188
322 0.003444653172198
323 0.000000062367480
324 0.000053640668407
325 -0.002310918461450
326 -0.000000248627781
327 -0.000278522107443
328 -0.002310568729717
329 0.000000009225926
330 0.005890410380685
331 -0.48658432986052
332 -0.000371397222462
333 0.056439331247736
334 0.000000175896299
335 -0.000026193444454
336 -0.018131637314110
337 -0.000000085805488
338 -0.000277110936711
339 0.005304550510628
340 -0.000000715590587
341 -0.000951267660012
342 0.026982671930151
343 0.001576336925133
344 0.001570004187990
345 -0.003146341113123
346 -0.000000003722375
347 0.000000130476685
348 0.000184354256780
349 0.002507376797365
350 0.002502364936839
351 -0.005009741734204
352 -0.000000003600166
353 0.000000210899719
354 0.000184728082226
355 -0.000000066033186
356 -0.000088025987752
357 -0.001810541041775
358 -0.000000031319162
359 -0.000038567323247
360 0.001218261988139
361 0.000000119911979
362 0.000156666578687
363 0.001210833719138
364 -0.000000008250438
365 0.011957464520319
366 -0.14864016565234
367 0.000925200898731
368 0.038861046874296
369 -0.000002339752201
370 0.091227159096874
371 -0.001580616458483
372 0.000000421072501
373 -0.019381669527412
374 0.000515234965222
375 0.000000796796267
376 -0.025009925385985
377 -0.000784242386513
378 0.004295597214148
379 -0.008568869002942
380 0.004273271788794
381 0.000000352043631
382 -0.000000012174813
383 0.000642587916234
384 0.004567692989618
385 -0.009099508143134
386 0.004531815153516
387 0.000000402455670
388 -0.000000001564721
389 -0.000002518762322
390 0.000000111256729
391 0.002852256522835
392 0.000141771629152
393 -0.000000200469822
394 -0.001911951968402
395 0.000036247912797
396 0.000000051203257
397 -0.001914751716194
398 -0.000226454512835
399 0.000000008058579
400 0.004867560902751
401 -0.40291287752956
402 -0.000301780233465
403 0.046687808111187
404 0.000000195064464
405 -0.015064620796799
406 -0.000220643150805
407 -0.000000066371977
408 0.004377322870402
409 -0.000289246245434
410 -0.000000600770899
411 0.022311363200596
412 -0.000817582329280
413 0.001305357352789
414 -0.002604887594382
415 0.001299530241594
416 0.000000104015641
417 -0.000000003967569
418 0.000160791177011
419 0.002077611696442
420 -0.004153187980110
421 0.002075576283668
422 0.000000180340825
423 -0.000000000479098
424 0.000116047400497
425 -0.000000054177267
426 -0.001497700864329
427 -0.000074472377611
428 0.000000098653896
429 0.001008008006388
430 -0.000032440212335
431 -0.000000025967466
432 0.001001368559172
433 0.000132355391606
434 -0.000000005018851
435 -0.011960027455907
436 0.14867422778284
437 -0.000925418489204
438 -0.038875783246244
439 -0.000003217352955
440 0.091247692419653
441 -0.001581213550779
442 0.000000572777589
443 -0.019386737455163
444 0.000515397541880
445 0.000001060916614
446 -0.025013893158502
447 -0.000784044756976
448 -0.004296575335105
449 0.008570816174646
450 -0.004274240839540
451 -0.000000483407742
452 0.000000014922788
453 -0.000642682886042
454 -0.004568423560953
455 0.009100980229038
456 -0.004532556668086
457 -0.000000545568145
458 0.000000010931077
459 0.000002433526326
460 0.000000153996113
461 0.002852826967037
462 0.000141795698674
463 -0.000000276931672
464 -0.001912338512539
465 0.000036260480568
466 0.000000070324205
467 -0.001915130503264
468 -0.000226499373259
469 0.000000012885038
470 -0.004868585316000
471 0.40300278027743
472 0.000301817470067
473 -0.046696857588452
474 0.000000207786056
475 -0.015068549179404
476 -0.000220446179239
477 -0.000000088299059
478 0.004378036122542
479 -0.000289275477179
480 -0.000000794723196
481 0.022315694833053
482 -0.000817744219614
483 -0.001305655238529
484 0.002605480321817
485 -0.001299825083287
486 -0.000000142731842
487 0.000000005161985
488 -0.000160822517418
489 -0.002078124389434
490 0.004154218618873
491 -0.002076094229439
492 -0.000000245554774
493 -0.000000002389258
494 -0.000116101304129
495 -0.000000075755025
496 -0.001498040056013
497 -0.000074487261083
498 0.000000137096412
499 0.001008234036242
500 -0.000032446524167
501 -0.000000035460381
502 0.001001597602716
503 0.000132381671711
504 -0.000000006856949
 Sym=     26.1
 Ene=       0.0000
 Spin= Alpha
 Occup=    1.981023
1 0.000190649346596
2 0.000568831952070
3 0.002243019333629
4 0.012285826243821
5 -0.001795008807363
6 0.000512602627908
7 -0.006372240454821
8 0.000000000904325
9 -0.000000003585180
10 0.000000011771450
11 -0.000000149295045
12 0.000000330263436
13 -0.000001512278427
14 0.000000375940766
15 -0.000002088312326
16 0.000002808602284
17 -0.000000216794548
18 0.000000987306638
19 -0.000001203511680
20 -0.000000000082150
21 -0.000000016054104
22 0.000000015340548
23 -0.000000078841192
24 0.000000614734659
25 -0.000000798134494
26 0.020858098760699
27 -0.016121579199653
28 -0.004736519561046
29 -0.000000216221493
30 -0.000000215367249
31 -0.001400312079875
32 0.005826599922171
33 -0.004346202120777
34 -0.001480397801394
35 -0.000000018067454
36 -0.000000040976062
37 -0.000031059380211
38 0.002251463426534
39 -0.001685528816070
40 -0.000565934610464
41 -0.000000009407538
42 -0.000000011766514
43 -0.000011972098172
44 0.052908843507696
45 -0.040232911808421
46 -0.012675931699274
47 -0.000000470660834
48 -0.000000390553663
49 0.000132323606260
50 0.000000002028726
51 0.000000001320104
52 -0.000000001435444
53 0.000000000266436
54 0.000000002257207
55 0.000000000181038
56 -0.000000002988258
57 -0.000000004028312
58 0.000000001744811
59 0.000000002171800
60 -0.000000003079498
61 -0.000000017782397
62 0.000000029655347
63 0.000000000984743
64 0.000000011875000
65 -0.000000019204300
66 0.000000003146837
67 0.000000011982589
68 -0.000000020582523
69 0.000000001930346
70 0.000007732387247
71 -0.000030172187017
72 -0.000011601650507
73 -0.000000000946898
74 -0.000000003356495
75 0.000000001345273
76 -0.000026866721906
77 0.000000002383156
78 0.000004061280916
79 0.000009519255591
80 -0.000023102122692
81 0.000043481815528
82 0.000030596709786
83 0.000000001305871
84 -0.000000000534476
85 0.003157678739835
86 -0.039854297606043
87 0.000222564556901
88 0.018076193372997
89 0.000000826417338
90 0.000804385963900
91 -0.025177096738468
92 -0.000000146546952
93 -0.000249987518057
94 0.006018874065163
95 -0.000000295552756
96 -0.000236384102957
97 0.003582807677398
98 0.001422656464099
99 0.000909143454255
100 -0.002331799918354
101 -0.000000005452025
102 0.000000119318441
103 0.000124090816981
104 -0.000224982820727
105 0.001913773921801
106 -0.001688791101074
107 0.000000002406171
108 0.000000130154700
109 0.000123374735573
110 -0.000000037514104
111 -0.000025868187673
112 -0.000724350232873
113 -0.000000014349906
114 -0.000014148013437
115 0.000612099646206
116 0.000000064680359
117 0.000048853829092
118 0.000359718169927
119 -0.000000004231833
120 0.001184484227786
121 -0.10939113556174
122 -0.000023756900268
123 0.011693473541421
124 0.000000016684138
125 -0.000032818302927
126 0.004095510585273
127 -0.000000017571805
128 0.000044245374768
129 -0.000928911151135
130 0.000000206320707
131 0.000181385169981
132 -0.005076910894835
133 0.000329366851653
134 0.000366758040026
135 -0.000696124891679
136 0.000000000368673
137 0.000000031541081
138 0.000038343568319
139 0.000751261066099
140 0.000505728179316
141 -0.001256989245414
142 -0.000000001910282
143 0.000000077920827
144 0.000047840539653
145 0.000000016704785
146 0.000017046588095
147 0.000403100806286
148 0.000000008336652
149 0.000007900431789
150 -0.000277502331548
151 -0.000000030748473
152 -0.000030770829648
153 -0.000263314151236
154 0.000000001350429
155 -0.014324358431238
156 0.18208464197947
157 -0.000918882514959
158 -0.088046789965895
159 0.11524099688966
160 -0.000000378464084
161 -0.000000276897215
162 -0.027550679516182
163 0.000000046670574
164 0.000000072703834
165 -0.015691252411107
166 0.000000021795878
167 -0.000000117695947
168 0.010737990814315
169 -0.005449306920486
170 -0.005288683893830
171 -0.000000056945259
172 -0.000000063955923
173 0.000006463646753
174 0.007239905166520
175 -0.003289304239317
176 -0.003950600927203
177 -0.000000040015551
178 0.000000002514422
179 0.000039381684155
180 0.003298858514555
181 0.000000013816099
182 0.000000013197187
183 -0.002251394850668
184 -0.000000028971087
185 -0.000000025724601
186 -0.002174488281351
187 0.000000010434845
188 0.000000008018716
189 -0.000007266725941
190 -0.005437037042785
191 0.49873701580989
192 0.000130061895744
193 -0.051806127649072
194 -0.019307996561473
195 0.000000015113672
196 0.000000074722546
197 0.004106377229798
198 -0.000000008360769
199 -0.000000039575432
200 0.022952872518107
201 -0.000000047580649
202 -0.000000053540845
203 0.003194922693796
204 -0.001591725044362
205 -0.001603197649434
206 -0.000000016936807
207 -0.000000018228679
208 0.000001853410712
209 0.005707567863966
210 -0.002891468091936
211 -0.002816099772030
212 -0.000000032489927
213 -0.000000022840292
214 0.000000285325441
215 -0.001829825738313
216 -0.000000010098610
217 -0.000000007811004
218 0.001229578092123
219 0.000000017901098
220 0.000000014398213
221 0.001225390750585
222 -0.000000004352392
223 -0.000000003918651
224 -0.000000835781308
225 -0.014324239217937
226 0.18208324264983
227 -0.000918871777677
228 -0.088046506800836
229 -0.11524008460390
230 0.000000268779356
231 0.000000393335919
232 0.027550519735955
233 -0.000000043889367
234 -0.000000075058585
235 0.015690994877556
236 0.000000065871206
237 -0.000000026686250
238 0.010737904793148
239 -0.005449260146529
240 -0.005288644646619
241 -0.000000065419927
242 -0.000000053513488
243 0.000006460437540
244 0.007239808278254
245 -0.003289260661103
246 -0.003950547617150
247 -0.000000010982934
248 -0.000000043877256
249 0.000039381844509
250 -0.003298832886867
251 -0.000000017225832
252 -0.000000014740717
253 0.002251378191468
254 0.000000030097881
255 0.000000029704927
256 0.002174470557400
257 -0.000000006987002
258 -0.000000009928180
259 0.000007268172818
260 -0.005437002965243
261 0.49873259552788
262 0.000130077852353
263 -0.051805615212023
264 0.019308041926138
265 -0.000000079969919
266 -0.000000109880894
267 -0.004106325916239
268 0.000000018066346
269 0.000000016763585
270 -0.022952643656793
271 0.000000069117141
272 0.000000048773991
273 0.003194897177796
274 -0.001591715069493
275 -0.001603182108303
276 -0.000000019182123
277 -0.000000017421624
278 0.000001855413755
279 0.005707535473897
280 -0.002891452735997
281 -0.002816082737900
282 -0.000000032703521
283 -0.000000036224608
284 0.000000283251821
285 0.001829812710935
286 0.000000009843767
287 0.000000007501691
288 -0.001229570839814
289 -0.000000016531276
290 -0.000000012694376
291 -0.001225380524832
292 0.000000003324476
293 0.000000002629801
294 0.000000838038249
295 0.003158733406289
296 -0.039867346496388
297 0.000222647103669
298 0.018079539178933
299 -0.000000598570457
300 -0.000804726977497
301 0.025184982181848
302 0.000000107683845
303 0.000250026937458
304 -0.006020555636308
305 0.000000197386736
306 0.000236556912414
307 -0.003585011072726
308 0.001423033044492
309 0.000909517666295
310 -0.002332550710788
311 -0.000000003628918
312 0.000000094347562
313 0.000124126860498
314 -0.000224576073849
315 0.001914177407985
316 -0.001689601334136
317 0.000000003090911
318 0.000000095845412
319 0.000123454136585
320 0.000000032062003
321 0.000025882081404
322 0.000724597990365
323 0.000000015280107
324 0.000014156369101
325 -0.000612266412662
326 -0.000000058295798
327 -0.000048880825152
328 -0.000359883805028
329 0.000000002063351
330 0.001184917409971
331 -0.10942677975863
332 -0.000023787900644
333 0.011697537363260
334 0.000000053543809
335 0.000032803079738
336 -0.004096585460309
337 0.000000015078377
338 -0.000044246620804
339 0.000929298721594
340 -0.000000169851431
341 -0.000181441589240
342 0.005078845716056
343 0.000329479250786
344 0.000366871407036
345 -0.000696350657821
346 -0.000000002682230
347 0.000000030112167
348 0.000038354273061
349 0.000751438707529
350 0.000505908106009
351 -0.001257346813538
352 0.000000000749674
353 0.000000065041547
354 0.000047866602365
355 -0.000000015233358
356 -0.000017053159767
357 -0.000403229185336
358 -0.000000005772466
359 -0.000007904448594
360 0.000277588979450
361 0.000000026210161
362 0.000030783663276
363 0.000263399741904
364 0.000000000391378
365 0.010950028405758
366 -0.13839110308291
367 0.000738958037166
368 0.062902448713481
369 -0.000002220386943
370 0.087521005845458
371 -0.002744215637261
372 0.000000457329904
373 -0.020729760749699
374 0.000690231791261
375 0.000000772000650
376 -0.012830042148887
377 0.000912975137424
378 0.004246440716808
379 -0.008124677631816
380 0.003878236915008
381 0.000000325254366
382 -0.000000011208084
383 0.000423017566781
384 0.002212520580424
385 -0.005877407146517
386 0.003664886566092
387 0.000000316229698
388 0.000000002955148
389 0.000445055646860
390 0.000000099196335
391 0.002518150481123
392 0.000111640414900
393 -0.000000174203707
394 -0.001777622709221
395 0.000053409801360
396 0.000000041117858
397 -0.001600830682799
398 -0.000203191135411
399 0.000000010582745
400 0.004148136910981
401 -0.37937104506996
402 -0.000104310000866
403 0.040391563901376
404 0.000000167155173
405 -0.014549976542715
406 0.000326785244511
407 -0.000000016266430
408 0.003255692838304
409 -0.000059988667998
410 -0.000000559501104
411 0.017782853854044
412 -0.000678388441690
413 0.001201611635607
414 -0.002425019962416
415 0.001223408326810
416 0.000000098782577
417 -0.000000001536006
418 0.000130623949727
419 0.002248529704093
420 -0.004320810276651
421 0.002072280572558
422 0.000000188278608
423 -0.000000005623107
424 0.000230074331168
425 -0.000000051964455
426 -0.001394956880249
427 -0.000063810949905
428 0.000000092398949
429 0.000942762574093
430 -0.000028568999884
431 -0.000000022681317
432 0.000928768471858
433 0.000114180372902
434 -0.000000003467628
435 0.010950712928891
436 -0.13839952863291
437 0.000739007689123
438 0.062904600661581
439 0.000003061025271
440 -0.087526173445703
441 0.002744507091385
442 -0.000000640367328
443 0.020730858262977
444 -0.000690272200803
445 -0.000001050486171
446 0.012831458341991
447 -0.000913178701700
448 0.004246682938218
449 -0.008125157430859
450 0.003878474492641
451 0.000000443751022
452 -0.000000016153529
453 0.000423029831534
454 0.002212779934948
455 -0.005877928658255
456 0.003665148723306
457 0.000000420171782
458 -0.000000000275337
459 0.000445122534744
460 -0.000000133585568
461 -0.002518308925175
462 -0.000111644482407
463 0.000000236763955
464 0.001777729125094
465 -0.000053416587523
466 -0.000000057540109
467 0.001600936841928
468 0.000203203378707
469 -0.000000011568383
470 0.004148401778946
471 -0.37939385407131
472 -0.000104314165331
473 0.040394255607640
474 -0.000000188151908
475 0.014550874579258
476 -0.000326799987497
477 0.000000020790925
478 -0.003255933505563
479 0.000059981130197
480 0.000000748783420
481 -0.017784134636730
482 0.000678428238982
483 0.001201687453508
484 -0.002425169353990
485 0.001223481900483
486 0.000000132798335
487 -0.000000001729985
488 0.000130629974578
489 0.002248648069573
490 -0.004321049366947
491 0.002072401297373
492 0.000000247881759
493 -0.000000009976470
494 0.000230090846116
495 0.000000067021568
496 0.001395045916874
497 0.000063813089546
498 -0.000000120175700
499 -0.000942821974321
500 0.000028568653783
501 0.000000030256832
502 -0.000928828526797
503 -0.000114182897431
504 0.000000007102804
 Sym=     27.1
 Ene=       0.0000
 Spin= Alpha
 Occup=    1.981022
1 -0.000068865934157
2 -0.000205394743626
3 -0.000851642320776
4 -0.004188713707418
5 0.000608456999569
6 -0.000172281158029
7 0.002186898879527
8 0.000000019936782
9 0.000000009219348
10 0.000000004179241
11 -0.000002046261279
12 -0.000001069135569
13 -0.000000666033699
14 0.000006894764484
15 0.000000475376616
16 0.000000353933985
17 -0.000003057789109
18 -0.000000298150050
19 -0.000000093545152
20 0.000000031835798
21 0.000000017920114
22 -0.000000002920216
23 -0.000002024764054
24 -0.000000147160331
25 -0.000000081784326
26 -0.006606280017374
27 -0.014915361049689
28 0.021521641067063
29 0.000000244849676
30 -0.000000210719676
31 0.000431909218447
32 -0.001806600530932
33 -0.003573468277883
34 0.005380068808815
35 0.000000033575160
36 -0.000000029514801
37 0.000009556983196
38 -0.000698702246341
39 -0.001402124746454
40 0.002100826992795
41 0.000000014775431
42 -0.000000011475508
43 0.000003450261836
44 -0.016469398205144
45 -0.035068782353760
46 0.051538180558904
47 0.000000050907123
48 0.000000234445751
49 -0.000056353918946
50 0.000000002353463
51 -0.000000001958723
52 0.000000000267042
53 -0.000000002759017
54 0.000000002732859
55 0.000000001793264
56 -0.000000000398486
57 -0.000000000104956
58 -0.000000002151538
59 -0.000000002066653
60 0.000000072122683
61 -0.000000000785530
62 0.000000007836128
63 -0.000000046916766
64 0.000000001611094
65 -0.000000002073829
66 -0.000000049845967
67 -0.000000000557196
68 -0.000000008439440
69 0.000000003428506
70 -0.000001270407754
71 -0.000023651296182
72 0.000043560531459
73 -0.000000001534691
74 0.000000002999702
75 0.000000000025345
76 -0.000046626637404
77 -0.000000002758979
78 0.000053833543993
79 0.000060148636666
80 -0.000057917012831
81 -0.000018602293661
82 -0.000009669079825
83 -0.000000000322964
84 0.000000002025000
85 -0.014645598682898
86 0.18508307760539
87 -0.000981136109514
88 -0.083283812053503
89 -0.000003735034082
90 -0.003603037533636
91 0.11702197819659
92 0.000000814324786
93 0.000836217711760
94 -0.027591095743432
95 0.000001131974340
96 0.001233906799597
97 -0.017604111927549
98 -0.005388721347787
99 -0.005483015408849
100 0.010871736756636
101 0.000000018610136
102 -0.000000564204213
103 -0.000556000461444
104 -0.004238382528731
105 -0.003719922995636
106 0.007958305524367
107 0.000000008460837
108 -0.000000444494108
109 -0.000597884048289
110 0.000000159997971
111 0.000156706862109
112 0.003371202747182
113 0.000000068422154
114 0.000072535911098
115 -0.002235889412530
116 -0.000000283081957
117 -0.000282780228828
118 -0.002287053692649
119 0.000000013699110
120 -0.005567034208917
121 0.50707782671829
122 0.000154198660213
123 -0.054102622956931
124 0.000000218385708
125 0.000522075258847
126 -0.019575679336005
127 -0.000000079116076
128 -0.000042656990671
129 0.004392026974067
130 -0.000000917900368
131 -0.000914586189995
132 0.023927267374341
133 -0.001630656879309
134 -0.001615760363804
135 0.003246417243112
136 0.000000003279388
137 -0.000000166617581
138 -0.000171630671203
139 -0.002854212046766
140 -0.002898077102455
141 0.005752289149221
142 0.000000010955727
143 -0.000000278092272
144 -0.000330234237090
145 -0.000000083322923
146 -0.000086345080355
147 -0.001864584694608
148 -0.000000037415735
149 -0.000038269741667
150 0.001252705037509
151 0.000000149205167
152 0.000154113823186
153 0.001248897838660
154 -0.000000009038882
155 0.004472922390074
156 -0.056835861802567
157 0.000285087045921
158 0.027457383448290
159 -0.035988248475971
160 0.000000161572822
161 0.000000046141422
162 0.008589522794311
163 -0.000000063599003
164 0.000000030583178
165 0.004914604763607
166 -0.000000003365023
167 -0.000000010558531
168 -0.003353710642107
169 0.001423584558614
170 0.001930126083493
171 0.000000017088877
172 0.000000018143760
173 -0.000002118945856
174 -0.002263270235913
175 0.002191189549471
176 0.000072080686442
177 0.000000008509114
178 0.000000008068698
179 -0.000011937837889
180 -0.001031045639518
181 0.000000000367108
182 -0.000000011850140
183 0.000567489221626
184 0.000000003896480
185 0.000000013478212
186 0.000815803661094
187 -0.000000004389008
188 0.000000002420418
189 0.000002233400877
190 0.001698436551102
191 -0.15570792926795
192 -0.000041265673269
193 0.016185342523556
194 0.006034472447643
195 0.000000002162141
196 -0.000000051672408
197 -0.001285708297308
198 0.000000013897023
199 -0.000000006232282
200 -0.007176629932506
201 0.000000015325191
202 0.000000033296088
203 -0.000997682002304
204 0.000517530138269
205 0.000480151864035
206 0.000000007704407
207 0.000000003712722
208 -0.000000571191992
209 -0.001779744379316
210 0.000770609982131
211 0.001009134397185
212 -0.000000000106702
213 0.000000020741323
214 -0.000000138591271
215 0.000571077143619
216 0.000000001029335
217 0.000000004406735
218 -0.000376697204222
219 -0.000000001064012
220 -0.000000006982878
221 -0.000389483183895
222 -0.000000000316986
223 0.000000001070623
224 0.000000263635677
225 0.004475161976045
226 -0.056863334562699
227 0.000285242612393
228 0.027464865484887
229 0.036005228728937
230 -0.000000151250985
231 -0.000000080074925
232 -0.008593195284777
233 0.000000058062391
234 -0.000000019764678
235 -0.004919157306258
236 -0.000000013935004
237 -0.000000012232962
238 -0.003355300214208
239 0.001424383029683
240 0.001930917184525
241 0.000000020168291
242 0.000000017850064
243 -0.000002118395915
244 -0.002264917425492
245 0.002192004069416
246 0.000072913356075
247 0.000000009973530
248 0.000000007416367
249 -0.000011944901771
250 0.001031566012544
251 0.000000000917011
252 0.000000009680163
253 -0.000567837621090
254 -0.000000004709328
255 -0.000000013790476
256 -0.000816153415306
257 0.000000003479028
258 0.000000000803174
259 -0.000002235629919
260 0.001699325582501
261 -0.15578319542603
262 -0.000041315852257
263 0.016193933329417
264 -0.006037069378503
265 0.000000008314886
266 -0.000000033131967
267 0.001286479268851
268 -0.000000012472778
269 0.000000003872022
270 0.007180717659585
271 -0.000000003613276
272 -0.000000024327741
273 -0.000998161433267
274 0.000517768606596
275 0.000480392826671
276 0.000000004536221
277 0.000000004403884
278 -0.000000572016892
279 -0.001780522408765
280 0.000770998829632
281 0.001009523579133
282 0.000000004796085
283 0.000000013618167
284 -0.000000137753827
285 -0.000571356878397
286 -0.000000001142998
287 -0.000000002968836
288 0.000376886591872
289 0.000000003922615
290 0.000000004994994
291 0.000389669099833
292 -0.000000002389122
293 -0.000000001011882
294 -0.000000264365656
295 -0.014645376322117
296 0.18508045508406
297 -0.000981119978946
298 -0.083283190667546
299 0.000003160048336
300 0.003602978776705
301 -0.11702047518190
302 -0.000000664198902
303 -0.000836195294588
304 0.027590749577775
305 -0.000001179578567
306 -0.001233891240439
307 0.017603671094942
308 -0.005388645041890
309 -0.005482941900016
310 0.010871586941906
311 0.000000015587286
312 -0.000000422590384
313 -0.000555996390327
314 -0.004238299917492
315 -0.003719837744984
316 0.007958137662475
317 0.000000005903325
318 -0.000000441184311
319 -0.000597882784455
320 -0.000000129466817
321 -0.000156707515240
322 -0.003371153046092
323 -0.000000058151813
324 -0.000072534253178
325 0.002235855951198
326 0.000000231849775
327 0.000282779447175
328 0.002287020472973
329 -0.000000012379713
330 -0.005566942491793
331 0.50707018918977
332 0.000154184508592
333 -0.054101859196386
334 -0.000000295256818
335 -0.000522093470680
336 0.019575716266751
337 0.000000038014391
338 0.000042652818473
339 -0.004391969737508
340 0.000000733204431
341 0.000914577211983
342 -0.023926912201094
343 -0.001630637735065
344 -0.001615739782924
345 0.003246377517989
346 0.000000003292005
347 -0.000000131611755
348 -0.000171631223257
349 -0.002854173751097
350 -0.002898042169632
351 0.005752215920729
352 0.000000009407008
353 -0.000000243792834
354 -0.000330239383856
355 0.000000068476239
356 0.000086344301403
357 0.001864554276058
358 0.000000030255953
359 0.000038266880402
360 -0.001252684837456
361 -0.000000122126468
362 -0.000154109916847
363 -0.001248877227946
364 0.000000007537437
365 0.010130083869137
366 -0.12806366501006
367 0.000666590930626
368 0.057977234759845
369 -0.000002074110108
370 0.081042276726182
371 -0.002502372238295
372 0.000000462411979
373 -0.019065717402462
374 0.000545448926144
375 0.000000597062526
376 -0.012174755177668
377 0.000883646578655
378 0.003581166045783
379 -0.007533209647001
380 0.003952043601218
381 0.000000319901151
382 -0.000000008792324
383 0.000385685565444
384 0.003565241641869
385 -0.005477587898018
386 0.001912346256149
387 0.000000234446537
388 -0.000000005474560
389 0.000420057713633
390 0.000000088116554
391 0.002334079561694
392 0.000113715437793
393 -0.000000154507633
394 -0.001472232493821
395 0.000051502788225
396 0.000000036286870
397 -0.001659263845084
398 -0.000204068057623
399 0.000000005587167
400 0.003859442350431
401 -0.35083717286380
402 -0.000109988375663
403 0.037340668778261
404 0.000000039269691
405 -0.013635056759896
406 0.000408388368941
407 -0.000000057819038
408 0.003040681661217
409 -0.000008786323118
410 -0.000000501357989
411 0.016573233041192
412 -0.000648573784106
413 0.001141151037144
414 -0.002248553281365
415 0.001107402244221
416 0.000000092021527
417 -0.000000001404991
418 0.000119023066583
419 0.001897757612695
420 -0.003971579611119
421 0.002073821998425
422 0.000000143675053
423 -0.000000006818677
424 0.000243918237040
425 -0.000000044692693
426 -0.001288676200645
427 -0.000061069970448
428 0.000000080110778
429 0.000862031373137
430 -0.000026868993251
431 -0.000000020149238
432 0.000866909178240
433 0.000108802956435
434 -0.000000005438558
435 0.010130077858160
436 -0.12806362470494
437 0.000666589770043
438 0.057977158762856
439 0.000002983608987
440 -0.081042209665100
441 0.002502378166642
442 -0.000000655138237
443 0.019065689877821
444 -0.000545456012880
445 -0.000001100659800
446 0.012174758187664
447 -0.000883677937755
448 0.003581162625582
449 -0.007533202492269
450 0.003952039866687
451 0.000000395336433
452 -0.000000012254645
453 0.000385676502445
454 0.003565243959924
455 -0.005477597649782
456 0.001912353689858
457 0.000000403235714
458 -0.000000006636495
459 0.000420058716084
460 -0.000000115655045
461 -0.002334083332377
462 -0.000113710951378
463 0.000000208042756
464 0.001472234965276
465 -0.000051501567570
466 -0.000000052875230
467 0.001659266432530
468 0.000204060817811
469 -0.000000009533841
470 0.003859459226375
471 -0.35083675188213
472 -0.000110006426298
473 0.037340623820872
474 -0.000000292207510
475 0.013635128581551
476 -0.000408413631351
477 0.000000054686188
478 -0.003040690720925
479 0.000008786971147
480 0.000000676994544
481 -0.016573228198154
482 0.000648578388556
483 0.001141153006946
484 -0.002248553897104
485 0.001107400890158
486 0.000000121967580
487 -0.000000002332800
488 0.000119023790802
489 0.001897758072577
490 -0.003971583658273
491 0.002073825585696
492 0.000000216130929
493 -0.000000009356018
494 0.000243912435450
495 0.000000062432455
496 0.001288674271646
497 0.000061069690882
498 -0.000000111517734
499 -0.000862029028931
500 0.000026868076266
501 0.000000027755806
502 -0.000866908934422
503 -0.000108801664372
504 0.000000006068101
 Sym=     28.1
 Ene=       0.0000
 Spin= Alpha
 Occup=    1.964661
1 -0.000000011920107
2 -0.000000035223748
3 -0.000000230092218
4 -0.000000412499656
5 0.000000291503218
6 -0.000000072697892
7 0.000000659469254
8 0.000000012684721
9 0.000049355677935
10 -0.000043133556551
11 -0.000000860583385
12 -0.004730105477841
13 0.004409035277581
14 0.000019206906750
15 0.077603224781366
16 -0.070457021482292
17 -0.000010514761618
18 -0.041281491714662
19 0.037298730967775
20 0.000000734789757
21 0.003096682480773
22 -0.002834517132031
23 -0.000003194430140
24 -0.010827660640234
25 0.009518729573381
26 -0.000002491754573
27 -0.000001437460823
28 0.000003929215396
29 0.000000390631161
30 -0.000000347961558
31 0.000000258660093
32 0.000000648932026
33 0.000000234654140
34 -0.000000883586166
35 0.000000022350697
36 -0.000000010447552
37 0.000000014166205
38 0.000000370074853
39 0.000000156058098
40 -0.000000526132951
41 0.000000008123726
42 -0.000000006167878
43 0.000000003832001
44 0.000000075072417
45 0.000000113600689
46 -0.000000188673106
47 0.000000010466993
48 -0.000000014366221
49 0.000000028412661
50 0.000000036614070
51 0.000106093451705
52 -0.000090847739382
53 -0.000000023768463
54 -0.000082028402446
55 0.000074878148231
56 -0.000000025354466
57 -0.000060310899542
58 0.000047006884285
59 0.000000000081379
60 -0.000000083336642
61 -0.000111236755879
62 0.000074578189592
63 0.000000096658213
64 0.000121986943594
65 -0.000104400699836
66 0.000000015149625
67 0.000027252825051
68 0.000004343558896
69 0.000000003650376
70 0.000000005983951
71 0.000000000476154
72 0.000000003959796
73 -0.000000000844865
74 0.000000000458385
75 0.000000001482991
76 -0.000000007621063
77 -0.000000001047184
78 0.000000011633481
79 -0.000000002196047
80 -0.000000008315483
81 0.000000001359626
82 -0.000000005383223
83 0.000000000789958
84 -0.000000000856136
85 -0.007875212433445
86 0.22007480590088
87 0.002870885914287
88 -0.084145598957960
89 -0.000006947925055
90 -0.006649747908776
91 0.22309407794709
92 0.000001089219528
93 0.002103905060788
94 -0.029646763691376
95 0.000001305882141
96 -0.002008793740494
97 -0.071579200436636
98 -0.005472949066535
99 -0.005466774073748
100 0.010939723140282
101 0.000000018763447
102 -0.000000616389569
103 -0.000704011803230
104 -0.001899151744876
105 -0.001768857034308
106 0.003668008779184
107 0.000000029179074
108 -0.000000401479989
109 -0.000702878002987
110 0.000000184546745
111 0.000183252502842
112 0.004121454550147
113 0.000000081050455
114 0.000078557309172
115 -0.002770710388618
116 -0.000000328645896
117 -0.000324416341212
118 -0.002758801135564
119 0.000000019376053
120 -0.005707534252265
121 -0.12281411648206
122 -0.001520017146224
123 -0.079467709016218
124 0.000011251006709
125 0.010604957704449
126 -0.41760606446520
127 -0.000000604801137
128 -0.000800306577240
129 0.019723748873479
130 -0.000001584221853
131 -0.000846586961021
132 0.063440268823384
133 -0.003461578578678
134 -0.003451899689818
135 0.006913478268496
136 0.000000010710975
137 -0.000000343483681
138 -0.000337955132690
139 -0.006160651416137
140 -0.006159720937612
141 0.012320372353749
142 0.000000015650627
143 -0.000000610861111
144 -0.000657845187316
145 -0.000000106603949
146 -0.000095627942525
147 -0.002477910380205
148 -0.000000047300883
149 -0.000043053612432
150 0.001668013452184
151 0.000000190325089
152 0.000171351960453
153 0.001656452179191
154 -0.000000009660830
155 0.000000909656150
156 -0.000025981806586
157 -0.000000312715268
158 0.000006927850447
159 -0.000026479836442
160 0.000257926498563
161 -0.000235611401109
162 0.000003077285952
163 0.001303813226407
164 -0.001207169573797
165 0.000008451312679
166 -0.004311484977273
167 0.003988476561651
168 -0.000001294226571
169 0.000000637521595
170 0.000000656704976
171 -0.000120826211936
172 0.000110948386115
173 -0.000000000221972
174 -0.000000883470511
175 0.000000440659883
176 0.000000442810628
177 -0.000558219335609
178 0.000524103204066
179 -0.000000003983887
180 -0.000000520636116
181 -0.000006938813542
182 0.000004930430283
183 0.000000358221881
184 0.000021545715163
185 -0.000017903096160
186 0.000000340284767
187 -0.000012236319906
188 0.000011288229798
189 0.000000001490945
190 0.000000681796864
191 0.000014239773373
192 0.000000181886311
193 0.000010911820835
194 0.000049335876351
195 -0.002432760004294
196 0.002249497325764
197 -0.000002528403680
198 -0.000202235442751
199 0.000183291533535
200 -0.000008055061035
201 0.001124849991832
202 -0.001042160875565
203 -0.000000820350781
204 0.000000410792933
205 0.000000409557848
206 0.000031737818399
207 -0.000029538275345
208 -0.000000001267093
209 -0.000001393417642
210 0.000000690306051
211 0.000000703111591
212 -0.000013347176301
213 0.000014916984104
214 0.000000002117848
215 0.000000292475835
216 0.000020219579576
217 -0.000018459447423
218 -0.000000194765729
219 -0.000036249540573
220 0.000033141222148
221 -0.000000197631780
222 0.000009122127928
223 -0.000008375274590
224 0.000000002018555
225 -0.000002772137243
226 0.000077262143223
227 0.000001018064481
228 -0.000032421150159
229 -0.000077934296162
230 0.000257830810090
231 -0.000235588543139
232 0.000010928891053
233 0.001303808671483
234 -0.001207165468653
235 0.000025209155026
236 -0.004311456296254
237 0.003988464385625
238 0.000003839204093
239 -0.000001910339871
240 -0.000001928864222
241 0.000120828993570
242 -0.000110947822047
243 0.000000001995240
244 0.000000786297246
245 -0.000000494244620
246 -0.000000292052626
247 0.000558208758726
248 -0.000524088220509
249 0.000000004344602
250 -0.000001409324357
251 -0.000006940026044
252 0.000004928358788
253 0.000000923520826
254 0.000021544618287
255 -0.000017901307027
256 0.000000967286212
257 -0.000012233596287
258 0.000011289219866
259 0.000000000822880
260 -0.000001968270212
261 -0.000042823944550
262 -0.000000544346994
263 -0.000026105208306
264 0.000146016686171
265 -0.002432879519160
266 0.002249493028382
267 -0.000006654246465
268 -0.000202229397252
269 0.000183290050106
270 -0.000021508270655
271 0.001124852477039
272 -0.001042151538266
273 0.000002419571969
274 -0.000001211509465
275 -0.000001208062504
276 -0.000031736964811
277 0.000029538288089
278 0.000000000825191
279 0.000004384909707
280 -0.000002188665185
281 -0.000002196244522
282 0.000013336757020
283 -0.000014911384168
284 -0.000000002034503
285 0.000000869927791
286 0.000020222445419
287 -0.000018461773992
288 -0.000000585970655
289 -0.000036252804387
290 0.000033143463794
291 -0.000000581159951
292 0.000009121546811
293 -0.000008374394815
294 0.000000004039977
295 0.007878234695559
296 -0.22015841170241
297 -0.002872026131199
298 0.084186674763831
299 -0.000005520248988
300 -0.006652491297254
301 0.22317818540680
302 0.000000931382888
303 0.002104287289341
304 -0.029659523063088
305 0.000000843070279
306 -0.002007872954406
307 -0.071606333019536
308 0.005475018330809
309 0.005468841333424
310 -0.010943859664233
311 -0.000000012347441
312 0.000000497784875
313 0.000704238381567
314 0.001899140590364
315 0.001768874507135
316 -0.003668015097499
317 -0.000000024187053
318 0.000000343492929
319 0.000702916276680
320 0.000000145289192
321 0.000183319007524
322 0.004122898314876
323 0.000000063892932
324 0.000078588039907
325 -0.002771689704226
326 -0.000000258818838
327 -0.000324536297342
328 -0.002759758833604
329 0.000000015191161
330 0.005709643881271
331 0.12286097332044
332 0.001520613905002
333 0.079493009313451
334 0.000008905249458
335 0.010609730771367
336 -0.41776399627814
337 -0.000000496456217
338 -0.000800508328242
339 0.019730549968699
340 -0.000001218896750
341 -0.000847253291905
342 0.063462434474177
343 0.003462884853927
344 0.003453205057955
345 -0.006916089911882
346 -0.000000006726234
347 0.000000272324369
348 0.000338091749186
349 0.006163090098528
350 0.006162155979430
351 -0.012325246077959
352 -0.000000012998717
353 0.000000489873812
354 0.000658103740391
355 -0.000000084745649
356 -0.000095670898787
357 -0.002478852420510
358 -0.000000037765032
359 -0.000043072807995
360 0.001668647385608
361 0.000000151463251
362 0.000171428787889
363 0.001657082125463
364 -0.000000007949521
365 -0.008500098640871
366 0.23752801999774
367 0.003095362602600
368 -0.090791369388360
369 0.000005991663553
370 -0.24069989564752
371 0.007275272191732
372 -0.000000424563188
373 0.032024753685171
374 -0.002089637655710
375 -0.000002817444860
376 0.077300307898070
377 0.001512338404533
378 -0.005907531667593
379 0.011805193192448
380 -0.005897661524855
381 -0.000000477998743
382 0.000000013888944
383 -0.000747650377349
384 -0.002040586291316
385 0.003950837075820
386 -0.001910250784503
387 -0.000000150489104
388 0.000000016120641
389 -0.000686757138519
390 -0.000000164092970
391 -0.004444142222592
392 -0.000200739007245
393 0.000000293546463
394 0.002988606352473
395 -0.000086834233800
396 -0.000000073392642
397 0.002973836114363
398 0.000356153873361
399 -0.000000012025735
400 -0.006155888333191
401 -0.13254925745091
402 -0.001640403865530
403 -0.085679202179911
404 -0.000010705882430
405 0.45061403432215
406 -0.011906032511884
407 0.000000427467308
408 -0.021268766459025
409 0.000835495657732
410 0.000001820024228
411 -0.068401874131406
412 0.001099026662139
413 -0.003734741569610
414 0.007458865586412
415 -0.003724124016802
416 -0.000000310719728
417 0.000000008849619
418 -0.000372705077264
419 -0.006649091483072
420 0.013296742331462
421 -0.006647650848390
422 -0.000000528480054
423 0.000000016167715
424 -0.000714428587373
425 0.000000101559818
426 0.002673687763857
427 0.000107124426256
428 -0.000000181693848
429 -0.001800922032133
430 0.000048267982057
431 0.000000045437053
432 -0.001786206522224
433 -0.000191990481552
434 0.000000005239495
435 0.008499228132892
436 -0.23750408334060
437 -0.003095038883711
438 0.090779380981544
439 0.000008255166774
440 -0.24067569892285
441 0.007274482689630
442 -0.000000661957760
443 0.032021087773198
444 -0.002089539785342
445 -0.000003538297736
446 0.077292400807729
447 0.001512609292448
448 0.005906933807223
449 -0.011804004272547
450 0.005897070465324
451 0.000000662543629
452 -0.000000023039929
453 0.000747582831767
454 0.002040484331188
455 -0.003950873691802
456 0.001910389360614
457 0.000000239244890
458 -0.000000020338022
459 0.000686728147997
460 -0.000000220282395
461 -0.004443726821205
462 -0.000200714832477
463 0.000000395849927
464 0.002988362556725
465 -0.000086824567987
466 -0.000000100310081
467 0.002973522590667
468 0.000356111773693
469 -0.000000020113964
470 0.006155273556701
471 0.13253562775653
472 0.001640241420948
473 0.085672117334142
474 -0.000014152488699
475 0.45056859584780
476 -0.011904647615660
477 0.000000599387044
478 -0.021266827575874
479 0.000835445198499
480 0.000002367173664
481 -0.068395555046151
482 0.001098833971155
483 0.003734362906442
484 -0.007458112842826
485 0.003723749936384
486 0.000000413361352
487 -0.000000012795438
488 0.000372663613045
489 0.006648386029045
490 -0.013295337166042
491 0.006646951136997
492 0.000000709919486
493 -0.000000020186650
494 0.000714346681168
495 0.000000133479881
496 0.002673414522558
497 0.000107110817642
498 -0.000000238365318
499 -0.001800732971701
500 0.000048261581578
501 0.000000059283265
502 -0.001786028990984
503 -0.000191965823201
504 0.000000007787927
 Sym=     29.1
 Ene=       0.0000
 Spin= Alpha
 Occup=    1.964653
1 -0.000000016091934
2 -0.000000049131604
3 -0.000000174443232
4 -0.000003141999822
5 -0.000001011135488
6 0.000000312475841
7 -0.000000703735717
8 0.000082013219940
9 -0.000000026541234
10 -0.000000012195692
11 -0.006246226683088
12 0.000001935245412
13 0.000000221477036
14 0.11889648110533
15 -0.000030029657780
16 -0.000007857742948
17 -0.065519400004614
18 0.000015967728975
19 0.000004173042032
20 0.004601347126195
21 -0.000001135702900
22 -0.000000237212466
23 -0.019121938450301
24 0.000004740331965
25 0.000001758536666
26 0.000039726776278
27 -0.000015143854611
28 -0.000024582921666
29 -0.000000101984669
30 0.000000086803566
31 -0.000004075372096
32 -0.000010390163182
33 0.000004315054152
34 0.000006075109030
35 -0.000000001023415
36 0.000000004250455
37 -0.000000188345860
38 -0.000005916239812
39 0.000002405646003
40 0.000003510593809
41 -0.000000000313616
42 0.000000003666679
43 -0.000000053987571
44 -0.000002046067369
45 0.000000576104769
46 0.000001469962599
47 -0.000000008460568
48 -0.000000007699357
49 -0.000000375223931
50 0.000219762846629
51 -0.000000039836767
52 -0.000000008428034
53 -0.000145852820899
54 0.000000020530806
55 -0.000000000414531
56 -0.000148989977496
57 0.000000032915825
58 0.000000011721925
59 -0.000021754540999
60 -0.000471870418815
61 0.000000051468096
62 0.000000024595095
63 0.000314454018808
64 -0.000000026385060
65 0.000000002053352
66 0.000318626581017
67 -0.000000042666636
68 -0.000000035051134
69 0.000030109722840
70 -0.000000093368499
71 -0.000000022456456
72 -0.000000033756478
73 0.000000000018280
74 -0.000000000083698
75 -0.000000000086173
76 -0.000000012823786
77 0.000000000160809
78 -0.000000045884302
79 0.000000072081570
80 0.000000091931415
81 -0.000000032634107
82 0.000000078765165
83 -0.000000000103455
84 0.000000000091088
85 -0.000010168795157
86 0.000279710979440
87 0.000003822571340
88 -0.000136216543539
89 0.000283064194859
90 -0.000008819568524
91 0.000282918971630
92 0.001769373841043
93 0.000000831517203
94 -0.000042719510273
95 -0.005859940184211
96 0.000004470074919
97 -0.000091349498941
98 -0.000006944272733
99 -0.000006925395453
100 0.000013869668186
101 -0.000000496194741
102 -0.000162994176542
103 -0.000000672634611
104 0.000000395236176
105 -0.000000677852244
106 0.000000282616068
107 0.000025416230588
108 -0.000673218650889
109 0.000000103120760
110 -0.000020963847565
111 0.000000208912314
112 0.000004849540417
113 -0.000014244084111
114 0.000000104235994
115 -0.000003418524770
116 0.000042370037046
117 -0.000000384521275
118 -0.000003087816449
119 0.000002249187734
120 -0.000007055708781
121 -0.000156194090189
122 -0.000002017698828
123 -0.000085625332868
124 -0.003165087667370
125 0.000017480001485
126 -0.000529893563693
127 -0.000317184071274
128 -0.000000621057485
129 0.000022886860906
130 0.001553610618862
131 -0.000002671386569
132 0.000074632065138
133 -0.000004380508076
134 -0.000004377599000
135 0.000008758107076
136 -0.000001419221329
137 0.000041812248874
138 -0.000000478513894
139 -0.000008185240152
140 -0.000008177506685
141 0.000016362746837
142 -0.000001471100567
143 -0.000001894646173
144 -0.000000865472142
145 0.000028843974047
146 -0.000000153170703
147 -0.000003166317763
148 0.000012556303731
149 -0.000000067167894
150 0.000002119153516
151 -0.000051254555757
152 0.000000272667957
153 0.000002128907539
154 0.000003197037577
155 0.011578224381809
156 -0.32499850470897
157 -0.004213661465440
158 0.12376983914228
159 -0.32811779213161
160 0.000000828390030
161 0.000000941386967
162 0.044001787530065
163 -0.000000562618527
164 -0.000000180107566
165 0.10569619846443
166 0.000001161455864
167 -0.000000102366851
168 -0.016141302693552
169 0.008071378149834
170 0.008069924543718
171 0.000000125690624
172 0.000000092092504
173 -0.000013705111223
174 -0.005198882976808
175 0.002602619734039
176 0.002596263242768
177 0.000000180542530
178 0.000000022856559
179 -0.000021603537316
180 -0.006065913136480
181 -0.000000022651236
182 -0.000000023804431
183 0.004069731057169
184 0.000000038925916
185 0.000000042725857
186 0.004068545414097
187 -0.000000008536094
188 -0.000000010788861
189 -0.000008934761181
190 0.008348548747224
191 0.18105545383876
192 0.002257851386236
193 0.11640980604621
194 0.61496171386114
195 -0.000001093554386
196 -0.000001725584770
197 -0.028892156027839
198 0.000000158149834
199 0.000000104906092
200 -0.093019003818702
201 -0.000000079816076
202 0.000000233342533
203 -0.010184852557326
204 0.005092423219312
205 0.005092429338014
206 0.000000041919774
207 0.000000051402762
208 0.000000722961111
209 -0.018185424705073
210 0.009091832306682
211 0.009093592398392
212 0.000000095410101
213 0.000000087362909
214 0.000007361690158
215 0.003651954676683
216 0.000000010185627
217 0.000000014281806
218 -0.002450920517841
219 -0.000000015778226
220 -0.000000022762602
221 -0.002448690826846
222 0.000000002112773
223 0.000000003601548
224 0.000014613600167
225 -0.011547598598037
226 0.32415028014830
227 0.004201987868619
228 -0.12334775999493
229 -0.32726844520991
230 0.000001024843829
231 0.000000979707629
232 0.043872280331231
233 -0.000000576397013
234 -0.000000189109916
235 0.10542173807611
236 0.000001120371513
237 -0.000000110807377
238 0.016099292617723
239 -0.008050372587487
240 -0.008048920030236
241 -0.000000135753764
242 -0.000000097599254
243 0.000013667006830
244 0.005200346017454
245 -0.002603154810182
246 -0.002597191207272
247 -0.000000187080734
248 -0.000000025584117
249 0.000021532972132
250 -0.006051238138600
251 -0.000000025645002
252 -0.000000027046608
253 0.004059940499298
254 0.000000043122379
255 0.000000046947306
256 0.004058647396271
257 -0.000000008715998
258 -0.000000010660473
259 -0.000008914921858
260 -0.008327369063910
261 -0.18058167998801
262 -0.002251785978768
263 -0.11615745627656
264 0.61336417585058
265 -0.000000906406339
266 -0.000001757827393
267 -0.028823801015353
268 0.000000164863992
269 0.000000110117575
270 -0.092796702320296
271 -0.000000089201873
272 0.000000241605014
273 0.010158451201241
274 -0.005079223600326
275 -0.005079227600915
276 -0.000000040455956
277 -0.000000053163428
278 -0.000000722666900
279 0.018136000364444
280 -0.009067120553202
281 -0.009068879811242
282 -0.000000088181527
283 -0.000000090823103
284 -0.000007342966240
285 0.003642440912741
286 0.000000009560022
287 0.000000015729464
288 -0.002444529801790
289 -0.000000014694231
290 -0.000000025384189
291 -0.002442317489160
292 0.000000001868116
293 0.000000004280899
294 0.000014575470419
295 -0.000009246163127
296 0.000253073376411
297 0.000003505929134
298 -0.000127110730027
299 0.000283142222359
300 0.000007887862770
301 -0.000256608370118
302 0.001769366525088
303 -0.000001603483045
304 0.000039233520713
305 -0.005859967043399
306 -0.000001204267072
307 0.000082728935436
308 -0.000006294914937
309 -0.000006289851399
310 0.000012584766337
311 0.000000495953896
312 0.000162989970497
313 -0.000000697205669
314 0.000000598419485
315 -0.000000351530109
316 -0.000000246889376
317 -0.000025415552690
318 0.000673213794407
319 -0.000000188548833
320 -0.000020967389108
321 -0.000000185072422
322 -0.000004365108346
323 -0.000014243863653
324 -0.000000089368789
325 0.000003103340023
326 0.000042374568067
327 0.000000337669499
328 0.000002753067371
329 0.000002249715476
330 -0.000006404524142
331 -0.000141705275933
332 -0.000001812248551
333 -0.000075665071566
334 -0.003165016395664
335 -0.000014250077310
336 0.000480135996397
337 -0.000317185571098
338 0.000000695903739
339 -0.000020540109437
340 0.001553611837710
341 0.000001647344527
342 -0.000066891133674
343 -0.000003965345642
344 -0.000003968317018
345 0.000007933662660
346 0.000001418972376
347 -0.000041811152661
348 -0.000000413372923
349 -0.000007440532368
350 -0.000007455602678
351 0.000014896135046
352 0.000001471011259
353 0.000001898279427
354 -0.000000790810025
355 0.000028843458379
356 0.000000126508936
357 0.000002866462527
358 0.000012555984727
359 0.000000056798085
360 -0.000001912695301
361 -0.000051253544911
362 -0.000000226527634
363 -0.000001933067739
364 0.000003196857274
365 -0.000003447142985
366 0.000092235289257
367 0.000001337324470
368 -0.000055316305831
369 0.000287828594291
370 -0.000094093722472
371 0.000002976032954
372 0.001775672001443
373 0.000015916389435
374 -0.000000572641490
375 -0.005877157862720
376 0.000030425395607
377 -0.000000773560716
378 -0.000002300933734
379 0.000004610644702
380 -0.000002309710968
381 0.000163985002835
382 0.000000565851223
383 -0.000000243504534
384 0.000001278601892
385 -0.000001387166093
386 0.000000108564201
387 0.000673515346052
388 -0.000025733259277
389 0.000000073705707
390 -0.000021766223614
391 -0.000001492882216
392 -0.000000053544362
393 0.000043840220920
394 0.000001196963985
395 -0.000000032932279
396 -0.000014637767552
397 0.000000805947686
398 0.000000104769580
399 0.000002286178976
400 -0.000002293280325
401 -0.000051292960564
402 -0.000000682541549
403 -0.000023036932856
404 -0.003181871268104
405 0.000175340663047
406 -0.000005566173407
407 -0.000318629313511
408 -0.000006869913479
409 0.000000238678410
410 0.001554057511848
411 -0.000022644028303
412 0.000000628042172
413 -0.000001446979231
414 0.000002897381017
415 -0.000001450401785
416 -0.000041822761051
417 0.000001432307016
418 -0.000000157190069
419 -0.000002820758424
420 0.000005663960213
421 -0.000002843201790
422 0.000000236741134
423 0.000001568500787
424 -0.000000296182752
425 0.000029123595819
426 0.000001053581462
427 0.000000049416225
428 -0.000051740967916
429 -0.000000686459803
430 0.000000020647774
431 0.000012667563915
432 -0.000000727068058
433 -0.000000086946598
434 0.000003265407565
435 -0.000009302461689
436 0.000256730104019
437 0.000003460487574
438 -0.000117347499849
439 0.000287822791684
440 0.000260743937442
441 -0.000008176319152
442 0.001775676856994
443 -0.000037970728096
444 0.000001064294511
445 -0.005877146957080
446 -0.000083975794353
447 0.000002996152128
448 -0.000006395865327
449 0.000012772641806
450 -0.000006376776479
451 -0.000163985077749
452 -0.000000567053617
453 -0.000000662219020
454 -0.000000099556758
455 0.000001437461265
456 -0.000001337904507
457 -0.000673509549687
458 0.000025733594051
459 -0.000000070276380
460 -0.000021764580155
461 0.000004576207552
462 0.000000196235640
463 0.000043837885513
464 -0.000003264018373
465 0.000000098194070
466 -0.000014637637076
467 -0.000002875608326
468 -0.000000361471808
469 0.000002286485434
470 -0.000006533229242
471 -0.000143347941395
472 -0.000001831152499
473 -0.000082938204277
474 -0.003181811550434
475 -0.000487616117433
476 0.000015577238415
477 -0.000318629048703
478 0.000021628829757
479 -0.000000661204039
480 0.001554043943654
481 0.000070211719308
482 -0.000002242762429
483 -0.000004030553728
484 0.000008060393362
485 -0.000004029839634
486 0.000041820725105
487 -0.000001432440265
488 -0.000000436619389
489 -0.000007434888767
490 0.000014871113790
491 -0.000007436225023
492 -0.000000236394739
493 -0.000001568094430
494 -0.000000789155771
495 0.000029123366987
496 -0.000002911029394
497 -0.000000136647085
498 -0.000051740758213
499 0.000001947436702
500 -0.000000060884254
501 0.000012667661223
502 0.000001958119064
503 0.000000244215557
504 0.000003265285672
 Sym=     30.1
 Ene=       0.0000
 Spin= Alpha
 Occup=    1.964650
1 -0.000027471780836
2 -0.000080476484196
3 -0.000599693646844
4 0.000026586199397
5 0.001265067776674
6 -0.000346553457089
7 0.002196387373339
8 0.000000127005067
9 -0.000000202778424
10 -0.000000201354786
11 -0.000009630417484
12 0.000014730329060
13 0.000015305906288
14 0.000184383734994
15 -0.000247434960754
16 -0.000250003845875
17 -0.000101720209342
18 0.000129370084230
19 0.000129882920375
20 0.000007134282493
21 -0.000009517136563
22 -0.000009673584084
23 -0.000029740362878
24 0.000040901972287
25 0.000040748680070
26 -0.023950400611875
27 0.016369525205782
28 0.007580875406093
29 0.000000467544267
30 0.000000236777699
31 0.002465730456467
32 0.006306811388120
33 -0.004121959728779
34 -0.002184851659340
35 -0.000000041028007
36 -0.000000035251490
37 0.000118795652592
38 0.003583903992947
39 -0.002372264920897
40 -0.001211639072050
41 -0.000000040225280
42 -0.000000030647873
43 0.000034050515756
44 0.001234745260170
45 -0.000874719827019
46 -0.000360025433151
47 0.000000244148930
48 0.000000137081419
49 0.000238191612763
50 0.000000341721322
51 -0.000000409309654
52 -0.000000399001990
53 -0.000000226374750
54 0.000000185717668
55 0.000000183886421
56 -0.000000232092513
57 0.000000363428858
58 0.000000351430923
59 -0.000000032888777
60 -0.000000742877356
61 0.000000669736057
62 0.000000610235549
63 0.000000496451553
64 -0.000000233574429
65 -0.000000199838388
66 0.000000500223007
67 -0.000000664970781
68 -0.000000618878513
69 0.000000046296089
70 0.000055335280389
71 0.000014693878592
72 0.000015017154139
73 -0.000000002067516
74 0.000000005096758
75 0.000000002594284
76 0.000033430723238
77 -0.000000003748425
78 0.000002376618551
79 -0.000048317597585
80 -0.000048885469918
81 0.000022506034644
82 -0.000048040590201
83 -0.000000001808979
84 -0.000000000706733
85 0.003258315354980
86 -0.089752169706892
87 -0.001229730325715
88 0.044387982347786
89 0.000003371087991
90 0.002831423053068
91 -0.091004478402244
92 0.000002346928615
93 -0.000423694809025
94 0.013833685426542
95 -0.000010079443700
96 -0.000947874735658
97 0.029200970228440
98 0.002228971673060
99 0.002227750078478
100 -0.004456721751538
101 -0.000000007053053
102 -0.000000017570664
103 0.000229388096316
104 -0.000364041792819
105 0.000389036579580
106 -0.000024994786761
107 0.000000038468894
108 -0.000000975533649
109 -0.000010578201716
110 -0.000000103390879
111 -0.000061499038426
112 -0.001553774830327
113 -0.000000050235955
114 -0.000033109018632
115 0.001163551635602
116 0.000000188949376
117 0.000115618636914
118 0.000921056049802
119 -0.000000003440253
120 0.002263895159771
121 0.050111810283420
122 0.000648160922707
123 0.027286425231000
124 -0.000009665615560
125 -0.005405863726692
126 0.17020994249783
127 -0.000000287470026
128 0.000233285520461
129 -0.007320196011602
130 0.000003088237862
131 0.000734152255557
132 -0.023855299175195
133 0.001404899260769
134 0.001408318999283
135 -0.002813218260052
136 -0.000000008424932
137 0.000000204893620
138 0.000151468677457
139 0.002632103740754
140 0.002641073714233
141 -0.005273177454987
142 -0.000000007700265
143 0.000000256226522
144 0.000273732743312
145 0.000000086880686
146 0.000047293270963
147 0.001017527574555
148 0.000000038122670
149 0.000020592154622
150 -0.000673159198177
151 -0.000000154685341
152 -0.000084042735873
153 -0.000691997297235
154 0.000000007800600
155 -0.009164384740030
156 0.25325632881328
157 0.003495412021000
158 -0.12621856148602
159 0.25384523190397
160 -0.000001526119223
161 -0.000001531333543
162 -0.038737668676054
163 -0.000003602321678
164 -0.000003684554355
165 -0.082129784020330
166 0.000012676345758
167 0.000012971865658
168 0.012554360824096
169 -0.006277564500944
170 -0.006276796323152
171 0.000000334073400
172 0.000000341570689
173 0.000011836170570
174 -0.000480551526373
175 0.000325850062659
176 0.000154701463714
177 0.000001455570856
178 0.000001525616149
179 0.000020076056715
180 0.004384188872243
181 0.000000058462922
182 0.000000049010353
183 -0.002968396853282
184 -0.000000113291069
185 -0.000000101916019
186 -0.002913609753438
187 0.000000034854829
188 0.000000036161731
189 0.000005934810510
190 -0.006322608255848
191 -0.14148485922851
192 -0.001818016666347
193 -0.075231489781655
194 -0.47729615143742
195 0.000008805084499
196 0.000009013263865
197 0.020399893802081
198 0.000000596522808
199 0.000000593767804
200 0.066378598660404
201 -0.000003421410559
202 -0.000003513070244
203 0.007886917274952
204 -0.003942555156394
205 -0.003944362118558
206 -0.000000132614392
207 -0.000000137629553
208 -0.000000419004580
209 0.014772169430725
210 -0.007384248220843
211 -0.007387921209882
212 -0.000000086465169
213 -0.000000073175826
214 -0.000005474296751
215 -0.002843282187424
216 -0.000000074750071
217 -0.000000074935927
218 0.001905380711988
219 0.000000132678846
220 0.000000133328661
221 0.001909282638188
222 -0.000000032391102
223 -0.000000032791565
224 -0.000011494638270
225 -0.009200171861564
226 0.25426197168705
227 0.003508419337330
228 -0.12660137529683
229 -0.25485987992925
230 -0.000000020351377
231 -0.000000012457552
232 0.038873758786112
233 -0.000003804852976
234 -0.000003888241844
235 0.082456663206404
236 0.000012246740555
237 0.000012514489900
238 0.012604288092864
239 -0.006302528972600
240 -0.006301759120265
241 -0.000000461785181
242 -0.000000474918863
243 0.000011877498558
244 -0.000464475661796
245 0.000317797068797
246 0.000146678592999
247 -0.000001488696792
248 -0.000001537444761
249 0.000020146264661
250 -0.004402951295923
251 -0.000000000432885
252 0.000000001049448
253 0.002980985157697
254 -0.000000020324401
255 -0.000000020694699
256 0.002926193881885
257 0.000000020905177
258 0.000000019286717
259 -0.000005962151975
260 -0.006348443711671
261 -0.14204479074608
262 -0.001824990363791
263 -0.075591536773138
264 0.47919814783489
265 0.000005922365092
266 0.000006181783337
267 -0.020489273809972
268 0.000000699698845
269 0.000000704813662
270 -0.066666323460883
271 -0.000003053852109
272 -0.000003128517260
273 0.007918421103409
274 -0.003958308495767
275 -0.003960112607642
276 0.000000051366668
277 0.000000052877951
278 -0.000000420548283
279 0.014828411231224
280 -0.007412366108315
281 -0.007416045122909
282 -0.000000086464538
283 -0.000000086704957
284 -0.000005498411777
285 0.002854578197420
286 -0.000000045200087
287 -0.000000046815554
288 -0.001912961728632
289 0.000000080617666
290 0.000000083559845
291 -0.001916856809280
292 -0.000000019975386
293 -0.000000020750189
294 0.000011541374049
295 0.003311506772495
296 -0.091236542951508
297 -0.001249039422866
298 0.044961134232566
299 -0.000002001774644
300 -0.002878958960799
301 0.092506027788200
302 0.000003061179819
303 0.000422324365884
304 -0.014036220699388
305 -0.000008221760629
306 0.000986878215059
307 -0.029687968309201
308 0.002265809613678
309 0.002264388865500
310 -0.004530198479178
311 -0.000000003765806
312 0.000000446141670
313 0.000232598566127
314 -0.000352258814622
315 0.000401184140349
316 -0.000048925325727
317 -0.000000038515418
318 0.000001099084305
319 -0.000012360536563
320 0.000000024381758
321 0.000062774919515
322 0.001581258543742
323 0.000000001462231
324 0.000033733131657
325 -0.001182053443519
326 -0.000000034173792
327 -0.000117954524048
328 -0.000939427512767
329 0.000000008035009
330 0.002302540301216
331 0.050941464824261
332 0.000658363130365
333 0.027813141588701
334 -0.000001079286447
335 0.005506651344190
336 -0.17302198813253
337 -0.000000654674399
338 -0.000236086539659
339 0.007452069594736
340 0.000001847420750
341 -0.000753707081630
342 0.024280127087308
343 0.001428216684432
344 0.001431566906584
345 -0.002859783591017
346 -0.000000003982941
347 0.000000051130597
348 0.000154135112349
349 0.002673843818447
350 0.002682696888895
351 -0.005356540707342
352 -0.000000000253845
353 0.000000206795208
354 0.000277991831550
355 0.000000008759888
356 -0.000048170185038
357 -0.001034241144290
358 0.000000004418839
359 -0.000020987298860
360 0.000684434693437
361 -0.000000016171463
362 0.000085614383800
363 0.000703145408819
364 0.000000003016084
365 0.006611378822305
366 -0.18207409398312
367 -0.002495918255682
368 0.089767751565275
369 -0.000004226192528
370 0.18382973021455
371 -0.005745310263035
372 0.000003389947492
373 -0.027912935895506
374 0.000831930139546
375 -0.000007471849318
376 -0.059251841851343
377 0.001969460370377
378 0.004515958411917
379 -0.009022666361895
380 0.004506707949978
381 0.000000629014508
382 -0.000000012237131
383 0.000471057693365
384 -0.000274800459053
385 -0.000025155683138
386 0.000299956142192
387 0.000001158937663
388 -0.000000036833044
389 0.000038313782988
390 0.000000075211616
391 0.003145434726978
392 0.000136267416173
393 -0.000000127157380
394 -0.002210929445587
395 0.000065921371532
396 0.000000026250408
397 -0.002009114075401
398 -0.000248743294941
399 0.000000011242808
400 0.004589939400437
401 0.10176504305094
402 0.001308133672924
403 0.055120024472339
404 0.000002858477903
405 -0.34453692791053
406 0.010901323471983
407 -0.000000819771812
408 0.014819949528949
409 -0.000450455962919
410 0.000001302834995
411 0.048273633197191
412 -0.001488075553521
413 0.002847960391576
414 -0.005693323902301
415 0.002845363510726
416 0.000000162664138
417 -0.000000003787322
418 0.000306357378286
419 0.005327628687029
420 -0.010658802519100
421 0.005331173832071
422 0.000000425538992
423 -0.000000010205901
424 0.000570139192059
425 -0.000000028769223
426 -0.002057349622115
427 -0.000095839936155
428 0.000000050873364
429 0.001376996166526
430 -0.000042594829787
431 -0.000000012275402
432 0.001383227998593
433 0.000171177597108
434 -0.000000000554211
435 0.006559629597540
436 -0.18062975632519
437 -0.002477154364182
438 0.089210764543265
439 0.000006668349021
440 -0.18236951757033
441 0.005698640340704
442 0.000001893593137
443 0.027715891746437
444 -0.000833602527632
445 -0.000011226529567
446 0.058777980859803
447 -0.001930116456997
448 0.004480113957365
449 -0.008951182375554
450 0.004471068418190
451 0.000000247899353
452 -0.000000018426868
453 0.000467946088313
454 -0.000286271008559
455 -0.000001858890260
456 0.000288129898819
457 -0.000000890235962
458 0.000000040127730
459 0.000040213382252
460 -0.000000179006994
461 -0.003118702205047
462 -0.000135019730682
463 0.000000329869602
464 0.002192929298074
465 -0.000065306854234
466 -0.000000089706518
467 0.001991248781164
468 0.000246454831899
469 -0.000000007471032
470 0.004552368171481
471 0.10095820900289
472 0.001298211438459
473 0.054607699392631
474 -0.000015429931018
475 0.34180186405942
476 -0.010801611823342
477 -0.000000053039099
478 -0.014691731199322
479 0.000447747870588
480 0.000003877029783
481 -0.047860599186791
482 0.001468614108000
483 0.002825283472446
484 -0.005648038645920
485 0.002822755173473
486 0.000000368449641
487 -0.000000010209493
488 0.000303730175257
489 0.005287033281311
490 -0.010577723586684
491 0.005290690305372
492 0.000000574014726
493 -0.000000021085012
494 0.000565961990413
495 0.000000140823649
496 0.002041096171052
497 0.000094973660147
498 -0.000000250636060
499 -0.001366026655682
500 0.000042204076100
501 0.000000061701310
502 -0.001372391216570
503 -0.000169624612196
504 0.000000012877967
 Sym=     31.1
 Ene=       0.0000
 Spin= Alpha
 Occup=    1.964649
1 -0.000000084929906
2 -0.000000249134662
3 -0.000001831805551
4 -0.000000759807600
5 0.000003501261786
6 -0.000000949322681
7 0.000006436875879
8 0.000000023110166
9 0.000062366998215
10 0.000064522935760
11 -0.000001510605508
12 -0.004509900706215
13 -0.004897666031935
14 0.000027702984414
15 0.075539202370184
16 0.080014762029795
17 -0.000015261593850
18 -0.039469536071742
19 -0.041598701224113
20 0.000001023076637
21 0.002902764069215
22 0.003097863006960
23 -0.000005988132369
24 -0.012525835226326
25 -0.013001871683940
26 -0.000065363562084
27 0.000096593661993
28 -0.000031230099909
29 0.000000485277935
30 -0.000000424069276
31 0.000006796980080
32 0.000017426935239
33 -0.000022019925948
34 0.000004592990709
35 0.000000005106593
36 -0.000000007744784
37 0.000000320024716
38 0.000009874940685
39 -0.000013035188747
40 0.000003160248062
41 0.000000000932349
42 -0.000000003364616
43 0.000000089507679
44 0.000003190529549
45 -0.000005847446715
46 0.000002656917166
47 0.000000034408189
48 0.000000002388025
49 0.000000668245358
50 0.000000049597166
51 0.000125595596029
52 0.000127140044710
53 -0.000000036414278
54 -0.000056169812112
55 -0.000059366702725
56 -0.000000030127302
57 -0.000112334362125
58 -0.000111209566855
59 -0.000000005112590
60 -0.000000144200773
61 -0.000206461276771
62 -0.000193124954144
63 0.000000097889808
64 0.000069886798959
65 0.000065768424111
66 0.000000095575831
67 0.000207110070790
68 0.000193335891259
69 0.000000004268193
70 0.000000147864687
71 0.000000050987284
72 0.000000006985932
73 -0.000000000712141
74 0.000000000009287
75 0.000000001231388
76 0.000000276518151
77 -0.000000000334746
78 -0.000000178778958
79 -0.000000168517874
80 -0.000000091224212
81 0.000000078952584
82 -0.000000131130888
83 0.000000000436650
84 -0.000000000696644
85 0.008508173995723
86 -0.23747197507748
87 -0.003088017578584
88 0.091613241464621
89 0.000007657038274
90 0.007581741145035
91 -0.24014377625207
92 -0.000000583754407
93 0.000164499218710
94 0.032378485054481
95 -0.000003417357748
96 -0.006051608216535
97 0.077878697567143
98 0.005892009532488
99 0.005860680714515
100 -0.011752690247003
101 -0.000000016658552
102 0.000000598958089
103 0.000518481730801
104 0.001890065327401
105 0.001947523123925
106 -0.003837588451326
107 0.000000004065935
108 0.000000205317986
109 -0.000263115483021
110 -0.000000207946844
111 -0.000203540254069
112 -0.004397370252298
113 -0.000000092643651
114 -0.000099470660523
115 0.002960681531061
116 0.000000371633618
117 0.000372548567076
118 0.002939009752763
119 -0.000000011475808
120 0.006181780231294
121 0.13270239194574
122 0.001631778315065
123 0.084291951520923
124 -0.000013252692402
125 -0.016032585299296
126 0.44978624701840
127 0.000000534308156
128 0.000457379321016
129 -0.021095387681440
130 0.000002210576604
131 0.003079946972484
132 -0.067966292900717
133 0.003729537730867
134 0.003718775244066
135 -0.007448312974934
136 -0.000000011526680
137 0.000000383326431
138 0.000425515862223
139 0.006675919364682
140 0.006657455172357
141 -0.013333374537039
142 -0.000000020746810
143 0.000000666038597
144 0.000682137841285
145 0.000000123503628
146 0.000139658307348
147 0.002673564861977
148 0.000000054473378
149 0.000062862621901
150 -0.001803374993450
151 -0.000000220170882
152 -0.000250233903213
153 -0.001783588670732
154 0.000000013125095
155 -0.000022788995834
156 0.000629018384146
157 0.000008730791178
158 -0.000320086537254
159 0.000630017841839
160 0.000232571986794
161 0.000248466644336
162 -0.000097063132532
163 0.001127351100920
164 0.001214107280042
165 -0.000203678147234
166 -0.003796928251027
167 -0.004086005412065
168 0.000031189599369
169 -0.000015597676631
170 -0.000015591922739
171 -0.000121423883408
172 -0.000130041417182
173 0.000000032338641
174 -0.000002228470229
175 0.000002382935340
176 -0.000000154465111
177 -0.000448551245967
178 -0.000491764777886
179 0.000000050090918
180 0.000010833602216
181 -0.000008820266504
182 -0.000007922295990
183 -0.000007653316982
184 0.000020190020769
185 0.000019527044042
186 -0.000006881485615
187 -0.000008356391480
188 -0.000008898168619
189 0.000000013236692
190 -0.000015653758807
191 -0.000351538449778
192 -0.000004532823138
193 -0.000183641152577
194 -0.001185042031771
195 -0.002266096052099
196 -0.002441883328834
197 0.000050240345451
198 -0.000196232109922
199 -0.000207100081185
200 0.000163572138280
201 0.000988507990840
202 0.001065817244693
203 0.000019576524164
204 -0.000009773715573
205 -0.000009802808591
206 0.000028133258829
207 0.000030507684763
208 -0.000000001563742
209 0.000036795278939
210 -0.000018383565418
211 -0.000018411713520
212 0.000001226973812
213 -0.000001484299513
214 -0.000000015178593
215 -0.000007054989160
216 0.000018220017684
217 0.000019345205988
218 0.000004695409931
219 -0.000032378969372
220 -0.000034425669126
221 0.000004769851274
222 0.000007934250517
223 0.000008471351750
224 -0.000000028434001
225 -0.000027574211580
226 0.000762522944836
227 0.000010475619673
228 -0.000373171861556
229 -0.000765396497894
230 0.000232620336059
231 0.000248640912277
232 0.000115837298233
233 0.001127349186691
234 0.001214110241735
235 0.000247887953583
236 -0.003796916982546
237 -0.004086033456708
238 0.000037814732459
239 -0.000018910297205
240 -0.000018904435254
241 0.000121415556979
242 0.000130036518798
243 0.000000032068294
244 -0.000000377721170
245 0.000001454366569
246 -0.000001076645398
247 0.000448524262519
248 0.000491755586132
249 0.000000059594673
250 -0.000013271425275
251 -0.000008824245659
252 -0.000007924971573
253 0.000009286915894
254 0.000020193526522
255 0.000019531688803
256 0.000008518569550
257 -0.000008354558636
258 -0.000008899223709
259 -0.000000018796829
260 -0.000019090190226
261 -0.000425972543602
262 -0.000005463257129
263 -0.000229943981250
264 0.001438235173053
265 -0.002265973858674
266 -0.002441704664179
267 -0.000061892715388
268 -0.000196233048558
269 -0.000207092653802
270 -0.000201305252371
271 0.000988484543118
272 0.001065792668608
273 0.000023771479627
274 -0.000011873450324
275 -0.000011898029303
276 -0.000028131411899
277 -0.000030501892445
278 -0.000000000429263
279 0.000044383038987
280 -0.000022174437452
281 -0.000022208601535
282 -0.000001231556018
283 0.000001484224787
284 -0.000000016470335
285 0.000008568357702
286 0.000018221636941
287 0.000019345417722
288 -0.000005710151165
289 -0.000032379654753
290 -0.000034423578469
291 -0.000005785507001
292 0.000007932763436
293 0.000008468977021
294 0.000000034840583
295 -0.008528121347977
296 0.23801932407130
297 0.003095568037881
298 -0.091883000132628
299 0.000006192201991
300 0.007598383767462
301 -0.24069167066349
302 -0.000000414644104
303 0.000162193243602
304 0.032461570973483
305 -0.000002957203229
306 -0.006057366764953
307 0.078057282248953
308 -0.005905541791646
309 -0.005874140478077
310 0.011779682269723
311 0.000000016161136
312 -0.000000468427083
313 -0.000519907819891
314 -0.001893030221782
315 -0.001944289004406
316 0.003837319226188
317 -0.000000005541713
318 -0.000000120933088
319 0.000262505384272
320 -0.000000164763632
321 -0.000204030588427
322 -0.004406761264022
323 -0.000000073545809
324 -0.000099652861359
325 0.002966067162847
326 0.000000294599418
327 0.000373388620486
328 0.002946223485332
329 -0.000000007390870
330 -0.006195618365697
331 -0.13300971220921
332 -0.001635654529394
333 -0.084455299234308
334 -0.000010774010896
335 -0.016063805179769
336 0.45081783366303
337 0.000000418469560
338 0.000458525876643
339 -0.021139719543186
340 0.000001836686763
341 0.003084216347327
342 -0.068110728827055
343 -0.003738105036392
344 -0.003727258750889
345 0.007465363787282
346 0.000000011858059
347 -0.000000310821766
348 -0.000426404033322
349 -0.006691898748719
350 -0.006673312934144
351 0.013365211682863
352 0.000000016388796
353 -0.000000527548573
354 -0.000683930446128
355 0.000000099917272
356 0.000139937498459
357 0.002679714309047
358 0.000000043851497
359 0.000062993149339
360 -0.001807617576747
361 -0.000000177904583
362 -0.000250739004832
363 -0.001787596436438
364 0.000000010280852
365 -0.007859638389404
366 0.21936719685391
367 0.002849063899490
368 -0.084499025174747
369 0.000005654493948
370 -0.22174870076349
371 0.007094472773719
372 -0.000000353519631
373 0.029917260640039
374 0.000316498231237
375 -0.000002772966535
376 0.071983328070979
377 -0.006183367022823
378 -0.005443267608636
379 0.010854621823629
380 -0.005411354214992
381 -0.000000431641715
382 0.000000014176695
383 -0.000466527266337
384 -0.001746484420249
385 0.003552049228532
386 -0.001805564808283
387 -0.000000100729276
388 -0.000000012141255
389 0.000314639691973
390 -0.000000152277080
391 -0.004059679902944
392 -0.000189354158740
393 0.000000273505201
394 0.002733453844480
395 -0.000093737976376
396 -0.000000069204060
397 0.002713178293443
398 0.000347783238835
399 -0.000000008949473
400 -0.005707283817682
401 -0.12258377063074
402 -0.001506875170562
403 -0.077828191861818
404 -0.000009969321093
405 0.41538530281964
406 -0.015257906361170
407 0.000000383740048
408 -0.019476086433686
409 0.000401094701175
410 0.000001710000684
411 -0.062738914005343
412 0.003011455838338
413 -0.003443958886403
414 0.006877706424886
415 -0.003433747538483
416 -0.000000284591128
417 0.000000010014602
418 -0.000400591809333
419 -0.006165468958158
420 0.012313499014417
421 -0.006148030056259
422 -0.000000491040375
423 0.000000017204730
424 -0.000633150892410
425 0.000000093729361
426 0.002468907570525
427 0.000132413689419
428 -0.000000167068311
429 -0.001666449257138
430 0.000059667518143
431 0.000000041317178
432 -0.001645937837577
433 -0.000237319124558
434 0.000000007164754
435 0.007933722592023
436 -0.22140763323070
437 -0.002877047971367
438 0.085505247813142
439 0.000007793001926
440 -0.22380381684954
441 0.007158558587061
442 -0.000000593259097
443 0.030229414034321
444 0.000307250999475
445 -0.000003464461182
446 0.072647081496342
447 -0.006205255880707
448 0.005493814346948
449 -0.010955587889009
450 0.005461773542061
451 0.000000602556286
452 -0.000000017857332
453 0.000471823167482
454 0.001745928854348
455 -0.003551957508888
456 0.001806028654540
457 0.000000184775373
458 0.000000010939644
459 -0.000313863384989
460 -0.000000204883086
461 -0.004094852035376
462 -0.000190936264712
463 0.000000369794195
464 0.002757354043068
465 -0.000094463800095
466 -0.000000094914690
467 0.002736466462274
468 0.000350631680454
469 -0.000000013268735
470 0.005758700435862
471 0.12372519312724
472 0.001521505634379
473 0.078443675356959
474 -0.000013313479977
475 0.41924163373425
476 -0.015378883716350
477 0.000000537777727
478 -0.019641869730044
479 0.000406018105461
480 0.000002224664212
481 -0.063278960645613
482 0.003027951505571
483 0.003475861576423
484 -0.006941428843153
485 0.003465567266730
486 0.000000386640070
487 -0.000000011566821
488 0.000403998577991
489 0.006225120414727
490 -0.012432760156211
491 0.006207639741485
492 0.000000664869001
493 -0.000000022270764
494 0.000639591647073
495 0.000000125286632
496 0.002491923905096
497 0.000133478934042
[truncated: 4,458,746 more chars]
