# Supplementary material for: FCIQMC-Tailored Distinguishable Cluster Approach: Open-Shell Systems
Source: J Chem Theory Comput. 2022 May 6;18(6):3427–37. doi: 10.1021/acs.jctc.2c00059 (PMC9202306; doi:10.1021/acs.jctc.2c00059)
Supplement: Supplementary file 2 — ct2c00059_si_002.zip [file ct2c00059_si_002.zip › molden/FeCO62_ls_dcsdnos.molden]

[Molden Format]
[Molpro variables]
_NUMVAR=  1038.000000000000    
_AVOGAD= 0.6022136736000000E+24
_BOLTZ= 0.1380658000000000E-22
_CLIGHT=  29979245800.00000    
_EV= 0.3674932379085202E-01
_ENULL= 0.8854187817000000E-11
_KJOULE= 0.3808798324128737E-03
_KJOULE/MOL= 0.3808798324128737E-03
_CM= 0.4556335267302901E-05
_CM-1= 0.4556335267302901E-05
_DEB2SI= 0.3335641000000000E-29
_AMU2AU=  1822.888390000000    
_KCAL= 0.1593601117815568E-02
_KCAL/MOL= 0.1593601117815568E-02
_KELVIN= 0.3166811411060229E-05
_JOULE= 0.4359748200000000E-17
_HERTZ= 0.1519829846004524E-15
_HZ= 0.1519829846004524E-15
_JPCAL=  4.184000000000000    
_PLANCK= 0.6626075540000000E-33
_TOA= 0.5291772109200000    
_TOANG= 0.5291772109200000    
_TORAD= 0.1745329251994330E-01
_TOCM=  219474.6306700000    
_TODEBYE=  2.541580000000000    
_TOE= 0.4803242000000000E-09
_TOEV=  27.21138505000000    
_TOHERTZ=  6579683920729000.    
_TOHZ=  6579683920729000.    
_TOK=  315775.0400000000    
_TOKCAL=  627.5096000000000    
_TOKELVIN=  315775.0400000000    
_TOKJ=  2625.500000000000    
_TOKJOULE=  2625.500000000000    
_TOKG= 0.1660565586000000E-26
_ANG=  1.889726124565062    
_ANGSTROM=  1.889726124565062    
_RPAREF=  0.000000000000000    
_RPADISS=  0.000000000000000    
_IGNORE_UNDEF=  2.000000000000000    
_STRICTCHECK=  0.000000000000000    
!SEWARD=  0.000000000000000    
!MULTI=  0.000000000000000    
!DFMULTI=  0.000000000000000    
_SEW_ONEEL=  0.000000000000000    
_CPPDONE=FALSE
_DKROLL_DONE=  0.000000000000000    
_FNUC_DONE=  0.000000000000000    
_FOCKDONE=TRUE
_GRADONE=FALSE
_HESSDONE=FALSE
_INTDONE=TRUE
_SCFDONE=TRUE
_MODUL_BLOCK=FALSE
_MODUL_CUDA=FALSE
_MODUL_SLATER=FALSE
_MODUL_MRCC=TRUE
_MODUL_NBO6=FALSE
_MODUL_NECI=FALSE
_MODUL_AIMS=FALSE
_MODUL_GECCO=FALSE
_ISWINDOWS=FALSE
_MRCC_EXEC=/algpfs1/kats/mrcc/dmrcc
_FITC_AO_SAVED=FALSE
_FITC_MO_SAVED=FALSE
_SHARED_FS=TRUE
_LSTYP=SEWARD
_INTYP=INTS
_GEOMTYP=ZMAT
_GRADTYP=ALASKA
_DIRECT=FALSE
_DKHO= -1.000000000000000    
_FNUC=  0.000000000000000    
_SYNCM=  0.000000000000000    
_BASIS=VTZ
_ZORIENT=  1.000000000000000    
!ZORIENT=  0.000000000000000    
_CHARGE=  2.000000000000000    
_NELEC=  108.0000000000000    
_SPIN=  0.000000000000000    
!SPIN=  0.000000000000000    
_QSDSTEP=  0.000000000000000    
_QSDIRC=  0.000000000000000    
_PROGRAM=HF-SCF
_CPUSTEP=  5.549999999999997    
_SYSSTEP= 0.3100000000000005    
_WALLSTEP=  5.880000000000000    
!DFMP2=  0.000000000000000    
!DFSCF=  0.000000000000000    
!SCSGRD=  0.000000000000000    
_CPUTOT=  82.77000000000001    
_CPUSORT=  50.49000000000001    
_SYSSORT=  4.600000000000000    
_WALLSORT=  55.10999999940395    
_CPUF12B=  0.000000000000000    
_SYSF12B=  0.000000000000000    
_WALLF12B=  0.000000000000000    
_DFTEXFAC=  1.000000000000000    
_DMX= 0.3276638972188979E-06
_DMY=-0.1579061916095164    
_DMZ= 0.1652315230999296E-06
_DMX_SCF= 0.3276638972188979E-06
_DMY_SCF=-0.1579061916095164    
_DMZ_SCF= 0.1652315230999296E-06
_HOMO=  54.10000000000000    
_EHOMO=-0.9957597909232754    
_LUMO=  55.10000000000000    
_ELUMO=-0.6783072751232165E-01
_ENERGY= -1938.313643034289    
_ENERGY_METHOD=HF
_ENERGY_BASIS=cc-pVTZ
_GEOMETRY_METHOD=
_GEOMETRY_BASIS=
_ENUC=  1012.109970947751    
_GRADEXFAC=  9999.000000000000    
_GRADMETHOD=  1.000000000000000    
_NMRMETHOD=  0.000000000000000    
_NMRMAGNET=  0.000000000000000    
!GRID_FREEZE= -1.000000000000000    
_ITERATIONS=  1.000000000000000    
_LASTNELEC=  108.0000000000000    
_LASTSPIN=  0.000000000000000    
_LASTSYM=  1.000000000000000    
_MPP_PROG=  1.000000000000000    
_MSNSTATES=  0.000000000000000    
_RS2PHASE=  0.000000000000000    
_IPROC_MPP=  0.000000000000000    
_IPROC_MPPX=  0.000000000000000    
_NPROC_MPP=  6.000000000000000    
_NPROC_MPPX=  6.000000000000000    
_NPROC_SMP=  1.000000000000000    
_NUMSTEP=  0.000000000000000    
_ORBITAL=  2100.200000000000    
_PI=  3.141592653589793    
_SEIG_MIN= 0.2055677573123764E-04
_SEWPROP=TRUE
_STATUS=  1.000000000000000    
_SYSTOT=  11.46000000000000    
_VERSION=  2021001.000000000    
_WALLTOT=  94.44000000000000    
_DATE=19-Jan-21
_LASTORB=RHF
_OUTPUT=/home/vitale/stu/iron/2_FeCO62/dcsdNOs/core17/ls/feCO62_dcsd.out
_PGROUP=C1
_TIME=10:34:49
_LIBMOL=/algpfs1/vitale/Molpro/lib/
_VIGRDC=  0.000000000000000    
!VIBCNT=  0.000000000000000    
!RGHFCNT=  0.000000000000000    
!SURFREC=  0.000000000000000    
!XSURFREC=  0.000000000000000    
!XPOLYREC=  0.000000000000000    
!ROTREC=  0.000000000000000    
!POLYREC=  0.000000000000000    
!DIPREC=  0.000000000000000    
!DIP4DREC=  0.000000000000000    
!DIPROT=  0.000000000000000    
!DIP4DROT=  0.000000000000000    
!PTREC=  0.000000000000000    
!PT4DREC=  0.000000000000000    
!VSCFREC=  0.000000000000000    
!VCIREC=  0.000000000000000    
!PVCIREC=  0.000000000000000    
!VMP2REC=  0.000000000000000    
!VMCSCFREC=  0.000000000000000    
!VMRCIREC=  0.000000000000000    
!VIBSTATEREC=  0.000000000000000    
!VIBSTATECNT=  0.000000000000000    
!VIBINFO=  0.000000000000000    
!GAREC=  0.000000000000000    
!SCFORB=  21002.00000000000    
!MCORB=  25002.00000000000    
!SCORE=  5.000000000000000    
!NEWMOL= -1.000000000000000    
!NEWSYM= -1.000000000000000    
_SLFILES=slscratch
_NGSSTO=  9.000000000000000    
_SIN=SIN
_COS=COS
_TAN=TAN
_ACOS=ACOS
_ASIN=ASIN
_ATAN=ATAN
_COSH=COSH
_SINH=SINH
_TANH=TANH
_ABS=ABS
_MOD=MOD
_ERF=ERF
_REFC=REFC
_ERFC=ERFC
_HYPOT=HYPOT
_J0=J0
_J1=J1
_JN=JN
_GAMMA=GAMMA
_LGAMMA=LGAMMA
_Y0=Y0
_Y1=Y1
_YN=YN
_EXP=EXP
_LOG=LOG
_LOG10=LOG10
_SQRT=SQRT
_INT=INT
_NINT=NINT
_MAX=MAX
_MIN=MIN
_COSMO=  0.000000000000000    
_COSMOIT=  0.000000000000000    
_COSMOES=  0.000000000000000    
_COSMOEDS=  0.000000000000000    
_COSMOEC=  0.000000000000000    
_COSMOEDCORR=  0.000000000000000    
_FEPSI=  1.000000000000000    
_SL_IsMM=  0.000000000000000    
_SL_NSYM=  1.000000000000000    
_SL_System_BitSw=  0.000000000000000    
_SL_Unique_atoms=  0.000000000000000    
_SL_GRAD=  0.000000000000000    
_SL_MAXUPD_Hess=  5.000000000000000    
_SL_N_PRINT_COD=  5.000000000000000    
_SL_PRINT_CODES=  0.000000000000000    
_SL_BasType=  0.000000000000000    
_SL_Energy_Pred=  0.000000000000000    
_SL_New_Coords=  0.000000000000000    
_SL_Total_Nuclea=  0.000000000000000    
_SL_Highest_Mltp=  0.000000000000000    
_SL_Ref_Geom=  0.000000000000000    
_SL_Symmetry_ope=  1.000000000000000    
_SL_agrad=  0.000000000000000    
_SL_GrdMax=  0.000000000000000    
_SL_GrdNorm=  0.000000000000000    
_SL_GrdRMS=  0.000000000000000    
_SL_Hss_Q=  0.000000000000000    
_SL_Hss_X=  0.000000000000000    
_SL_BMxOld=  0.000000000000000    
_SL_KtB=  0.000000000000000    
_SL_TROld=  0.000000000000000    
_SL_No_of_Intern=  0.000000000000000    
_SL_Hess=  0.000000000000000    
_SL_K=  0.000000000000000    
!LATTICE= -1.000000000000000    
!NEWLATTICE=  0.000000000000000    
!LATGRAD_VAR=FALSE
!SEW_LATTICE=  1.000000000000000    
!AIC_ONEEL=  0.000000000000000    
!LOCAL=  0.000000000000000    
!SAVEDOM= -1.000000000000000    
!RESTDOM= -1.000000000000000    
!SAVEDOM_HF= -1.000000000000000    
!RESTDOM_HF= -1.000000000000000    
!HESSREC=  0.000000000000000    
!FREQREC=  0.000000000000000    
!NMODREC=  0.000000000000000    
!GTASKS=  0.000000000000000    
!HTASKS=  0.000000000000000    
!SAVEDOM_EOM= -1.000000000000000    
!RESTDOM_EOM= -1.000000000000000    
!GRADSTATE= -1.000000000000000    
!THRCHG= 0.1000000000000000    
!DEBUG= -1.000000000000000    
!CFIT_CPHF=  0.000000000000000    
!RDOMAUX_CPHF=  3.000000000000000    
!THRAO_CPHF= 0.1000000000000000E-09
!THRMO_CPHF= 0.1000000000000000E-08
!THROV_CPHF= 0.1000000000000000E-11
!THRSW_CPHF= 0.1000000000000000E-09
!THRPROD_CPHF= 0.1000000000000000E-08
!THRAOPR_CPHF= 0.1000000000000000E-11
!CFIT_SCFGRD=  0.000000000000000    
!RDOMAUX_SCFGRD=  7.000000000000000    
!THRAO_SCFGRD= 0.1000000000000000E-09
!THRMO_SCFGRD= 0.1000000000000000E-08
!THROV_SCFGRD= 0.1000000000000000E-11
!THRSW_SCFGRD= 0.1000000000000000E-09
!THRPROD_SCFGRD= 0.1000000000000000E-08
!THRAOPR_SCFGRD= 0.1000000000000000E-11
!LOCFIT_SCF=  0.000000000000000    
!LOCFIT_MP2= -1.000000000000000    
_RIDOM=  0.000000000000000    
!CC2_METHOD=  0.000000000000000    
_BASIS2006=FALSE
_SVDDEL= -1.000000000000000    
_SVDDELA= -1.000000000000000    
_SVDDELP= -1.000000000000000    
_SVDDELF= -1.000000000000000    
_SVDDELS= -1.000000000000000    
_SVDDEL_ABS= -1.000000000000000    
_SVDDELA_ABS= -1.000000000000000    
_SVDDELP_ABS= -1.000000000000000    
_SVDDELF_ABS= -1.000000000000000    
_SVDDELS_ABS= -1.000000000000000    
_MAXBASIS=  0.000000000000000    
!OPT_CONICAL=  0.000000000000000    
!CLEARSP_JGRID=  0.000000000000000    
_GRDHYBR=  0.000000000000000    
_STATEGRAD=  1.000000000000000    
_4EXT_NDISKS=  1.000000000000000    
!EMBEDFLAG=  1.000000000000000    
!EMBED=FALSE
!EMBED_F12=FALSE
!EMBEDNUC=  0.000000000000000    
_EMBEDENERGY=  0.000000000000000    
!EMBED_DFC=FALSE
!NUM_VOIDS=  0.000000000000000    
_IBODY=  0.000000000000000    
_EMBE_CORR=  0.000000000000000    
!EMBED_PROJ=FALSE
!EMB_PROJ_ZMU=  1000000.000000000    
!CORRECTION_HF=  0.000000000000000    
!EMBED_AORB=  0.000000000000000    
!EMBED_NACORR=  0.000000000000000    
!EMBED_MP2=FALSE
!EMBED_TRUNC_PERTURBATION=FALSE
!EMBED_FROZEN=  0.000000000000000    
!EMBED_ACTIVE=  0.000000000000000    
_CHANGE_BASIS=FALSE
_RESTORE_BASIS=FALSE
_FIX_EMBED_GUESS=FALSE
_EMBED_SCF=FALSE
_HUZINAGA_T=FALSE
_HUZINAGA_F=FALSE
_HUZINAGA=FALSE
_HUZINAGA_CORRECT=FALSE
!FASTLATGRAD=  1.000000000000000    
!FASTVLAMBDA= -1.000000000000000    
!IFORCE= -1.000000000000000    
!USESYM= -1.000000000000000    
_SINDEX=  0.000000000000000    
_AVDOM_OSV=  0.000000000000000    
_AVDOM_PNO=  0.000000000000000    
_AVDOM_PAO=  0.000000000000000    
_AVDOM_LMO=  0.000000000000000    
!CPP_PROG=CCSD-GRAD
_CC2OSV_FLAG=  0.000000000000000    
_EOMCCSD_CONV=FALSE
_TMADC2_FLAG=FALSE
_PROPADC2_FLAG=FALSE
_LEN_VirQ=  0.000000000000000    
_GRDCC2LR_FLAG=FALSE
_GRDADC2_FLAG=FALSE
_DMX_CC=-0.7480050679717831E-05
_DMY_CC= -29.11854219812615    
_DMZ_CC=-0.1918890793518868E-06
_DMX_NUC= 0.6047114000009003E-05
_DMY_NUC= 0.3779437996342949E-05
_DMZ_NUC= 0.7558880030562053E-06
_RO_VGLOBAL=  0.000000000000000    
_OPT=FALSE
_FREQ=FALSE
_HESS=FALSE
_CMRCC_callName=EMPTY
_CMRCC_callCount=  0.000000000000000    
_GECCO_CIROOT=  1.000000000000000    
_SYM_CATION=  1.000000000000000    
_MON_A=FALSE
_MON_B=FALSE
GX1= 0.2000000000000000E-06
GY1= 0.2000000000000000E-06
GZ1= 0.1000000000000000E-06
GX2= 0.1000000000000000E-06
GY2= 0.2000000000000000E-06
GZ2=  1.949460200000000    
GX3=-0.2000000000000000E-06
GY3=-0.1000000000000000E-06
GZ3=  3.065664700000000    
GX4=  1.949460100000000    
GY4=  0.000000000000000    
GZ4=-0.1000000000000000E-06
GX5=  3.065664599999999    
GY5=-0.2999999999999999E-06
GZ5=-0.5000000000000000E-06
GX6= -1.949459700000000    
GY6=  0.000000000000000    
GZ6=-0.1000000000000000E-06
GX7= -3.065664200000000    
GY7=-0.2999999999999999E-06
GZ7=-0.5000000000000000E-06
GX8= 0.1000000000000000E-06
GY8=-0.1000000000000000E-06
GZ8= -1.949460000000000    
GX9=-0.2999999999999999E-06
GY9=-0.4000000000000000E-06
GZ9= -3.065664500000000    
GX10=  0.000000000000000    
GY10= -1.949459700000000    
GZ10= 0.2000000000000000E-06
GX11=-0.2999999999999999E-06
GY11= -3.065664200000000    
GZ11=-0.1000000000000000E-06
GX12=  0.000000000000000    
GY12=  1.949460000000000    
GZ12= 0.1000000000000000E-06
GX13=-0.2999999999999999E-06
GY13=  3.065664599999999    
GZ13= 0.4000000000000000E-06
[Atoms] Angs
FE    1   26         0.0000002000        0.0000002000        0.0000001000
C     2    6         0.0000001000        0.0000002000        1.9494602000
O     3    8        -0.0000002000       -0.0000001000        3.0656647000
C     4    6         1.9494601000        0.0000000000       -0.0000001000
O     5    8         3.0656646000       -0.0000003000       -0.0000005000
C     6    6        -1.9494597000        0.0000000000       -0.0000001000
O     7    8        -3.0656642000       -0.0000003000       -0.0000005000
C     8    6         0.0000001000       -0.0000001000       -1.9494600000
O     9    8        -0.0000003000       -0.0000004000       -3.0656645000
C    10    6         0.0000000000       -1.9494597000        0.0000002000
O    11    8        -0.0000003000       -3.0656642000       -0.0000001000
C    12    6         0.0000000000        1.9494600000        0.0000001000
O    13    8        -0.0000003000        3.0656646000        0.0000004000
[GTO]
   1 0
 s   20  1.00
  0.4316265000D+07  0.8048802692D-05
  0.6463424000D+06  0.6258305761D-04
  0.1470897000D+06  0.3290238874D-03
  0.4166152000D+05  0.1387354947D-02
  0.1359077000D+05  0.5023255808D-02
  0.4905750000D+04  0.1610139938D-01
  0.1912746000D+04  0.4590033825D-01
  0.7926043000D+03  0.1136153957D+00
  0.3448065000D+03  0.2283868913D+00
  0.1558999000D+03  0.3221158877D+00
  0.7223091000D+02  0.2383660909D+00
  0.3272506000D+02  0.7404666717D-01
  0.1566762000D+02  0.9214196648D-01
  0.7503483000D+01  0.9339789643D-01
  0.3312223000D+01  0.1573964940D-01
  0.1558471000D+01 -0.4186681840D-03
  0.6839140000D+00  0.5376317794D-04
  0.1467570000D+00 -0.3816653854D-04
  0.7058300000D-01  0.4319602835D-04
  0.3144900000D-01 -0.3401018870D-05
 s   20  1.00
  0.4316265000D+07 -0.4155954054D-05
  0.6463424000D+06 -0.3231401042D-04
  0.1470897000D+06 -0.1699525022D-03
  0.4166152000D+05 -0.7171369093D-03
  0.1359077000D+05 -0.2603625034D-02
  0.4905750000D+04 -0.8399109109D-02
  0.1912746000D+04 -0.2434109032D-01
  0.7926043000D+03 -0.6251948081D-01
  0.3448065000D+03 -0.1365929018D+00
  0.1558999000D+03 -0.2312707030D+00
  0.7223091000D+02 -0.2383734031D+00
  0.3272506000D+02  0.3123837041D-01
  0.1566762000D+02  0.5086818066D+00
  0.7503483000D+01  0.4987695065D+00
  0.3312223000D+01  0.9033552118D-01
  0.1558471000D+01 -0.6005337078D-02
  0.6839140000D+00  0.2312454030D-03
  0.1467570000D+00 -0.5643680074D-03
  0.7058300000D-01  0.4992260065D-03
  0.3144900000D-01 -0.1015293013D-03
 s   20  1.00
  0.4316265000D+07  0.9532178049D-06
  0.6463424000D+06  0.7414605038D-05
  0.1470897000D+06  0.3898393020D-04
  0.4166152000D+05  0.1647152009D-03
  0.1359077000D+05  0.5985980031D-03
  0.4905750000D+04  0.1942390010D-02
  0.1912746000D+04  0.5687237029D-02
  0.7926043000D+03  0.1501329008D-01
  0.3448065000D+03  0.3452455018D-01
  0.1558999000D+03  0.6495820034D-01
  0.7223091000D+02  0.7716194040D-01
  0.3272506000D+02 -0.1873411010D-01
  0.1566762000D+02 -0.3009185016D+00
  0.7503483000D+01 -0.4554661024D+00
  0.3312223000D+01  0.1286463007D+00
  0.1558471000D+01  0.7183316037D+00
  0.6839140000D+00  0.4051743021D+00
  0.1467570000D+00  0.2168227011D-01
  0.7058300000D-01 -0.8343566043D-02
  0.3144900000D-01  0.3658979019D-02
 s   20  1.00
  0.4316265000D+07 -0.2063008037D-06
  0.6463424000D+06 -0.1604169029D-05
  0.1470897000D+06 -0.8438437153D-05
  0.4166152000D+05 -0.3563151064D-04
  0.1359077000D+05 -0.1295998023D-03
  0.4905750000D+04 -0.4201534076D-03
  0.1912746000D+04 -0.1231954022D-02
  0.7926043000D+03 -0.3248922059D-02
  0.3448065000D+03 -0.7493717136D-02
  0.1558999000D+03 -0.1410102026D-01
  0.7223091000D+02 -0.1691600031D-01
  0.3272506000D+02  0.4218996076D-02
  0.1566762000D+02  0.6833810124D-01
  0.7503483000D+01  0.1098201020D+00
  0.3312223000D+01 -0.4009005073D-01
  0.1558471000D+01 -0.2174739039D+00
  0.6839140000D+00 -0.2465135045D+00
  0.1467570000D+00  0.2731435049D+00
  0.7058300000D-01  0.5748321104D+00
  0.3144900000D-01  0.3012713055D+00
 s   20  1.00
  0.4316265000D+07 -0.4009367711D-06
  0.6463424000D+06 -0.3189255566D-05
  0.1470897000D+06 -0.1623079288D-04
  0.4166152000D+05 -0.7157921269D-04
  0.1359077000D+05 -0.2463958437D-03
  0.4905750000D+04 -0.8544908515D-03
  0.1912746000D+04 -0.2307593409D-02
  0.7926043000D+03 -0.6728293193D-02
  0.3448065000D+03 -0.1366165242D-01
  0.1558999000D+03 -0.3062240543D-01
  0.7223091000D+02 -0.2631137467D-01
  0.3272506000D+02 -0.9760184731D-02
  0.1566762000D+02  0.1801906320D+00
  0.7503483000D+01  0.1529634271D+00
  0.3312223000D+01  0.5505413976D-01
  0.1558471000D+01 -0.9551365694D+00
  0.6839140000D+00  0.2586813459D+00
  0.1467570000D+00  0.1834049325D+01
  0.7058300000D-01 -0.9333241655D+00
  0.3144900000D-01 -0.6981606238D+00
 s   20  1.00
  0.4316265000D+07 -0.6966042047D-06
  0.6463424000D+06 -0.5568036038D-05
  0.1470897000D+06 -0.2813684019D-04
  0.4166152000D+05 -0.1252418008D-03
  0.1359077000D+05 -0.4260787029D-03
  0.4905750000D+04 -0.1499060010D-02
  0.1912746000D+04 -0.3979103027D-02
  0.7926043000D+03 -0.1185686008D-01
  0.3448065000D+03 -0.2346734016D-01
  0.1558999000D+03 -0.5467736037D-01
  0.7223091000D+02 -0.4393820030D-01
  0.3272506000D+02 -0.2376103016D-01
  0.1566762000D+02  0.3435928023D+00
  0.7503483000D+01  0.3192960022D+00
  0.3312223000D+01 -0.1343207009D+00
  0.1558471000D+01 -0.2221020015D+01
  0.6839140000D+00  0.2571142017D+01
  0.1467570000D+00 -0.2292404016D+00
  0.7058300000D-01 -0.1832452012D+01
  0.3144900000D-01  0.1591333011D+01
 s   20  1.00
  0.4316265000D+07  0.0000000000D+00
  0.6463424000D+06  0.0000000000D+00
  0.1470897000D+06  0.0000000000D+00
  0.4166152000D+05  0.0000000000D+00
  0.1359077000D+05  0.0000000000D+00
  0.4905750000D+04  0.0000000000D+00
  0.1912746000D+04  0.0000000000D+00
  0.7926043000D+03  0.0000000000D+00
  0.3448065000D+03  0.0000000000D+00
  0.1558999000D+03  0.0000000000D+00
  0.7223091000D+02  0.0000000000D+00
  0.3272506000D+02  0.0000000000D+00
  0.1566762000D+02  0.0000000000D+00
  0.7503483000D+01  0.0000000000D+00
  0.3312223000D+01  0.0000000000D+00
  0.1558471000D+01  0.0000000000D+00
  0.6839140000D+00  0.0000000000D+00
  0.1467570000D+00  0.0000000000D+00
  0.7058300000D-01  0.0000000000D+00
  0.3144900000D-01  0.1000000000D+01
 p   16  1.00
  0.1774569000D+05  0.4099998806D-04
  0.4200721000D+04  0.3689998925D-03
  0.1364429000D+04  0.2128999380D-02
  0.5220806000D+03  0.9368997272D-02
  0.2214595000D+03  0.3309699036D-01
  0.1009096000D+03  0.9443097250D-01
  0.4840115000D+02  0.2080769394D+00
  0.2398536000D+02  0.3323329032D+00
  0.1218250000D+02  0.3329869030D+00
  0.6242298000D+01  0.1568429543D+00
  0.3110944000D+01  0.2154899372D-01
  0.1509958000D+01 -0.2094999390D-02
  0.7108450000D+00 -0.1738999494D-02
  0.2731900000D+00 -0.2999999126D-03
  0.1042330000D+00  0.2899999156D-04
  0.3829100000D-01 -0.1099999680D-04
 p   16  1.00
  0.1774569000D+05 -0.1500001063D-04
  0.4200721000D+04 -0.1300000921D-03
  0.1364429000D+04 -0.7510005321D-03
  0.5220806000D+03 -0.3329002359D-02
  0.2214595000D+03 -0.1191200844D-01
  0.1009096000D+03 -0.3493302475D-01
  0.4840115000D+02 -0.7998905668D-01
  0.2398536000D+02 -0.1346360954D+00
  0.1218250000D+02 -0.1385980982D+00
  0.6242298000D+01  0.3027802145D-01
  0.3110944000D+01  0.3332162361D+00
  0.1509958000D+01  0.4561533232D+00
  0.7108450000D+00  0.2850512020D+00
  0.2731900000D+00  0.4614403270D-01
  0.1042330000D+00 -0.3249002302D-02
  0.3829100000D-01  0.1357000962D-02
 p   16  1.00
  0.1774569000D+05  0.3000000702D-05
  0.4200721000D+04  0.2900000679D-04
  0.1364429000D+04  0.1650000386D-03
  0.5220806000D+03  0.7340001718D-03
  0.2214595000D+03  0.2626000615D-02
  0.1009096000D+03  0.7725001808D-02
  0.4840115000D+02  0.1773300415D-01
  0.2398536000D+02  0.3005500704D-01
  0.1218250000D+02  0.3109400728D-01
  0.6242298000D+01 -0.1004800235D-01
  0.3110944000D+01 -0.8830602067D-01
  0.1509958000D+01 -0.1298240304D+00
  0.7108450000D+00 -0.7693701801D-01
  0.2731900000D+00  0.2126610498D+00
  0.1042330000D+00  0.5730611341D+00
  0.3829100000D-01  0.3696510865D+00
 p   16  1.00
  0.1774569000D+05  0.4999996982D-05
  0.4200721000D+04  0.4199997465D-04
  0.1364429000D+04  0.2409998545D-03
  0.5220806000D+03  0.1084999345D-02
  0.2214595000D+03  0.3830997688D-02
  0.1009096000D+03  0.1142299311D-01
  0.4840115000D+02  0.2579198443D-01
  0.2398536000D+02  0.4481797295D-01
  0.1218250000D+02  0.4459797308D-01
  0.6242298000D+01 -0.1117699325D-01
  0.3110944000D+01 -0.1381339166D+00
  0.1509958000D+01 -0.1882848864D+00
  0.7108450000D+00 -0.1073989352D+00
  0.2731900000D+00  0.4448627315D+00
  0.1042330000D+00  0.6402386136D+00
  0.3829100000D-01  0.6445696110D-01
 p   16  1.00
  0.1774569000D+05  0.1100000139D-04
  0.4200721000D+04  0.8700001101D-04
  0.1364429000D+04  0.5410000685D-03
  0.5220806000D+03  0.2226000282D-02
  0.2214595000D+03  0.8593001087D-02
  0.1009096000D+03  0.2333900295D-01
  0.4840115000D+02  0.5884400745D-01
  0.2398536000D+02  0.8828901117D-01
  0.1218250000D+02  0.1231920156D+00
  0.6242298000D+01 -0.6318600800D-01
  0.3110944000D+01 -0.3549020449D+00
  0.1509958000D+01 -0.6197080784D+00
  0.7108450000D+00  0.8129861029D+00
  0.2731900000D+00  0.8191181037D+00
  0.1042330000D+00 -0.9017051141D+00
  0.3829100000D-01 -0.1359130172D+00
 p   16  1.00
  0.1774569000D+05  0.0000000000D+00
  0.4200721000D+04  0.0000000000D+00
  0.1364429000D+04  0.0000000000D+00
  0.5220806000D+03  0.0000000000D+00
  0.2214595000D+03  0.0000000000D+00
  0.1009096000D+03  0.0000000000D+00
  0.4840115000D+02  0.0000000000D+00
  0.2398536000D+02  0.0000000000D+00
  0.1218250000D+02  0.0000000000D+00
  0.6242298000D+01  0.0000000000D+00
  0.3110944000D+01  0.0000000000D+00
  0.1509958000D+01  0.0000000000D+00
  0.7108450000D+00  0.0000000000D+00
  0.2731900000D+00  0.0000000000D+00
  0.1042330000D+00  0.0000000000D+00
  0.3829100000D-01  0.1000000000D+01
 d    8  1.00
  0.1133440000D+03  0.3529999550D-02
  0.3364140000D+02  0.2578399672D-01
  0.1233100000D+02  0.9911898738D-01
  0.4994780000D+01  0.2390729696D+00
  0.2072800000D+01  0.3571989545D+00
  0.8307530000D+00  0.3621879539D+00
  0.3091780000D+00  0.2364609699D+00
  0.1001300000D+00  0.6011799234D-01
 d    8  1.00
  0.1133440000D+03 -0.3889998304D-02
  0.3364140000D+02 -0.2844198760D-01
  0.1233100000D+02 -0.1124289510D+00
  0.4994780000D+01 -0.2742568804D+00
  0.2072800000D+01 -0.3155458624D+00
  0.8307530000D+00  0.5710897510D-01
  0.3091780000D+00  0.5636037543D+00
  0.1001300000D+00  0.3846368323D+00
 d    8  1.00
  0.1133440000D+03  0.5695000221D-02
  0.3364140000D+02  0.4200100163D-01
  0.1233100000D+02  0.1735400067D+00
  0.4994780000D+01  0.4101570159D+00
  0.2072800000D+01  0.1132520044D+00
  0.8307530000D+00 -0.7696800299D+00
  0.3091780000D+00 -0.3164300123D-01
  0.1001300000D+00  0.7137970277D+00
 d    8  1.00
  0.1133440000D+03  0.0000000000D+00
  0.3364140000D+02  0.0000000000D+00
  0.1233100000D+02  0.0000000000D+00
  0.4994780000D+01  0.0000000000D+00
  0.2072800000D+01  0.0000000000D+00
  0.8307530000D+00  0.0000000000D+00
  0.3091780000D+00  0.0000000000D+00
  0.1001300000D+00  0.1000000000D+01
 f    1  1.00
  0.3275800000D+01  0.1000000000D+01
 f    1  1.00
  0.7920000000D+00  0.1000000000D+01
 g    1  1.00
  0.2089700000D+01  0.1000000000D+01
  
   2 0
 s   10  1.00
  0.8236000000D+04  0.5309998617D-03
  0.1235000000D+04  0.4107998930D-02
  0.2808000000D+03  0.2108699451D-01
  0.7927000000D+02  0.8185297868D-01
  0.2559000000D+02  0.2348169388D+00
  0.8997000000D+01  0.4344008869D+00
  0.3319000000D+01  0.3461289099D+00
  0.9059000000D+00  0.3937798974D-01
  0.3643000000D+00 -0.8982997660D-02
  0.1285000000D+00  0.2384999379D-02
 s   10  1.00
  0.8236000000D+04 -0.1129999414D-03
  0.1235000000D+04 -0.8779995449D-03
  0.2808000000D+03 -0.4539997647D-02
  0.7927000000D+02 -0.1813299060D-01
  0.2559000000D+02 -0.5575997110D-01
  0.8997000000D+01 -0.1268949342D+00
  0.3319000000D+01 -0.1703519117D+00
  0.9059000000D+00  0.1403819272D+00
  0.3643000000D+00  0.5986836897D+00
  0.1285000000D+00  0.3953887950D+00
 s   10  1.00
  0.8236000000D+04  0.0000000000D+00
  0.1235000000D+04  0.0000000000D+00
  0.2808000000D+03  0.0000000000D+00
  0.7927000000D+02  0.0000000000D+00
  0.2559000000D+02  0.0000000000D+00
  0.8997000000D+01  0.0000000000D+00
  0.3319000000D+01  0.0000000000D+00
  0.9059000000D+00  0.1000000000D+01
  0.3643000000D+00  0.0000000000D+00
  0.1285000000D+00  0.0000000000D+00
 s   10  1.00
  0.8236000000D+04  0.0000000000D+00
  0.1235000000D+04  0.0000000000D+00
  0.2808000000D+03  0.0000000000D+00
  0.7927000000D+02  0.0000000000D+00
  0.2559000000D+02  0.0000000000D+00
  0.8997000000D+01  0.0000000000D+00
  0.3319000000D+01  0.0000000000D+00
  0.9059000000D+00  0.0000000000D+00
  0.3643000000D+00  0.0000000000D+00
  0.1285000000D+00  0.1000000000D+01
 p    5  1.00
  0.1871000000D+02  0.1403099838D-01
  0.4133000000D+01  0.8686598995D-01
  0.1200000000D+01  0.2902159664D+00
  0.3827000000D+00  0.5010079421D+00
  0.1209000000D+00  0.3434059603D+00
 p    5  1.00
  0.1871000000D+02  0.0000000000D+00
  0.4133000000D+01  0.0000000000D+00
  0.1200000000D+01  0.0000000000D+00
  0.3827000000D+00  0.1000000000D+01
  0.1209000000D+00  0.0000000000D+00
 p    5  1.00
  0.1871000000D+02  0.0000000000D+00
  0.4133000000D+01  0.0000000000D+00
  0.1200000000D+01  0.0000000000D+00
  0.3827000000D+00  0.0000000000D+00
  0.1209000000D+00  0.1000000000D+01
 d    1  1.00
  0.1097000000D+01  0.1000000000D+01
 d    1  1.00
  0.3180000000D+00  0.1000000000D+01
 f    1  1.00
  0.7610000000D+00  0.1000000000D+01
  
   3 0
 s   10  1.00
  0.1533000000D+05  0.5079996682D-03
  0.2299000000D+04  0.3928997434D-02
  0.5224000000D+03  0.2024298678D-01
  0.1473000000D+03  0.7918094828D-01
  0.4755000000D+02  0.2306868493D+00
  0.1676000000D+02  0.4331177171D+00
  0.6207000000D+01  0.3502597712D+00
  0.1752000000D+01  0.4272797209D-01
  0.6882000000D+00 -0.8153994674D-02
  0.2384000000D+00  0.2380998445D-02
 s   10  1.00
  0.1533000000D+05 -0.1150000604D-03
  0.2299000000D+04 -0.8950004697D-03
  0.5224000000D+03 -0.4636002433D-02
  0.1473000000D+03 -0.1872400983D-01
  0.4755000000D+02 -0.5846303068D-01
  0.1676000000D+02 -0.1364630716D+00
  0.6207000000D+01 -0.1757400922D+00
  0.1752000000D+01  0.1609340845D+00
  0.6882000000D+00  0.6034183167D+00
  0.2384000000D+00  0.3787651988D+00
 s   10  1.00
  0.1533000000D+05  0.0000000000D+00
  0.2299000000D+04  0.0000000000D+00
  0.5224000000D+03  0.0000000000D+00
  0.1473000000D+03  0.0000000000D+00
  0.4755000000D+02  0.0000000000D+00
  0.1676000000D+02  0.0000000000D+00
  0.6207000000D+01  0.0000000000D+00
  0.1752000000D+01  0.1000000000D+01
  0.6882000000D+00  0.0000000000D+00
  0.2384000000D+00  0.0000000000D+00
 s   10  1.00
  0.1533000000D+05  0.0000000000D+00
  0.2299000000D+04  0.0000000000D+00
  0.5224000000D+03  0.0000000000D+00
  0.1473000000D+03  0.0000000000D+00
  0.4755000000D+02  0.0000000000D+00
  0.1676000000D+02  0.0000000000D+00
  0.6207000000D+01  0.0000000000D+00
  0.1752000000D+01  0.0000000000D+00
  0.6882000000D+00  0.0000000000D+00
  0.2384000000D+00  0.1000000000D+01
 p    5  1.00
  0.3446000000D+02  0.1592799074D-01
  0.7749000000D+01  0.9973994203D-01
  0.2280000000D+01  0.3104918195D+00
  0.7156000000D+00  0.4910257146D+00
  0.2140000000D+00  0.3363368045D+00
 p    5  1.00
  0.3446000000D+02  0.0000000000D+00
  0.7749000000D+01  0.0000000000D+00
  0.2280000000D+01  0.0000000000D+00
  0.7156000000D+00  0.1000000000D+01
  0.2140000000D+00  0.0000000000D+00
 p    5  1.00
  0.3446000000D+02  0.0000000000D+00
  0.7749000000D+01  0.0000000000D+00
  0.2280000000D+01  0.0000000000D+00
  0.7156000000D+00  0.0000000000D+00
  0.2140000000D+00  0.1000000000D+01
 d    1  1.00
  0.2314000000D+01  0.1000000000D+01
 d    1  1.00
  0.6450000000D+00  0.1000000000D+01
 f    1  1.00
  0.1428000000D+01  0.1000000000D+01
  
   4 0
 s   10  1.00
  0.8236000000D+04  0.5309998617D-03
  0.1235000000D+04  0.4107998930D-02
  0.2808000000D+03  0.2108699451D-01
  0.7927000000D+02  0.8185297868D-01
  0.2559000000D+02  0.2348169388D+00
  0.8997000000D+01  0.4344008869D+00
  0.3319000000D+01  0.3461289099D+00
  0.9059000000D+00  0.3937798974D-01
  0.3643000000D+00 -0.8982997660D-02
  0.1285000000D+00  0.2384999379D-02
 s   10  1.00
  0.8236000000D+04 -0.1129999414D-03
  0.1235000000D+04 -0.8779995449D-03
  0.2808000000D+03 -0.4539997647D-02
  0.7927000000D+02 -0.1813299060D-01
  0.2559000000D+02 -0.5575997110D-01
  0.8997000000D+01 -0.1268949342D+00
  0.3319000000D+01 -0.1703519117D+00
  0.9059000000D+00  0.1403819272D+00
  0.3643000000D+00  0.5986836897D+00
  0.1285000000D+00  0.3953887950D+00
 s   10  1.00
  0.8236000000D+04  0.0000000000D+00
  0.1235000000D+04  0.0000000000D+00
  0.2808000000D+03  0.0000000000D+00
  0.7927000000D+02  0.0000000000D+00
  0.2559000000D+02  0.0000000000D+00
  0.8997000000D+01  0.0000000000D+00
  0.3319000000D+01  0.0000000000D+00
  0.9059000000D+00  0.1000000000D+01
  0.3643000000D+00  0.0000000000D+00
  0.1285000000D+00  0.0000000000D+00
 s   10  1.00
  0.8236000000D+04  0.0000000000D+00
  0.1235000000D+04  0.0000000000D+00
  0.2808000000D+03  0.0000000000D+00
  0.7927000000D+02  0.0000000000D+00
  0.2559000000D+02  0.0000000000D+00
  0.8997000000D+01  0.0000000000D+00
  0.3319000000D+01  0.0000000000D+00
  0.9059000000D+00  0.0000000000D+00
  0.3643000000D+00  0.0000000000D+00
  0.1285000000D+00  0.1000000000D+01
 p    5  1.00
  0.1871000000D+02  0.1403099838D-01
  0.4133000000D+01  0.8686598995D-01
  0.1200000000D+01  0.2902159664D+00
  0.3827000000D+00  0.5010079421D+00
  0.1209000000D+00  0.3434059603D+00
 p    5  1.00
  0.1871000000D+02  0.0000000000D+00
  0.4133000000D+01  0.0000000000D+00
  0.1200000000D+01  0.0000000000D+00
  0.3827000000D+00  0.1000000000D+01
  0.1209000000D+00  0.0000000000D+00
 p    5  1.00
  0.1871000000D+02  0.0000000000D+00
  0.4133000000D+01  0.0000000000D+00
  0.1200000000D+01  0.0000000000D+00
  0.3827000000D+00  0.0000000000D+00
  0.1209000000D+00  0.1000000000D+01
 d    1  1.00
  0.1097000000D+01  0.1000000000D+01
 d    1  1.00
  0.3180000000D+00  0.1000000000D+01
 f    1  1.00
  0.7610000000D+00  0.1000000000D+01
  
   5 0
 s   10  1.00
  0.1533000000D+05  0.5079996682D-03
  0.2299000000D+04  0.3928997434D-02
  0.5224000000D+03  0.2024298678D-01
  0.1473000000D+03  0.7918094828D-01
  0.4755000000D+02  0.2306868493D+00
  0.1676000000D+02  0.4331177171D+00
  0.6207000000D+01  0.3502597712D+00
  0.1752000000D+01  0.4272797209D-01
  0.6882000000D+00 -0.8153994674D-02
  0.2384000000D+00  0.2380998445D-02
 s   10  1.00
  0.1533000000D+05 -0.1150000604D-03
  0.2299000000D+04 -0.8950004697D-03
  0.5224000000D+03 -0.4636002433D-02
  0.1473000000D+03 -0.1872400983D-01
  0.4755000000D+02 -0.5846303068D-01
  0.1676000000D+02 -0.1364630716D+00
  0.6207000000D+01 -0.1757400922D+00
  0.1752000000D+01  0.1609340845D+00
  0.6882000000D+00  0.6034183167D+00
  0.2384000000D+00  0.3787651988D+00
 s   10  1.00
  0.1533000000D+05  0.0000000000D+00
  0.2299000000D+04  0.0000000000D+00
  0.5224000000D+03  0.0000000000D+00
  0.1473000000D+03  0.0000000000D+00
  0.4755000000D+02  0.0000000000D+00
  0.1676000000D+02  0.0000000000D+00
  0.6207000000D+01  0.0000000000D+00
  0.1752000000D+01  0.1000000000D+01
  0.6882000000D+00  0.0000000000D+00
  0.2384000000D+00  0.0000000000D+00
 s   10  1.00
  0.1533000000D+05  0.0000000000D+00
  0.2299000000D+04  0.0000000000D+00
  0.5224000000D+03  0.0000000000D+00
  0.1473000000D+03  0.0000000000D+00
  0.4755000000D+02  0.0000000000D+00
  0.1676000000D+02  0.0000000000D+00
  0.6207000000D+01  0.0000000000D+00
  0.1752000000D+01  0.0000000000D+00
  0.6882000000D+00  0.0000000000D+00
  0.2384000000D+00  0.1000000000D+01
 p    5  1.00
  0.3446000000D+02  0.1592799074D-01
  0.7749000000D+01  0.9973994203D-01
  0.2280000000D+01  0.3104918195D+00
  0.7156000000D+00  0.4910257146D+00
  0.2140000000D+00  0.3363368045D+00
 p    5  1.00
  0.3446000000D+02  0.0000000000D+00
  0.7749000000D+01  0.0000000000D+00
  0.2280000000D+01  0.0000000000D+00
  0.7156000000D+00  0.1000000000D+01
  0.2140000000D+00  0.0000000000D+00
 p    5  1.00
  0.3446000000D+02  0.0000000000D+00
  0.7749000000D+01  0.0000000000D+00
  0.2280000000D+01  0.0000000000D+00
  0.7156000000D+00  0.0000000000D+00
  0.2140000000D+00  0.1000000000D+01
 d    1  1.00
  0.2314000000D+01  0.1000000000D+01
 d    1  1.00
  0.6450000000D+00  0.1000000000D+01
 f    1  1.00
  0.1428000000D+01  0.1000000000D+01
  
   6 0
 s   10  1.00
  0.8236000000D+04  0.5309998617D-03
  0.1235000000D+04  0.4107998930D-02
  0.2808000000D+03  0.2108699451D-01
  0.7927000000D+02  0.8185297868D-01
  0.2559000000D+02  0.2348169388D+00
  0.8997000000D+01  0.4344008869D+00
  0.3319000000D+01  0.3461289099D+00
  0.9059000000D+00  0.3937798974D-01
  0.3643000000D+00 -0.8982997660D-02
  0.1285000000D+00  0.2384999379D-02
 s   10  1.00
  0.8236000000D+04 -0.1129999414D-03
  0.1235000000D+04 -0.8779995449D-03
  0.2808000000D+03 -0.4539997647D-02
  0.7927000000D+02 -0.1813299060D-01
  0.2559000000D+02 -0.5575997110D-01
  0.8997000000D+01 -0.1268949342D+00
  0.3319000000D+01 -0.1703519117D+00
  0.9059000000D+00  0.1403819272D+00
  0.3643000000D+00  0.5986836897D+00
  0.1285000000D+00  0.3953887950D+00
 s   10  1.00
  0.8236000000D+04  0.0000000000D+00
  0.1235000000D+04  0.0000000000D+00
  0.2808000000D+03  0.0000000000D+00
  0.7927000000D+02  0.0000000000D+00
  0.2559000000D+02  0.0000000000D+00
  0.8997000000D+01  0.0000000000D+00
  0.3319000000D+01  0.0000000000D+00
  0.9059000000D+00  0.1000000000D+01
  0.3643000000D+00  0.0000000000D+00
  0.1285000000D+00  0.0000000000D+00
 s   10  1.00
  0.8236000000D+04  0.0000000000D+00
  0.1235000000D+04  0.0000000000D+00
  0.2808000000D+03  0.0000000000D+00
  0.7927000000D+02  0.0000000000D+00
  0.2559000000D+02  0.0000000000D+00
  0.8997000000D+01  0.0000000000D+00
  0.3319000000D+01  0.0000000000D+00
  0.9059000000D+00  0.0000000000D+00
  0.3643000000D+00  0.0000000000D+00
  0.1285000000D+00  0.1000000000D+01
 p    5  1.00
  0.1871000000D+02  0.1403099838D-01
  0.4133000000D+01  0.8686598995D-01
  0.1200000000D+01  0.2902159664D+00
  0.3827000000D+00  0.5010079421D+00
  0.1209000000D+00  0.3434059603D+00
 p    5  1.00
  0.1871000000D+02  0.0000000000D+00
  0.4133000000D+01  0.0000000000D+00
  0.1200000000D+01  0.0000000000D+00
  0.3827000000D+00  0.1000000000D+01
  0.1209000000D+00  0.0000000000D+00
 p    5  1.00
  0.1871000000D+02  0.0000000000D+00
  0.4133000000D+01  0.0000000000D+00
  0.1200000000D+01  0.0000000000D+00
  0.3827000000D+00  0.0000000000D+00
  0.1209000000D+00  0.1000000000D+01
 d    1  1.00
  0.1097000000D+01  0.1000000000D+01
 d    1  1.00
  0.3180000000D+00  0.1000000000D+01
 f    1  1.00
  0.7610000000D+00  0.1000000000D+01
  
   7 0
 s   10  1.00
  0.1533000000D+05  0.5079996682D-03
  0.2299000000D+04  0.3928997434D-02
  0.5224000000D+03  0.2024298678D-01
  0.1473000000D+03  0.7918094828D-01
  0.4755000000D+02  0.2306868493D+00
  0.1676000000D+02  0.4331177171D+00
  0.6207000000D+01  0.3502597712D+00
  0.1752000000D+01  0.4272797209D-01
  0.6882000000D+00 -0.8153994674D-02
  0.2384000000D+00  0.2380998445D-02
 s   10  1.00
  0.1533000000D+05 -0.1150000604D-03
  0.2299000000D+04 -0.8950004697D-03
  0.5224000000D+03 -0.4636002433D-02
  0.1473000000D+03 -0.1872400983D-01
  0.4755000000D+02 -0.5846303068D-01
  0.1676000000D+02 -0.1364630716D+00
  0.6207000000D+01 -0.1757400922D+00
  0.1752000000D+01  0.1609340845D+00
  0.6882000000D+00  0.6034183167D+00
  0.2384000000D+00  0.3787651988D+00
 s   10  1.00
  0.1533000000D+05  0.0000000000D+00
  0.2299000000D+04  0.0000000000D+00
  0.5224000000D+03  0.0000000000D+00
  0.1473000000D+03  0.0000000000D+00
  0.4755000000D+02  0.0000000000D+00
  0.1676000000D+02  0.0000000000D+00
  0.6207000000D+01  0.0000000000D+00
  0.1752000000D+01  0.1000000000D+01
  0.6882000000D+00  0.0000000000D+00
  0.2384000000D+00  0.0000000000D+00
 s   10  1.00
  0.1533000000D+05  0.0000000000D+00
  0.2299000000D+04  0.0000000000D+00
  0.5224000000D+03  0.0000000000D+00
  0.1473000000D+03  0.0000000000D+00
  0.4755000000D+02  0.0000000000D+00
  0.1676000000D+02  0.0000000000D+00
  0.6207000000D+01  0.0000000000D+00
  0.1752000000D+01  0.0000000000D+00
  0.6882000000D+00  0.0000000000D+00
  0.2384000000D+00  0.1000000000D+01
 p    5  1.00
  0.3446000000D+02  0.1592799074D-01
  0.7749000000D+01  0.9973994203D-01
  0.2280000000D+01  0.3104918195D+00
  0.7156000000D+00  0.4910257146D+00
  0.2140000000D+00  0.3363368045D+00
 p    5  1.00
  0.3446000000D+02  0.0000000000D+00
  0.7749000000D+01  0.0000000000D+00
  0.2280000000D+01  0.0000000000D+00
  0.7156000000D+00  0.1000000000D+01
  0.2140000000D+00  0.0000000000D+00
 p    5  1.00
  0.3446000000D+02  0.0000000000D+00
  0.7749000000D+01  0.0000000000D+00
  0.2280000000D+01  0.0000000000D+00
  0.7156000000D+00  0.0000000000D+00
  0.2140000000D+00  0.1000000000D+01
 d    1  1.00
  0.2314000000D+01  0.1000000000D+01
 d    1  1.00
  0.6450000000D+00  0.1000000000D+01
 f    1  1.00
  0.1428000000D+01  0.1000000000D+01
  
   8 0
 s   10  1.00
  0.8236000000D+04  0.5309998617D-03
  0.1235000000D+04  0.4107998930D-02
  0.2808000000D+03  0.2108699451D-01
  0.7927000000D+02  0.8185297868D-01
  0.2559000000D+02  0.2348169388D+00
  0.8997000000D+01  0.4344008869D+00
  0.3319000000D+01  0.3461289099D+00
  0.9059000000D+00  0.3937798974D-01
  0.3643000000D+00 -0.8982997660D-02
  0.1285000000D+00  0.2384999379D-02
 s   10  1.00
  0.8236000000D+04 -0.1129999414D-03
  0.1235000000D+04 -0.8779995449D-03
  0.2808000000D+03 -0.4539997647D-02
  0.7927000000D+02 -0.1813299060D-01
  0.2559000000D+02 -0.5575997110D-01
  0.8997000000D+01 -0.1268949342D+00
  0.3319000000D+01 -0.1703519117D+00
  0.9059000000D+00  0.1403819272D+00
  0.3643000000D+00  0.5986836897D+00
  0.1285000000D+00  0.3953887950D+00
 s   10  1.00
  0.8236000000D+04  0.0000000000D+00
  0.1235000000D+04  0.0000000000D+00
  0.2808000000D+03  0.0000000000D+00
  0.7927000000D+02  0.0000000000D+00
  0.2559000000D+02  0.0000000000D+00
  0.8997000000D+01  0.0000000000D+00
  0.3319000000D+01  0.0000000000D+00
  0.9059000000D+00  0.1000000000D+01
  0.3643000000D+00  0.0000000000D+00
  0.1285000000D+00  0.0000000000D+00
 s   10  1.00
  0.8236000000D+04  0.0000000000D+00
  0.1235000000D+04  0.0000000000D+00
  0.2808000000D+03  0.0000000000D+00
  0.7927000000D+02  0.0000000000D+00
  0.2559000000D+02  0.0000000000D+00
  0.8997000000D+01  0.0000000000D+00
  0.3319000000D+01  0.0000000000D+00
  0.9059000000D+00  0.0000000000D+00
  0.3643000000D+00  0.0000000000D+00
  0.1285000000D+00  0.1000000000D+01
 p    5  1.00
  0.1871000000D+02  0.1403099838D-01
  0.4133000000D+01  0.8686598995D-01
  0.1200000000D+01  0.2902159664D+00
  0.3827000000D+00  0.5010079421D+00
  0.1209000000D+00  0.3434059603D+00
 p    5  1.00
  0.1871000000D+02  0.0000000000D+00
  0.4133000000D+01  0.0000000000D+00
  0.1200000000D+01  0.0000000000D+00
  0.3827000000D+00  0.1000000000D+01
  0.1209000000D+00  0.0000000000D+00
 p    5  1.00
  0.1871000000D+02  0.0000000000D+00
  0.4133000000D+01  0.0000000000D+00
  0.1200000000D+01  0.0000000000D+00
  0.3827000000D+00  0.0000000000D+00
  0.1209000000D+00  0.1000000000D+01
 d    1  1.00
  0.1097000000D+01  0.1000000000D+01
 d    1  1.00
  0.3180000000D+00  0.1000000000D+01
 f    1  1.00
  0.7610000000D+00  0.1000000000D+01
  
   9 0
 s   10  1.00
  0.1533000000D+05  0.5079996682D-03
  0.2299000000D+04  0.3928997434D-02
  0.5224000000D+03  0.2024298678D-01
  0.1473000000D+03  0.7918094828D-01
  0.4755000000D+02  0.2306868493D+00
  0.1676000000D+02  0.4331177171D+00
  0.6207000000D+01  0.3502597712D+00
  0.1752000000D+01  0.4272797209D-01
  0.6882000000D+00 -0.8153994674D-02
  0.2384000000D+00  0.2380998445D-02
 s   10  1.00
  0.1533000000D+05 -0.1150000604D-03
  0.2299000000D+04 -0.8950004697D-03
  0.5224000000D+03 -0.4636002433D-02
  0.1473000000D+03 -0.1872400983D-01
  0.4755000000D+02 -0.5846303068D-01
  0.1676000000D+02 -0.1364630716D+00
  0.6207000000D+01 -0.1757400922D+00
  0.1752000000D+01  0.1609340845D+00
  0.6882000000D+00  0.6034183167D+00
  0.2384000000D+00  0.3787651988D+00
 s   10  1.00
  0.1533000000D+05  0.0000000000D+00
  0.2299000000D+04  0.0000000000D+00
  0.5224000000D+03  0.0000000000D+00
  0.1473000000D+03  0.0000000000D+00
  0.4755000000D+02  0.0000000000D+00
  0.1676000000D+02  0.0000000000D+00
  0.6207000000D+01  0.0000000000D+00
  0.1752000000D+01  0.1000000000D+01
  0.6882000000D+00  0.0000000000D+00
  0.2384000000D+00  0.0000000000D+00
 s   10  1.00
  0.1533000000D+05  0.0000000000D+00
  0.2299000000D+04  0.0000000000D+00
  0.5224000000D+03  0.0000000000D+00
  0.1473000000D+03  0.0000000000D+00
  0.4755000000D+02  0.0000000000D+00
  0.1676000000D+02  0.0000000000D+00
  0.6207000000D+01  0.0000000000D+00
  0.1752000000D+01  0.0000000000D+00
  0.6882000000D+00  0.0000000000D+00
  0.2384000000D+00  0.1000000000D+01
 p    5  1.00
  0.3446000000D+02  0.1592799074D-01
  0.7749000000D+01  0.9973994203D-01
  0.2280000000D+01  0.3104918195D+00
  0.7156000000D+00  0.4910257146D+00
  0.2140000000D+00  0.3363368045D+00
 p    5  1.00
  0.3446000000D+02  0.0000000000D+00
  0.7749000000D+01  0.0000000000D+00
  0.2280000000D+01  0.0000000000D+00
  0.7156000000D+00  0.1000000000D+01
  0.2140000000D+00  0.0000000000D+00
 p    5  1.00
  0.3446000000D+02  0.0000000000D+00
  0.7749000000D+01  0.0000000000D+00
  0.2280000000D+01  0.0000000000D+00
  0.7156000000D+00  0.0000000000D+00
  0.2140000000D+00  0.1000000000D+01
 d    1  1.00
  0.2314000000D+01  0.1000000000D+01
 d    1  1.00
  0.6450000000D+00  0.1000000000D+01
 f    1  1.00
  0.1428000000D+01  0.1000000000D+01
  
  10 0
 s   10  1.00
  0.8236000000D+04  0.5309998617D-03
  0.1235000000D+04  0.4107998930D-02
  0.2808000000D+03  0.2108699451D-01
  0.7927000000D+02  0.8185297868D-01
  0.2559000000D+02  0.2348169388D+00
  0.8997000000D+01  0.4344008869D+00
  0.3319000000D+01  0.3461289099D+00
  0.9059000000D+00  0.3937798974D-01
  0.3643000000D+00 -0.8982997660D-02
  0.1285000000D+00  0.2384999379D-02
 s   10  1.00
  0.8236000000D+04 -0.1129999414D-03
  0.1235000000D+04 -0.8779995449D-03
  0.2808000000D+03 -0.4539997647D-02
  0.7927000000D+02 -0.1813299060D-01
  0.2559000000D+02 -0.5575997110D-01
  0.8997000000D+01 -0.1268949342D+00
  0.3319000000D+01 -0.1703519117D+00
  0.9059000000D+00  0.1403819272D+00
  0.3643000000D+00  0.5986836897D+00
  0.1285000000D+00  0.3953887950D+00
 s   10  1.00
  0.8236000000D+04  0.0000000000D+00
  0.1235000000D+04  0.0000000000D+00
  0.2808000000D+03  0.0000000000D+00
  0.7927000000D+02  0.0000000000D+00
  0.2559000000D+02  0.0000000000D+00
  0.8997000000D+01  0.0000000000D+00
  0.3319000000D+01  0.0000000000D+00
  0.9059000000D+00  0.1000000000D+01
  0.3643000000D+00  0.0000000000D+00
  0.1285000000D+00  0.0000000000D+00
 s   10  1.00
  0.8236000000D+04  0.0000000000D+00
  0.1235000000D+04  0.0000000000D+00
  0.2808000000D+03  0.0000000000D+00
  0.7927000000D+02  0.0000000000D+00
  0.2559000000D+02  0.0000000000D+00
  0.8997000000D+01  0.0000000000D+00
  0.3319000000D+01  0.0000000000D+00
  0.9059000000D+00  0.0000000000D+00
  0.3643000000D+00  0.0000000000D+00
  0.1285000000D+00  0.1000000000D+01
 p    5  1.00
  0.1871000000D+02  0.1403099838D-01
  0.4133000000D+01  0.8686598995D-01
  0.1200000000D+01  0.2902159664D+00
  0.3827000000D+00  0.5010079421D+00
  0.1209000000D+00  0.3434059603D+00
 p    5  1.00
  0.1871000000D+02  0.0000000000D+00
  0.4133000000D+01  0.0000000000D+00
  0.1200000000D+01  0.0000000000D+00
  0.3827000000D+00  0.1000000000D+01
  0.1209000000D+00  0.0000000000D+00
 p    5  1.00
  0.1871000000D+02  0.0000000000D+00
  0.4133000000D+01  0.0000000000D+00
  0.1200000000D+01  0.0000000000D+00
  0.3827000000D+00  0.0000000000D+00
  0.1209000000D+00  0.1000000000D+01
 d    1  1.00
  0.1097000000D+01  0.1000000000D+01
 d    1  1.00
  0.3180000000D+00  0.1000000000D+01
 f    1  1.00
  0.7610000000D+00  0.1000000000D+01
  
  11 0
 s   10  1.00
  0.1533000000D+05  0.5079996682D-03
  0.2299000000D+04  0.3928997434D-02
  0.5224000000D+03  0.2024298678D-01
  0.1473000000D+03  0.7918094828D-01
  0.4755000000D+02  0.2306868493D+00
  0.1676000000D+02  0.4331177171D+00
  0.6207000000D+01  0.3502597712D+00
  0.1752000000D+01  0.4272797209D-01
  0.6882000000D+00 -0.8153994674D-02
  0.2384000000D+00  0.2380998445D-02
 s   10  1.00
  0.1533000000D+05 -0.1150000604D-03
  0.2299000000D+04 -0.8950004697D-03
  0.5224000000D+03 -0.4636002433D-02
  0.1473000000D+03 -0.1872400983D-01
  0.4755000000D+02 -0.5846303068D-01
  0.1676000000D+02 -0.1364630716D+00
  0.6207000000D+01 -0.1757400922D+00
  0.1752000000D+01  0.1609340845D+00
  0.6882000000D+00  0.6034183167D+00
  0.2384000000D+00  0.3787651988D+00
 s   10  1.00
  0.1533000000D+05  0.0000000000D+00
  0.2299000000D+04  0.0000000000D+00
  0.5224000000D+03  0.0000000000D+00
  0.1473000000D+03  0.0000000000D+00
  0.4755000000D+02  0.0000000000D+00
  0.1676000000D+02  0.0000000000D+00
  0.6207000000D+01  0.0000000000D+00
  0.1752000000D+01  0.1000000000D+01
  0.6882000000D+00  0.0000000000D+00
  0.2384000000D+00  0.0000000000D+00
 s   10  1.00
  0.1533000000D+05  0.0000000000D+00
  0.2299000000D+04  0.0000000000D+00
  0.5224000000D+03  0.0000000000D+00
  0.1473000000D+03  0.0000000000D+00
  0.4755000000D+02  0.0000000000D+00
  0.1676000000D+02  0.0000000000D+00
  0.6207000000D+01  0.0000000000D+00
  0.1752000000D+01  0.0000000000D+00
  0.6882000000D+00  0.0000000000D+00
  0.2384000000D+00  0.1000000000D+01
 p    5  1.00
  0.3446000000D+02  0.1592799074D-01
  0.7749000000D+01  0.9973994203D-01
  0.2280000000D+01  0.3104918195D+00
  0.7156000000D+00  0.4910257146D+00
  0.2140000000D+00  0.3363368045D+00
 p    5  1.00
  0.3446000000D+02  0.0000000000D+00
  0.7749000000D+01  0.0000000000D+00
  0.2280000000D+01  0.0000000000D+00
  0.7156000000D+00  0.1000000000D+01
  0.2140000000D+00  0.0000000000D+00
 p    5  1.00
  0.3446000000D+02  0.0000000000D+00
  0.7749000000D+01  0.0000000000D+00
  0.2280000000D+01  0.0000000000D+00
  0.7156000000D+00  0.0000000000D+00
  0.2140000000D+00  0.1000000000D+01
 d    1  1.00
  0.2314000000D+01  0.1000000000D+01
 d    1  1.00
  0.6450000000D+00  0.1000000000D+01
 f    1  1.00
  0.1428000000D+01  0.1000000000D+01
  
  12 0
 s   10  1.00
  0.8236000000D+04  0.5309998617D-03
  0.1235000000D+04  0.4107998930D-02
  0.2808000000D+03  0.2108699451D-01
  0.7927000000D+02  0.8185297868D-01
  0.2559000000D+02  0.2348169388D+00
  0.8997000000D+01  0.4344008869D+00
  0.3319000000D+01  0.3461289099D+00
  0.9059000000D+00  0.3937798974D-01
  0.3643000000D+00 -0.8982997660D-02
  0.1285000000D+00  0.2384999379D-02
 s   10  1.00
  0.8236000000D+04 -0.1129999414D-03
  0.1235000000D+04 -0.8779995449D-03
  0.2808000000D+03 -0.4539997647D-02
  0.7927000000D+02 -0.1813299060D-01
  0.2559000000D+02 -0.5575997110D-01
  0.8997000000D+01 -0.1268949342D+00
  0.3319000000D+01 -0.1703519117D+00
  0.9059000000D+00  0.1403819272D+00
  0.3643000000D+00  0.5986836897D+00
  0.1285000000D+00  0.3953887950D+00
 s   10  1.00
  0.8236000000D+04  0.0000000000D+00
  0.1235000000D+04  0.0000000000D+00
  0.2808000000D+03  0.0000000000D+00
  0.7927000000D+02  0.0000000000D+00
  0.2559000000D+02  0.0000000000D+00
  0.8997000000D+01  0.0000000000D+00
  0.3319000000D+01  0.0000000000D+00
  0.9059000000D+00  0.1000000000D+01
  0.3643000000D+00  0.0000000000D+00
  0.1285000000D+00  0.0000000000D+00
 s   10  1.00
  0.8236000000D+04  0.0000000000D+00
  0.1235000000D+04  0.0000000000D+00
  0.2808000000D+03  0.0000000000D+00
  0.7927000000D+02  0.0000000000D+00
  0.2559000000D+02  0.0000000000D+00
  0.8997000000D+01  0.0000000000D+00
  0.3319000000D+01  0.0000000000D+00
  0.9059000000D+00  0.0000000000D+00
  0.3643000000D+00  0.0000000000D+00
  0.1285000000D+00  0.1000000000D+01
 p    5  1.00
  0.1871000000D+02  0.1403099838D-01
  0.4133000000D+01  0.8686598995D-01
  0.1200000000D+01  0.2902159664D+00
  0.3827000000D+00  0.5010079421D+00
  0.1209000000D+00  0.3434059603D+00
 p    5  1.00
  0.1871000000D+02  0.0000000000D+00
  0.4133000000D+01  0.0000000000D+00
  0.1200000000D+01  0.0000000000D+00
  0.3827000000D+00  0.1000000000D+01
  0.1209000000D+00  0.0000000000D+00
 p    5  1.00
  0.1871000000D+02  0.0000000000D+00
  0.4133000000D+01  0.0000000000D+00
  0.1200000000D+01  0.0000000000D+00
  0.3827000000D+00  0.0000000000D+00
  0.1209000000D+00  0.1000000000D+01
 d    1  1.00
  0.1097000000D+01  0.1000000000D+01
 d    1  1.00
  0.3180000000D+00  0.1000000000D+01
 f    1  1.00
  0.7610000000D+00  0.1000000000D+01
  
  13 0
 s   10  1.00
  0.1533000000D+05  0.5079996682D-03
  0.2299000000D+04  0.3928997434D-02
  0.5224000000D+03  0.2024298678D-01
  0.1473000000D+03  0.7918094828D-01
  0.4755000000D+02  0.2306868493D+00
  0.1676000000D+02  0.4331177171D+00
  0.6207000000D+01  0.3502597712D+00
  0.1752000000D+01  0.4272797209D-01
  0.6882000000D+00 -0.8153994674D-02
  0.2384000000D+00  0.2380998445D-02
 s   10  1.00
  0.1533000000D+05 -0.1150000604D-03
  0.2299000000D+04 -0.8950004697D-03
  0.5224000000D+03 -0.4636002433D-02
  0.1473000000D+03 -0.1872400983D-01
  0.4755000000D+02 -0.5846303068D-01
  0.1676000000D+02 -0.1364630716D+00
  0.6207000000D+01 -0.1757400922D+00
  0.1752000000D+01  0.1609340845D+00
  0.6882000000D+00  0.6034183167D+00
  0.2384000000D+00  0.3787651988D+00
 s   10  1.00
  0.1533000000D+05  0.0000000000D+00
  0.2299000000D+04  0.0000000000D+00
  0.5224000000D+03  0.0000000000D+00
  0.1473000000D+03  0.0000000000D+00
  0.4755000000D+02  0.0000000000D+00
  0.1676000000D+02  0.0000000000D+00
  0.6207000000D+01  0.0000000000D+00
  0.1752000000D+01  0.1000000000D+01
  0.6882000000D+00  0.0000000000D+00
  0.2384000000D+00  0.0000000000D+00
 s   10  1.00
  0.1533000000D+05  0.0000000000D+00
  0.2299000000D+04  0.0000000000D+00
  0.5224000000D+03  0.0000000000D+00
  0.1473000000D+03  0.0000000000D+00
  0.4755000000D+02  0.0000000000D+00
  0.1676000000D+02  0.0000000000D+00
  0.6207000000D+01  0.0000000000D+00
  0.1752000000D+01  0.0000000000D+00
  0.6882000000D+00  0.0000000000D+00
  0.2384000000D+00  0.1000000000D+01
 p    5  1.00
  0.3446000000D+02  0.1592799074D-01
  0.7749000000D+01  0.9973994203D-01
  0.2280000000D+01  0.3104918195D+00
  0.7156000000D+00  0.4910257146D+00
  0.2140000000D+00  0.3363368045D+00
 p    5  1.00
  0.3446000000D+02  0.0000000000D+00
  0.7749000000D+01  0.0000000000D+00
  0.2280000000D+01  0.0000000000D+00
  0.7156000000D+00  0.1000000000D+01
  0.2140000000D+00  0.0000000000D+00
 p    5  1.00
  0.3446000000D+02  0.0000000000D+00
  0.7749000000D+01  0.0000000000D+00
  0.2280000000D+01  0.0000000000D+00
  0.7156000000D+00  0.0000000000D+00
  0.2140000000D+00  0.1000000000D+01
 d    1  1.00
  0.2314000000D+01  0.1000000000D+01
 d    1  1.00
  0.6450000000D+00  0.1000000000D+01
 f    1  1.00
  0.1428000000D+01  0.1000000000D+01


[MO]
 Sym=      1.1
 Ene=       0.0000
 Spin= Alpha
 Occup=    2.000048
1 -0.000001995678356
2 0.000028096717794
3 0.000016711913591
4 0.000135511647200
5 -0.000048201933705
6 0.000013325929139
7 -0.000102281481074
8 -0.000000092739622
9 0.99832026630664
10 -0.000000515023774
11 0.000000004558367
12 -0.049118129914091
13 0.000000025269513
14 -0.000000001187371
15 0.010700543496755
16 -0.000000006413097
17 0.000000000771843
18 -0.007074865092270
19 0.000000003989038
20 -0.000000000083358
21 0.000865014203739
22 -0.000000000440107
23 0.000000000366412
24 -0.003241996093809
25 0.000000002021193
26 -0.000027107133501
27 0.000054214293201
28 -0.000027107159700
29 0.000000000081241
30 0.000000000000680
31 -0.000000000155633
32 0.000024790149163
33 -0.000049580231295
34 0.000024790082132
35 0.000000000053706
36 0.000000000000190
37 0.000000000036363
38 0.000009127435835
39 -0.000018254841972
40 0.000009127406137
41 0.000000000034145
42 0.000000000000404
43 -0.000000000001271
44 -0.000031826747841
45 0.000063653338581
46 -0.000031826590740
47 -0.000000000159833
48 0.000000000001438
49 -0.000000000076227
50 0.000000000038880
51 -0.000411800737123
52 0.000000000123151
53 -0.000000000027010
54 0.000276244309994
55 -0.000000000143256
56 -0.000000000025153
57 0.000276244354842
58 -0.000000000021968
59 -0.000000000001194
60 -0.000000000017727
61 0.000185017641336
62 -0.000000000047067
63 0.000000000013188
64 -0.000124113605561
65 0.000000000070787
66 0.000000000010596
67 -0.000124113608277
68 -0.000000000007639
69 0.000000000000852
70 -0.000000546834266
71 -0.000001558646906
72 -0.000000546835026
73 -0.000000000002349
74 0.000000000000134
75 0.000000000001499
76 0.000000000000406
77 -0.000000000000007
78 -0.000000000001485
79 0.000001368974600
80 -0.000000408394519
81 0.000001368975934
82 0.000000000001447
83 -0.000000000000171
84 0.000000000001140
85 -0.000604241646206
86 0.000015839551107
87 -0.000002418041983
88 -0.000009914768838
89 0.000000000006400
90 -0.000053415221368
91 -0.000015201391012
92 0.000000000003051
93 -0.000039229878630
94 0.000001196887139
95 0.000000000008034
96 -0.000096572987782
97 0.000003046651256
98 0.000000012052368
99 0.000000897474332
100 -0.000000909526701
101 -0.000000000002405
102 -0.000000000000841
103 0.000013053405684
104 -0.000001317624713
105 0.000002189652142
106 -0.000000872027429
107 0.000000000009081
108 -0.000000000000258
109 0.000012439765284
110 -0.000000000001882
111 0.000021193070198
112 0.000000650083893
113 -0.000000000000455
114 0.000007125239144
115 0.000000894923345
116 0.000000000002980
117 -0.000035558726512
118 -0.000001767102410
119 0.000000000007400
120 -0.000021389772881
121 0.000008114364315
122 -0.000000387314088
123 0.000004397512167
124 0.000000000000208
125 -0.000003855403545
126 0.000009418026235
127 0.000000000000116
128 0.000014272336714
129 -0.000001609355358
130 -0.000000000002380
131 0.000040214176116
132 -0.000001287665138
133 0.000000038042790
134 0.000000137327331
135 -0.000000175370121
136 -0.000000000000085
137 -0.000000000000072
138 0.000000701694587
139 -0.000000025570977
140 0.000000077433193
141 -0.000000051862217
142 0.000000000006961
143 0.000000000001446
144 -0.000022413235760
145 0.000000000000167
146 -0.000003562047838
147 0.000000122180294
148 0.000000000000167
149 -0.000001514591194
150 0.000000133977252
151 -0.000000000000391
152 0.000006293579856
153 -0.000000297899318
154 -0.000000000003323
155 -0.000604248113373
156 0.000015839500708
157 -0.000002417980598
158 -0.000009914841705
159 -0.000015201350917
160 -0.000053415248924
161 0.000000000021873
162 0.000001197007533
163 -0.000039229893406
164 0.000000000029850
165 0.000003046738865
166 -0.000096572984480
167 0.000000000065364
168 -0.000000909532997
169 0.000000897483172
170 0.000000012049825
171 0.000013053417996
172 -0.000000000003068
173 -0.000000000004879
174 -0.000000872091567
175 0.000002189672703
176 -0.000001317581136
177 0.000012439772978
178 -0.000000000012914
179 0.000000000008245
180 0.000000650105610
181 0.000021193084374
182 -0.000000000012251
183 -0.000001767113934
184 -0.000035558751514
185 0.000000000020441
186 0.000000894905732
187 0.000007125245126
188 -0.000000000004004
189 0.000000000010100
190 -0.000021388908130
191 0.000008114396764
192 -0.000000387342016
193 0.000004397332132
194 0.000009418012829
195 -0.000003855409639
196 0.000000000008035
197 -0.000001609312281
198 0.000014272350395
199 -0.000000000003315
200 -0.000001287606248
201 0.000040214174331
202 -0.000000000025142
203 -0.000000175367539
204 0.000000137325513
205 0.000000038042026
206 0.000000701693771
207 -0.000000000000294
208 -0.000000000000304
209 -0.000000051896795
210 0.000000077451557
211 -0.000000025554762
212 -0.000022413245493
213 0.000000000012539
214 0.000000000009251
215 0.000000122191848
216 -0.000003562049817
217 0.000000000002308
218 -0.000000297906610
219 0.000006293583344
220 -0.000000000004182
221 0.000000133969043
222 -0.000001514592025
223 0.000000000001086
224 -0.000000000004318
225 -0.000604251751188
226 0.000015839504669
227 -0.000002417988210
228 -0.000009914942034
229 0.000015201339161
230 -0.000053415254242
231 0.000000000022343
232 -0.000001197045664
233 -0.000039229891201
234 0.000000000029538
235 -0.000003046760146
236 -0.000096573034176
237 0.000000000065719
238 -0.000000909544055
239 0.000000897488658
240 0.000000012055397
241 -0.000013053420433
242 0.000000000002712
243 -0.000000000004773
244 -0.000000872110517
245 0.000002189683751
246 -0.000001317573234
247 -0.000012439759617
248 0.000000000014019
249 0.000000000007999
250 -0.000000650122048
251 0.000021193080422
252 -0.000000000012252
253 0.000001767124511
254 -0.000035558743824
255 0.000000000020541
256 -0.000000894894255
257 0.000007125242739
258 -0.000000000004104
259 -0.000000000010167
260 -0.000021388441546
261 0.000008114351279
262 -0.000000387340379
263 0.000004397345030
264 -0.000009418020033
265 -0.000003855408270
266 0.000000000008115
267 0.000001609300058
268 0.000014272346673
269 -0.000000000003419
270 0.000001287609003
271 0.000040214191199
272 -0.000000000024580
273 -0.000000175369029
274 0.000000137326389
275 0.000000038042640
276 -0.000000701694768
277 0.000000000000418
278 -0.000000000000312
279 -0.000000051899884
280 0.000000077452713
281 -0.000000025552829
282 0.000022413246275
283 -0.000000000012343
284 0.000000000009353
285 -0.000000122193626
286 -0.000003562048843
287 0.000000000002257
288 0.000000297907580
289 0.000006293581605
290 -0.000000000004349
291 -0.000000133967627
292 -0.000001514591594
293 0.000000000001320
294 0.000000000004408
295 -0.000604258461015
296 0.000015839422353
297 -0.000002417962391
298 -0.000009915239514
299 0.000000000006762
300 -0.000053415193319
301 0.000015201295323
302 0.000000000002956
303 -0.000039229877565
304 -0.000001197081205
305 0.000000000010604
306 -0.000096573038537
307 -0.000003046868059
308 0.000000012081741
309 0.000000897493981
310 -0.000000909575722
311 -0.000000000002941
312 0.000000000000617
313 -0.000013053401939
314 -0.000001317552727
315 0.000002189711355
316 -0.000000872158628
317 0.000000000012097
318 -0.000000000000268
319 -0.000012439773002
320 -0.000000000002099
321 0.000021193066480
322 -0.000000650140477
323 -0.000000000000601
324 0.000007125239258
325 -0.000000894882234
326 0.000000000003418
327 -0.000035558721639
328 0.000001767137216
329 -0.000000000008827
330 -0.000021387518487
331 0.000008114337666
332 -0.000000387359290
333 0.000004397328656
334 -0.000000000000850
335 -0.000003855431117
336 -0.000009418026035
337 0.000000000000677
338 0.000014272328729
339 0.000001609301572
340 -0.000000000003101
341 0.000040214179073
342 0.000001287617709
343 0.000000038041976
344 0.000000137326214
345 -0.000000175368191
346 -0.000000000000325
347 -0.000000000000156
348 -0.000000701694377
349 -0.000000025550873
350 0.000000077453720
351 -0.000000051902847
352 0.000000000009264
353 -0.000000000001966
354 0.000022413231151
355 0.000000000000143
356 -0.000003562047197
357 -0.000000122196800
358 0.000000000000220
359 -0.000001514590914
360 -0.000000133966132
361 -0.000000000000412
362 0.000006293578717
363 0.000000297910342
364 0.000000000004168
365 -0.023457822715314
366 0.000992582749391
367 -0.000101106990387
368 0.000201890577312
369 0.000000000085635
370 0.000435817495930
371 0.000000000063364
372 -0.000000000000763
373 0.000221281504679
374 -0.000000000021416
375 -0.000000000008551
376 -0.000046136144981
377 0.000000000054818
378 -0.000005100567547
379 0.000010201136244
380 -0.000005100568697
381 -0.000000000001563
382 0.000000000000154
383 -0.000000000022513
384 -0.000069635885281
385 0.000139271765741
386 -0.000069635880460
387 0.000000000050861
388 -0.000000000000339
389 0.000000000047589
390 -0.000000000019142
391 0.000119478771022
392 0.000000000001003
393 0.000000000034270
394 -0.000080148796675
395 0.000000000002235
396 -0.000000000008589
397 -0.000080148795650
398 -0.000000000003581
399 -0.000000000000322
400 0.008845568476059
401 -0.000206249435557
402 -0.000007155101284
403 -0.000136352838908
404 0.000000000163851
405 0.000560470462751
406 0.000000000090267
407 0.000000000054330
408 0.000063946372845
409 0.000000000138490
410 -0.000000000014804
411 -0.000071834819791
412 -0.000000000023113
413 -0.000007509963197
414 0.000015019926205
415 -0.000007509963008
416 0.000000000006581
417 0.000000000000000
418 0.000000000009799
419 -0.000030677385470
420 0.000061354771686
421 -0.000030677386216
422 0.000000000059680
423 -0.000000000000073
424 0.000000000067290
425 -0.000000000011100
426 0.000009873295009
427 -0.000000000012690
428 0.000000000019827
429 -0.000006623207649
430 -0.000000000005723
431 -0.000000000004935
432 -0.000006623207632
433 0.000000000022747
434 -0.000000000000066
435 -0.017801497383535
436 -0.000087344722034
437 -0.000035575219104
438 -0.000354651113939
439 -0.000000000016495
440 0.000147211349979
441 0.000000000005507
442 0.000000000001324
443 0.000203610619848
444 0.000000000010579
445 0.000000000016583
446 -0.000013255749861
447 0.000000000092068
448 0.000032277669999
449 -0.000064555341118
450 0.000032277671119
451 0.000000000019670
452 0.000000000000206
453 -0.000000000013486
454 0.000037031631219
455 -0.000074063257287
456 0.000037031626068
457 0.000000000032502
458 -0.000000000000008
459 -0.000000000024849
460 0.000000000006342
461 0.000089862686363
462 -0.000000000001193
463 -0.000000000012045
464 -0.000060281722038
465 0.000000000000787
466 0.000000000003536
467 -0.000060281723171
468 0.000000000000814
469 0.000000000000124
470 0.002527501347008
471 -0.000285200810301
472 0.000013208250484
473 0.000082088119975
474 -0.000000000014705
475 -0.000000056679500
476 0.000000000056568
477 -0.000000000056630
478 0.000063417192921
479 0.000000000064372
480 -0.000000000011700
481 0.000006232590375
482 -0.000000000027229
483 0.000003274580470
484 -0.000006549160774
485 0.000003274580304
486 0.000000000002358
487 -0.000000000000009
488 -0.000000000005118
489 0.000007382101916
490 -0.000014764204634
491 0.000007382102718
492 0.000000000041346
493 -0.000000000000143
494 -0.000000000037376
495 0.000000000009834
496 0.000007389577309
497 -0.000000000010053
498 -0.000000000017562
499 -0.000004957078959
500 -0.000000000004485
501 0.000000000004369
502 -0.000004957079354
503 0.000000000017972
504 0.000000000000029
 Sym=      2.1
 Ene=       0.0000
 Spin= Alpha
 Occup=    2.000048
1 0.000000001791589
2 0.000000010434086
3 -0.000000002368528
4 -0.000000005656275
5 0.000000001233968
6 -0.000000000382767
7 0.000000003105201
8 0.99807999240802
9 0.000000079450384
10 -0.025778551711621
11 -0.049086224167819
12 -0.000000003915653
13 0.001267806385556
14 0.011435384624631
15 0.000000000774849
16 -0.000295343911321
17 -0.007560187376500
18 -0.000000000518479
19 0.000195258890701
20 0.000887350864584
21 0.000000000068121
22 -0.000022918377239
23 -0.003479360322403
24 -0.000000000235767
25 0.000089861923743
26 0.000000000209201
27 -0.000000000088190
28 -0.000000000121011
29 0.000005452662897
30 -0.000000000044970
31 -0.000000140828618
32 0.000000000215631
33 -0.000000000080073
34 -0.000000000135558
35 -0.000002379821311
36 0.000000000015470
37 0.000000061466279
38 0.000000000085774
39 -0.000000000025741
40 -0.000000000060032
41 0.000003054276344
42 0.000000000002838
43 -0.000000078886092
44 0.000000002337732
45 -0.000000001296366
46 -0.000000001041366
47 0.000000593206094
48 -0.000000000043389
49 -0.000000015320677
50 -0.000408891701235
51 -0.000000000035874
52 0.000010560922444
53 0.000274624813200
54 0.000000000022853
55 -0.000007075910380
56 0.000273960970438
57 0.000000000025277
58 -0.000007093053913
59 -0.000000000001155
60 0.000174041743737
61 0.000000000016363
62 -0.000004495194327
63 -0.000115161671844
64 -0.000000000010419
65 0.000003056512170
66 -0.000118339830107
67 -0.000000000011535
68 0.000002974423882
69 -0.000000000007569
70 -0.000000000001138
71 0.000000000001439
72 0.000000000000967
73 0.000000127941380
74 0.000000000003709
75 -0.000000156417026
76 0.000000004039902
77 -0.000000000002865
78 -0.000000003304491
79 0.000000000000586
80 0.000000000001414
81 -0.000000000003113
82 -0.000000000986658
83 -0.000000000001131
84 0.000000038204089
85 0.000501672542154
86 -0.000000006696577
87 0.000001039617365
88 0.000008537758457
89 -0.000044046994237
90 -0.000000025316895
91 -0.000001700149386
92 -0.000033699293076
93 -0.000000003001955
94 -0.000005416477964
95 -0.000101637669619
96 0.000000017593069
97 -0.000000306885244
98 -0.000000891671905
99 -0.000000892029013
100 0.000001783700918
101 0.000000013270141
102 0.000011570151585
103 -0.000000000677365
104 -0.000000935137664
105 -0.000000937735023
106 0.000001872872686
107 -0.000000013045000
108 0.000003368346626
109 0.000000008674652
110 0.000019745019049
111 0.000000001956139
112 -0.000002269999194
113 0.000006016137199
114 0.000000000757063
115 0.000001521599276
116 -0.000032506860085
117 -0.000000003381499
118 0.000001523924228
119 -0.000000017020373
120 -0.000063780996514
121 0.000006927725635
122 -0.000000299669561
123 -0.000001913234036
124 -0.000028484178599
125 -0.000000001606424
126 -0.000000941161805
127 0.000013562348805
128 0.000000000885410
129 -0.000001553425705
130 0.000041165498282
131 -0.000000002761557
132 -0.000000071211297
133 -0.000000092288960
134 -0.000000092348359
135 0.000000184637319
136 -0.000000000291921
137 0.000000978780795
138 0.000000000258783
139 -0.000000174965172
140 -0.000000175219479
141 0.000000350184651
142 0.000000006264027
143 -0.000020918063794
144 -0.000000000077024
145 -0.000003069437845
146 -0.000000000318132
147 -0.000000190389723
148 -0.000001298250109
149 -0.000000000142218
150 0.000000127537903
151 0.000005416333114
152 0.000000000569038
153 0.000000127896715
154 -0.000000000972865
155 -0.019423427480188
156 0.000000269814317
157 -0.000040253923306
158 -0.000330501019944
159 0.000065826153682
160 0.000000980026715
161 0.000001137661311
162 0.000209723720160
163 0.000000116074400
164 0.000000870366071
165 0.000011884827015
166 -0.000000681487242
167 0.000002624949837
168 -0.000069058774664
169 0.000034536053317
170 0.000034522721347
171 0.000000026274754
172 -0.000000298812752
173 -0.000000000343240
174 -0.000072502530201
175 0.000036302844152
176 0.000036199686049
177 -0.000000335810857
178 -0.000000086924239
179 0.000000000339341
180 0.000087889187871
181 -0.000000075653003
182 -0.000000509976925
183 -0.000059003064511
184 0.000000130775522
185 0.000000839596559
186 -0.000058912654629
187 -0.000000029276368
188 -0.000000155390717
189 0.000000000439377
190 0.002469428575935
191 -0.000268224213577
192 0.000011602193106
193 0.000074037766248
194 0.000036436444494
195 0.000000062207871
196 0.000000735666756
197 0.000060154129776
198 -0.000000034224652
199 -0.000000350395915
200 0.000002767920601
201 0.000000107066539
202 -0.000001063202875
203 -0.000007148805750
204 0.000003575554149
205 0.000003573251601
206 -0.000000010019386
207 -0.000000025274742
208 0.000000000007616
209 -0.000013561119312
210 0.000006785205435
211 0.000006775913877
212 0.000000002892904
213 0.000000540334987
214 -0.000000000162042
215 0.000007371983320
216 0.000000012302216
217 0.000000079292018
218 -0.000004952070189
219 -0.000000022004411
220 -0.000000139919743
221 -0.000004938483311
222 0.000000005499257
223 0.000000033538338
224 0.000000000025217
225 0.019423428211490
226 -0.000000269707168
227 0.000040253931124
228 0.000330497557398
229 0.000065826176679
230 -0.000000980036329
231 0.000001137670796
232 0.000209723805704
233 -0.000000116080621
234 0.000000870369428
235 0.000011883660807
236 0.000000681473728
237 0.000002624982909
238 0.000069058782189
239 -0.000034536058538
240 -0.000034522723650
241 0.000000026272613
242 0.000000298868323
243 -0.000000000341968
244 0.000072502336059
245 -0.000036302742227
246 -0.000036199593832
247 -0.000000335812556
248 0.000000087006941
249 0.000000000334568
250 0.000087889187518
251 0.000000075656525
252 -0.000000509982884
253 -0.000059003065198
254 -0.000000130781618
255 0.000000839607941
256 -0.000058912653468
257 0.000000029277738
258 -0.000000155394103
259 -0.000000000439671
260 -0.002469428582502
261 0.000268224255221
262 -0.000011602200169
263 -0.000074037446069
264 0.000036436429519
265 -0.000000062207708
266 0.000000735740146
267 0.000060154174536
268 0.000000034227082
269 -0.000000350237780
270 0.000002768186060
271 -0.000000107059668
272 -0.000001063193202
273 0.000007148801018
274 -0.000003575551704
275 -0.000003573249314
276 -0.000000010019638
277 0.000000025283409
278 0.000000000007433
279 0.000013561145419
280 -0.000006785218539
281 -0.000006775926880
282 0.000000002897089
283 -0.000000540222590
284 -0.000000000161443
285 0.000007371981104
286 -0.000000012302791
287 0.000000079264861
288 -0.000004952068764
289 0.000000022005531
290 -0.000000139870519
291 -0.000004938481762
292 -0.000000005499605
293 0.000000033525548
294 -0.000000000025030
295 -0.000501668485547
296 0.000000007282893
297 -0.000001039725868
298 -0.000008532632446
299 -0.000044046977804
300 0.000000025306981
301 -0.000001700169796
302 -0.000033699281666
303 0.000000002994804
304 -0.000005417333528
305 -0.000101637671441
306 -0.000000017608499
307 -0.000000306337209
308 0.000000891628366
309 0.000000891959845
310 -0.000001783588211
311 0.000000013263652
312 -0.000011570152781
313 -0.000000000679777
314 0.000000934787678
315 0.000000937513980
316 -0.000001872301657
317 -0.000000013050467
318 -0.000003368333328
319 0.000000008672162
320 0.000019745016295
321 -0.000000001952129
322 -0.000002270075671
323 0.000006016135360
324 -0.000000000755362
325 0.000001521639005
326 -0.000032506854551
327 0.000000003374418
328 0.000001523987103
329 0.000000017016718
330 0.000063780370213
331 -0.000006927780750
332 0.000000299665781
333 0.000001910900214
334 -0.000028484197586
335 0.000000001607227
336 -0.000000940995629
337 0.000013562344349
338 -0.000000000882631
339 -0.000001554013530
340 0.000041165496908
341 0.000000002768736
342 -0.000000072065677
343 0.000000092289782
344 0.000000092349579
345 -0.000000184639361
346 -0.000000000291555
347 -0.000000978780770
348 0.000000000258769
349 0.000000175093975
350 0.000000175315395
351 -0.000000350409369
352 0.000000006263352
353 0.000020918058612
354 -0.000000000072708
355 -0.000003069436382
356 0.000000000317355
357 -0.000000190430234
358 -0.000001298249453
359 0.000000000141934
360 0.000000127573919
361 0.000005416330495
362 -0.000000000567711
363 0.000000127915050
364 0.000000000972491
365 -0.000000001691439
366 0.000000000212819
367 -0.000000000002498
368 0.000000002773963
369 -0.000033795026133
370 0.000000000029985
371 0.000000872875515
372 -0.000032935737481
373 -0.000000000343341
374 0.000000850646439
375 -0.000103413492339
376 0.000000000314245
377 0.000002670832674
378 -0.000000000007468
379 0.000000000040812
380 -0.000000000033344
381 -0.000012059440016
382 0.000000000003577
383 0.000000311477591
384 -0.000000000171368
385 0.000000000260061
386 -0.000000000088693
387 -0.000003336010479
388 0.000000000005079
389 0.000000086130868
390 0.000019140749058
391 -0.000000000009705
392 -0.000000494372495
393 -0.000031423307078
394 -0.000000000000928
395 -0.000000148345327
396 0.000005743297457
397 0.000000000013949
398 0.000000811615630
399 -0.000000000004415
400 0.000000001093603
401 0.000000000052967
402 -0.000000000029460
403 -0.000000001161977
404 -0.000011349437954
405 0.000000000138307
406 0.000000293145054
407 0.000013324867536
408 -0.000000000231473
409 -0.000000344182873
410 0.000039973151363
411 -0.000000000421115
412 -0.000001032401466
413 -0.000000000003093
414 0.000000000005187
415 -0.000000000002094
416 -0.000000769376171
417 -0.000000000000460
418 0.000000019870518
419 0.000000000054958
420 -0.000000000093493
421 0.000000000038535
422 0.000021312438107
423 0.000000000007508
424 -0.000000550464364
425 -0.000003053739978
426 -0.000000000016159
427 0.000000078872992
428 0.000005388185113
429 0.000000000014301
430 0.000000033348848
431 -0.000001291163007
432 0.000000000007379
433 -0.000000139168072
434 0.000000000002894
435 0.000000000941408
436 0.000000000113953
437 0.000000000005004
438 0.000000002764557
439 -0.000043132751117
440 0.000000000024367
441 0.000001114052137
442 -0.000033614742571
443 0.000000000387984
444 0.000000868183914
445 -0.000102435615029
446 -0.000000000321044
447 0.000002645575189
448 -0.000000000005821
449 0.000000000037767
450 -0.000000000031946
451 0.000011496107666
452 -0.000000000000724
453 -0.000000296927806
454 -0.000000000165175
455 0.000000000247411
456 -0.000000000082236
457 0.000002964636219
458 -0.000000000007349
459 -0.000000076538859
460 0.000019787995833
461 0.000000000028734
462 -0.000000511089647
463 -0.000032561628206
464 -0.000000000011837
465 -0.000000155317664
466 0.000006013245912
467 -0.000000000026714
468 0.000000841016380
469 -0.000000000004228
470 -0.000000000062908
471 0.000000000054778
472 -0.000000000028489
473 -0.000000001167458
474 -0.000028528506350
475 -0.000000000084135
476 0.000000736847856
477 0.000013646540449
478 0.000000000245815
479 -0.000000352491144
480 0.000041371537584
481 0.000000000422384
482 -0.000001068519164
483 -0.000000000002163
484 0.000000000003192
485 -0.000000000001029
486 0.000000973007293
487 0.000000000000448
488 -0.000000025129937
489 0.000000000059367
490 -0.000000000102964
491 0.000000000043597
492 -0.000021041018589
493 -0.000000000007699
494 0.000000543454197
495 -0.000003087400277
496 0.000000000017798
497 0.000000079742365
498 0.000005447574464
499 -0.000000000015340
500 0.000000033716382
501 -0.000001305392329
502 -0.000000000008538
503 -0.000000140701992
504 0.000000000003273
 Sym=      3.1
 Ene=       0.0000
 Spin= Alpha
 Occup=    2.000048
1 0.000000000837431
2 0.000000004939829
3 -0.000000001473414
4 -0.000000003826874
5 0.000000000740214
6 -0.000000000232480
7 0.000000002019085
8 0.025778551746435
9 0.000000517195355
10 0.99807999294905
11 -0.001267805530637
12 -0.000000025319650
13 -0.049086222600162
14 0.000295365232259
15 0.000000005877078
16 0.011435386850381
17 -0.000195272123586
18 -0.000000003594767
19 -0.007560189087067
20 0.000022918864287
21 0.000000000428639
22 0.000887350878997
23 -0.000089868811521
24 -0.000000001717061
25 -0.003479361059371
26 -0.000000000099446
27 -0.000000000013790
28 0.000000000113236
29 0.000000140832162
30 -0.000000000254933
31 0.000005452525979
32 -0.000000000044365
33 -0.000000000098973
34 0.000000000143338
35 -0.000000061466368
36 0.000000000033507
37 -0.000002379822904
38 -0.000000000005831
39 -0.000000000043441
40 0.000000000049271
41 0.000000078886286
42 -0.000000000003410
43 0.000003054265831
44 -0.000000002492514
45 0.000000001411258
46 0.000000001081256
47 0.000000015321351
48 -0.000000000170831
49 0.000000593184334
50 -0.000010560913689
51 -0.000000000124688
52 -0.000408891744496
53 0.000007093044917
54 0.000000000142576
55 0.000273960977268
56 0.000007075907631
57 0.000000000024710
58 0.000274624864411
59 0.000000000000170
60 0.000004495161092
61 0.000000000066292
62 0.000174041762560
63 -0.000002974400914
64 -0.000000000063872
65 -0.000118339841877
66 -0.000003056490549
67 -0.000000000025069
68 -0.000115161685328
69 -0.000000000000092
70 -0.000000000000038
71 -0.000000000001638
72 -0.000000000001552
73 0.000000003304426
74 -0.000000000002743
75 -0.000000004039862
76 -0.000000156416932
77 0.000000000002488
78 0.000000127941243
79 0.000000000000109
80 -0.000000000000042
81 0.000000000002768
82 0.000000038204145
83 0.000000000000343
84 0.000000000986691
85 -0.019423416255583
86 0.000000269720450
87 -0.000040253916756
88 -0.000330500065247
89 -0.000001137666016
90 0.000000980005249
91 0.000065826129370
92 -0.000000870395258
93 0.000000116082772
94 0.000209723604628
95 -0.000002625210116
96 -0.000000681498030
97 0.000011884662177
98 0.000034522682258
99 0.000034536027231
100 -0.000069058709489
101 0.000000000342896
102 0.000000298868436
103 0.000000026270926
104 0.000036199650394
105 0.000036302746780
106 -0.000072502397174
107 -0.000000000337110
108 0.000000087051369
109 -0.000000335809751
110 0.000000509969798
111 -0.000000075658629
112 0.000087889128898
113 0.000000155377658
114 -0.000000029282814
115 -0.000058912610443
116 -0.000000839573938
117 0.000000130789516
118 -0.000059003029577
119 -0.000000000439669
120 0.002469427078932
121 -0.000268224078735
122 0.000011602189465
123 0.000074037601264
124 -0.000000735694097
125 0.000000062192268
126 0.000036436429878
127 0.000000350199347
128 -0.000000034225965
129 0.000060154122875
130 0.000001063245975
131 0.000000107066128
132 0.000002767965793
133 0.000003573249281
134 0.000003575553066
135 -0.000007148802347
136 -0.000000000007614
137 0.000000025284319
138 -0.000000010018472
139 0.000006775915200
140 0.000006785206618
141 -0.000013561121818
142 0.000000000161893
143 -0.000000540217410
144 0.000000002898579
145 -0.000000079262549
146 0.000000012303031
147 0.000007371981979
148 -0.000000033524421
149 0.000000005499879
150 -0.000004938480846
151 0.000000139866290
152 -0.000000022006127
153 -0.000004952070854
154 -0.000000000025183
155 -0.000501668543908
156 0.000000007172738
157 -0.000001039712949
158 -0.000008533313732
159 0.000001700153486
160 0.000000025288275
161 -0.000044047068269
162 0.000005417183558
163 0.000000002976228
164 -0.000033699299461
165 0.000000306706019
166 -0.000000017662558
167 -0.000101637634993
168 -0.000001783624306
169 0.000000891993452
170 0.000000891630854
171 0.000000000684691
172 0.000011570172056
173 0.000000013264862
174 -0.000001872257380
175 0.000000937456762
176 0.000000934800618
177 -0.000000008657820
178 0.000003368349053
179 -0.000000013046218
180 0.000002270026956
181 -0.000000001941969
182 0.000019745028991
183 -0.000001523958806
184 0.000000003359222
185 -0.000032506877381
186 -0.000001521601944
187 -0.000000000753797
188 0.000006016141155
189 -0.000000017018338
190 0.000063780318067
191 -0.000006927667067
192 0.000000299633744
193 0.000001910955569
194 0.000000941001231
195 0.000000001597805
196 -0.000028484132419
197 0.000001553946749
198 -0.000000000875237
199 0.000013562356405
200 0.000000071919455
201 0.000000002775401
202 0.000041165500199
203 -0.000000184638076
204 0.000000092349625
205 0.000000092288450
206 -0.000000000259455
207 0.000000978780627
208 -0.000000000291606
209 -0.000000350357833
210 0.000000175290050
211 0.000000175067784
212 0.000000000067497
213 -0.000020918070268
214 0.000000006263134
215 0.000000190420024
216 0.000000000316052
217 -0.000003069438077
218 -0.000000127909179
219 -0.000000000565392
220 0.000005416333476
221 -0.000000127566092
222 0.000000000141363
223 -0.000001298250160
224 -0.000000000972563
225 0.000501673755965
226 -0.000000006798382
227 0.000001039698970
228 0.000008540847545
229 0.000001700191004
230 -0.000000025336547
231 -0.000044047010759
232 0.000005416177101
233 -0.000000003019857
234 -0.000033699309798
235 0.000000307886633
236 0.000000017540049
237 -0.000101637722456
238 0.000001783717628
239 -0.000000892021735
240 -0.000000891695893
241 0.000000000672530
242 -0.000011570164831
243 0.000000013265026
244 0.000001872935803
245 -0.000000937804881
246 -0.000000935130923
247 -0.000000008689022
248 -0.000003368341638
249 -0.000000013046490
250 0.000002269959782
251 0.000000001966093
252 0.000019745027358
253 -0.000001523892326
254 -0.000000003396319
255 -0.000032506873339
256 -0.000001521578301
257 0.000000000758529
258 0.000006016139304
259 0.000000017018357
260 -0.000063781220345
261 0.000006927754549
262 -0.000000299680007
263 -0.000001913740055
264 0.000000941174158
265 -0.000000001615653
266 -0.000028484181508
267 0.000001553336288
268 0.000000000892744
269 0.000013562356476
270 0.000000070840316
271 -0.000000002755025
272 0.000041165511172
273 0.000000184646289
274 -0.000000092352050
275 -0.000000092294239
276 -0.000000000258117
277 -0.000000978780626
278 -0.000000000291618
279 0.000000350102088
280 -0.000000175179829
281 -0.000000174922259
282 0.000000000082029
283 0.000020918072608
284 0.000000006263301
285 0.000000190381302
286 -0.000000000319406
287 -0.000003069438643
288 -0.000000127891068
289 0.000000000571306
290 0.000005416334594
291 -0.000000127532252
292 -0.000000000142777
293 -0.000001298250519
294 0.000000000972704
295 0.019423416350501
296 -0.000000269628411
297 0.000040253909614
298 0.000330498782127
299 -0.000001137615701
300 -0.000000980030639
301 0.000065826150990
302 -0.000000870437132
303 -0.000000116090134
304 0.000209723617380
305 -0.000002625293995
306 0.000000681422407
307 0.000011884125817
308 -0.000034522695834
309 -0.000034536019627
310 0.000069058715462
311 0.000000000342418
312 -0.000000298788936
313 0.000000026274064
314 -0.000036199569063
315 -0.000036302768875
316 0.000072502337938
317 -0.000000000336880
318 -0.000000086997418
319 -0.000000335818368
320 0.000000509983492
321 0.000000075658898
322 0.000087889122724
323 0.000000155383175
324 0.000000029274737
325 -0.000058912614714
326 -0.000000839597828
327 -0.000000130781801
328 -0.000059003017022
329 0.000000000439433
330 -0.002469427129064
331 0.000268224108301
332 -0.000011602195987
333 -0.000074037587201
334 -0.000000735660682
335 -0.000000062233531
336 0.000036436421536
337 0.000000350357040
338 0.000000034227959
339 0.000060154118691
340 0.000001063276428
341 -0.000000107055719
342 0.000002768053027
343 -0.000003573249182
344 -0.000003575549996
345 0.000007148799178
346 -0.000000000007438
347 -0.000000025276621
348 -0.000000010019827
349 -0.000006775916943
350 -0.000006785210375
351 0.000013561127317
352 0.000000000161650
353 0.000000540344104
354 0.000000002896850
355 -0.000000079296503
356 -0.000000012302996
357 0.000007371979602
358 -0.000000033539486
359 -0.000000005499596
360 -0.000004938482115
361 0.000000139926908
362 0.000000022005797
363 -0.000004952066396
364 0.000000000025060
365 -0.000000009306492
366 0.000000000514963
367 -0.000000000132884
368 -0.000000000139718
369 -0.000000872850511
370 0.000000000207452
371 -0.000033795028165
372 -0.000000850690908
373 0.000000000036334
374 -0.000032935745211
375 -0.000002671118541
376 -0.000000000316474
377 -0.000103413516723
378 0.000000000004453
379 -0.000000000023116
380 0.000000000018663
381 -0.000000311468469
382 -0.000000000006097
383 -0.000012059440904
384 -0.000000000077417
385 0.000000000197149
386 -0.000000000119731
387 -0.000000086193004
388 0.000000000010999
389 -0.000003336022207
390 0.000000494367385
391 0.000000000049496
392 0.000019140745943
393 -0.000000811595920
394 -0.000000000032533
395 0.000005743296645
396 0.000000148332473
397 -0.000000000033872
398 -0.000031423302086
399 -0.000000000007297
400 0.000000003922113
401 -0.000000000063421
402 -0.000000000023209
403 -0.000000000373129
404 -0.000000293124107
405 0.000000000158478
406 -0.000011349417520
407 0.000000344130575
408 0.000000000058627
409 0.000013324860793
410 0.000001032464131
411 -0.000000000056015
412 0.000039973156518
413 -0.000000000001793
414 0.000000000003027
415 -0.000000000001233
416 -0.000000019872713
417 -0.000000000000162
418 -0.000000769376355
419 -0.000000000025318
420 0.000000000038064
421 -0.000000000012746
422 0.000000550457732
423 0.000000000006034
424 0.000021312436332
425 -0.000000078871909
426 0.000000000012719
427 -0.000003053739523
428 0.000000139165655
429 -0.000000000012323
430 -0.000001291162851
431 -0.000000033347884
432 -0.000000000004742
433 0.000005388184346
434 0.000000000002777
435 -0.000000010250990
436 -0.000000000285144
437 0.000000000037498
438 -0.000000001256821
439 -0.000001114026685
440 0.000000000084826
441 -0.000043132778356
442 -0.000000868228249
443 -0.000000000199147
444 -0.000033614745945
445 -0.000002645861827
446 0.000000000187795
447 -0.000102435610142
448 0.000000000022780
449 -0.000000000055794
450 0.000000000033014
451 0.000000296918586
452 -0.000000000006178
453 0.000011496111629
454 0.000000000123358
455 -0.000000000181837
456 0.000000000058479
457 0.000000076601124
458 0.000000000010793
459 0.000002964643493
460 0.000000511084528
461 0.000000000016666
462 0.000019787992711
463 -0.000000840996657
464 -0.000000000003638
465 0.000006013245053
466 0.000000155304808
467 -0.000000000018723
468 -0.000032561623157
469 0.000000000007374
470 0.000000001441847
471 -0.000000000062413
472 -0.000000000006577
473 0.000000000549383
474 -0.000000736827558
475 0.000000000042055
476 -0.000028528466821
477 0.000000352438785
478 -0.000000000135627
479 0.000013646536424
480 0.000001068581878
481 -0.000000000219905
482 0.000041371540911
483 -0.000000000000002
484 -0.000000000002345
485 0.000000000002347
486 0.000000025132127
487 -0.000000000000057
488 0.000000973007593
489 -0.000000000022345
490 0.000000000058915
491 -0.000000000036571
492 -0.000000543447470
493 0.000000000005624
494 -0.000021041017513
495 -0.000000079741282
496 -0.000000000006330
497 -0.000003087399655
498 0.000000140699579
499 0.000000000002583
500 -0.000001305392112
501 -0.000000033715423
502 0.000000000005909
503 0.000005447573413
504 -0.000000000002589
 Sym=      4.1
 Ene=       0.0000
 Spin= Alpha
 Occup=    2.000020
1 0.17737261838689
2 0.98029146169013
3 -0.048955718441219
4 -0.005648465937217
5 0.000691596782680
6 0.000050317331189
7 0.002763118687280
8 -0.000000010809098
9 0.000038848944884
10 -0.000000004863474
11 0.000000000418125
12 0.000019973717358
13 0.000000000185614
14 0.000000001466247
15 0.000981211061634
16 0.000000000626723
17 -0.000000000748269
18 -0.000649777713463
19 -0.000000000266478
20 0.000000000013305
21 0.000031149449036
22 -0.000000000000588
23 -0.000000000505400
24 -0.000317498174531
25 -0.000000000223697
26 0.000057850820580
27 -0.000115701250764
28 0.000057850430184
29 0.000000000008837
30 0.000000000024006
31 0.000000000069434
32 -0.000020646215221
33 0.000041292390138
34 -0.000020646174917
35 0.000000000004384
36 -0.000000000002930
37 -0.000000000008238
38 -0.000008095779900
39 0.000016191592869
40 -0.000008095812970
41 0.000000000000443
42 -0.000000000003631
43 0.000000000010836
44 0.000029412311944
45 -0.000058824741565
46 0.000029412429621
47 -0.000000000011841
48 0.000000000008195
49 -0.000000000053323
50 0.000000000005447
51 0.000003567345511
52 0.000000000002775
53 -0.000000000005699
54 -0.000002393048899
55 -0.000000000003373
56 -0.000000000001610
57 -0.000002393047338
58 -0.000000000000351
59 -0.000000000000019
60 -0.000000000007158
61 -0.000010332123612
62 -0.000000000005027
63 0.000000000007524
64 0.000006931000135
65 0.000000000008683
66 0.000000000002079
67 0.000006930998314
68 -0.000000000001939
69 0.000000000000003
70 -0.000107283217572
71 -0.000106380497999
72 -0.000107283225449
73 -0.000000000000311
74 -0.000000000001554
75 0.000000000000513
76 0.000000000033628
77 0.000000000002046
78 -0.000000000033815
79 0.000093435055263
80 0.000095020804475
81 0.000093435069101
82 0.000000000000250
83 -0.000000000000660
84 -0.000000000000271
85 -0.024692647005219
86 0.000339988984416
87 -0.000079963720906
88 0.000891991919437
89 0.000000000059787
90 0.000012538441588
91 -0.000213576126740
92 -0.000000000040219
93 0.000007722942135
94 0.000042127882248
95 -0.000000000002463
96 -0.000006079448370
97 -0.000354828555669
98 0.000026663992114
99 0.000025534001757
100 -0.000052197993871
101 -0.000000000000116
102 0.000000000013697
103 -0.000001985977496
104 -0.000045884567350
105 -0.000050554324916
106 0.000096438892266
107 0.000000000000969
108 -0.000000000021797
109 -0.000012804806582
110 0.000000000001532
111 -0.000002004053532
112 0.000019692561077
113 0.000000000000861
114 -0.000001542181973
115 -0.000014714855913
116 -0.000000000002916
117 0.000004230901929
118 -0.000011705487218
119 -0.000000000000199
120 0.005160482518642
121 -0.000239695579103
122 0.000014058523162
123 -0.000017069340656
124 0.000000000014754
125 -0.000034376686283
126 -0.000090094959587
127 -0.000000000008922
128 -0.000000866734042
129 0.000010108232411
130 -0.000000000001707
131 0.000001334042407
132 0.000086681125460
133 0.000000381420771
134 0.000000249024383
135 -0.000000630445154
136 -0.000000000000240
137 0.000000000002215
138 0.000000391652602
139 -0.000006686797752
140 -0.000006739015536
141 0.000013425813288
142 -0.000000000000618
143 -0.000000000005780
144 0.000002071131938
145 -0.000000000000275
146 0.000000690410029
147 -0.000000773169065
148 -0.000000000000478
149 0.000000303772776
150 0.000000288696399
151 0.000000000000848
152 -0.000001230055030
153 0.000000748618754
154 0.000000000000670
155 -0.024692670915265
156 0.000339989407531
157 -0.000079963784509
158 0.000891992060416
159 -0.000213576322271
160 0.000012538447864
161 0.000000000072985
162 0.000042127887619
163 0.000007722936297
164 -0.000000000046052
165 -0.000354828533636
166 -0.000006079396291
167 0.000000000037111
168 -0.000052198034500
169 0.000025534018973
170 0.000026664015527
171 -0.000001985982796
172 0.000000000019885
173 -0.000000000000023
174 0.000096438868028
175 -0.000050554298168
176 -0.000045884569860
177 -0.000012804827281
178 -0.000000000043845
179 0.000000000003968
180 0.000019692557993
181 -0.000002004044138
182 0.000000000006274
183 -0.000011705486731
184 0.000004230885716
185 -0.000000000008936
186 -0.000014714852263
187 -0.000001542178364
188 0.000000000000519
189 -0.000000000001320
190 0.005160488012353
191 -0.000239695694401
192 0.000014058513101
193 -0.000017069383009
194 -0.000090095099016
195 -0.000034376715997
196 0.000000000020440
197 0.000010108222998
198 -0.000000866691045
199 -0.000000000000649
200 0.000086681152119
201 0.000001334041225
202 -0.000000000006439
203 -0.000000630443623
204 0.000000249024122
205 0.000000381419501
206 0.000000391653019
207 0.000000000002930
208 -0.000000000000125
209 0.000013425830703
210 -0.000006739026078
211 -0.000006686804625
212 0.000002071117613
213 -0.000000000012329
214 -0.000000000000850
215 -0.000000773167913
216 0.000000690406493
217 -0.000000000001106
218 0.000000748618224
219 -0.000001230048781
220 0.000000000002266
221 0.000000288695384
222 0.000000303771270
223 -0.000000000000782
224 0.000000000000834
225 -0.024692671580374
226 0.000339989429096
227 -0.000079963796296
228 0.000891992255426
229 0.000213576302917
230 0.000012538453200
231 0.000000000068213
232 -0.000042127858377
233 0.000007722938994
234 -0.000000000045320
235 0.000354828647032
236 -0.000006079400707
237 0.000000000040480
238 -0.000052198038118
239 0.000025534022773
240 0.000026664015344
241 0.000001985985076
242 -0.000000000019703
243 -0.000000000000097
244 0.000096438877366
245 -0.000050554311087
246 -0.000045884566279
247 0.000012804825335
248 0.000000000040936
249 0.000000000004028
250 -0.000019692560041
251 -0.000002004044095
252 0.000000000006281
253 0.000011705487225
254 0.000004230885974
255 -0.000000000008955
256 0.000014714854517
257 -0.000001542178678
258 0.000000000000528
259 0.000000000001579
260 0.005160488187897
261 -0.000239695706503
262 0.000014058513357
263 -0.000017069359745
264 0.000090095101905
265 -0.000034376722585
266 0.000000000023710
267 -0.000010108215366
268 -0.000000866692923
269 -0.000000000001172
270 -0.000086681161535
271 0.000001334039408
272 -0.000000000007757
273 -0.000000630443082
274 0.000000249023510
275 0.000000381419573
276 -0.000000391652724
277 -0.000000000002931
278 -0.000000000000035
279 0.000013425830997
280 -0.000006739024908
281 -0.000006686806090
282 -0.000002071119447
283 0.000000000011805
284 -0.000000000000903
285 0.000000773167856
286 0.000000690406507
287 -0.000000000001147
288 -0.000000748618020
289 -0.000001230048748
290 0.000000000002298
291 -0.000000288695510
292 0.000000303771219
293 -0.000000000000759
294 -0.000000000000878
295 -0.024692648169034
296 0.000339989014072
297 -0.000079963733580
298 0.000891992056199
299 0.000000000071424
300 0.000012538439312
301 0.000213576126282
302 -0.000000000048980
303 0.000007722931645
304 -0.000042127866934
305 -0.000000000005065
306 -0.000006079380556
307 0.000354828631540
308 0.000026663998159
309 0.000025534000647
310 -0.000052197998806
311 0.000000000000417
312 -0.000000000019880
313 0.000001985984611
314 -0.000045884589294
315 -0.000050554317563
316 0.000096438906857
317 0.000000000000927
318 0.000000000026431
319 0.000012804824730
320 0.000000000000581
321 -0.000002004039579
322 -0.000019692562228
323 0.000000000000191
324 -0.000001542176531
325 0.000014714854492
326 -0.000000000000971
327 0.000004230877768
328 0.000011705490184
329 0.000000000000349
330 0.005160482756941
331 -0.000239695596021
332 0.000014058525172
333 -0.000017069329746
334 0.000000000024849
335 -0.000034376705170
336 0.000090094959352
337 -0.000000000017050
338 -0.000000866681499
339 -0.000010108228745
340 -0.000000000001690
341 0.000001334039558
342 -0.000086681134244
343 0.000000381420159
344 0.000000249024765
345 -0.000000630444924
346 -0.000000000000172
347 -0.000000000002721
348 -0.000000391652743
349 -0.000006686796616
350 -0.000006739017807
351 0.000013425814423
352 -0.000000000000653
353 0.000000000004914
354 -0.000002071112702
355 0.000000000000337
356 0.000000690404982
357 0.000000773169436
358 -0.000000000000234
359 0.000000303770534
360 -0.000000288696620
361 -0.000000000000219
362 -0.000001230046017
363 -0.000000748619030
364 -0.000000000000936
365 0.028118690829964
366 -0.000955798769281
367 0.000091852901601
368 0.001039645742278
369 -0.000000000062549
370 -0.000286548220120
371 -0.000000000033845
372 -0.000000000028308
373 -0.000055309985983
374 -0.000000000021911
375 0.000000000054404
376 0.000436347885148
377 -0.000000000057643
378 -0.000009359792432
379 0.000018719586152
380 -0.000009359793720
381 0.000000000017183
382 0.000000000000010
383 0.000000000009970
384 -0.000005647721272
385 0.000011295446640
386 -0.000005647725367
387 0.000000000012442
388 -0.000000000000157
389 0.000000000002809
390 0.000000000018171
391 -0.000060899109152
392 0.000000000001449
393 -0.000000000031367
394 0.000040852364355
395 0.000000000000851
396 0.000000000006988
397 0.000040852364344
398 -0.000000000002795
399 0.000000000000155
400 -0.008604500409301
401 0.000373585407176
402 0.000009660094908
403 0.000069762972075
404 -0.000000000168199
405 -0.000569663687909
406 -0.000000000132305
407 0.000000000004991
408 -0.000014739716855
409 -0.000000000045599
410 0.000000000022579
411 0.000008094953952
412 0.000000000039852
413 0.000005230860737
414 -0.000010461721395
415 0.000005230860658
416 -0.000000000007330
417 0.000000000000031
418 -0.000000000008108
419 0.000023079626425
420 -0.000046159253082
421 0.000023079626657
422 -0.000000000016778
423 -0.000000000000011
424 -0.000000000032842
425 0.000000000000655
426 -0.000002335901780
427 0.000000000006294
428 -0.000000000001301
429 0.000001566970369
430 0.000000000002643
431 0.000000000000421
432 0.000001566970733
433 -0.000000000011087
434 0.000000000000094
435 -0.033107022759994
436 0.000525173939034
437 -0.000105820522992
438 0.000898797368361
439 0.000000000091531
440 -0.000339498827916
441 -0.000000000065032
442 -0.000000000044171
443 0.000045682951392
444 0.000000000020631
445 0.000000000035305
446 -0.000320108537705
447 0.000000000017521
448 0.000033378384106
449 -0.000066756768456
450 0.000033378384350
451 0.000000000020053
452 0.000000000000193
453 -0.000000000027153
454 -0.000053688088611
455 0.000107376187477
456 -0.000053688098866
457 -0.000000000036798
458 -0.000000000000326
459 0.000000000029581
460 0.000000000004234
461 0.000014523895594
462 0.000000000004594
463 -0.000000000006360
464 -0.000009742925944
465 0.000000000003850
466 0.000000000000679
467 -0.000009742924764
468 -0.000000000010013
469 0.000000000000049
470 0.006321778660183
471 -0.000255788365494
472 0.000011944245307
473 -0.000027961586377
474 0.000000000009121
475 -0.000091135209567
476 -0.000000000035254
477 0.000000000010379
478 0.000004027581700
479 0.000000000028315
480 -0.000000000009840
481 0.000088145034124
482 0.000000000001653
483 0.000000431372394
484 -0.000000862744587
485 0.000000431372193
486 0.000000000002033
487 0.000000000000030
488 -0.000000000002345
489 -0.000010272325911
490 0.000020544650986
491 -0.000010272325075
492 -0.000000000014435
493 0.000000000000080
494 0.000000000001944
495 -0.000000000001994
496 -0.000000804803660
497 -0.000000000002067
498 0.000000000003381
499 0.000000539878864
500 -0.000000000000671
501 -0.000000000000705
502 0.000000539878552
503 0.000000000003444
504 -0.000000000000060
 Sym=      5.1
 Ene=       0.0000
 Spin= Alpha
 Occup=    2.000012
1 -0.000000001277652
2 -0.000000006210025
3 0.000000000658371
4 0.000000001322123
5 -0.000000000315159
6 0.000000000095202
7 -0.000000000815424
8 -0.026635879803954
9 -0.000000001041045
10 -0.000589182653862
11 0.001715729796332
12 0.000000000066466
13 0.000037951763999
14 0.023377200467848
15 0.000000000875651
16 0.000517100824842
17 -0.017436508124253
18 -0.000000000658727
19 -0.000385693441755
20 0.000849782315959
21 0.000000000032543
22 0.000018797092883
23 -0.007329661646406
24 -0.000000000275020
25 -0.000162131218017
26 0.000000000034874
27 0.000000000082589
28 -0.000000000117463
29 0.000057062102867
30 -0.000000000153351
31 0.000001262206562
32 -0.000000000055961
33 0.000000000171087
34 -0.000000000115126
35 0.000004469201549
36 -0.000000000073965
37 0.000000098855574
38 -0.000000000019977
39 0.000000000066459
40 -0.000000000046483
41 0.000002153456697
42 -0.000000000087504
43 0.000000047633185
44 0.000000000040998
45 -0.000000000143529
46 0.000000000102531
47 0.000012056397005
48 -0.000000000249779
49 0.000000266687170
50 0.000077820415943
51 0.000000000002372
52 0.000001721379141
53 -0.000052227957169
54 -0.000000000001963
55 -0.000001154195662
56 -0.000052179086882
57 -0.000000000001219
58 -0.000001155276803
59 0.000000000000829
60 -0.000326741718480
61 -0.000000000010354
62 -0.000007227489497
63 0.000218877298105
64 0.000000000008058
65 0.000004855153602
66 0.000219492718058
67 0.000000000005833
68 0.000004841541091
69 -0.000000000001668
70 -0.000000000004298
71 -0.000000000002178
72 -0.000000000003952
73 0.000000026410449
74 0.000000000014757
75 -0.000000006696935
76 -0.000000000147921
77 -0.000000000011965
78 0.000000000583883
79 0.000000000002217
80 0.000000000005333
81 0.000000000001608
82 -0.000000000584905
83 -0.000000000003746
84 -0.000000026448454
85 -0.014295978532213
86 0.000214787851313
87 -0.000041896594656
88 -0.000017892494787
89 0.000176043644918
90 0.000000335609348
91 -0.000096583638708
92 0.000156990390932
93 -0.000000049945793
94 0.000004501060566
95 -0.000050838695855
96 -0.000000147657497
97 0.000013048572974
98 0.000010156638807
99 0.000010162686833
100 -0.000020319325640
101 0.000000224806849
102 -0.000017390746206
103 -0.000000004996189
104 -0.000012428462148
105 -0.000012466294879
106 0.000024894757027
107 -0.000000242682939
108 -0.000193268282869
109 -0.000000082954783
110 -0.000050943157837
111 0.000000001740639
112 -0.000010758971525
113 -0.000028012880620
114 -0.000000002654477
115 0.000007212682626
116 0.000096360298968
117 0.000000000319164
118 0.000007221992392
119 -0.000000082826296
120 0.006265981429564
121 -0.000145264489925
122 0.000005954864874
123 -0.000007126563269
124 -0.000380667866718
125 -0.000000092680878
126 -0.000128438410400
127 -0.000019803523455
128 0.000000020606970
129 0.000011144418056
130 0.000004311061467
131 0.000000028333897
132 0.000019347317136
133 -0.000001119240393
134 -0.000001118463476
135 0.000002237703869
136 -0.000000004923199
137 0.000005222447760
138 -0.000000000134738
139 -0.000005953300452
140 -0.000005951812503
141 0.000011905112955
142 0.000000081151150
143 0.000041898121583
144 -0.000000008207586
145 0.000014463885989
146 0.000000000590181
147 -0.000000153819493
148 0.000006164148979
149 0.000000000301423
150 0.000000102901507
151 -0.000025569488353
152 -0.000000001093234
153 0.000000103468999
154 -0.000000020490134
155 -0.64629315106092
156 0.009710141483368
157 -0.001894064035877
158 -0.000808879321544
159 -0.004366358953868
160 0.000015172206264
161 0.000003895449992
162 0.000203485163387
163 -0.000002258214538
164 0.000003472370169
165 0.000589901298928
166 -0.000006675340945
167 -0.000001124515234
168 -0.000918596192084
169 0.000459434661445
170 0.000459161530639
171 -0.000000225825763
172 -0.000000384160858
173 0.000000004972646
174 0.001125445127889
175 -0.000563577331880
176 -0.000561867796009
177 -0.000003750091927
178 -0.000004275454807
179 -0.000000005363786
180 -0.000486392733878
181 0.000000078746471
182 -0.000001127048763
183 0.000326491782970
184 0.000000014327084
185 0.000002131821759
186 0.000326072547058
187 -0.000000119976561
188 -0.000000619727170
189 -0.000000001832511
190 0.28327279066469
191 -0.006567125003306
192 0.000269207842572
193 -0.000322181664300
194 -0.005806441768836
195 -0.000004189430395
196 -0.000008418219118
197 0.000503819966585
198 0.000000931650462
199 -0.000000438211191
200 0.000874655066589
201 0.000001280968234
202 0.000000094903811
203 0.000101161842265
204 -0.000050563463038
205 -0.000050598379226
206 -0.000000006090905
207 0.000000115440349
208 -0.000000000108725
209 0.000538205144412
210 -0.000269069315731
211 -0.000269135828681
212 -0.000000371128887
213 0.000000926455887
214 0.000000001794782
215 -0.000006952913113
216 0.000000026665899
217 0.000000319914369
218 0.000004677442053
219 -0.000000049397246
220 -0.000000565549082
221 0.000004650869765
222 0.000000013621189
223 0.000000136338915
224 -0.000000000453078
225 0.64629305080164
226 -0.009710139994623
227 0.001894063770984
228 0.000808878843947
229 -0.004366358224114
230 -0.000015172199115
231 0.000003892703975
232 0.000203485077505
233 0.000002258228322
234 0.000003472843465
235 0.000589901121146
236 0.000006675338465
237 -0.000001124575744
238 0.000918596053510
239 -0.000459434593187
240 -0.000459161460323
241 -0.000000225824890
242 0.000000385205269
243 0.000000004972571
244 -0.001125444970475
245 0.000563577248005
246 0.000561867722470
247 -0.000003750079820
248 0.000004274695606
249 -0.000000005371006
250 -0.000486392671964
251 -0.000000078750367
252 -0.000001126663666
253 0.000326491736496
254 -0.000000014319801
255 0.000002131133934
256 0.000326072510465
257 0.000000119974506
258 -0.000000619556007
259 0.000000001832474
260 -0.28327274920816
261 0.006567124049669
262 -0.000269207803569
263 0.000322181662544
264 -0.005806440867887
265 0.000004189404918
266 -0.000008422455397
267 0.000503819911864
268 -0.000000931652236
269 -0.000000437887698
270 0.000874654961516
271 -0.000001280968371
272 0.000000095813930
273 -0.000101161827056
274 0.000050563455785
275 0.000050598371271
276 -0.000000006091268
277 -0.000000115599378
278 -0.000000000108839
279 -0.000538205060130
280 0.000269069273506
281 0.000269135786625
282 -0.000000371132198
283 -0.000000927106626
284 0.000000001795126
285 -0.000006952909715
286 -0.000000026664842
287 0.000000319964297
288 0.000004677439550
289 0.000000049395328
290 -0.000000565638524
291 0.000004650867709
292 -0.000000013620688
293 0.000000136361373
294 0.000000000453458
295 0.014295892345737
296 -0.000214786770135
297 0.000041896388254
298 0.000017892116817
299 0.000176043731224
300 -0.000000335601337
301 -0.000096583171969
302 0.000156990306503
303 0.000000049955933
304 0.000004501149193
305 -0.000050838752930
306 0.000000147656590
307 0.000013048532556
308 -0.000010156564054
309 -0.000010162598182
310 0.000020319162236
311 0.000000224803513
312 0.000017390813059
313 -0.000000004994501
314 0.000012428445570
315 0.000012466240075
316 -0.000024894685645
317 -0.000000242648317
318 0.000193268185666
319 -0.000000082946885
320 -0.000050943116317
321 -0.000000001743382
322 -0.000010758931262
323 -0.000028012878616
324 0.000000002653074
325 0.000007212693865
326 0.000096360241259
327 -0.000000000314082
328 0.000007221927135
329 0.000000082847046
330 -0.006265946888999
331 0.000145263754513
332 -0.000005954837144
333 0.000007126715083
334 -0.000380668040893
335 0.000000092657855
336 -0.000128437279316
337 -0.000019803512612
338 -0.000000020608890
339 0.000011144507229
340 0.000004311024864
341 -0.000000028335337
342 0.000019347256754
343 0.000001119218708
344 0.000001118452374
345 -0.000002237671082
346 -0.000000004920956
347 -0.000005222442317
348 -0.000000000134777
349 0.000005953195904
350 0.000005951748596
351 -0.000011904944500
352 0.000000081147883
353 -0.000041898141551
354 -0.000000008210968
355 0.000014463877522
356 -0.000000000589421
357 -0.000000153766180
358 0.000006164145143
359 -0.000000000301126
360 0.000000102841171
361 -0.000025569473157
362 0.000000001091918
363 0.000000103457808
364 0.000000020492734
365 -0.000000002063441
366 -0.000000000008066
367 0.000000000021516
368 -0.000000000137470
369 0.000161272717189
370 -0.000000000040585
371 0.000003567334647
372 0.000154751012080
373 -0.000000000077776
374 0.000003423075668
375 -0.000042342936379
376 0.000000000030635
377 -0.000000936617068
378 -0.000000000002044
379 -0.000000000008434
380 0.000000000010478
381 0.000015818162919
382 -0.000000000002411
383 0.000000349895698
384 0.000000000044505
385 -0.000000000067084
386 0.000000000022580
387 0.000185547037613
388 -0.000000000001414
389 0.000004104281883
390 -0.000051183052458
391 -0.000000000040019
392 -0.000001132163107
393 0.000096506595976
394 0.000000000053646
395 -0.000000615758528
396 -0.000027837325221
397 0.000000000000045
398 0.000002134714729
399 0.000000000004952
400 -0.000000000028819
401 -0.000000000053516
402 0.000000000010181
403 0.000000000076339
404 -0.000341892688298
405 0.000000000198551
406 -0.000007562631673
407 -0.000020918871618
408 0.000000000022791
409 -0.000000462721670
410 -0.000001949055105
411 -0.000000000006693
412 -0.000000043113744
413 -0.000000000005445
414 0.000000000006724
415 -0.000000000001279
416 -0.000004858605883
417 -0.000000000003983
418 -0.000000107471850
419 -0.000000000019045
420 0.000000000024801
421 -0.000000000005756
422 -0.000041750966276
423 -0.000000000008671
424 -0.000000923526434
425 0.000014402170314
426 0.000000000018017
427 0.000000318574397
428 -0.000025448345731
429 -0.000000000019761
430 0.000000135502174
431 0.000006125806623
432 -0.000000000004412
433 -0.000000562914578
434 -0.000000000014996
435 -0.000000044972975
436 0.000000000609378
437 -0.000000000105737
438 -0.000000000182118
439 0.000182206102091
440 -0.000000000234752
441 0.000004030379296
442 0.000157122473471
443 0.000000000092956
444 0.000003475532919
445 -0.000057699406067
446 0.000000000008055
447 -0.000001276299502
448 0.000000000028731
449 -0.000000000069934
450 0.000000000041203
451 -0.000018030064303
452 0.000000000001612
453 -0.000000398822770
454 0.000000000007808
455 0.000000000008010
456 -0.000000000015819
457 -0.000193669899533
458 0.000000000002903
459 -0.000004283958797
460 -0.000051010162421
461 0.000000000007207
462 -0.000001128339129
463 0.000096487795408
464 -0.000000000031654
465 -0.000000620473576
466 -0.000028050480977
467 0.000000000021985
468 0.000002134299372
469 0.000000000002181
470 0.000000019442232
471 -0.000000000488492
472 0.000000000029085
473 0.000000000051347
474 -0.000385426448852
475 -0.000000000574799
476 -0.000008525594331
477 -0.000020184200479
478 0.000000000016926
479 -0.000000446471196
480 0.000005072169765
481 0.000000000065832
482 0.000000112194423
483 -0.000000000008774
484 0.000000000013033
485 -0.000000000004259
486 0.000005218097420
487 0.000000000001620
488 0.000000115423720
489 -0.000000000035982
490 0.000000000057868
491 -0.000000000021887
492 0.000041971200462
493 0.000000000014281
494 0.000000928398430
495 0.000014459384132
496 -0.000000000017324
497 0.000000319840014
498 -0.000025561932999
499 0.000000000019890
500 0.000000136316826
501 0.000006162633499
502 0.000000000003352
503 -0.000000565427235
504 -0.000000000015484
 Sym=      6.1
 Ene=       0.0000
 Spin= Alpha
 Occup=    2.000012
1 -0.000000000314046
2 -0.000000001405729
3 0.000000000245818
4 0.000000000614836
5 -0.000000000125459
6 0.000000000038568
7 -0.000000000361190
8 0.000589182549892
9 -0.000000003113490
10 -0.026635863722022
11 -0.000037951692990
12 0.000000000168948
13 0.001715729661387
14 -0.000517101250946
15 0.000000003719296
16 0.023377195186922
17 0.000385694007667
18 -0.000000002938769
19 -0.017436504077909
20 -0.000018797140229
21 0.000000000173354
22 0.000849782646859
23 0.000162131319853
24 -0.000000001122462
25 -0.007329659991618
26 0.000000000110064
27 -0.000000000126757
28 0.000000000016693
29 -0.000001262207774
30 -0.000000000141800
31 0.000057062040147
32 0.000000000206508
33 -0.000000000172808
34 -0.000000000033700
35 -0.000000098858252
36 -0.000000000214228
37 0.000004469077840
38 0.000000000085932
39 -0.000000000074913
40 -0.000000000011019
41 -0.000000047634226
42 -0.000000000126539
43 0.000002153408919
44 -0.000000000098402
45 -0.000000000010735
46 0.000000000109137
47 -0.000000266686459
48 -0.000000000156488
49 0.000012056435623
50 -0.000001721378760
51 -0.000000000009828
52 0.000077820414360
53 0.000001155278585
54 -0.000000000008301
55 -0.000052179080713
56 0.000001154193368
57 0.000000000021487
58 -0.000052227961215
59 0.000000000000281
60 0.000007227492419
61 0.000000000031363
62 -0.000326741651214
63 -0.000004841551738
64 0.000000000032793
65 0.000219492653068
66 -0.000004855146876
67 -0.000000000074872
68 0.000218877272849
69 -0.000000000000337
70 -0.000000000000267
71 -0.000000000002101
72 -0.000000000001926
73 -0.000000000584193
74 -0.000000000003016
75 0.000000000148103
76 -0.000000006687772
77 0.000000000002001
78 0.000000026397836
79 0.000000000000388
80 0.000000000000080
81 0.000000000003303
82 -0.000000026443826
83 0.000000000001362
84 0.000000000585076
85 -0.64629311890632
86 0.009710140947139
87 -0.001894063715571
88 -0.000808879265126
89 -0.000003893129690
90 0.000015172009147
91 -0.004366358708707
92 -0.000003472775100
93 -0.000002258187925
94 0.000203485958737
95 0.000001124598568
96 -0.000006675268877
97 0.000589901550665
98 0.000459161450708
99 0.000459434581142
100 -0.000918596031850
101 -0.000000004972550
102 0.000000385065681
103 -0.000000225847555
104 -0.000561867638066
105 -0.000563577152888
106 0.001125444790954
107 0.000000005368559
108 0.000004274817915
109 -0.000003749941779
110 0.000001126721746
111 0.000000078768329
112 -0.000486392581020
113 0.000000619581624
114 -0.000000119964583
115 0.000326072450433
116 -0.000002131237474
117 0.000000014285780
118 0.000326491674515
119 0.000000001832395
120 0.28327279224565
121 -0.006567125130691
122 0.000269207881731
123 -0.000322182004126
124 0.000008421923863
125 -0.000004189400305
126 -0.005806441750630
127 0.000000437931488
128 0.000000931631940
129 0.000503820294128
130 -0.000000095703315
131 0.000001280909695
132 0.000874655224377
133 -0.000050598373888
134 -0.000050563458019
135 0.000101161831906
136 0.000000000108906
137 -0.000000115580075
138 -0.000000006098362
139 -0.000269135747421
140 -0.000269069234932
141 0.000538204982353
142 -0.000000001794979
143 -0.000000927029904
144 -0.000000371112594
145 -0.000000319961792
146 0.000000026658357
147 -0.000006952877664
148 -0.000000136360290
149 0.000000013617630
150 0.000004650846439
151 0.000000565634080
152 -0.000000049383569
153 0.000004677417819
154 0.000000000453390
155 0.014295935609069
156 -0.000214787454649
157 0.000041896544739
158 0.000017892074521
159 0.000096583486021
160 -0.000000335608747
161 0.000176043646565
162 -0.000004500998294
163 0.000000049989634
164 0.000156990446499
165 -0.000013048511006
166 0.000000147640605
167 -0.000050838520418
168 0.000020319234498
169 -0.000010162632414
170 -0.000010156602084
171 0.000000005001679
172 -0.000017390779349
173 0.000000224802320
174 -0.000024894830322
175 0.000012466311084
176 0.000012428519238
177 0.000000082920022
178 -0.000193268335305
179 -0.000000242650429
180 0.000010758996183
181 -0.000000001753195
182 -0.000050943148389
183 -0.000007221962652
184 -0.000000000299148
185 0.000096360282602
186 -0.000007212745448
187 0.000000002651306
188 -0.000028012876931
189 -0.000000082843381
190 -0.006265964116395
191 0.000145264098265
192 -0.000005954844295
193 0.000007126716960
194 0.000128437631330
195 0.000000092609154
196 -0.000380668052830
197 -0.000011144487771
198 -0.000000020590102
199 -0.000019803485223
200 -0.000019347295734
201 -0.000000028319212
202 0.000004311016675
203 -0.000002237679824
204 0.000001118456473
205 0.000001119223351
206 0.000000000135808
207 0.000005222448317
208 -0.000000004921135
209 -0.000011905000298
210 0.000005951775749
211 0.000005953224548
212 0.000000008218033
213 0.000041898139671
214 0.000000081147755
215 0.000000153771614
216 -0.000000000586126
217 0.000014463886882
218 -0.000000103459510
219 0.000000001086103
220 -0.000025569489176
221 -0.000000102846760
222 -0.000000000299732
223 0.000006164148604
224 -0.000000020492223
225 -0.014295935332767
226 0.000214787122986
227 -0.000041896464534
228 -0.000017892319074
229 0.000096583278214
230 0.000000335606114
231 0.000176043790903
232 -0.000004501077885
233 -0.000000049913426
234 0.000156990323316
235 -0.000013048461732
236 -0.000000147675318
237 -0.000050838637884
238 -0.000020319275037
239 0.000010162660921
240 0.000010156614116
241 0.000000004988782
242 0.000017390785337
243 0.000000224802351
244 0.000024894669314
245 -0.000012466245794
246 -0.000012428423520
247 0.000000082982934
248 0.000193268290272
249 -0.000000242649900
250 0.000010758921556
251 0.000000001730584
252 -0.000050943109847
253 -0.000007221967060
254 0.000000000334531
255 0.000096360234098
256 -0.000007212640919
257 -0.000000002656354
258 -0.000028012880136
259 0.000000082843452
260 0.006265964093486
261 -0.000145264126221
262 0.000005954854413
263 -0.000007126515340
264 0.000128438113242
265 -0.000000092729839
266 -0.000380668011201
267 -0.000011144384347
268 0.000000020625902
269 -0.000019803470148
270 -0.000019347266870
271 0.000000028350718
272 0.000004310994507
273 0.000002237699410
274 -0.000001118460394
275 -0.000001119239016
276 0.000000000133677
277 -0.000005222439934
278 -0.000000004921295
279 0.000011905089056
280 -0.000005951799035
281 -0.000005953290022
282 0.000000008200671
283 -0.000041898105818
284 0.000000081147901
285 0.000000153826549
286 0.000000000593561
287 0.000014463874160
288 -0.000000103471332
289 -0.000000001099221
290 -0.000025569467175
291 -0.000000102908640
292 0.000000000302875
293 0.000006164143671
294 0.000000020492553
295 0.64629307250265
296 -0.009710140269431
297 0.001894063594061
298 0.000808878862893
299 -0.000003895273874
300 -0.000015172184596
301 -0.004366358393258
302 -0.000003472411979
303 0.000002258177078
304 0.000203485922436
305 0.000001124494944
306 0.000006675338450
307 0.000589901417002
308 -0.000459161421756
309 -0.000459434549005
310 0.000918595970761
311 -0.000000004972801
312 -0.000000384173954
313 -0.000000225809866
314 0.000561867590770
315 0.000563577131680
316 -0.001125444722449
317 0.000000005366849
318 -0.000004275393216
319 -0.000003750173343
320 0.000001127034232
321 -0.000000078736782
322 -0.000486392551075
323 0.000000619719653
324 0.000000119980984
325 0.000326072424837
326 -0.000002131794747
327 -0.000000014344506
328 0.000326491659935
329 -0.000000001832282
330 -0.28327277294602
331 0.006567124684756
332 -0.000269207863220
333 0.000322182011801
334 0.000008418212664
335 0.000004189424842
336 -0.005806441337001
337 0.000000438218205
338 -0.000000931659785
339 0.000503820263330
340 -0.000000094901963
341 -0.000001281008133
342 0.000874655185894
343 0.000050598370958
344 0.000050563454454
345 -0.000101161825412
346 0.000000000108836
347 0.000000115439065
348 -0.000000006086018
349 0.000269135729155
350 0.000269069217856
351 -0.000538204947012
352 -0.000000001795161
353 0.000000926453179
354 -0.000000371140290
355 -0.000000319908807
356 -0.000000026669323
357 -0.000006952878367
358 -0.000000136336305
359 -0.000000013622616
360 0.000004650846630
361 0.000000565539009
362 0.000000049403267
363 0.000004677418571
364 -0.000000000453157
365 -0.000000010624634
366 0.000000000218124
367 -0.000000000001586
368 0.000000000128602
369 -0.000003567330154
370 0.000000000130121
371 0.000161272634423
372 -0.000003423086887
373 0.000000000047070
374 0.000154750978516
375 0.000000936615602
376 -0.000000000013802
377 -0.000042342787944
378 0.000000000020509
379 -0.000000000027828
380 0.000000000007319
381 -0.000000349894200
382 -0.000000000007661
383 0.000015818131888
384 -0.000000000006316
385 0.000000000015210
386 -0.000000000008894
387 -0.000004104294238
388 0.000000000042973
389 0.000185547103881
390 0.000001132165326
391 0.000000000016554
392 -0.000051183029998
393 -0.000002134718149
394 -0.000000000018335
395 -0.000027837325512
396 0.000000615758971
397 -0.000000000003875
398 0.000096506566135
399 0.000000000027519
400 -0.000000002476467
401 0.000000000032086
402 -0.000000000012942
403 -0.000000000041279
404 0.000007562632127
405 0.000000000254045
406 -0.000341892661163
407 0.000000462720841
408 0.000000000077819
409 -0.000020918815650
410 0.000000043109402
411 -0.000000000017584
412 -0.000001949049453
413 -0.000000000003281
414 0.000000000011043
415 -0.000000000007762
416 0.000000107472511
417 -0.000000000000751
418 -0.000004858609164
419 -0.000000000016017
420 0.000000000053621
421 -0.000000000037604
422 0.000000923525602
423 -0.000000000013850
424 -0.000041750933135
425 -0.000000318574973
426 0.000000000023954
427 0.000014402167809
428 0.000000562915634
429 -0.000000000003348
430 0.000006125806130
431 -0.000000135502456
432 -0.000000000028789
433 -0.000025448341877
434 -0.000000000011468
435 -0.000000032885327
436 0.000000000671883
437 -0.000000000151506
438 0.000000000005534
439 -0.000004030374910
440 -0.000000000300308
441 0.000182206029916
442 -0.000003475542896
443 -0.000000000054338
444 0.000157122473927
445 0.000001276299074
446 0.000000000007274
447 -0.000057699202634
448 0.000000000010063
449 -0.000000000034202
450 0.000000000024138
451 0.000000398821244
452 -0.000000000007041
453 -0.000018030039141
454 -0.000000000057948
455 0.000000000114090
456 -0.000000000056141
457 0.000004283971124
458 0.000000000044150
459 -0.000193669964189
460 0.000001128341000
461 -0.000000000042998
462 -0.000051010153440
463 -0.000002134302262
464 0.000000000016905
465 -0.000028050483255
466 0.000000620473956
467 0.000000000040782
468 0.000096487785635
469 -0.000000000027560
470 0.000000013907516
471 -0.000000000310668
472 0.000000000008960
473 -0.000000000046612
474 0.000008525594309
475 -0.000000000066660
476 -0.000385426435339
477 0.000000446469918
478 0.000000000055075
479 -0.000020184157958
480 -0.000000112199346
481 0.000000000044227
482 0.000005072145147
483 -0.000000000000097
484 -0.000000000003993
485 0.000000000004090
486 -0.000000115424421
487 -0.000000000000862
488 0.000005218099227
489 -0.000000000006464
490 -0.000000000006265
491 0.000000000012729
492 -0.000000928397109
493 -0.000000000014348
494 0.000041971186427
495 -0.000000319840592
496 0.000000000021440
497 0.000014459384517
498 0.000000565428135
499 -0.000000000003665
500 0.000006162633909
501 -0.000000136316952
502 -0.000000000025100
503 -0.000025561933925
504 0.000000000012327
 Sym=      7.1
 Ene=       0.0000
 Spin= Alpha
 Occup=    2.000012
1 0.010100806829014
2 0.051245452443329
3 -0.002667255389946
4 -0.002999510258015
5 0.002067784519442
6 -0.000660649045410
7 0.003426665241473
8 -0.000000005663845
9 0.013667819977903
10 -0.000000001447970
11 0.000000000523679
12 -0.001008084908984
13 -0.000000000031847
14 0.000000006261558
15 -0.016554129043191
16 0.000000001050929
17 -0.000000003618017
18 0.012091588039736
19 -0.000000001394301
20 0.000000000059737
21 -0.000600278265403
22 0.000000000144341
23 -0.000000002101269
24 0.005217290330289
25 -0.000000000227698
26 -0.000077472423514
27 0.000154944748721
28 -0.000077472325207
29 -0.000000000025814
30 -0.000000000011448
31 -0.000000000083993
32 -0.000363739616305
33 0.000727479229196
34 -0.000363739612891
35 -0.000000000069624
36 -0.000000000019812
37 -0.000000000163960
38 -0.000120041298866
39 0.000240082518662
40 -0.000120041219796
41 -0.000000000001185
42 -0.000000000010141
43 -0.000000000088412
44 0.000507178450171
45 -0.001014356733974
46 0.000507178283803
47 0.000000000194542
48 -0.000000000024254
49 -0.000000000003915
50 0.000000000003237
51 -0.000054621254083
52 -0.000000000003240
53 0.000000000002952
54 0.000036641048876
55 -0.000000000006835
56 -0.000000000007295
57 0.000036641053412
58 0.000000000011181
59 -0.000000000000229
60 -0.000000000004546
61 0.000217893034284
62 0.000000000002974
63 -0.000000000020494
64 -0.000146167081997
65 0.000000000036351
66 0.000000000026594
67 -0.000146167099893
68 -0.000000000040341
69 -0.000000000000336
70 0.000022458388350
71 0.000032232667622
72 0.000022458389706
73 0.000000000010232
74 -0.000000000000575
75 -0.000000000013063
76 -0.000000000007229
77 0.000000000000567
78 0.000000000006650
79 -0.000028310275224
80 -0.000011140581868
81 -0.000028310277607
82 0.000000000000777
83 0.000000000000010
84 0.000000000003798
85 0.17950573123883
86 -0.002846620758768
87 0.000547063032331
88 0.000385674931010
89 -0.000000000228068
90 -0.000142525527007
91 0.001264543719753
92 0.000000000036557
93 -0.000112927106966
94 -0.000029422933987
95 -0.000000000016930
96 0.000051125328012
97 -0.000010960610295
98 -0.000119189707514
99 -0.000127700183255
100 0.000246889890769
101 0.000000000000237
102 -0.000000000110556
103 0.000016180797148
104 0.000134744042677
105 0.000150464548111
106 -0.000285208590788
107 -0.000000000009232
108 0.000000000058928
109 0.000149699346091
110 0.000000000032555
111 0.000035383535120
112 0.000113249713367
113 0.000000000012730
114 0.000020721169705
115 -0.000081930668477
116 -0.000000000056407
117 -0.000068193163593
118 -0.000070009766036
119 0.000000000007827
120 -0.082130831011125
121 0.001865756970610
122 -0.000081728754173
123 -0.000067980692893
124 -0.000000000501905
125 0.000322910804120
126 0.001626258030018
127 0.000000000023189
128 0.000014132271336
129 -0.000135246079558
130 0.000000000054840
131 -0.000007139698499
132 -0.000249118928216
133 0.000014346417565
134 0.000014493089489
135 -0.000028839507053
136 0.000000000002323
137 0.000000000014753
138 -0.000004193695441
139 0.000070550050274
140 0.000067128399343
141 -0.000137678449617
142 0.000000000007566
143 0.000000000074781
144 -0.000030265767759
145 0.000000000006216
146 -0.000010398962908
147 -0.000001280022189
148 0.000000000000658
149 -0.000004458345169
150 -0.000000680222054
151 -0.000000000008997
152 0.000018410017945
153 0.000002397552030
154 -0.000000000009639
155 0.17950568761957
156 -0.002846620132923
157 0.000547063017551
158 0.000385673765447
159 0.001264543392039
160 -0.000142525588690
161 -0.000000000362148
162 -0.000029422699230
163 -0.000112927197739
164 0.000000000102034
165 -0.000010959953798
166 0.000051125361328
167 0.000000000063012
168 0.000246889891210
169 -0.000127700194527
170 -0.000119189696683
171 0.000016180786701
172 -0.000000000149388
173 0.000000000002085
174 -0.000285208666751
175 0.000150464620023
176 0.000134744046729
177 0.000149699443178
178 0.000000000034222
179 -0.000000000018187
180 0.000113249690584
181 0.000035383558865
182 0.000000000046755
183 -0.000070009736347
184 -0.000068193193277
185 -0.000000000082970
186 -0.000081930667599
187 0.000020721167532
188 0.000000000020243
189 0.000000000010579
190 -0.082130807477811
191 0.001865756477060
192 -0.000081728730166
193 -0.000067980818814
194 0.001626257516159
195 0.000322910868096
196 -0.000000000711855
197 -0.000135245941769
198 0.000014132261650
199 0.000000000084763
200 -0.000249118896724
201 -0.000007139734138
202 0.000000000080249
203 -0.000028839501607
204 0.000014493088478
205 0.000014346413129
206 -0.000004193698824
207 0.000000000022150
208 0.000000000001720
209 -0.000137678450198
210 0.000067128389573
211 0.000070550060625
212 -0.000030265768654
213 0.000000000083155
214 0.000000000014311
215 -0.000001280008961
216 -0.000010398969782
217 0.000000000005452
218 0.000002397548221
219 0.000018410029275
220 -0.000000000008729
221 -0.000000680235992
222 -0.000004458347277
223 0.000000000001415
224 -0.000000000013698
225 0.17950579365992
226 -0.002846621801945
227 0.000547063289496
228 0.000385675224127
229 -0.001264544133719
230 -0.000142525671778
231 -0.000000000356168
232 0.000029422790756
233 -0.000112927190112
234 0.000000000089715
235 0.000010960698040
236 0.000051125380697
237 0.000000000037714
238 0.000246889992039
239 -0.000127700240805
240 -0.000119189751234
241 -0.000016180816734
242 0.000000000150402
243 0.000000000001694
244 -0.000285208677530
245 0.000150464602956
246 0.000134744074574
247 -0.000149699404509
248 -0.000000000040615
249 -0.000000000018264
250 -0.000113249772709
251 0.000035383553022
252 0.000000000050626
253 0.000070009799981
254 -0.000068193189124
255 -0.000000000088258
256 0.000081930714148
257 0.000020721171218
258 0.000000000020337
259 -0.000000000009813
260 -0.082130859191179
261 0.001865757547002
262 -0.000081728766083
263 -0.000067980712256
264 -0.001626258549262
265 0.000322910944873
266 -0.000000000710489
267 0.000135246094109
268 0.000014132273659
269 0.000000000085804
270 0.000249118961019
271 -0.000007139692121
272 0.000000000086189
273 -0.000028839515938
274 0.000014493094402
275 0.000014346421536
276 0.000004193693594
277 -0.000000000021879
278 0.000000000000574
279 -0.000137678518872
280 0.000067128430252
281 0.000070550088620
282 0.000030265789652
283 -0.000000000080593
284 0.000000000015179
285 0.000001280019592
286 -0.000010398967554
287 0.000000000004923
288 -0.000002397552381
289 0.000018410025225
290 -0.000000000007130
291 0.000000680225889
292 -0.000004458346217
293 0.000000000000524
294 0.000000000014511
295 0.17950578551670
296 -0.002846621575423
297 0.000547063247522
298 0.000385674399605
299 -0.000000000299427
300 -0.000142525538146
301 -0.001264543989593
302 0.000000000043877
303 -0.000112927206673
304 0.000029422876041
305 -0.000000000045402
306 0.000051125341395
307 0.000010960287443
308 -0.000119189744911
309 -0.000127700245203
310 0.000246889990114
311 0.000000000000722
312 0.000000000145919
313 -0.000016180767202
314 0.000134744084606
315 0.000150464666200
316 -0.000285208750806
317 -0.000000000011277
318 -0.000000000081340
319 -0.000149699434461
320 0.000000000044868
321 0.000035383568402
322 -0.000113249739008
323 0.000000000017509
324 0.000020721172365
325 0.000081930704823
326 -0.000000000077706
327 -0.000068193210904
328 0.000070009764090
329 -0.000000000008714
330 -0.082130858865732
331 0.001865757672721
332 -0.000081728788825
333 -0.000067980725401
334 -0.000000000654024
335 0.000322910809320
336 -0.001626258539949
337 0.000000000029358
338 0.000014132271184
339 0.000135246123156
340 0.000000000079566
341 -0.000007139737314
342 0.000249119041973
343 0.000014346419644
344 0.000014493096488
345 -0.000028839516132
346 0.000000000002458
347 -0.000000000019850
348 0.000004193699374
349 0.000070550089636
350 0.000067128411654
351 -0.000137678501290
352 0.000000000011330
353 -0.000000000097241
354 0.000030265778330
355 0.000000000007076
356 -0.000010398973481
357 0.000001280019075
358 0.000000000002384
359 -0.000004458349396
360 0.000000680230872
361 -0.000000000011877
362 0.000018410036356
363 -0.000002397556670
364 0.000000000013746
365 -0.10966526875795
366 0.003653176244570
367 -0.000361013090935
368 0.000536987875763
369 0.000000000532572
370 0.001899222668510
371 0.000000000342982
372 -0.000000000068620
373 -0.000023944385806
374 -0.000000000012082
375 -0.000000000030860
376 -0.000499468988786
377 -0.000000000160104
378 0.000086541955884
379 -0.000173083913411
380 0.000086541957528
381 -0.000000000063483
382 -0.000000000000536
383 -0.000000000065397
384 -0.000075015204094
385 0.000150030416718
386 -0.000075015212623
387 0.000000000015657
388 0.000000000003088
389 -0.000000000001100
390 -0.000000000027612
391 0.000098650988578
392 -0.000000000016227
393 0.000000000052485
394 -0.000066177089631
395 -0.000000000004179
396 -0.000000000015439
397 -0.000066177100274
398 0.000000000025950
399 0.000000000000755
400 -0.022732979141411
401 -0.000279161781300
402 -0.000107342369333
403 -0.000572654174570
404 0.000000000112886
405 0.000628830165422
406 0.000000000082634
407 0.000000000063139
408 0.000227943624711
409 0.000000000077495
410 -0.000000000121536
411 -0.000129431107311
412 -0.000000000075340
413 -0.000001319408358
414 0.000002638816124
415 -0.000001319407766
416 0.000000000007015
417 -0.000000000000508
418 0.000000000007323
419 -0.000077295059232
420 0.000154590120382
421 -0.000077295061150
422 0.000000000056331
423 -0.000000000000033
424 0.000000000060887
425 -0.000000000008610
426 0.000013446307132
427 -0.000000000010310
428 0.000000000015439
429 -0.000009020055880
430 -0.000000000004797
431 -0.000000000003887
432 -0.000009020058196
433 0.000000000018630
434 -0.000000000000465
435 0.81655618101609
436 -0.012024596889638
437 0.002422172205834
438 0.001871181027648
439 -0.000000001251800
440 0.005014071811313
441 0.000000001055875
442 0.000000000249421
443 -0.000180988244469
444 -0.000000000222554
445 0.000000000040517
446 -0.000502647632341
447 0.000000000064834
448 -0.000569511347297
449 0.001139022689135
450 -0.000569511341837
451 -0.000000000500653
452 -0.000000000000636
453 0.000000000472718
454 0.000719223008707
455 -0.001438446006792
456 0.000719222998086
457 0.000000000407174
458 0.000000000003548
459 -0.000000000247819
460 0.000000000184143
461 0.000602439034953
462 -0.000000000161016
463 -0.000000000327134
464 -0.000404128394867
465 -0.000000000070229
466 0.000000000080080
467 -0.000404128385806
468 0.000000000286254
469 -0.000000000000455
470 -0.39859044086512
471 0.009220099356634
472 -0.000421355729684
473 0.000087901783089
474 -0.000000002272791
475 0.008059786399422
476 0.000000002259311
477 0.000000000186089
478 -0.000797625039673
479 -0.000000000205149
480 0.000000000362276
481 -0.001178208802255
482 -0.000000000431894
483 0.000072658229123
484 -0.000145316458230
485 0.000072658229107
486 0.000000000078294
487 0.000000000000925
488 -0.000000000085790
489 0.000331291422472
490 -0.000662582845075
491 0.000331291422603
492 0.000000000322769
493 -0.000000000001069
494 -0.000000000304299
495 0.000000000019746
496 0.000003885483133
497 -0.000000000028103
498 -0.000000000035175
499 -0.000002606462308
500 -0.000000000012617
501 0.000000000008684
502 -0.000002606460339
503 0.000000000050321
504 0.000000000000337
 Sym=      8.1
 Ene=       0.0000
 Spin= Alpha
 Occup=    2.000011
1 0.005647001736204
2 0.026376997407454
3 -0.001729211066527
4 -0.003478998332874
5 0.001908212580970
6 -0.000630078515899
7 0.003460783113471
8 -0.000000003512596
9 -0.001085489493221
10 -0.000000003990151
11 0.000000000276315
12 0.000279764955448
13 0.000000000474549
14 0.000000001173188
15 0.008631127671898
16 0.000000004447802
17 -0.000000000240170
18 -0.006027561247756
19 -0.000000001945915
20 -0.000000000066397
21 0.000315777790504
22 -0.000000000065690
23 -0.000000000453483
24 -0.002750719951247
25 -0.000000001604351
26 0.000053182306462
27 -0.000106364288972
28 0.000053181982510
29 0.000000000044515
30 -0.000000000027981
31 0.000000000076719
32 0.000917486473187
33 -0.001834972905022
34 0.000917486431835
35 0.000000000036286
36 -0.000000000046249
37 0.000000000317296
38 0.000307805393340
39 -0.000615610955346
40 0.000307805562006
41 0.000000000002045
42 -0.000000000022586
43 0.000000000130723
44 -0.001260029280586
45 0.002520059392071
46 -0.001260030111485
47 -0.000000000094849
48 -0.000000000003740
49 -0.000000000085393
50 0.000000000005931
51 0.000028279892648
52 0.000000000001670
53 -0.000000000001457
54 -0.000018970723783
55 0.000000000005765
56 -0.000000000006500
57 -0.000018970733632
58 -0.000000000008006
59 -0.000000000000164
60 -0.000000000028077
61 -0.000098418501171
62 0.000000000008839
63 0.000000000012525
64 0.000066021118107
65 -0.000000000026633
66 0.000000000025144
67 0.000066021157211
68 0.000000000014774
69 0.000000000000403
70 0.000036226391440
71 0.000010952560706
72 0.000036226394987
73 -0.000000000005414
74 0.000000000001050
75 0.000000000006887
76 -0.000000000006603
77 -0.000000000001520
78 0.000000000009634
79 -0.000009619741197
80 -0.000054016267290
81 -0.000009619747428
82 -0.000000000004067
83 0.000000000000630
84 -0.000000000001976
85 0.39225296467554
86 -0.005411488678797
87 0.001176937325833
88 0.001434630706047
89 -0.000000000380346
90 0.000086639706745
91 0.001943016732769
92 0.000000000097619
93 0.000065727772756
94 -0.000077235418886
95 0.000000000024709
96 -0.000037001794830
97 -0.000057709900212
98 -0.000277295623461
99 -0.000253714776529
100 0.000531010399990
101 0.000000000000484
102 -0.000000000231687
103 -0.000013009309238
104 0.000376182662356
105 0.000344168381273
106 -0.000720351043629
107 0.000000000005578
108 0.000000000139247
109 -0.000093523488548
110 0.000000000080250
111 -0.000017986422274
112 0.000283873053284
113 0.000000000035154
114 -0.000012047305829
115 -0.000173461087339
116 -0.000000000142821
117 0.000036178623555
118 -0.000207394579135
119 -0.000000000003467
120 -0.22663398088513
121 0.005210450243389
122 -0.000273139321723
123 -0.000157808218637
124 -0.000000001350030
125 -0.000232891012404
126 0.004494119841126
127 0.000000000180171
128 -0.000008076069525
129 -0.000531311768357
130 0.000000000165704
131 0.000006164228246
132 -0.000636286846580
133 0.000042561334236
134 0.000042200999106
135 -0.000084762333343
136 -0.000000000001433
137 0.000000000043275
138 0.000002782612024
139 0.000148628246636
140 0.000157647282104
141 -0.000306275528739
142 -0.000000000003948
143 0.000000000148513
144 0.000016956288848
145 0.000000000007801
146 0.000005673437293
147 -0.000000067526090
148 0.000000000006534
149 0.000002464791616
150 0.000004216854393
151 -0.000000000017000
152 -0.000010076506488
153 -0.000004126258637
154 0.000000000005194
155 0.39225283699721
156 -0.005411486986832
157 0.001176937084375
158 0.001434630035909
159 0.001943016148500
160 0.000086639627483
161 -0.000000000555224
162 -0.000077234895934
163 0.000065727812863
164 0.000000000109398
165 -0.000057709679077
166 -0.000037001688169
167 0.000000000021653
168 0.000531010283612
169 -0.000253714707884
170 -0.000277295575728
171 -0.000013009325435
172 -0.000000000317362
173 0.000000000004051
174 -0.000720350978627
175 0.000344168351877
176 0.000376182626750
177 -0.000093523432524
178 0.000000000273781
179 -0.000000000003466
180 0.000283873030608
181 -0.000017986409476
182 0.000000000108047
183 -0.000207394585800
184 0.000036178596713
185 -0.000000000194496
186 -0.000173461050251
187 -0.000012047296157
188 0.000000000049535
189 0.000000000000252
190 -0.22663389372884
191 0.005210448072391
192 -0.000273139179579
193 -0.000157808225289
194 0.004494118144011
195 -0.000232890976336
196 -0.000000001734821
197 -0.000531311380242
198 -0.000008076092373
199 0.000000000207490
200 -0.000636286562256
201 0.000006164180949
202 0.000000000205967
203 -0.000084762307148
204 0.000042200985892
205 0.000042561321256
206 0.000002782609422
207 0.000000000055136
208 -0.000000000002101
209 -0.000306275497414
210 0.000157647270328
211 0.000148628227086
212 0.000016956286700
213 0.000000000209370
214 -0.000000000005547
215 -0.000000067507987
216 0.000005673431647
217 0.000000000008373
218 -0.000004126275774
219 -0.000010076496565
220 -0.000000000018439
221 0.000004216847244
222 0.000002464789268
223 0.000000000007206
224 0.000000000007821
225 0.39225292575498
226 -0.005411488241881
227 0.001176937306160
228 0.001434630968052
229 -0.001943016622631
230 0.000086639668599
231 -0.000000000540082
232 0.000077235037736
233 0.000065727824413
234 0.000000000085769
235 0.000057710067531
236 -0.000037001708456
237 0.000000000006445
238 0.000531010372844
239 -0.000253714773114
240 -0.000277295599729
241 0.000013009343307
242 0.000000000318012
243 0.000000000004382
244 -0.000720350968887
245 0.000344168414329
246 0.000376182554559
247 0.000093523412332
248 -0.000000000278746
249 -0.000000000003677
250 -0.000283873080460
251 -0.000017986407733
252 0.000000000114946
253 0.000207394617335
254 0.000036178596263
255 -0.000000000204340
256 0.000173461085599
257 -0.000012047298046
258 0.000000000050124
259 -0.000000000000653
260 -0.22663394713295
261 0.005210449245654
262 -0.000273139236288
263 -0.000157808225991
264 -0.004494119177508
265 -0.000232891024467
266 -0.000000001735407
267 0.000531311557529
268 -0.000008076103472
269 0.000000000213087
270 0.000636286674626
271 0.000006164160286
272 0.000000000208210
273 -0.000084762324555
274 0.000042200998601
275 0.000042561325955
276 -0.000002782606548
277 -0.000000000054689
278 -0.000000000001539
279 -0.000306275542157
280 0.000157647277880
281 0.000148628264277
282 -0.000016956299824
283 -0.000000000204293
284 -0.000000000006130
285 0.000000067517850
286 0.000005673430788
287 0.000000000006947
288 0.000004126265402
289 -0.000010076494953
290 -0.000000000016079
291 -0.000004216850103
292 0.000002464788808
293 0.000000000006759
294 -0.000000000008181
295 0.39225298097562
296 -0.005411488976850
297 0.001176937298146
298 0.001434632334436
299 -0.000000000490832
300 0.000086639558290
301 -0.001943016956393
302 0.000000000117358
303 0.000065727811428
304 0.000077235507158
305 -0.000000000020900
306 -0.000037001638329
307 0.000057710775724
308 -0.000277295601758
309 -0.000253714765895
310 0.000531010367653
311 0.000000000000545
312 0.000000000307191
313 0.000013009318643
314 0.000376182514297
315 0.000344168339869
316 -0.000720350854166
317 0.000000000007286
318 -0.000000000181069
319 0.000093523410017
320 0.000000000108427
321 -0.000017986403162
322 -0.000283873079030
323 0.000000000047666
324 -0.000012047292776
325 0.000173461101412
326 -0.000000000193137
327 0.000036178584861
328 0.000207394599603
329 0.000000000003429
330 -0.22663398946644
331 0.005210450263660
332 -0.000273139305474
333 -0.000157808134886
334 -0.000000001794599
335 -0.000232890892871
336 -0.004494120020998
337 0.000000000241452
338 -0.000008076095939
339 0.000531311826143
340 0.000000000239566
341 0.000006164188188
342 0.000636286759813
343 0.000042561332001
344 0.000042201001523
345 -0.000084762333524
346 -0.000000000001537
347 -0.000000000058372
348 -0.000002782610402
349 0.000148628253593
350 0.000157647271880
351 -0.000306275525473
352 -0.000000000006461
353 -0.000000000193312
354 -0.000016956276484
355 0.000000000010392
356 0.000005673429611
357 0.000000067537141
358 0.000000000008488
359 0.000002464788448
360 -0.000004216860255
361 -0.000000000022431
362 -0.000010076493013
363 0.000004126249672
364 -0.000000000007821
365 0.18946514043895
366 -0.006298168208793
367 0.000680186903847
368 -0.000098433633664
369 -0.000000000695386
370 -0.003094639860067
371 -0.000000000504546
372 0.000000000026432
373 -0.000081464500464
374 0.000000000038765
375 0.000000000061955
376 0.000506196991865
377 0.000000000208436
378 -0.000136336546724
379 0.000272673087473
380 -0.000136336540749
381 0.000000000144727
382 -0.000000000000732
383 0.000000000116930
384 0.000084724739207
385 -0.000169449459258
386 0.000084724720051
387 -0.000000000069961
388 0.000000000003137
389 -0.000000000017759
390 0.000000000030139
391 -0.000108191895901
392 0.000000000016824
393 -0.000000000054049
394 0.000072577344430
395 0.000000000011102
396 0.000000000013612
397 0.000072577315880
398 -0.000000000033674
399 0.000000000001106
400 0.036406062327952
401 0.000464101072075
402 0.000175986258386
403 0.000529916238473
404 -0.000000000344514
405 -0.001159109555879
406 -0.000000000345058
407 -0.000000000182894
408 -0.000438140536526
409 -0.000000000145686
410 0.000000000031050
411 0.000205615990814
412 -0.000000000000872
413 0.000002786871550
414 -0.000005573741538
415 0.000002786869988
416 -0.000000000002381
417 0.000000000000456
418 0.000000000000463
419 0.000121098188789
420 -0.000242196375953
421 0.000121098187164
422 -0.000000000130657
423 -0.000000000000582
424 -0.000000000143722
425 0.000000000008643
426 -0.000015351966535
427 0.000000000015300
428 -0.000000000015362
429 0.000010298415182
430 0.000000000006350
431 0.000000000003766
432 0.000010298409274
433 -0.000000000026876
434 0.000000000000202
435 -0.31613928509316
436 0.004225353862742
437 -0.000917129671862
438 -0.001010901712421
439 0.000000000469361
440 -0.001449448216856
441 -0.000000000344432
442 -0.000000000126721
443 0.000089228755475
444 0.000000000036143
445 -0.000000000052911
446 0.000262308862101
447 -0.000000000186953
448 0.000220545442249
449 -0.000441090885256
450 0.000220545443007
451 0.000000000164968
452 -0.000000000000836
453 -0.000000000172393
454 -0.000327738090444
455 0.000655476198439
456 -0.000327738107996
457 -0.000000000144857
458 0.000000000003080
459 0.000000000132028
460 -0.000000000086185
461 -0.000277366932514
462 0.000000000073326
463 0.000000000154410
464 0.000186063384964
465 0.000000000027680
466 -0.000000000038781
467 0.000186063404523
468 -0.000000000126057
469 -0.000000000001414
470 0.19502299449180
471 -0.004574907575927
472 0.000242703772338
473 -0.000090277168222
474 0.000000001042432
475 -0.003872906408647
476 -0.000000001097816
477 -0.000000000185730
478 0.000514978570398
479 0.000000000172540
480 -0.000000000232038
481 0.000541154482016
482 0.000000000299123
483 -0.000037150277321
484 0.000074300555593
485 -0.000037150278272
486 -0.000000000043242
487 -0.000000000000245
488 0.000000000047286
489 -0.000132108404560
490 0.000264216810457
491 -0.000132108405897
492 -0.000000000106997
493 0.000000000000119
494 0.000000000107008
495 -0.000000000010921
496 -0.000004525024874
497 0.000000000013514
498 0.000000000019621
499 0.000003035477020
500 0.000000000006569
501 -0.000000000004968
502 0.000003035480911
503 -0.000000000024700
504 -0.000000000000188
 Sym=      9.1
 Ene=       0.0000
 Spin= Alpha
 Occup=    2.000011
1 -0.000000004956017
2 -0.000000025809640
3 -0.000000000182965
4 -0.000000001788666
5 -0.000000000600035
6 0.000000000018439
7 0.000000000188800
8 -0.000000001167473
9 -0.000000000544596
10 0.000000001707880
11 0.000000000540787
12 0.000000000033134
13 -0.000000000479533
14 0.000000007031496
15 -0.000000001576642
16 -0.000000007401879
17 -0.000000003352755
18 0.000000001261425
19 0.000000003958888
20 -0.000000000028158
21 -0.000000000086985
22 -0.000000000036427
23 -0.000000002441135
24 0.000000000485623
25 0.000000002524107
26 0.000533315124907
27 0.000000000155494
28 -0.000533315280402
29 -0.000000000001825
30 -0.000000000017971
31 0.000000000015776
32 -0.002249034905238
33 0.000000000398346
34 0.002249034506893
35 -0.000000000000236
36 -0.000000000047874
37 0.000000000310012
38 -0.000780995295383
39 0.000000000064303
40 0.000780995231080
41 -0.000000000000074
42 -0.000000000023736
43 0.000000000125291
44 0.003021477202582
45 -0.000000000112687
46 -0.003021477089895
47 -0.000000000000205
48 -0.000000000023439
49 -0.000000000183004
50 -0.000000000000839
51 -0.000000000001097
52 0.000000000004730
53 0.000000000003835
54 0.000000017448567
55 -0.000000000004486
56 -0.000000000002710
57 -0.000000017447095
58 -0.000000000001860
59 -0.000000000000168
60 0.000000000011642
61 -0.000000000000723
62 -0.000000000029307
63 -0.000000000024199
64 0.000000439118034
65 0.000000000026108
66 0.000000000008579
67 -0.000000439117064
68 0.000000000013212
69 0.000000000000095
70 -0.000021833854960
71 -0.000000000003470
72 0.000021833840684
73 0.000000000000023
74 0.000000000000823
75 -0.000000000000004
76 -0.000000000009411
77 -0.000000000001234
78 0.000000000012796
79 0.000038353779676
80 0.000000000009491
81 -0.000038353773579
82 -0.000000000004542
83 0.000000000000551
84 -0.000000000000026
85 0.40592639876986
86 -0.005235281128037
87 0.001202095385915
88 0.001593871815411
89 -0.000000000333112
90 -0.000004406525689
91 0.001524689712393
92 0.000000000074931
93 0.000001852987871
94 -0.000126468698987
95 -0.000000000099406
96 0.000000290586416
97 0.000042065426588
98 -0.000260031675966
99 -0.000282545150344
100 0.000542576826310
101 -0.000000000000222
102 -0.000000000220746
103 -0.000000231204098
104 0.000423902581031
105 0.000435443532105
106 -0.000859346113135
107 -0.000000000000028
108 0.000000000204125
109 0.000001837848887
110 0.000000000099062
111 -0.000000129533809
112 0.000334568804156
113 0.000000000037826
114 -0.000000001026054
115 -0.000241745468123
116 -0.000000000170732
117 0.000000174813896
118 -0.000207125685423
119 -0.000000000000146
120 -0.29053229669983
121 0.006702800027551
122 -0.000392522261834
123 -0.000166894265678
124 -0.000000001566628
125 0.000000640073496
126 0.005584620633198
127 0.000000000231225
128 -0.000000991375309
129 -0.000821913732430
130 0.000000000279828
131 -0.000000850869044
132 -0.000795161063234
133 0.000055675623634
134 0.000055555626598
135 -0.000111231250233
136 -0.000000000000055
137 0.000000000061959
138 -0.000000017289655
139 0.000160103862187
140 0.000152633799083
141 -0.000312737661270
142 -0.000000000000163
143 0.000000000143743
144 0.000000285129083
145 0.000000000016225
146 -0.000000010218530
147 0.000001189055256
148 0.000000000005038
149 -0.000000003876791
150 -0.000004682785317
151 -0.000000000026805
152 0.000000017586388
153 0.000003087500288
154 -0.000000000000206
155 -0.40592650204571
156 0.005235282455240
157 -0.001202095834682
158 -0.001593871464946
159 -0.001524690038846
160 0.000004406593773
161 0.000000000533033
162 0.000126468076956
163 -0.000001853036724
164 -0.000000000120486
165 -0.000042066080884
166 -0.000000290670858
167 0.000000000089420
168 -0.000542577028463
169 0.000282545252546
170 0.000260031775917
171 0.000000231208171
172 0.000000000293790
173 0.000000000002111
174 0.000859346510058
175 -0.000435443709750
176 -0.000423902800308
177 -0.000001837864880
178 -0.000000000307507
179 -0.000000000010744
180 -0.000334568952775
181 0.000000129525384
182 -0.000000000146801
183 0.000207125778861
184 -0.000000174793711
185 0.000000000252412
186 0.000241745574079
187 0.000000001017173
188 -0.000000000055458
189 0.000000000007295
190 0.29053235344211
191 -0.006702801222354
192 0.000392522311686
193 0.000166894571951
194 -0.005584621794617
195 -0.000000640009269
196 0.000000002055921
197 0.000821913645332
198 0.000000991359842
199 -0.000000000311356
200 0.000795161195935
201 0.000000850859136
202 -0.000000000367079
203 0.000111231282535
204 -0.000055555641302
205 -0.000055675641233
206 0.000000017290379
207 -0.000000000081137
208 -0.000000000000469
209 0.000312737814417
210 -0.000152633878023
211 -0.000160103936394
212 -0.000000285125642
213 -0.000000000186549
214 0.000000000000530
215 -0.000001189073947
216 0.000000010221398
217 -0.000000000018006
218 -0.000003087487943
219 -0.000000017592286
220 0.000000000029429
221 0.000004682798049
222 0.000000003878841
223 -0.000000000005271
224 0.000000000001118
225 -0.40592651131602
226 0.005235282555538
227 -0.001202095940947
228 -0.001593869379349
229 0.001524689965928
230 0.000004406597392
231 0.000000000532012
232 -0.000126467887861
233 -0.000001853038705
234 -0.000000000141547
235 0.000042067139047
236 -0.000000290672609
237 0.000000000075558
238 -0.000542577080534
239 0.000282545260343
240 0.000260031820191
241 -0.000000231208195
242 -0.000000000291078
243 0.000000000002165
244 0.000859346714683
245 -0.000435443743948
246 -0.000423902970735
247 0.000001837865890
248 0.000000000300654
249 -0.000000000010578
250 0.000334568962253
251 0.000000129525493
252 -0.000000000138035
253 -0.000207125781467
254 -0.000000174793794
255 0.000000000240582
256 -0.000241745584188
257 0.000000001017110
258 -0.000000000055389
259 -0.000000000007509
260 0.29053236161536
261 -0.006702801510983
262 0.000392522338884
263 0.000166894651329
264 0.005584621911479
265 -0.000000640010202
266 0.000000002055164
267 -0.000821913617792
268 0.000000991360715
269 -0.000000000303587
270 -0.000795161374490
271 0.000000850860485
272 -0.000000000364946
273 0.000111231291406
274 -0.000055555642034
275 -0.000055675649373
276 -0.000000017290383
277 0.000000000081468
278 -0.000000000000774
279 0.000312737829212
280 -0.000152633898826
281 -0.000160103930386
282 0.000000285125766
283 0.000000000193220
284 0.000000000000532
285 0.000001189081589
286 0.000000010221434
287 -0.000000000020342
288 0.000003087480385
289 -0.000000017592289
290 0.000000000033284
291 -0.000004682800743
292 0.000000003878797
293 -0.000000000005992
294 -0.000000000001061
295 0.40592642695588
296 -0.005235281483830
297 0.001202095528270
298 0.001593870101604
299 -0.000000000427189
300 -0.000004406636401
301 -0.001524689731728
302 0.000000000106713
303 0.000001853018835
304 0.000126468651556
305 -0.000000000192136
306 0.000000290706809
307 -0.000042066337196
308 -0.000260031728480
309 -0.000282545171225
310 0.000542576899705
311 0.000000000000193
312 0.000000000295148
313 0.000000231206693
314 0.000423902746615
315 0.000435443571136
316 -0.000859346317750
317 -0.000000000000443
318 -0.000000000259722
319 -0.000001837922511
320 0.000000000126819
321 -0.000000129513001
322 -0.000334568811897
323 0.000000000049524
324 -0.000000001008284
325 0.000241745464172
326 -0.000000000219669
327 0.000000174768208
328 0.000207125699760
329 0.000000000000017
330 -0.29053231863895
331 0.006702800665989
332 -0.000392522314290
333 -0.000166894347517
334 -0.000000002097967
335 0.000000640090630
336 -0.005584621028502
337 0.000000000303440
338 -0.000000991356787
339 0.000821913769968
340 0.000000000391299
341 -0.000000850862574
342 0.000795161266968
343 0.000055675633484
344 0.000055555629396
345 -0.000111231262879
346 0.000000000000129
347 -0.000000000083517
348 0.000000017292975
349 0.000160103857482
350 0.000152633823820
351 -0.000312737681302
352 -0.000000000000145
353 -0.000000000192775
354 -0.000000285118397
355 0.000000000023059
356 -0.000000010225485
357 -0.000001189061358
358 0.000000000007146
359 -0.000000003880445
360 0.000004682783832
361 -0.000000000038083
362 0.000000017599372
363 -0.000003087490617
364 -0.000000000000263
365 -0.000000039226970
366 0.000000001287299
367 -0.000000000146383
368 -0.000000000115331
369 -0.000000000003731
370 0.000000000574729
371 -0.000000000024367
372 -0.000000000072024
373 0.000000000161433
374 0.000000000052117
375 -0.000000000110004
376 -0.000000000044046
377 0.000000000172018
378 0.000022278571196
379 -0.000000000052455
380 -0.000022278518741
381 -0.000000000002077
382 -0.000000000000729
383 0.000000000004262
384 -0.000011944076408
385 0.000000000015085
386 0.000011944061323
387 -0.000000000053862
388 0.000000000004090
389 0.000000000060061
390 0.000000000020376
391 0.000000000038665
392 0.000000000000921
393 -0.000000000028029
394 0.000034329832758
395 0.000000000000130
396 0.000000000000692
397 -0.000034329884632
398 -0.000000000001365
399 0.000000000001679
400 -0.000000006120771
401 -0.000000000114261
402 -0.000000000037538
403 0.000000000007763
404 0.000000000088349
405 0.000000000290043
406 -0.000000000035116
407 -0.000000000055435
408 0.000000000126095
409 0.000000000053874
410 0.000000000030825
411 -0.000000000012609
412 -0.000000000047011
413 0.000000040314970
414 0.000000000003741
415 -0.000000040318711
416 -0.000000000002809
417 0.000000000000286
418 0.000000000001462
419 0.000007504161472
420 0.000000000059536
421 -0.000007504221008
422 0.000000000011299
423 -0.000000000000211
424 0.000000000012010
425 0.000000000002005
426 0.000000000003128
427 -0.000000000007730
428 0.000000000000966
429 0.000007742178113
430 0.000000000002296
431 -0.000000000003656
432 -0.000007742182310
433 0.000000000008075
434 0.000000000000081
435 0.000000015763099
436 -0.000000000210359
437 0.000000000056283
438 -0.000000000151993
439 -0.000000000008888
440 0.000000000061144
441 -0.000000000061232
442 -0.000000000072304
443 -0.000000000095354
444 0.000000000036105
445 -0.000000000108724
446 -0.000000000024420
447 0.000000000008610
448 0.000022345015329
449 0.000000000022431
450 -0.000022345037760
451 0.000000000002110
452 -0.000000000000988
453 0.000000000011814
454 -0.000010768682715
455 -0.000000000100721
456 0.000010768783436
457 0.000000000054619
458 0.000000000004151
459 -0.000000000033418
460 0.000000000020526
461 0.000000000009757
462 0.000000000015394
463 -0.000000000028158
464 -0.000034799917543
465 0.000000000002092
466 0.000000000000620
467 0.000034799904452
468 -0.000000000022745
469 -0.000000000001558
470 -0.000000011951238
471 0.000000000315830
472 -0.000000000022424
473 0.000000000151277
474 0.000000000087502
475 0.000000000235520
476 0.000000000077089
477 -0.000000000055681
478 -0.000000000080565
479 -0.000000000041538
480 0.000000000030764
481 -0.000000000077730
482 0.000000000028270
483 0.000000067668229
484 -0.000000000003245
485 -0.000000067664984
486 0.000000000002827
487 0.000000000000006
488 0.000000000004827
489 0.000007448289283
490 -0.000000000006743
491 -0.000007448282540
492 -0.000000000011091
493 0.000000000000030
494 -0.000000000017445
495 0.000000000002050
496 0.000000000000580
497 0.000000000004745
498 0.000000000000891
499 -0.000007782622114
500 -0.000000000003040
501 -0.000000000003641
502 0.000007782621337
503 -0.000000000003327
504 -0.000000000000291
 Sym=     10.1
 Ene=       0.0000
 Spin= Alpha
 Occup=    2.000007
1 0.002457577638522
2 0.017432591173742
3 0.001156279400252
4 0.005450479553756
5 -0.000494633255148
6 0.000280907323697
7 -0.002766916968021
8 0.000000000216907
9 -0.014471783572672
10 0.000000001781322
11 0.000000000129087
12 -0.000798245167849
13 0.000000000418370
14 0.000000001872782
15 -0.014352973611787
16 0.000000008853262
17 -0.000000001050361
18 0.006816743315250
19 -0.000000005176215
20 0.000000000002198
21 -0.000334786841686
22 0.000000000142849
23 -0.000000000577271
24 0.005084202172830
25 -0.000000002852778
26 -0.001017175227446
27 0.002034350255742
28 -0.001017175028296
29 -0.000000000120676
30 -0.000000000001208
31 -0.000000000224245
32 0.000349675807692
33 -0.000699351598107
34 0.000349675790415
35 -0.000000000059675
36 -0.000000000008783
37 0.000000000192298
38 0.000155591110725
39 -0.000311182233649
40 0.000155591122924
41 -0.000000000027801
42 -0.000000000004369
43 0.000000000098895
44 -0.000535764712245
45 0.001071529033389
46 -0.000535764321145
47 0.000000000027944
48 0.000000000026041
49 -0.000000000327983
50 0.000000000006678
51 -0.000024544960993
52 -0.000000000003109
53 -0.000000000010417
54 0.000016465258508
55 -0.000000000001734
56 0.000000000001457
57 0.000016465262264
58 0.000000000005905
59 0.000000000000737
60 -0.000000000013891
61 0.000031837211115
62 -0.000000000001042
63 0.000000000015998
64 -0.000021357042193
65 0.000000000007153
66 0.000000000002639
67 -0.000021357058768
68 -0.000000000005755
69 -0.000000000000716
70 -0.000009511866426
71 -0.000026520474133
72 -0.000009511867995
73 0.000000000009123
74 0.000000000000743
75 -0.000000000011821
76 0.000000000012039
77 -0.000000000000973
78 -0.000000000008134
79 0.000023293197999
80 -0.000006584461949
81 0.000023293200755
82 -0.000000000005240
83 0.000000000000308
84 0.000000000003619
85 -0.004889200727811
86 -0.000178929864400
87 -0.000018445274776
88 -0.000334644691747
89 0.000000000019745
90 -0.000179316190218
91 -0.000110652926080
92 0.000000000028195
93 -0.000091367579807
94 -0.000155295668878
95 -0.000000000146105
96 -0.000054097150443
97 0.000379356605123
98 -0.000002324572658
99 0.000014295997059
100 -0.000011971424401
101 -0.000000000005414
102 0.000000000002434
103 0.000020757973404
104 0.000030194031310
105 0.000119321103137
106 -0.000149515134448
107 0.000000000005963
108 0.000000000075437
109 0.000222188085903
110 0.000000000005669
111 0.000010751631755
112 0.000036646804414
113 0.000000000001102
114 0.000024034031543
115 0.000002085970011
116 -0.000000000008708
117 -0.000038458859226
118 -0.000051252817508
119 -0.000000000005052
120 -0.11608229851107
121 0.002456308984962
122 -0.000222934889701
123 -0.000224793111566
124 -0.000000000353692
125 0.000502680549094
126 0.001353815077478
127 0.000000000154709
128 -0.000017054401740
129 -0.000530935647493
130 0.000000000080419
131 0.000006371444841
132 -0.000237128026090
133 0.000018525157736
134 0.000021088136953
135 -0.000039613294689
136 0.000000000001916
137 0.000000000017725
138 -0.000004157656346
139 -0.000021294100521
140 -0.000021512189726
141 0.000042806290247
142 0.000000000001659
143 -0.000000000021901
144 -0.000018212122055
145 -0.000000000005435
146 -0.000007126434541
147 -0.000004541098660
148 0.000000000001564
149 -0.000003356904859
150 0.000006982306771
151 0.000000000005728
152 0.000012918020102
153 -0.000000889783593
154 -0.000000000006944
155 -0.004889193504522
156 -0.000178929851073
157 -0.000018445274301
158 -0.000334644149913
159 -0.000110652953222
160 -0.000179316296768
161 0.000000000055319
162 -0.000155295732210
163 -0.000091367548637
164 0.000000000057286
165 0.000379356447304
166 -0.000054097116173
167 -0.000000000269308
168 -0.000011971432665
169 0.000014296015122
170 -0.000002324582457
171 0.000020757988344
172 0.000000000009905
173 -0.000000000002070
174 -0.000149515158888
175 0.000119321087718
176 0.000030194071169
177 0.000222188114184
178 0.000000000102071
179 -0.000000000045413
180 0.000036646803456
181 0.000010751626264
182 -0.000000000013995
183 -0.000051252818083
184 -0.000038458854967
185 0.000000000012607
186 0.000002085971872
187 0.000024034034650
188 0.000000000006170
189 0.000000000016515
190 -0.11608229742777
191 0.002456308975059
192 -0.000222934894262
193 -0.000224793063537
194 0.001353815135075
195 0.000502680645226
196 -0.000000000481223
197 -0.000530935673426
198 -0.000017054412976
199 0.000000000142786
200 -0.000237128025591
201 0.000006371443886
202 0.000000000100823
203 -0.000039613292795
204 0.000021088134302
205 0.000018525158493
206 -0.000004157656157
207 0.000000000022341
208 0.000000000002618
209 0.000042806291852
210 -0.000021512185030
211 -0.000021294106822
212 -0.000018212115467
213 -0.000000000003091
214 0.000000000005012
215 -0.000004541101709
216 -0.000007126432554
217 -0.000000000000114
218 -0.000000889782808
219 0.000012918016467
220 -0.000000000002384
221 0.000006982310076
222 -0.000003356903890
223 0.000000000002537
224 -0.000000000007015
225 -0.004889196508155
226 -0.000178929696354
227 -0.000018445323100
228 -0.000334643971065
229 0.000110652946311
230 -0.000179316303725
231 0.000000000054454
232 0.000155295828412
233 -0.000091367761462
234 0.000000000055946
235 -0.000379356430054
236 -0.000054097059117
237 -0.000000000244994
238 -0.000011971413483
239 0.000014296008437
240 -0.000002324594954
241 -0.000020758024142
242 -0.000000000011553
243 -0.000000000002364
244 -0.000149515217834
245 0.000119321145485
246 0.000030194072349
247 -0.000222188072973
248 -0.000000000098521
249 -0.000000000044772
250 -0.000036646808494
251 0.000010751657442
252 -0.000000000012375
253 0.000051252814608
254 -0.000038458888172
255 0.000000000010847
256 -0.000002085961637
257 0.000024034026026
258 0.000000000005756
259 -0.000000000016786
260 -0.11608230576638
261 0.002456309190439
262 -0.000222934909713
263 -0.000224793099971
264 -0.001353815232732
265 0.000502680713669
266 -0.000000000481603
267 0.000530935711489
268 -0.000017054336785
269 0.000000000147635
270 0.000237128030724
271 0.000006371460471
272 0.000000000095657
273 -0.000039613296308
274 0.000021088137026
275 0.000018525159282
276 0.000004157651245
277 -0.000000000022241
278 0.000000000000817
279 0.000042806283118
280 -0.000021512185429
281 -0.000021294097690
282 0.000018212167805
283 0.000000000003132
284 0.000000000005976
285 0.000004541096295
286 -0.000007126439042
287 -0.000000000000675
288 0.000000889783079
289 0.000012918026192
290 -0.000000000002374
291 -0.000006982303084
292 -0.000003356904911
293 0.000000000003280
294 0.000000000007296
295 -0.004889202956885
296 -0.000178929573802
297 -0.000018445334327
298 -0.000334643758601
299 0.000000000017815
300 -0.000179316192050
301 0.000110652864856
302 0.000000000045383
303 -0.000091367593995
304 0.000155295757843
305 -0.000000000154916
306 -0.000054097057231
307 -0.000379356130268
308 -0.000002324589433
309 0.000014296007654
310 -0.000011971418220
311 -0.000000000007188
312 -0.000000000004978
313 -0.000020757981683
314 0.000030194088686
315 0.000119321017579
316 -0.000149515106265
317 0.000000000003599
318 -0.000000000086017
319 -0.000222188062783
320 0.000000000007123
321 0.000010751633701
322 -0.000036646795471
323 0.000000000003052
324 0.000024034024393
325 -0.000002085960278
326 -0.000000000012609
327 -0.000038458854688
328 0.000051252795777
329 0.000000000005710
330 -0.11608226227817
331 0.002456308229332
332 -0.000222934811588
333 -0.000224792951308
334 -0.000000000476837
335 0.000502680480622
336 -0.001353814623796
337 0.000000000216129
338 -0.000017054393402
339 0.000530935530470
340 0.000000000103540
341 0.000006371396208
342 0.000237127900108
343 0.000018525152315
344 0.000021088126076
345 -0.000039613278391
346 0.000000000004712
347 -0.000000000023709
348 0.000004157656719
349 -0.000021294097900
350 -0.000021512172416
351 0.000042806270316
352 0.000000000001445
353 0.000000000031902
354 0.000018212111519
355 -0.000000000005561
356 -0.000007126432758
357 0.000004541095331
358 -0.000000000000148
359 -0.000003356903770
360 -0.000006982303435
361 0.000000000007609
362 0.000012918016620
363 0.000000889784724
364 0.000000000010226
365 -0.76422202922959
366 0.018398384160896
367 -0.002614223736316
368 -0.004099866431013
369 0.000000001951242
370 0.007814463784817
371 0.000000001349318
372 0.000000000121452
373 0.001344115937047
374 0.000000000150764
375 -0.000000000892822
376 -0.003809563349969
377 -0.000000000629307
378 0.000522104392643
379 -0.001044208782282
380 0.000522104389639
381 -0.000000000472832
382 0.000000000000909
383 -0.000000000464728
384 -0.000180333441939
385 0.000360666903111
386 -0.000180333461172
387 -0.000000000031459
388 -0.000000000002141
389 -0.000000000211050
390 -0.000000000149767
391 0.000489811139602
392 -0.000000000110994
393 0.000000000269194
394 -0.000328575300357
395 -0.000000000046829
396 -0.000000000068260
397 -0.000328575302215
398 0.000000000195744
399 0.000000000000674
400 -0.48898513574283
401 0.006161827052681
402 -0.001407601323403
403 -0.002975317408133
404 0.000000000637934
405 0.001967659892408
406 0.000000000690446
407 0.000000000905824
408 0.003257034420031
409 0.000000000936206
410 -0.000000000045161
411 0.000109740244927
412 -0.000000000113671
413 0.000035326573202
414 -0.000070653146978
415 0.000035326573776
416 -0.000000000023870
417 -0.000000000000475
418 -0.000000000014552
419 -0.000598713759884
420 0.001197427519252
421 -0.000598713759368
422 0.000000000574978
423 0.000000000001284
424 0.000000000578328
425 -0.000000000051105
426 0.000092368580217
427 -0.000000000063269
428 0.000000000091531
429 -0.000061962727435
430 -0.000000000028657
431 -0.000000000022966
432 -0.000061962727176
433 0.000000000113541
434 0.000000000000445
435 0.008766814996816
436 -0.000653514687410
437 0.000016166061677
438 0.000604435234329
439 -0.000000000291260
440 0.001139509607507
441 0.000000000254413
442 -0.000000000178452
443 0.000559748298232
444 0.000000000163226
445 0.000000000225253
446 -0.001783359952604
447 -0.000000000219794
448 -0.000029284572464
449 0.000058569139860
450 -0.000029284567396
451 -0.000000000035335
452 0.000000000000545
453 0.000000000031067
454 -0.000232791070938
455 0.000465582163902
456 -0.000232791092964
457 -0.000000000157105
458 -0.000000000002096
459 0.000000000182314
460 -0.000000000009089
461 -0.000042153549647
462 0.000000000004194
463 0.000000000016572
464 0.000028277459584
465 -0.000000000001004
466 -0.000000000004378
467 0.000028277461919
468 -0.000000000004623
469 -0.000000000000149
470 0.34464656565814
471 -0.007225402771040
472 0.000678685696719
473 0.000922909433818
474 0.000000001185248
475 -0.004256825086504
476 -0.000000001228204
477 -0.000000000455743
478 0.001579876345889
479 0.000000000466502
480 -0.000000000148460
481 0.000827405153446
482 0.000000000118537
483 -0.000061485263030
484 0.000122970526867
485 -0.000061485263837
486 -0.000000000055725
487 0.000000000000494
488 0.000000000053956
489 0.000080459806545
490 -0.000160919613491
491 0.000080459806947
492 0.000000000067582
493 0.000000000000057
494 -0.000000000053012
495 0.000000000003505
496 0.000015322863311
497 -0.000000000001845
498 -0.000000000006374
499 -0.000010278888888
500 -0.000000000000845
501 0.000000000001672
502 -0.000010278889496
503 0.000000000003320
504 -0.000000000001025
 Sym=     11.1
 Ene=       0.0000
 Spin= Alpha
 Occup=    2.000006
1 -0.000000000097373
2 -0.000000000252553
3 0.000000000368603
4 0.000000001263688
5 -0.000000000228964
6 0.000000000075238
7 -0.000000000702792
8 -0.000015150187217
9 -0.000000001167472
10 -0.007717013273873
11 0.000003813418295
12 0.000000000364367
13 0.001942483813710
14 0.000024911837388
15 0.000000002404516
16 0.012690025900232
17 -0.000010708378259
18 -0.000000000946381
19 -0.005454898391566
20 0.000000353179502
21 -0.000000000000477
22 0.000179904964161
23 -0.000009176790697
24 -0.000000000867168
25 -0.004674606633014
26 -0.000000000037409
27 0.000000000039243
28 -0.000000000001834
29 0.000000053938697
30 0.000000000061785
31 0.000027474904605
32 -0.000000000037283
33 0.000000000028642
34 0.000000000008642
35 0.000000003954963
36 0.000000000125046
37 0.000002014567396
38 -0.000000000008448
39 0.000000000003468
40 0.000000000004980
41 0.000000001998843
42 0.000000000063972
43 0.000001018178236
44 0.000000000364662
45 -0.000000000215924
46 -0.000000000148739
47 0.000000011698990
48 0.000000000394404
49 0.000005959250620
50 0.000000020559429
51 -0.000000000002829
52 0.000010472518669
53 -0.000000013807232
54 0.000000000000149
55 -0.000007017633144
56 -0.000000013776137
57 0.000000000003646
58 -0.000007032725040
59 -0.000000000000077
60 -0.000000047694898
61 0.000000000005348
62 -0.000024295474315
63 0.000000031806822
64 -0.000000000004333
65 0.000016395593225
66 0.000000032182598
67 -0.000000000002842
68 0.000016200206043
69 -0.000000000000060
70 -0.000000000000816
71 -0.000000000000603
72 -0.000000000000594
73 0.000000000032608
74 -0.000000000005863
75 -0.000000000016336
76 -0.000000008326195
77 0.000000000007763
78 0.000000016616088
79 0.000000000000725
80 0.000000000000709
81 0.000000000000334
82 -0.000000011122058
83 -0.000000000002548
84 -0.000000000021832
85 -0.28353815541891
86 0.002975156134065
87 -0.000786820046016
88 -0.002536567972109
89 0.000000146215157
90 0.000007496756305
91 -0.001957179117782
92 0.000000107188522
93 -0.000000599762713
94 -0.001289270138498
95 0.000000413262540
96 -0.000003197447947
97 0.003294710881479
98 0.000209678187371
99 0.000209794596914
100 -0.000419472784285
101 0.000000000210035
102 0.000000011345161
103 -0.000000056858277
104 0.000267974150617
105 0.000267369448839
106 -0.000535343599456
107 -0.000000000256121
108 -0.000000315223218
109 -0.000001037639020
110 -0.000000001808635
111 -0.000000057037132
112 -0.000094444809702
113 -0.000000035515980
114 -0.000000084082221
115 0.000063281046691
116 0.000000037942518
117 0.000000160605564
118 0.000063429962079
119 -0.000000000068629
120 -0.64640862150150
121 0.012882159033394
122 -0.001355491735117
123 -0.001949306340080
124 -0.000000392410473
125 0.000000339693346
126 0.005661035678328
127 0.000000071051747
128 -0.000001090024459
129 -0.003256197389738
130 -0.000000075494026
131 -0.000000825572569
132 -0.001297841580044
133 0.000103982737485
134 0.000103831323044
135 -0.000207814060529
136 -0.000000000005293
137 0.000000000980748
138 0.000000022947507
139 -0.000292098125149
140 -0.000292063554594
141 0.000584161679743
142 0.000000000077345
143 0.000000011481443
144 -0.000000044595610
145 0.000000007541914
146 0.000000038111547
147 -0.000040916479531
148 0.000000003739758
149 0.000000020456434
150 0.000027445009807
151 -0.000000013858297
152 -0.000000071588439
153 0.000027450207972
154 -0.000000000018801
155 -0.000556643339556
156 0.000005840746274
157 -0.000001544665545
158 -0.000004980114563
159 -0.000003842302392
160 0.000000014734642
161 0.000074263613694
162 -0.000002531076866
163 -0.000000001182597
164 0.000054429334271
165 0.000006468130321
166 -0.000000006273491
167 0.000210851421825
168 -0.000000823522708
169 0.000000411877045
170 0.000000411645663
171 -0.000000000111010
172 0.000005680315792
173 0.000000106953311
174 -0.000001050999661
175 0.000000524918242
176 0.000000526081419
177 -0.000000002038891
178 -0.000160703906939
179 -0.000000130418713
180 -0.000000185414443
181 -0.000000000117357
182 -0.000000905173229
183 0.000000124526305
184 0.000000000318212
185 0.000019298841244
186 0.000000124233274
187 -0.000000000160760
188 -0.000018084423921
189 -0.000000034965960
190 -0.001269032226420
191 0.000025290214200
192 -0.000002661088618
193 -0.000003826672665
194 0.000011113661318
195 0.000000000636068
196 -0.000199116306585
197 -0.000006392599240
198 -0.000000002131270
199 0.000035724730758
200 -0.000002547954776
201 -0.000000001625088
202 -0.000038594450514
203 -0.000000407976673
204 0.000000203839979
205 0.000000204136694
206 0.000000000044066
207 0.000000453251183
208 -0.000000002686175
209 0.000001146840757
210 -0.000000573387508
211 -0.000000573453250
212 -0.000000000081773
213 0.000005990338443
214 0.000000039310786
215 -0.000000080337821
216 0.000000000075763
217 0.000003851747687
218 0.000000053895597
219 -0.000000000141971
220 -0.000007077208266
221 0.000000053888901
222 0.000000000040325
223 0.000001909546471
224 -0.000000009540883
225 0.000556643103315
226 -0.000005840958533
227 0.000001544719241
228 0.000004979277847
229 -0.000003842374621
230 -0.000000014701087
231 0.000074263520955
232 -0.000002531146791
233 0.000000001172408
234 0.000054429587159
235 0.000006468158457
236 0.000000006281691
237 0.000210851443543
238 0.000000823500428
239 -0.000000411858512
240 -0.000000411641916
241 -0.000000000112341
242 -0.000005680300326
243 0.000000106952842
244 0.000001050973184
245 -0.000000524898066
246 -0.000000526075118
247 -0.000000002035261
248 0.000160703875917
249 -0.000000130418196
250 -0.000000185414229
251 0.000000000106556
252 -0.000000905217983
253 0.000000124522234
254 -0.000000000312324
255 0.000019298882808
256 0.000000124237058
257 0.000000000169363
258 -0.000018084405441
259 0.000000034966042
260 0.001269032086748
261 -0.000025290397914
262 0.000002661123792
263 0.000003827089407
264 0.000011113881254
265 -0.000000000697871
266 -0.000199116283745
267 -0.000006392568959
268 0.000000002148868
269 0.000035724646944
270 -0.000002547887402
271 0.000000001616208
272 -0.000038594437328
273 0.000000407985483
274 -0.000000203844592
275 -0.000000204140891
276 0.000000000045996
277 -0.000000453250074
278 -0.000000002686282
279 -0.000001146815336
280 0.000000573375046
281 0.000000573440290
282 -0.000000000093308
283 -0.000005990381747
284 0.000000039310707
285 -0.000000080317097
286 -0.000000000073964
287 0.000003851757091
288 0.000000053885123
289 0.000000000139179
290 -0.000007077223029
291 0.000000053871570
292 -0.000000000039946
293 0.000001909548617
294 0.000000009541056
295 0.28353814195272
296 -0.002975156042124
297 0.000786820025197
298 0.002536568074473
299 0.000000145254617
300 -0.000007496854009
301 -0.001957179006412
302 0.000000106405317
303 0.000000599803669
304 -0.001289270147028
305 0.000000414792891
306 0.000003197654982
307 0.003294710805855
308 -0.000209678177800
309 -0.000209794587614
310 0.000419472765414
311 0.000000000209918
312 -0.000000010892860
313 -0.000000056854483
314 -0.000267974170800
315 -0.000267369431778
316 0.000535343602578
317 -0.000000000256015
318 0.000000315855207
319 -0.000001037657295
320 -0.000000001734360
321 0.000000057035249
322 -0.000094444813541
323 -0.000000035485326
324 0.000000084084751
325 0.000063281046861
326 0.000000037812214
327 -0.000000160605566
328 0.000063429967059
329 0.000000000068696
330 0.64640858144786
331 -0.012882158269092
332 0.001355491657066
333 0.001949306162937
334 -0.000000388891783
335 -0.000000339713930
336 0.005661035336783
337 0.000000068900969
338 0.000001090058299
339 -0.003256197226360
340 -0.000000076117410
341 0.000000825506260
342 -0.001297841560096
343 -0.000103982732055
344 -0.000103831316703
345 0.000207814048758
346 -0.000000000005183
347 -0.000000000769511
348 0.000000022953481
349 0.000292098113663
350 0.000292063544710
351 -0.000584161658373
352 0.000000000077036
353 -0.000000012129216
354 -0.000000044605074
355 0.000000007588132
356 -0.000000038111899
357 -0.000040916476924
358 0.000000003760733
359 -0.000000020457247
360 0.000027445008181
361 -0.000000013941281
362 0.000000071589725
363 0.000027450206101
364 0.000000000018670
365 -0.000000001099487
366 0.000000000197534
367 -0.000000000010247
368 -0.000000000010129
369 0.000000146346922
370 0.000000000023912
371 0.000074545396808
372 0.000000104749992
373 0.000000000093122
374 0.000053354379630
375 0.000000420227154
376 0.000000000153391
377 0.000214040288043
378 0.000000000004378
379 -0.000000000013318
380 0.000000000008940
381 -0.000000013153033
382 0.000000000004083
383 -0.000006699424669
384 0.000000000014226
385 0.000000000002695
386 -0.000000000016920
387 0.000000308174786
388 -0.000000000014400
389 0.000156971192302
390 -0.000000002140333
391 0.000000000018061
392 -0.000001090543437
393 0.000000038296861
394 -0.000000000010774
395 -0.000018044355694
396 -0.000000035425302
397 -0.000000000013458
398 0.000019507473248
399 -0.000000000003611
400 0.000000015484139
401 -0.000000000442321
402 0.000000000038035
403 0.000000000259697
404 -0.000000335165847
405 0.000000000318593
406 -0.000170723253269
407 0.000000068648406
408 -0.000000000013664
409 0.000034965759727
410 -0.000000084312598
411 0.000000000015832
412 -0.000042945058617
413 -0.000000000004379
414 0.000000000010263
415 -0.000000000005883
416 -0.000000000273915
417 -0.000000000001095
418 -0.000000139436172
419 -0.000000000012533
420 0.000000000020215
421 -0.000000000007682
422 -0.000000010898302
423 0.000000000001609
424 -0.000005551818263
425 0.000000007437474
426 0.000000000008856
427 0.000003788406338
428 -0.000000013662903
429 -0.000000000004570
430 0.000001876749175
431 0.000000003684485
432 -0.000000000007312
433 -0.000006959429634
434 -0.000000000003888
435 -0.000000026555401
436 0.000000000367072
437 -0.000000000085868
438 -0.000000000347699
439 0.000000151863193
440 -0.000000000218431
441 0.000077355203896
442 0.000000106917655
443 -0.000000000101956
444 0.000054458558957
445 0.000000407598370
446 0.000000000410126
447 0.000207607397295
448 0.000000000015832
449 -0.000000000022817
450 0.000000000006985
451 0.000000010588999
452 0.000000000004403
453 0.000005393300606
454 0.000000000006232
455 -0.000000000086200
456 0.000000000079968
457 -0.000000316049392
458 -0.000000000013679
459 -0.000160982225236
460 -0.000000001821262
461 -0.000000000002648
462 -0.000000927999986
463 0.000000038003195
464 0.000000000003901
465 -0.000018112813045
466 -0.000000035559715
467 -0.000000000000349
468 0.000019357855677
469 0.000000000003606
470 -0.000000059493517
471 0.000000001257024
472 -0.000000000135724
473 -0.000000000291539
474 -0.000000395136615
475 0.000000000607934
476 -0.000201270677591
477 0.000000069852020
478 -0.000000000279426
479 0.000035578787994
480 -0.000000075072429
481 -0.000000000110849
482 -0.000038238348494
483 0.000000000010955
484 -0.000000000023354
485 0.000000000012398
486 0.000000000885199
487 -0.000000000000980
488 0.000000450805774
489 -0.000000000015748
490 0.000000000037625
491 -0.000000000021878
492 0.000000011770917
493 0.000000000001662
494 0.000005996317944
495 0.000000007554034
496 0.000000000006450
497 0.000003847788407
498 -0.000000013881579
499 -0.000000000003609
500 0.000001908483700
501 0.000000003746779
502 -0.000000000005045
503 -0.000007070833565
504 0.000000000003899
 Sym=     12.1
 Ene=       0.0000
 Spin= Alpha
 Occup=    2.000006
1 0.000000000296395
2 0.000000000972524
3 -0.000000000765329
4 -0.000000002432218
5 0.000000000402898
6 -0.000000000138230
7 0.000000001319674
8 0.007717017364529
9 0.000000000328816
10 -0.000015150033058
11 -0.001942484472259
12 -0.000000000066390
13 0.000003813485573
14 -0.012690032737692
15 -0.000000000257659
16 0.000024913124981
17 0.005454901733154
18 0.000000000076989
19 -0.000010709102076
20 -0.000179905003191
21 -0.000000000001228
22 0.000000353191872
23 0.004674608963748
24 0.000000000102914
25 -0.000009177208838
26 -0.000000000005893
27 -0.000000000013515
28 0.000000000019408
29 -0.000027474877433
30 0.000000000012800
31 0.000000053938747
32 0.000000000001977
33 -0.000000000020737
34 0.000000000018761
35 -0.000002014547756
36 -0.000000000093117
37 0.000000003954972
38 -0.000000000001873
39 -0.000000000008585
40 0.000000000010459
41 -0.000001018169842
42 -0.000000000048440
43 0.000000001998851
44 0.000000000274956
45 -0.000000000371084
46 0.000000000096128
47 -0.000005959118322
48 -0.000000000064705
49 0.000000011699156
50 -0.000010472512087
51 -0.000000000000132
52 0.000000020559851
53 0.000007032718852
54 0.000000000000082
55 -0.000000013777190
56 0.000007017630501
57 0.000000000000095
58 -0.000000013806746
59 -0.000000000000762
60 0.000024295467159
61 0.000000000000445
62 -0.000000047697799
63 -0.000016200193606
64 -0.000000000000241
65 0.000000032188587
66 -0.000016395596062
67 -0.000000000000356
68 0.000000031804726
69 0.000000000002217
70 0.000000000001375
71 0.000000000001208
72 0.000000000001643
73 -0.000000016620511
74 -0.000000000012231
75 0.000000008329601
76 -0.000000000016294
77 0.000000000009017
78 0.000000000032599
79 -0.000000000000826
80 -0.000000000001589
81 -0.000000000001297
82 -0.000000000021875
83 0.000000000004312
84 0.000000011123423
85 -0.000556622956531
86 0.000005840665565
87 -0.000001544643349
88 -0.000004979432536
89 -0.000074263569237
90 0.000000014715712
91 -0.000003842226292
92 -0.000054429322666
93 -0.000000001178901
94 -0.000002530988163
95 -0.000210851368552
96 -0.000000006287098
97 0.000006468024177
98 0.000000411626698
99 0.000000411846299
100 -0.000000823472997
101 -0.000000106956937
102 -0.000005680328288
103 -0.000000000112056
104 0.000000526044045
105 0.000000524881363
106 -0.000001050925408
107 0.000000130441475
108 0.000160703931300
109 -0.000000002031949
110 0.000000905181118
111 -0.000000000112148
112 -0.000000185403716
113 0.000018084421582
114 -0.000000000164591
115 0.000000124228786
116 -0.000019298849488
117 0.000000000315053
118 0.000000124516401
119 0.000000034959352
120 -0.001268986525746
121 0.000025289450244
122 -0.000002661022651
123 -0.000003826943777
124 0.000199116249383
125 0.000000000670772
126 0.000011113448355
127 -0.000035724735396
128 -0.000000002141535
129 -0.000006392324465
130 0.000038594408747
131 -0.000000001618861
132 -0.000002547798998
133 0.000000204133746
134 0.000000203836610
135 -0.000000407970356
136 0.000000002687489
137 -0.000000453254368
138 0.000000000045057
139 -0.000000573420731
140 -0.000000573353973
141 0.000001146774705
142 -0.000000039314051
143 -0.000005990327682
144 -0.000000000087480
145 -0.000003851748911
146 0.000000000074845
147 -0.000000080316766
148 -0.000001909547374
149 0.000000000039989
150 0.000000053871394
151 0.000007077210812
152 -0.000000000140404
153 0.000000053884856
154 0.000000009540691
155 0.28353815216712
156 -0.002975156217788
157 0.000786820098945
158 0.002536569683766
159 0.001957179196981
160 -0.000007496850738
161 0.000000145191025
162 0.001289270273631
163 0.000000599798026
164 0.000000106402823
165 -0.003294711538822
166 0.000003197525752
167 0.000000414732153
168 0.000419472793384
169 -0.000209794605626
170 -0.000209678187758
171 0.000000056854591
172 0.000000010885893
173 0.000000000207594
174 0.000535343724532
175 -0.000267369484705
176 -0.000267974239827
177 0.000001037664112
178 -0.000000315825964
179 -0.000000000250869
180 0.000094444815491
181 0.000000057035677
182 -0.000000001732175
183 -0.000063429970019
184 -0.000000160606371
185 0.000000037806033
186 -0.000063281046516
187 0.000000084084980
188 -0.000000035482076
189 -0.000000000068985
190 0.64640865125474
191 -0.012882159496853
192 0.001355491809877
193 0.001949306152687
194 -0.005661036028361
195 -0.000000339698565
196 -0.000000388890516
197 0.003256197575615
198 0.000001090041837
199 0.000000068908227
200 0.001297841792163
201 0.000000825545272
202 -0.000000076106665
203 0.000207814070059
204 -0.000103831327010
205 -0.000103982743050
206 -0.000000022951516
207 0.000000000767847
208 -0.000000000004999
209 -0.000584161711307
210 0.000292063570452
211 0.000292098140855
212 0.000000044600763
213 0.000000012123678
214 0.000000000075584
215 0.000040916481592
216 -0.000000038112186
217 0.000000007585762
218 -0.000027450209282
219 0.000000071589873
220 -0.000000013936981
221 -0.000027445011263
222 -0.000000020457009
223 0.000000003759613
224 -0.000000000018387
225 -0.28353811959059
226 0.002975155961915
227 -0.000786820037584
228 -0.002536569971549
229 0.001957178915534
230 0.000007496850818
231 0.000000146390324
232 0.001289270282658
233 -0.000000599801877
234 0.000000107311675
235 -0.003294711377295
236 -0.000003197545879
237 0.000000413157947
238 -0.000419472745487
239 0.000209794578747
240 0.000209678166741
241 0.000000056855337
242 -0.000000011414146
243 0.000000000212350
244 -0.000535343743126
245 0.000267369514264
246 0.000267974228862
247 0.000001037654483
248 0.000000315162027
249 -0.000000000261216
250 0.000094444820485
251 -0.000000057035969
252 -0.000000001821275
253 -0.000063429970937
254 0.000000160605857
255 0.000000037967991
256 -0.000063281052299
257 -0.000000084084075
258 -0.000000035524495
259 0.000000000068379
260 -0.64640856277052
261 0.012882157811384
262 -0.001355491636385
263 -0.001949305751092
264 -0.005661035277059
265 0.000000339709195
266 -0.000000392922450
267 0.003256197205942
268 -0.000001090046572
269 0.000000071363896
270 0.001297841748741
271 -0.000000825542613
272 -0.000000075429974
273 -0.000207814043595
274 0.000103831314069
275 0.000103982729526
276 -0.000000022951620
277 -0.000000001011844
278 -0.000000000005554
279 0.000584161658462
280 -0.000292063544490
281 -0.000292098113972
282 0.000000044600858
283 -0.000000011394952
284 0.000000000078846
285 0.000040916475006
286 0.000000038111957
287 0.000000007537084
288 -0.000027450205049
289 -0.000000071589609
290 -0.000000013849734
291 -0.000027445006659
292 0.000000020457053
293 0.000000003737674
294 0.000000000019058
295 0.000556664003741
296 -0.000005841000240
297 0.000001544733070
298 0.000004980170224
299 -0.000074263507584
300 -0.000000014719573
301 -0.000003842452034
302 -0.000054429597245
303 0.000000001175767
304 -0.000002531220614
305 -0.000210851267886
306 0.000000006267858
307 0.000006468335445
308 -0.000000411657751
309 -0.000000411893996
310 0.000000823551747
311 -0.000000106950446
312 0.000005680295267
313 -0.000000000111128
314 -0.000000526131494
315 -0.000000524920327
316 0.000001051051821
317 0.000000130407485
318 -0.000160703839347
319 -0.000000002042248
320 0.000000905236677
321 0.000000000111834
322 -0.000000185426544
323 0.000018084397290
324 0.000000000165553
325 0.000000124239317
326 -0.000019298899738
327 -0.000000000315594
328 0.000000124536498
329 -0.000000034967645
330 0.001269077572936
331 -0.000025291147432
332 0.000002661188066
333 0.000003826787051
334 0.000199116242463
335 -0.000000000662992
336 0.000011114058577
337 -0.000035724621919
338 0.000000002138467
339 -0.000006392841994
340 0.000038594398737
341 0.000000001622466
342 -0.000002548064477
343 -0.000000204144212
344 -0.000000203847226
345 0.000000407991438
346 0.000000002685731
347 0.000000453251468
348 0.000000000045030
349 0.000000573478029
350 0.000000573409623
351 -0.000001146887652
352 -0.000000039309258
353 0.000005990387514
354 -0.000000000087492
355 -0.000003851758726
356 -0.000000000074921
357 -0.000000080340908
358 -0.000001909548740
359 -0.000000000040193
360 0.000000053891397
361 0.000007077225346
362 0.000000000140710
363 0.000000053897242
364 -0.000000009540617
365 0.000000001720949
366 -0.000000000051864
367 -0.000000000016538
368 0.000000000668581
369 -0.000074545407653
370 -0.000000000010290
371 0.000000146347802
372 -0.000053354436939
373 0.000000000033022
374 0.000000104745223
375 -0.000214040199385
376 0.000000000033339
377 0.000000420205070
378 0.000000000003955
379 0.000000000004838
380 -0.000000000008793
381 0.000006699411536
382 -0.000000000002925
383 -0.000000013152371
384 -0.000000000019097
385 0.000000000034772
386 -0.000000000015675
387 -0.000156971164606
388 0.000000000029629
389 0.000000308166001
390 0.000001090562555
391 -0.000000000001216
392 -0.000000002141091
393 -0.000019507493897
394 -0.000000000001824
395 -0.000000035424814
396 0.000018044350693
397 0.000000000003455
398 0.000000038297389
399 0.000000000011554
400 -0.000000004277720
401 0.000000000201782
402 -0.000000000024415
403 -0.000000000240816
404 0.000170723249182
405 -0.000000000158174
406 -0.000000335163804
407 -0.000034965723326
408 0.000000000001570
409 0.000000068644747
410 0.000042945057461
411 -0.000000000037061
412 -0.000000084310386
413 0.000000000001998
414 -0.000000000004804
415 0.000000000002806
416 0.000000139434228
417 0.000000000001745
418 -0.000000000273710
419 0.000000000004651
420 -0.000000000008060
421 0.000000000003409
422 0.000005551840215
423 -0.000000000003212
424 -0.000000010899645
425 -0.000003788409244
426 -0.000000000006064
427 0.000000007437433
428 0.000006959433926
429 0.000000000005281
430 0.000000003684464
431 -0.000001876749568
432 0.000000000002855
433 -0.000000013662828
434 0.000000000004717
435 0.000000017612833
436 -0.000000000128485
437 0.000000000023422
438 0.000000000811834
439 -0.000077355209124
440 0.000000000096312
441 0.000000151863978
442 -0.000054458598900
443 0.000000000055971
444 0.000000106912936
445 -0.000207607315368
446 -0.000000000244631
447 0.000000407576279
448 -0.000000000008732
449 0.000000000029684
450 -0.000000000020952
451 -0.000005393293671
452 -0.000000000002123
453 0.000000010588170
454 -0.000000000042671
455 0.000000000080785
456 -0.000000000038114
457 0.000160982211473
458 0.000000000029874
459 -0.000000316040482
460 0.000000928016022
461 0.000000000005462
462 -0.000000001821975
463 -0.000019357872455
464 -0.000000000001262
465 -0.000000035559213
466 0.000018112808308
467 -0.000000000006066
468 0.000000038003648
469 -0.000000000010600
470 0.000000040398396
471 -0.000000000735418
472 0.000000000069756
473 -0.000000000115262
474 0.000201270667258
475 -0.000000000275173
476 -0.000000395134442
477 -0.000035578762269
478 0.000000000220947
479 0.000000069848259
480 0.000038238332908
481 0.000000000132255
482 -0.000000075070289
483 -0.000000000005243
484 0.000000000009819
485 -0.000000000004575
486 -0.000000450805447
487 -0.000000000000660
488 0.000000000884972
489 0.000000000022579
490 -0.000000000043800
491 0.000000000021221
492 -0.000005996329860
493 0.000000000000842
494 0.000000011772229
495 -0.000003847790726
496 0.000000000008677
497 0.000000007554041
498 0.000007070837154
499 -0.000000000007067
500 0.000000003746736
501 -0.000001908484178
502 -0.000000000004574
503 -0.000000013881546
504 0.000000000002076
 Sym=     13.1
 Ene=       0.0000
 Spin= Alpha
 Occup=    2.000006
1 0.003952165975290
2 0.019288089810923
3 -0.003868116813433
4 -0.007209785392531
5 0.000231360139241
6 -0.000263126373901
7 0.003188165982761
8 -0.000000001731668
9 -0.005763898843761
10 0.000000000346138
11 -0.000000000360952
12 0.000261306050539
13 -0.000000000229304
14 -0.000000009308187
15 -0.007146882846417
16 -0.000000001408860
17 0.000000005274024
18 0.003956221165253
19 0.000000000252278
20 -0.000000000065588
21 -0.000250936977395
22 0.000000000093075
23 0.000000003044097
24 0.002413707644385
25 0.000000000538455
26 -0.000511900332413
27 0.001023800648711
28 -0.000511900316297
29 -0.000000000125797
30 0.000000000004966
31 -0.000000000054039
32 0.000124278163648
33 -0.000248556105646
34 0.000124277941998
35 -0.000000000023618
36 0.000000000003158
37 0.000000000240765
38 0.000068903539100
39 -0.000137806999982
40 0.000068903460882
41 -0.000000000005166
42 0.000000000001446
43 0.000000000122659
44 0.000345311492036
45 -0.000690621956394
46 0.000345310464357
47 0.000000000060417
48 0.000000000009184
49 0.000000000321758
50 -0.000000000000056
51 -0.000027522597663
52 -0.000000000003172
53 0.000000000001309
54 0.000018462718663
55 -0.000000000000711
56 -0.000000000001235
57 0.000018462720912
58 0.000000000004967
59 -0.000000000000226
60 0.000000000012297
61 0.000030259147239
62 -0.000000000002347
63 -0.000000000027130
64 -0.000020298447609
65 0.000000000007584
66 0.000000000010632
67 -0.000020298458491
68 -0.000000000004435
69 -0.000000000000235
70 0.000004263255032
71 0.000002832822040
72 0.000004263256067
73 0.000000000004752
74 0.000000000000595
75 -0.000000000006018
76 0.000000000008000
77 -0.000000000000982
78 -0.000000000005110
79 -0.000002488095203
80 -0.000005000824411
81 -0.000002488097021
82 -0.000000000003878
83 0.000000000000519
84 0.000000000001700
85 0.071855245799227
86 -0.001018414124600
87 0.000209299094574
88 -0.000196358340881
89 -0.000000000184636
90 -0.000114849173706
91 0.000734357070702
92 0.000000000034768
93 -0.000064656145083
94 0.000200288177968
95 0.000000000315532
96 0.000056881561635
97 -0.000388574534823
98 -0.000066629312869
99 -0.000038568747410
100 0.000105198060279
101 -0.000000000001980
102 -0.000000000040240
103 0.000024010516286
104 0.000007728217042
105 -0.000042926788811
106 0.000035198571769
107 -0.000000000008275
108 -0.000000000096822
109 0.000130998801521
110 0.000000000001207
111 0.000011828268258
112 0.000022478726550
113 0.000000000004227
114 0.000013718599929
115 -0.000014726975526
116 -0.000000000005846
117 -0.000029587887058
118 -0.000015431400843
119 -0.000000000000547
120 0.14427319495109
121 -0.002815333465959
122 0.000301983660315
123 0.000559085075750
124 0.000000000315059
125 0.000403591040872
126 -0.001273159084890
127 -0.000000000170337
128 0.000004579184776
129 0.000719590060355
130 -0.000000000087787
131 -0.000017385111190
132 0.000148516767939
133 -0.000021063846763
134 -0.000023804691105
135 0.000044868537867
136 0.000000000001802
137 -0.000000000020469
138 -0.000004334892173
139 0.000052423732629
140 0.000065636742086
141 -0.000118060474714
142 0.000000000004386
143 0.000000000060803
144 -0.000016832601069
145 0.000000000006221
146 -0.000005416024771
147 0.000009094784480
148 0.000000000003921
149 -0.000002458983383
150 -0.000004642499958
151 -0.000000000012266
152 0.000009725343117
153 -0.000007559433844
154 -0.000000000005662
155 0.071855215921391
156 -0.001018413672180
157 0.000209299021797
158 -0.000196359142349
159 0.000734356900851
160 -0.000114849308459
161 -0.000000000234234
162 0.000200288078455
163 -0.000064656029232
164 -0.000000000007476
165 -0.000388574250682
166 0.000056881555878
167 0.000000000188488
168 0.000105198030391
169 -0.000038568716728
170 -0.000066629313663
171 0.000024010516868
172 -0.000000000067600
173 -0.000000000000808
174 0.000035198446206
175 -0.000042926760542
176 0.000007728314336
177 0.000130998846877
178 -0.000000000087974
179 -0.000000000047194
180 0.000022478730667
181 0.000011828239842
182 0.000000000004777
183 -0.000015431397571
184 -0.000029587862045
185 -0.000000000013430
186 -0.000014726984320
187 0.000013718613041
188 0.000000000007021
189 0.000000000014441
190 0.14427314980995
191 -0.002815332595114
192 0.000301983579627
193 0.000559085126142
194 -0.001273158756521
195 0.000403591136073
196 0.000000000381109
197 0.000719589816529
198 0.000004579140768
199 -0.000000000240949
200 0.000148516644693
201 -0.000017385092606
202 -0.000000000051494
203 0.000044868523464
204 -0.000023804685599
205 -0.000021063837865
206 -0.000004334892291
207 -0.000000000024142
208 0.000000000001572
209 -0.000118060435270
210 0.000065636728117
211 0.000052423707152
212 -0.000016832582240
213 0.000000000068200
214 0.000000000006510
215 0.000009094785673
216 -0.000005416020019
217 0.000000000005324
218 -0.000007559434713
219 0.000009725335654
220 -0.000000000010965
221 -0.000004642500690
222 -0.000002458982296
223 0.000000000003822
224 -0.000000000005389
225 0.071855253612751
226 -0.001018414379950
227 0.000209299229258
228 -0.000196361251101
229 -0.000734357143641
230 -0.000114849352285
231 -0.000000000232208
232 -0.000200288332560
233 -0.000064656082048
234 -0.000000000007320
235 0.000388573633544
236 0.000056881620691
237 0.000000000176559
238 0.000105198096417
239 -0.000038568766203
240 -0.000066629330213
241 -0.000024010538487
242 0.000000000069133
243 0.000000000000340
244 0.000035198383711
245 -0.000042926690067
246 0.000007728306356
247 -0.000130998835563
248 0.000000000084932
249 -0.000000000047854
250 -0.000022478724100
251 0.000011828243017
252 0.000000000003341
253 0.000015431404986
254 -0.000029587866969
255 -0.000000000011925
256 0.000014726968095
257 0.000013718613705
258 0.000000000007443
259 -0.000000000014527
260 0.14427322513234
261 -0.002815333979301
262 0.000301983711215
263 0.000559085446574
264 0.001273159424509
265 0.000403591206225
266 0.000000000384570
267 -0.000719590210294
268 0.000004579163177
269 -0.000000000243806
270 -0.000148516580199
271 -0.000017385088403
272 -0.000000000047073
273 0.000044868543525
274 -0.000023804691508
275 -0.000021063852017
276 0.000004334889667
277 0.000000000023662
278 0.000000000001247
279 -0.000118060484343
280 0.000065636742342
281 0.000052423742000
282 0.000016832599897
283 -0.000000000067680
284 0.000000000006900
285 -0.000009094790633
286 -0.000005416020492
287 0.000000000005901
288 0.000007559437997
289 0.000009725336154
290 -0.000000000011254
291 0.000004642504060
292 -0.000002458982162
293 0.000000000003336
294 0.000000000005632
295 0.071855271706193
296 -0.001018414351776
297 0.000209299212360
298 -0.000196359270460
299 -0.000000000230921
300 -0.000114849306383
301 -0.000734357166993
302 0.000000000017278
303 -0.000064655939315
304 -0.000200288351169
305 0.000000000371507
306 0.000056881557641
307 0.000388574248055
308 -0.000066629357983
309 -0.000038568768999
310 0.000105198126982
311 -0.000000000003683
312 0.000000000056523
313 -0.000024010504777
314 0.000007728299538
315 -0.000042926783235
316 0.000035198483697
317 -0.000000000010311
318 0.000000000105829
319 -0.000130998819342
320 0.000000000003622
321 0.000011828214620
322 -0.000022478731737
323 0.000000000005501
324 0.000013718621708
325 0.000014726991912
326 -0.000000000010360
327 -0.000029587836874
328 0.000015431391415
329 0.000000000000582
330 0.14427325015887
331 -0.002815334488639
332 0.000301983766486
333 0.000559085268781
334 0.000000000430270
335 0.000403591018543
336 0.001273159593519
337 -0.000000000233812
338 0.000004579115255
339 -0.000719590354625
340 -0.000000000111966
341 -0.000017385088810
342 -0.000148516778103
343 -0.000021063852478
344 -0.000023804700601
345 0.000044868553079
346 0.000000000002663
347 0.000000000026837
348 0.000004334890124
349 0.000052423753680
350 0.000065636773102
351 -0.000118060526782
352 0.000000000004883
353 -0.000000000080179
354 0.000016832566139
355 0.000000000007766
356 -0.000005416015101
357 -0.000009094792897
358 0.000000000004321
359 -0.000002458981219
360 0.000004642507391
361 -0.000000000014741
362 0.000009725327978
363 0.000007559437704
364 0.000000000007224
365 -0.18249623762873
366 0.012448085247383
367 -0.000774023110367
368 0.001076344581583
369 0.000000000916922
370 0.004165194554503
371 0.000000000536129
372 -0.000000000258333
373 -0.000786326008121
374 -0.000000000323711
375 0.000000000415205
376 0.001410590266381
377 0.000000000390400
378 0.000101438407886
379 -0.000202876820439
380 0.000101438412552
381 -0.000000000083380
382 -0.000000000000564
383 -0.000000000077481
384 -0.000537457347946
385 0.001074914714996
386 -0.000537457367050
387 0.000000000409864
388 0.000000000000878
389 0.000000000274628
390 -0.000000000075263
391 0.000257131404773
392 -0.000000000042133
393 0.000000000128704
394 -0.000172488985442
395 -0.000000000019714
396 -0.000000000027727
397 -0.000172488994692
398 0.000000000076242
399 0.000000000000047
400 0.60184232730948
401 -0.017327565155713
402 0.001171524153558
403 0.000380131615868
404 0.000000002932274
405 0.011220954931216
406 0.000000002772223
407 -0.000000000670323
408 -0.002490091931125
409 -0.000000000685124
410 -0.000000000528576
411 -0.002029277656252
412 -0.000000000525748
413 -0.000126485927887
414 0.000252971858296
415 -0.000126485930409
416 0.000000000118066
417 0.000000000000120
418 0.000000000116944
419 -0.000032146113117
420 0.000064292221010
421 -0.000032146107893
422 0.000000000029948
423 0.000000000000013
424 0.000000000012068
425 -0.000000000004394
426 -0.000005211513159
427 -0.000000000009861
428 0.000000000008169
429 0.000003495989836
430 -0.000000000004434
431 -0.000000000002274
432 0.000003495988778
433 0.000000000017664
434 -0.000000000000545
435 0.29792856878882
436 -0.003193916474299
437 0.000813882306801
438 0.002746141948983
439 -0.000000000585772
440 0.002160520844063
441 0.000000000432424
442 -0.000000000232084
443 0.001255248249898
444 0.000000000363022
445 0.000000000742731
446 -0.002947996176216
447 -0.000000000572522
448 -0.000227315877082
449 0.000454631749092
450 -0.000227315872010
451 -0.000000000209228
452 -0.000000000000122
453 0.000000000212540
454 -0.000249299294552
455 0.000498598598365
456 -0.000249299303813
457 -0.000000000286779
458 0.000000000000595
459 0.000000000242052
460 0.000000000031187
461 0.000097512295833
462 -0.000000000034892
463 -0.000000000061399
464 -0.000065413240153
465 -0.000000000016912
466 0.000000000019556
467 -0.000065413233121
468 0.000000000063726
469 0.000000000000473
470 0.63829761698142
471 -0.012569300084443
472 0.001328686840834
473 0.001693789943732
474 0.000000001435609
475 -0.005545090695226
476 -0.000000001461522
477 -0.000000000897903
478 0.003247558745577
479 0.000000000925150
480 -0.000000000300990
481 0.001276715468866
482 0.000000000292438
483 -0.000102176353418
484 0.000204352709922
485 -0.000102176356503
486 -0.000000000090422
487 0.000000000000606
488 0.000000000088543
489 0.000296496725584
490 -0.000592993454162
491 0.000296496728578
492 0.000000000280801
493 -0.000000000000681
494 -0.000000000280285
495 0.000000000021033
496 0.000043592937493
497 -0.000000000019777
498 -0.000000000037240
499 -0.000029243031874
500 -0.000000000008643
501 0.000000000009021
502 -0.000029243031071
503 0.000000000035176
504 0.000000000000029
 Sym=     14.1
 Ene=       0.0000
 Spin= Alpha
 Occup=    2.000006
1 -0.000894904570759
2 0.001431057490323
3 0.002156428928921
4 0.007584441746664
5 -0.000695299674543
6 0.000394305549648
7 -0.003877172846885
8 0.000000001483611
9 -0.013375014173043
10 0.000000002188714
11 -0.000000000014688
12 0.001618651743166
13 -0.000000000371174
14 0.000000001282521
15 0.000500861732826
16 0.000000000136974
17 -0.000000000944476
18 0.000683395127306
19 -0.000000000977817
20 0.000000000010949
21 -0.000157923828233
22 0.000000000128005
23 -0.000000000324888
24 -0.000418299866969
25 0.000000000111569
26 -0.000619158511015
27 0.001238316597709
28 -0.000619158086695
29 -0.000000000154864
30 -0.000000000002824
31 -0.000000000080585
32 0.000134416612100
33 -0.000268833474843
34 0.000134416862743
35 0.000000000016288
36 -0.000000000007586
37 0.000000000225353
38 0.000077123539056
39 -0.000154247138298
40 0.000077123599241
41 0.000000000018407
42 -0.000000000003394
43 0.000000000115817
44 0.000367448593083
45 -0.000734897793403
46 0.000367449200320
47 0.000000000097452
48 -0.000000000010522
49 0.000000000252307
50 0.000000000003850
51 -0.000022980609186
52 -0.000000000002174
53 -0.000000000002718
54 0.000015415860315
55 -0.000000000011649
56 -0.000000000002447
57 0.000015415862267
58 0.000000000014565
59 -0.000000000000282
60 -0.000000000002428
61 0.000013047660403
62 -0.000000000005231
63 -0.000000000017246
64 -0.000008752634265
65 0.000000000051079
66 0.000000000020503
67 -0.000008752639101
68 -0.000000000044061
69 -0.000000000000141
70 -0.000016718038980
71 -0.000018755257614
72 -0.000016718040807
73 -0.000000000000360
74 0.000000000000913
75 0.000000000000750
76 0.000000000010212
77 -0.000000000001170
78 -0.000000000008235
79 0.000016472929942
80 0.000012894313887
81 0.000016472933151
82 -0.000000000002653
83 0.000000000000344
84 -0.000000000000523
85 -0.16300485042591
86 0.001239105269901
87 -0.000452433789274
88 -0.001810207904127
89 0.000000000137232
90 -0.000079696106295
91 -0.000718382958983
92 0.000000000148505
93 -0.000037258541082
94 -0.000649761836766
95 -0.000000000296495
96 0.000203465429939
97 0.001440811453577
98 0.000100821346011
99 0.000131696490122
100 -0.000232517836134
101 0.000000000000323
102 0.000000000110221
103 0.000031314607967
104 0.000152045132128
105 0.000103752511993
106 -0.000255797644121
107 -0.000000000023384
108 0.000000000141029
109 0.000042460446152
110 -0.000000000015154
111 0.000012214995817
112 -0.000039302364710
113 -0.000000000008739
114 0.000003490769301
115 0.000028067923604
116 0.000000000029071
117 -0.000019878905896
118 0.000024661731897
119 0.000000000004216
120 -0.32233716306998
121 0.006372767789629
122 -0.000672814457298
123 -0.000786728389783
124 -0.000000000625262
125 0.000329536174650
126 0.002588445619070
127 0.000000000479993
128 0.000027660797520
129 -0.001654286348755
130 0.000000000153861
131 -0.000045754019027
132 -0.000636090943180
133 0.000051761017421
134 0.000048874883888
135 -0.000100635901309
136 0.000000000001631
137 0.000000000045144
138 -0.000004572395591
139 -0.000161353555099
140 -0.000147316862515
141 0.000308670417614
142 0.000000000006333
143 -0.000000000155877
144 -0.000014727870269
145 -0.000000000012071
146 -0.000003444718899
147 -0.000021982884601
148 -0.000000000003186
149 -0.000001464435440
150 0.000016479245730
151 0.000000000019380
152 0.000006086010814
153 0.000013013888856
154 -0.000000000003651
155 -0.16300479855183
156 0.001239104742799
157 -0.000452433663748
158 -0.001810207429038
159 -0.000718382843588
160 -0.000079696109055
161 0.000000000187666
162 -0.000649761656579
163 -0.000037258567130
164 0.000000000244067
165 0.001440811147050
166 0.000203465445307
167 -0.000000000394080
168 -0.000232517782021
169 0.000131696455423
170 0.000100821326598
171 0.000031314624731
172 0.000000000157476
173 -0.000000000000696
174 -0.000255797590914
175 0.000103752502312
176 0.000152045088603
177 0.000042460448273
178 0.000000000122033
179 -0.000000000031580
180 -0.000039302348571
181 0.000012214993712
182 -0.000000000027018
183 0.000024661715741
184 -0.000019878899511
185 0.000000000053118
186 0.000028067918108
187 0.000003490765740
188 -0.000000000016869
189 0.000000000008132
190 -0.32233709481346
191 0.006372766446708
192 -0.000672814327572
193 -0.000786728251096
194 0.002588445227763
195 0.000329536213174
196 -0.000000000877827
197 -0.001654285992704
198 0.000027660798421
199 0.000000000620114
200 -0.000636090809398
201 -0.000045754019960
202 0.000000000220750
203 -0.000100635880454
204 0.000048874874059
205 0.000051761006395
206 -0.000004572395089
207 0.000000000063190
208 0.000000000001120
209 0.000308670342104
210 -0.000147316827967
211 -0.000161353514137
212 -0.000014727862911
213 -0.000000000202812
214 0.000000000008377
215 -0.000021982883498
216 -0.000003444716479
217 -0.000000000011179
218 0.000013013887632
219 0.000006086006239
220 0.000000000018216
221 0.000016479245474
222 -0.000001464434113
223 -0.000000000003219
224 -0.000000000004083
225 -0.16300485526032
226 0.001239105404344
227 -0.000452433853464
228 -0.001810208014911
229 0.000718383110918
230 -0.000079696195861
231 0.000000000186586
232 0.000649761985543
233 -0.000037258454014
234 0.000000000240010
235 -0.001440811749090
236 0.000203465524491
237 -0.000000000371302
238 -0.000232517845481
239 0.000131696468625
240 0.000100821376857
241 -0.000031314632035
242 -0.000000000160487
243 -0.000000000000819
244 -0.000255797760594
245 0.000103752654404
246 0.000152045106189
247 -0.000042460472912
248 -0.000000000115900
249 -0.000000000030983
250 0.000039302367512
251 0.000012214967476
252 -0.000000000025257
253 -0.000024661715340
254 -0.000019878875141
255 0.000000000052667
256 -0.000028067943920
257 0.000003490776569
258 -0.000000000018782
259 -0.000000000008080
260 -0.32233719904373
261 0.006372768563130
262 -0.000672814550273
263 -0.000786728489152
264 -0.002588446088356
265 0.000329536292495
266 -0.000000000878534
267 0.001654286553300
268 0.000027660761846
269 0.000000000625378
270 0.000636091058728
271 -0.000045754032229
272 0.000000000213973
273 -0.000100635914392
274 0.000048874895615
275 0.000051761018777
276 0.000004572395113
277 -0.000000000062930
278 0.000000000001126
279 0.000308670441032
280 -0.000147316889760
281 -0.000161353551272
282 0.000014727843343
283 0.000000000202847
284 0.000000000008477
285 0.000021982885130
286 -0.000003444710889
287 -0.000000000011307
288 -0.000013013889694
289 0.000006085997311
290 0.000000000017808
291 -0.000016479245602
292 -0.000001464432685
293 -0.000000000002638
294 0.000000000004269
295 -0.16300487777851
296 0.001239105676790
297 -0.000452433836344
298 -0.001810208727606
299 0.000000000170365
300 -0.000079696102408
301 0.000718383209437
302 0.000000000211677
303 -0.000037258471858
304 0.000649761836403
305 -0.000000000377630
306 0.000203465493645
307 -0.001440812104761
308 0.000100821394520
309 0.000131696442146
310 -0.000232517836666
311 0.000000000000438
312 -0.000000000146143
313 -0.000031314620291
314 0.000152045108926
315 0.000103752720417
316 -0.000255797829342
317 -0.000000000027792
318 -0.000000000181630
319 -0.000042460404433
320 -0.000000000021482
321 0.000012214967575
322 0.000039302360741
323 -0.000000000010133
324 0.000003490768541
325 -0.000028067946102
326 0.000000000038954
327 -0.000019878867245
328 -0.000024661704073
329 -0.000000000003590
330 -0.32233721299022
331 0.006372768834210
332 -0.000672814564900
333 -0.000786728591737
334 -0.000000000839235
335 0.000329536080842
336 -0.002588446008594
337 0.000000000643101
338 0.000027660777927
339 0.001654286570099
340 0.000000000206749
341 -0.000045754036442
342 0.000636091080847
343 0.000051761019816
344 0.000048874900600
345 -0.000100635920416
346 0.000000000000485
347 -0.000000000060134
348 0.000004572393110
349 -0.000161353548230
350 -0.000147316900131
351 0.000308670448361
352 0.000000000009303
353 0.000000000208720
354 0.000014727839280
355 -0.000000000015276
356 -0.000003444709718
357 0.000021982879324
358 -0.000000000005677
359 -0.000001464431628
360 -0.000016479242060
361 0.000000000026172
362 0.000006085994684
363 -0.000013013885447
364 0.000000000004808
365 -0.27155797649536
366 0.014770735927984
367 -0.001092958364457
368 0.001136894595525
369 0.000000001157814
370 0.005106270227922
371 0.000000000677596
372 -0.000000000415814
373 -0.000796198733994
374 -0.000000000414359
375 0.000000000125673
376 0.001729520901382
377 0.000000000048568
378 0.000157718204400
379 -0.000315436403423
380 0.000157718199023
381 -0.000000000132507
382 0.000000000000354
383 -0.000000000117347
384 -0.000618649921563
385 0.001237299852450
386 -0.000618649930887
387 0.000000000379493
388 -0.000000000000474
389 0.000000000263403
390 -0.000000000078577
391 0.000296144721003
392 -0.000000000044114
393 0.000000000139135
394 -0.000198659920705
395 -0.000000000016602
396 -0.000000000033712
397 -0.000198659915698
398 0.000000000075787
399 0.000000000000340
400 0.58493419715193
401 -0.017705443141996
402 0.001107182674912
403 0.000177456928729
404 0.000000003233343
405 0.012097457621479
406 0.000000003099086
407 -0.000000000624585
408 -0.002306416670960
409 -0.000000000670936
410 -0.000000000481228
411 -0.002276381378080
412 -0.000000000407339
413 -0.000131618321986
414 0.000263236642601
415 -0.000131618320615
416 0.000000000120995
417 -0.000000000000445
418 0.000000000115004
419 -0.000081760291493
420 0.000163520585620
421 -0.000081760294127
422 0.000000000096994
423 0.000000000000652
424 0.000000000102142
425 -0.000000000013079
426 0.000004440906267
427 -0.000000000021513
428 0.000000000023278
429 -0.000002979051177
430 -0.000000000009630
431 -0.000000000005730
432 -0.000002979049800
433 0.000000000038493
434 0.000000000000197
435 -0.11110764103167
436 0.000887945355841
437 -0.000332308754250
438 -0.000308659687752
439 0.000000000107883
440 -0.000453426284976
441 -0.000000000069289
442 0.000000000007103
443 -0.000371934321345
444 -0.000000000086559
445 -0.000000000307049
446 0.000833744913306
447 -0.000000000003024
448 0.000068493583780
449 -0.000136987158322
450 0.000068493574542
451 0.000000000067592
452 0.000000000000663
453 -0.000000000081865
454 0.000050468928489
455 -0.000100937887651
456 0.000050468959162
457 0.000000000087747
458 -0.000000000001248
459 0.000000000002934
460 -0.000000000003500
461 -0.000025527419090
462 0.000000000009981
463 0.000000000006638
464 0.000017124318566
465 0.000000000010021
466 -0.000000000001943
467 0.000017124308059
468 -0.000000000023412
469 -0.000000000000541
470 -0.21374348438853
471 0.004292408371415
472 -0.000455318076092
473 -0.000849065907751
474 -0.000000000403214
475 0.001643779799760
476 0.000000000447191
477 0.000000000303682
478 -0.001073127983170
479 -0.000000000350192
480 0.000000000102787
481 -0.000267574785626
482 -0.000000000037752
483 0.000032257734187
484 -0.000064515469633
485 0.000032257735446
486 0.000000000031536
487 -0.000000000000145
488 -0.000000000029480
489 -0.000092974515474
490 0.000185949035285
491 -0.000092974519811
492 -0.000000000104735
493 0.000000000000914
494 0.000000000095192
495 -0.000000000007466
496 -0.000011614597908
497 0.000000000003817
498 0.000000000013236
499 0.000007791309603
500 0.000000000001432
501 -0.000000000003219
502 0.000007791308669
503 -0.000000000006554
504 -0.000000000000661
 Sym=     15.1
 Ene=       0.0000
 Spin= Alpha
 Occup=    2.000005
1 0.000000000259871
2 0.000000003406690
3 -0.000000001209445
4 -0.000000002459688
5 0.000000000415637
6 -0.000000000091403
7 0.000000001275494
8 -0.000000000667664
9 -0.000000013326275
10 0.000000000839906
11 -0.000000000360002
12 0.000000001193061
13 0.000000000281525
14 -0.000000004544385
15 0.000000000535654
16 0.000000004773467
17 0.000000002172816
18 0.000000000179799
19 -0.000000002562570
20 0.000000000005145
21 -0.000000000098919
22 0.000000000019229
23 0.000000001523511
24 -0.000000000339663
25 -0.000000001569886
26 0.001191647532398
27 0.000000002184186
28 -0.001191649716583
29 -0.000000000000716
30 0.000000000015352
31 -0.000000000129147
32 -0.000450789471603
33 -0.000000000356509
34 0.000450789828112
35 -0.000000000000172
36 0.000000000009483
37 0.000000000009541
38 -0.000175924366936
39 -0.000000000215428
40 0.000175924582364
41 -0.000000000000052
42 0.000000000003979
43 0.000000000003363
44 0.002042841352516
45 0.000000001447510
46 -0.002042842800026
47 -0.000000000000617
48 0.000000000033678
49 -0.000000000189082
50 -0.000000000001287
51 -0.000000000012180
52 0.000000000004600
53 -0.000000000003056
54 0.000000010665121
55 -0.000000000010038
56 0.000000000004782
57 -0.000000010648780
58 0.000000000003867
59 0.000000000000108
60 0.000000000005732
61 -0.000000000008321
62 -0.000000000021505
63 0.000000000012323
64 0.000000306547233
65 0.000000000045170
66 -0.000000000020013
67 -0.000000306536069
68 -0.000000000016319
69 -0.000000000000147
70 -0.000012198780232
71 -0.000000000017504
72 0.000012198779554
73 0.000000000000007
74 -0.000000000000116
75 0.000000000000019
76 -0.000000000004584
77 0.000000000000198
78 0.000000000005981
79 0.000021428637712
80 -0.000000000014778
81 -0.000021428606964
82 -0.000000000001875
83 -0.000000000000111
84 -0.000000000000034
85 0.29077398215022
86 -0.002463618981674
87 0.000781835395941
88 0.002946549997824
89 -0.000000000222979
90 -0.000003393459976
91 0.000986012740141
92 -0.000000000260938
93 0.000001035418848
94 0.000999897884173
95 0.000000000317210
96 0.000000210159759
97 -0.002092121493249
98 -0.000208813168559
99 -0.000196421464412
100 0.000405234632971
101 -0.000000000000118
102 -0.000000000178642
103 -0.000000207872608
104 -0.000060345792289
105 -0.000185539887155
106 0.000245885679445
107 0.000000000000067
108 -0.000000000186946
109 0.000000787536130
110 0.000000000049347
111 -0.000000028736741
112 0.000147018937017
113 0.000000000020770
114 0.000000021301284
115 -0.000120349745884
116 -0.000000000086977
117 0.000000017253100
118 -0.000076896856406
119 -0.000000000000241
120 0.40580446079163
121 -0.007656619401835
122 0.000874916831229
123 0.001042741523968
124 0.000000000586929
125 -0.000001132348273
126 -0.002432017278183
127 -0.000000000608286
128 0.000000474592320
129 0.002188342693443
130 -0.000000000107268
131 0.000000485579266
132 0.000832693721582
133 -0.000057574134406
134 -0.000062210179024
135 0.000119784313431
136 0.000000000000143
137 -0.000000000043762
138 -0.000000037161261
139 0.000250942204115
140 0.000263525973292
141 -0.000514468177407
142 -0.000000000000074
143 0.000000000228665
144 0.000000095669285
145 0.000000000021167
146 -0.000000029509983
147 0.000034899337555
148 0.000000000008469
149 -0.000000014864863
150 -0.000025265333544
151 -0.000000000036868
152 0.000000054456659
153 -0.000021557041142
154 -0.000000000000217
155 -0.29077376864635
156 0.002463616520990
157 -0.000781834904616
158 -0.002946547757999
159 -0.000986011631604
160 0.000003393385975
161 0.000000000337259
162 -0.000999897482375
163 -0.000001035490255
164 0.000000000378334
165 0.002092119809496
166 -0.000000209964727
167 -0.000000000531372
168 -0.000405234386177
169 0.000196421342605
170 0.000208813043572
171 0.000000207916435
172 0.000000000234804
173 0.000000000002768
174 -0.000245885392106
175 0.000185539922960
176 0.000060345469145
177 -0.000000787480518
178 0.000000000239442
179 -0.000000000013130
180 -0.000147018845659
181 0.000000028751317
182 -0.000000000076380
183 0.000076896727742
184 -0.000000017268371
185 0.000000000131760
186 0.000120349751978
187 -0.000000021305568
188 -0.000000000029284
189 0.000000000004370
190 -0.40580419610571
191 0.007656614415585
192 -0.000874916271266
193 -0.001042740670577
194 0.002432015789510
195 0.000001132826959
196 -0.000000000803141
197 -0.002188341337817
198 -0.000000474589021
199 0.000000000783110
200 -0.000832693226982
201 -0.000000485639852
202 0.000000000171823
203 -0.000119784230976
204 0.000062210143148
205 0.000057574087829
206 0.000000037157939
207 0.000000000060332
208 -0.000000000000771
209 0.000514467864120
210 -0.000263525829974
211 -0.000250942034146
212 -0.000000095683213
213 -0.000000000295623
214 0.000000000002432
215 -0.000034899327951
216 0.000000029507252
217 -0.000000000025070
218 0.000021557027822
219 -0.000000054452530
220 0.000000000043825
221 0.000025265333979
222 0.000000014864397
223 -0.000000000010190
224 0.000000000000226
225 -0.29077376851502
226 0.002463616458644
227 -0.000781834868033
228 -0.002946549453060
229 0.000986011628328
230 0.000003393389361
231 0.000000000325098
232 0.000999897510789
233 -0.000001035491414
234 0.000000000392334
235 -0.002092120453160
236 -0.000000209966162
237 -0.000000000539986
238 -0.000405234376888
239 0.000196421359977
240 0.000208813016911
241 -0.000000207916587
242 -0.000000000235551
243 0.000000000002695
244 -0.000245885544813
245 0.000185539945772
246 0.000060345599040
247 0.000000787480629
248 -0.000000000244716
249 -0.000000000012938
250 0.000147018853995
251 0.000000028751287
252 -0.000000000079086
253 -0.000076896749619
254 -0.000000017268254
255 0.000000000133602
256 -0.000120349741285
257 -0.000000021305646
258 -0.000000000027496
259 -0.000000000004563
260 -0.40580419068442
261 0.007656614408795
262 -0.000874916278445
263 -0.001042740457586
264 -0.002432015761245
265 0.000001132829079
266 -0.000000000798279
267 0.002188341351202
268 -0.000000474590053
269 0.000000000777174
270 0.000832693423836
271 -0.000000485640545
272 0.000000000177279
273 -0.000119784234123
274 0.000062210141116
275 0.000057574093007
276 -0.000000037157939
277 -0.000000000060366
278 -0.000000000000597
279 0.000514467883509
280 -0.000263525829529
281 -0.000250942053980
282 0.000000095683166
283 0.000000000293664
284 0.000000000002082
285 0.000034899325087
286 0.000000029507316
287 -0.000000000024497
288 -0.000021557027097
289 -0.000000054452588
290 0.000000000042639
291 -0.000025265330862
292 0.000000014864369
293 -0.000000000009773
294 -0.000000000000010
295 0.29077400107451
296 -0.002463618965110
297 0.000781835387860
298 0.002946551327214
299 -0.000000000276455
300 -0.000003393526943
301 -0.000986012811009
302 -0.000000000358091
303 0.000001035446328
304 -0.000999897852805
305 0.000000000418636
306 0.000000210275344
307 0.002092122091800
308 -0.000208813160742
309 -0.000196421502346
310 0.000405234663088
311 0.000000000000131
312 0.000000000239073
313 0.000000207871085
314 -0.000060345858268
315 -0.000185539869314
316 0.000245885727582
317 -0.000000000000151
318 0.000000000249234
319 -0.000000787545456
320 0.000000000062581
321 -0.000000028733839
322 -0.000147018952742
323 0.000000000026613
324 0.000000021313010
325 0.000120349733406
326 -0.000000000110575
327 0.000000017237481
328 0.000076896889981
329 -0.000000000000153
330 0.40580448356093
331 -0.007656619868956
332 0.000874916894426
333 0.001042741544958
334 0.000000000777502
335 -0.000001132344723
336 0.002432017400502
337 -0.000000000814676
338 0.000000474638703
339 -0.002188342820250
340 -0.000000000151079
341 0.000000485579619
342 -0.000832693870760
343 -0.000057574142693
344 -0.000062210179404
345 0.000119784322097
346 -0.000000000000049
347 0.000000000058442
348 0.000000037165394
349 0.000250942232364
350 0.000263525988993
351 -0.000514468221358
352 -0.000000000000046
353 -0.000000000309743
354 -0.000000095659506
355 0.000000000029125
356 -0.000000029512874
357 -0.000034899340521
358 0.000000000011616
359 -0.000000014866785
360 0.000025265332324
361 -0.000000000050691
362 0.000000054462461
363 0.000021557046341
364 -0.000000000000139
365 -0.000000353001951
366 0.000000012304214
367 -0.000000001283484
368 -0.000000001257560
369 -0.000000000028014
370 0.000000004207804
371 0.000000000021173
372 -0.000000000020440
373 0.000000000164184
374 -0.000000000047346
375 0.000000000076104
376 -0.000000000128372
377 -0.000000000053358
378 -0.000012543078477
379 -0.000000000439868
380 0.000012543518345
381 -0.000000000015571
382 0.000000000000006
383 0.000000000015974
384 0.000124867572804
385 0.000000000687640
386 -0.000124868260444
387 0.000000000056806
388 -0.000000000000464
389 -0.000000000045043
390 0.000000000020096
391 0.000000000310829
392 0.000000000013519
393 -0.000000000022039
394 0.000043259583796
395 -0.000000000003211
396 -0.000000000004923
397 -0.000043260000816
398 -0.000000000014926
399 -0.000000000000200
400 0.000000170632367
401 -0.000000007699225
402 0.000000000198841
403 -0.000000000494000
404 0.000000000027767
405 0.000000007275061
406 0.000000000000860
407 0.000000000021679
408 -0.000000000281909
409 -0.000000000008580
410 0.000000000018638
411 -0.000000001049260
412 -0.000000000010876
413 0.000004711413695
414 0.000000000122422
415 -0.000004711536117
416 -0.000000000007282
417 0.000000000000126
418 0.000000000004113
419 -0.000012563282889
420 0.000000000453517
421 0.000012562829372
422 0.000000000031317
423 -0.000000000000272
424 0.000000000004312
425 0.000000000002267
426 0.000000000031515
427 -0.000000000009658
428 -0.000000000002683
429 0.000003686493859
430 -0.000000000001761
431 -0.000000000000359
432 -0.000003686536141
433 0.000000000014719
434 -0.000000000000106
435 -0.000000270884561
436 0.000000002138797
437 -0.000000000752729
438 -0.000000002262582
439 -0.000000000030494
440 -0.000000000721821
441 0.000000000007444
442 -0.000000000020468
443 -0.000000001005816
444 -0.000000000100398
445 0.000000000077261
446 0.000000001889137
447 -0.000000000161083
448 -0.000012518867122
449 -0.000000000367411
450 0.000012519234533
451 0.000000000015682
452 -0.000000000000008
453 0.000000000001843
454 0.000125660339921
455 -0.000000000216221
456 -0.000125660123699
457 -0.000000000056331
458 -0.000000000000529
459 -0.000000000001554
460 0.000000000020132
461 -0.000000000140772
462 0.000000000016251
463 -0.000000000022018
464 -0.000043563282417
465 0.000000000003676
466 -0.000000000004992
467 0.000043563471282
468 -0.000000000025479
469 0.000000000000222
470 -0.000000378894910
471 0.000000007235042
472 -0.000000000826919
473 -0.000000001103332
474 0.000000000028397
475 0.000000002200864
476 0.000000000034670
477 0.000000000021325
478 -0.000000002054493
479 -0.000000000004977
480 0.000000000018205
481 -0.000000000733543
482 0.000000000074344
483 0.000004733409569
484 -0.000000000110063
485 -0.000004733299506
486 0.000000000007293
487 0.000000000000050
488 0.000000000008935
489 -0.000012606069623
490 0.000000000480623
491 0.000012605589000
492 -0.000000000031137
493 -0.000000000000098
494 -0.000000000040583
495 0.000000000002346
496 -0.000000000032235
497 -0.000000000000138
498 -0.000000000002772
499 -0.000003712952085
500 -0.000000000002237
501 -0.000000000000376
502 0.000003712995332
503 0.000000000002421
504 0.000000000000031
 Sym=     16.1
 Ene=       0.0000
 Spin= Alpha
 Occup=    2.000005
1 0.003339575665420
2 0.019476597553675
3 -0.001537708064049
4 -0.001055742123829
5 -0.000055428741919
6 -0.000019638093885
7 0.000359169661548
8 -0.000000000641680
9 -0.018554270150522
10 0.000000000635905
11 -0.000000000028206
12 0.001616383757057
13 -0.000000000535898
14 -0.000000002282887
15 0.000493649817142
16 -0.000000006173128
17 0.000000001353277
18 0.000318872049977
19 0.000000002975292
20 -0.000000000036544
21 -0.000137148054855
22 0.000000000047519
23 0.000000000762227
24 -0.000367704721198
25 0.000000002102685
26 -0.001515175356598
27 0.003030348932826
28 -0.001515173576228
29 -0.000000000168237
30 0.000000000005626
31 -0.000000000372233
32 0.000380282198850
33 -0.000760563348241
34 0.000380281149391
35 0.000000000018275
36 -0.000000000001216
37 0.000000000203886
38 0.000178926167986
39 -0.000357851982672
40 0.000178925814686
41 0.000000000016529
42 -0.000000000000580
43 0.000000000109265
44 -0.000961517007938
45 0.001923031858671
46 -0.000961514850733
47 0.000000000089612
48 0.000000000061379
49 -0.000000000169643
50 0.000000000006693
51 -0.000019142639055
52 -0.000000000008238
53 -0.000000000015123
54 0.000012841273158
55 0.000000000000445
56 0.000000000006143
57 0.000012841272160
58 0.000000000010608
59 0.000000000000013
60 -0.000000000011222
61 -0.000003683227798
62 0.000000000024588
63 0.000000000030600
64 0.000002470782134
65 0.000000000002058
66 -0.000000000015543
67 0.000002470786506
68 -0.000000000035047
69 -0.000000000000211
70 0.000003621143819
71 -0.000022322403311
72 0.000003621124923
73 -0.000000000000591
74 0.000000000000712
75 0.000000000000969
76 0.000000000008145
77 -0.000000000000823
78 -0.000000000004001
79 0.000019605974922
80 -0.000025966949052
81 0.000019606008114
82 -0.000000000005560
83 0.000000000000149
84 -0.000000000000506
85 0.17571737304755
86 -0.001853824494925
87 0.000476664231054
88 0.001087409830659
89 -0.000000000189615
90 -0.000096711661605
91 0.000862517797131
92 -0.000000000111057
93 -0.000033984131631
94 0.000532391046212
95 0.000000000164990
96 0.000204616890361
97 -0.001051488218002
98 -0.000124904709729
99 -0.000120938322513
100 0.000245843032242
101 -0.000000000000272
102 -0.000000000120910
103 0.000032320397263
104 -0.000149658188896
105 0.000069219605335
106 0.000080438583562
107 -0.000000000022587
108 -0.000000000054881
109 0.000050314905234
110 0.000000000021946
111 0.000010206725682
112 0.000099153195376
113 0.000000000012032
114 0.000004037288339
115 -0.000019759288428
116 -0.000000000041476
117 -0.000017731047810
118 -0.000113268682601
119 0.000000000002882
120 0.22969636230001
121 -0.004266860609582
122 0.000499847697375
123 0.000727080012236
124 0.000000000323120
125 0.000347140487965
126 -0.001348799586946
127 -0.000000000350695
128 0.000026537449926
129 0.001240882973136
130 -0.000000000071374
131 -0.000044740086590
132 0.000388617823972
133 -0.000037054089993
134 -0.000029875160256
135 0.000066929250248
136 0.000000000001646
137 -0.000000000030803
138 -0.000004608336684
139 0.000153948240477
140 0.000141204670780
141 -0.000295152911257
142 0.000000000005830
143 0.000000000149334
144 -0.000013622224788
145 0.000000000005469
146 -0.000003208708975
147 0.000020105612860
148 0.000000000007255
149 -0.000001397618578
150 -0.000008058041689
151 -0.000000000014592
152 0.000005702553410
153 -0.000018916468562
154 -0.000000000003590
155 0.17571776346766
156 -0.001853827790560
157 0.000476665383519
158 0.001087412379526
159 0.000862518980742
160 -0.000096711763271
161 -0.000000000301011
162 0.000532392585634
163 -0.000033984190167
164 -0.000000000038802
165 -0.001051490426320
166 0.000204617065845
167 0.000000000369793
168 0.000245843589142
169 -0.000120938601281
170 -0.000124904987861
171 0.000032320417850
172 -0.000000000144603
173 0.000000000001249
174 0.000080438752304
175 0.000069219485526
176 -0.000149658237830
177 0.000050314903444
178 -0.000000000113260
179 -0.000000000047005
180 0.000099153415640
181 0.000010206755181
182 0.000000000003947
183 -0.000113268821014
184 -0.000017731077829
185 -0.000000000021082
186 -0.000019759445529
187 0.000004037278781
188 0.000000000015787
189 0.000000000014250
190 0.22969689556651
191 -0.004266870573281
192 0.000499848851327
193 0.000727081440129
194 -0.001348802673813
195 0.000347140572152
196 0.000000000446496
197 0.001240885902873
198 0.000026537494732
199 -0.000000000515285
200 0.000388618830623
201 -0.000044740122327
202 -0.000000000152293
203 0.000066929403417
204 -0.000029875236972
205 -0.000037054166445
206 -0.000004608338294
207 -0.000000000043983
208 0.000000000000321
209 -0.000295153613365
210 0.000141205024351
211 0.000153948589015
212 -0.000013622247659
213 0.000000000234155
214 0.000000000009454
215 0.000020105664863
216 -0.000003208713969
217 0.000000000017038
218 -0.000018916503043
219 0.000005702561222
220 -0.000000000034064
221 -0.000008058076976
222 -0.000001397619689
223 0.000000000011204
224 -0.000000000002731
225 0.17571778863047
226 -0.001853828050481
227 0.000476665455474
228 0.001087412096506
229 -0.000862519092538
230 -0.000096711851227
231 -0.000000000305143
232 -0.000532392675703
233 -0.000033984093237
234 -0.000000000031246
235 0.001051490357407
236 0.000204617152774
237 0.000000000383160
238 0.000245843651800
239 -0.000120938608472
240 -0.000124905043328
241 -0.000032320425553
242 0.000000000145209
243 0.000000000000749
244 0.000080438718891
245 0.000069219480681
246 -0.000149658199572
247 -0.000050314929054
248 0.000000000114426
249 -0.000000000046222
250 -0.000099153429234
251 0.000010206731977
252 0.000000000003960
253 0.000113268808317
254 -0.000017731056661
255 -0.000000000022692
256 0.000019759476465
257 0.000004037288744
258 0.000000000017379
259 -0.000000000014093
260 0.22969692587624
261 -0.004266871095786
262 0.000499848914090
263 0.000727081477013
264 0.001348802863952
265 0.000347140648240
266 0.000000000450040
267 -0.001240886105780
268 0.000026537465033
269 -0.000000000514773
270 -0.000388618869162
271 -0.000044740135907
272 -0.000000000151228
273 0.000066929410192
274 -0.000029875243054
275 -0.000037054167138
276 0.000004608338414
277 0.000000000043843
278 -0.000000000000209
279 -0.000295153664696
280 0.000141205054153
281 0.000153948610543
282 0.000013622230598
283 -0.000000000233038
284 0.000000000009690
285 -0.000020105672299
286 -0.000003208709248
287 0.000000000016138
288 0.000018916503540
289 0.000005702553641
290 -0.000000000033582
291 0.000008058086456
292 -0.000001397618443
293 0.000000000011930
294 0.000000000003517
295 0.17571734771663
296 -0.001853824493067
297 0.000476664282428
298 0.001087408289684
299 -0.000000000245609
300 -0.000096711759041
301 -0.000862517604997
302 -0.000000000159341
303 -0.000033984131720
304 -0.000532391276066
305 0.000000000269139
306 0.000204617161617
307 0.001051487327375
308 -0.000124904695001
309 -0.000120938323316
310 0.000245843018317
311 -0.000000000000063
312 0.000000000157957
313 -0.000032320418013
314 -0.000149658181426
315 0.000069219655387
316 0.000080438526039
317 -0.000000000027106
318 0.000000000085179
319 -0.000050314832332
320 0.000000000029966
321 0.000010206747560
322 -0.000099153186817
323 0.000000000016301
324 0.000004037275868
325 0.000019759282007
326 -0.000000000056506
327 -0.000017731064693
328 0.000113268677538
329 -0.000000000002519
330 0.22969632639096
331 -0.004266859894085
332 0.000499847606843
333 0.000727079721406
334 0.000000000428109
335 0.000347140429391
336 0.001348799426302
337 -0.000000000456280
338 0.000026537503812
339 -0.001240882861961
340 -0.000000000107129
341 -0.000044740144962
342 -0.000388617715617
343 -0.000037054084487
344 -0.000029875152851
345 0.000066929237338
346 0.000000000000745
347 0.000000000040945
348 0.000004608335989
349 0.000153948227168
350 0.000141204651468
351 -0.000295152878637
352 0.000000000008424
353 -0.000000000197215
354 0.000013622242327
355 0.000000000008849
356 -0.000003208710634
357 -0.000020105612708
358 0.000000000007416
359 -0.000001397618450
360 0.000008058042755
361 -0.000000000019288
362 0.000005702555508
363 0.000018916467291
364 0.000000000004541
365 -0.50555380580560
366 0.017286475090031
367 -0.001795666487112
368 -0.002130026690394
369 0.000000001378364
370 0.005939464908458
371 0.000000000822222
372 -0.000000000072143
373 0.000158441010062
374 -0.000000000079876
375 -0.000000000104856
376 -0.000369015211202
377 0.000000000139991
378 0.000317284065937
379 -0.000634568122422
380 0.000317284056486
381 -0.000000000274977
382 0.000000000000881
383 -0.000000000279888
384 -0.000480736295121
385 0.000961472439228
386 -0.000480736144107
387 0.000000000268252
388 -0.000000000002514
389 0.000000000116564
390 -0.000000000133603
391 0.000438267460819
392 -0.000000000084671
393 0.000000000236158
394 -0.000293998775497
395 -0.000000000033739
396 -0.000000000056911
397 -0.000293998725333
398 0.000000000147336
399 0.000000000000056
400 0.22370392826029
401 -0.010517132337957
402 0.000244859512626
403 -0.000756040303165
404 0.000000002741600
405 0.010138882714275
406 0.000000002668274
407 -0.000000000103322
408 -0.000326405022821
409 -0.000000000080961
410 -0.000000000399887
411 -0.001444397337686
412 -0.000000000424509
413 -0.000084222059724
414 0.000168444114489
415 -0.000084222054765
416 0.000000000084117
417 -0.000000000000431
418 0.000000000088306
419 -0.000326264775485
420 0.000652529564298
421 -0.000326264788813
422 0.000000000304639
423 0.000000000000480
424 0.000000000304776
425 -0.000000000029817
426 0.000046575510293
427 -0.000000000040563
428 0.000000000053558
429 -0.000031243804263
430 -0.000000000018393
431 -0.000000000013553
432 -0.000031243799997
433 0.000000000072815
434 0.000000000000534
435 -0.35779706873783
436 0.002730292299451
437 -0.000972910600047
438 -0.003242966230770
439 0.000000000221821
440 -0.000843937119164
441 -0.000000000182306
442 0.000000000315710
443 -0.001195847121083
444 -0.000000000313644
445 -0.000000000439063
446 0.002496664349711
447 0.000000000334784
448 0.000236684990083
449 -0.000473369966560
450 0.000236684976477
451 0.000000000214140
452 0.000000000001066
453 -0.000000000212403
454 0.000129412370230
455 -0.000258824915282
456 0.000129412545052
457 0.000000000154825
458 -0.000000000003311
459 -0.000000000197183
460 -0.000000000062690
461 -0.000183740269308
462 0.000000000051814
463 0.000000000111261
464 0.000123256749252
465 0.000000000024555
466 -0.000000000027153
467 0.000123256690173
468 -0.000000000094071
469 -0.000000000000523
470 -0.47692971857686
471 0.009026737748559
472 -0.001038794503299
473 -0.001424490535079
474 -0.000000000630983
475 0.002576869711720
476 0.000000000591465
477 0.000000000695829
478 -0.002574678779439
479 -0.000000000714380
480 0.000000000138757
481 -0.000911674426133
482 -0.000000000109867
483 0.000068687472611
484 -0.000137374950352
485 0.000068687477741
486 0.000000000057878
487 -0.000000000000294
488 -0.000000000052706
489 -0.000308193979042
490 0.000616387971883
491 -0.000308193992841
492 -0.000000000284595
493 0.000000000001086
494 0.000000000291493
495 -0.000000000019503
496 -0.000039688087532
497 0.000000000023604
498 0.000000000035031
499 0.000026623580956
500 0.000000000010872
501 -0.000000000008866
502 0.000026623576015
503 -0.000000000042541
504 -0.000000000001062
 Sym=     17.1
 Ene=       0.0000
 Spin= Alpha
 Occup=    2.000000
1 0.98401122672672
2 -0.17813547491563
3 -0.000171705099769
4 0.000798358325798
5 -0.000130698966265
6 0.000051417856804
7 -0.000468657703835
8 0.000000000054726
9 -0.000029124232184
10 0.000000000024681
11 -0.000000000003587
12 0.000001708784502
13 -0.000000000006360
14 -0.000000000112261
15 0.000001116358698
16 -0.000000000168976
17 0.000000000071134
18 -0.000001609587984
19 0.000000000104914
20 -0.000000000002408
21 -0.000000029458919
22 -0.000000000003065
23 0.000000000034390
24 -0.000000342487237
25 0.000000000052691
26 -0.000001299685100
27 0.000002599357505
28 -0.000001299672404
29 -0.000000000000226
30 -0.000000000000192
31 -0.000000000000997
32 -0.000000059618610
33 0.000000119218671
34 -0.000000059600061
35 0.000000000000036
36 -0.000000000000208
37 -0.000000000000690
38 0.000000042053518
39 -0.000000084113805
40 0.000000042060287
41 0.000000000000032
42 -0.000000000000125
43 -0.000000000000235
44 0.000000377390183
45 -0.000000754839073
46 0.000000377448890
47 -0.000000000000026
48 -0.000000000000097
49 -0.000000000009502
50 0.000000000000126
51 -0.000000026709580
52 0.000000000000100
53 -0.000000000000032
54 0.000000017917274
55 -0.000000000000142
56 -0.000000000000137
57 0.000000017917388
58 0.000000000000008
59 -0.000000000000009
60 -0.000000000000325
61 -0.000000066486018
62 -0.000000000000130
63 0.000000000000284
64 0.000000044600286
65 0.000000000000534
66 0.000000000000152
67 0.000000044600067
68 -0.000000000000360
69 -0.000000000000005
70 -0.000000643234617
71 -0.000000648150669
72 -0.000000643234375
73 0.000000000000013
74 -0.000000000000000
75 0.000000000000003
76 0.000000000000372
77 -0.000000000000004
78 -0.000000000000383
79 0.000000569277469
80 0.000000560641408
81 0.000000569277045
82 0.000000000000015
83 0.000000000000006
84 -0.000000000000021
85 -0.000673787969489
86 0.000002855713512
87 -0.000000510974516
88 -0.000117342980760
89 -0.000000000000929
90 -0.000000124598803
91 0.000003561076269
92 0.000000000002045
93 -0.000000042931393
94 -0.000009365441993
95 -0.000000000001061
96 0.000000180451391
97 0.000032146406738
98 0.000000801240854
99 0.000000820892525
100 -0.000001622133379
101 -0.000000000000007
102 -0.000000000000795
103 0.000000040583485
104 0.000005848355995
105 0.000005927874060
106 -0.000011776230055
107 -0.000000000000010
108 0.000000000002765
109 0.000000100849681
110 0.000000000000290
111 0.000000003350210
112 -0.000003209575361
113 -0.000000000000027
114 0.000000007512125
115 0.000002171304417
116 -0.000000000000362
117 -0.000000012006903
118 0.000002134792796
119 0.000000000000006
120 -0.000247307772361
121 0.000014545859320
122 -0.000002988508155
123 0.000015358182855
124 0.000000000000419
125 0.000000503320231
126 -0.000002433129492
127 0.000000000004667
128 0.000000015948121
129 -0.000007899095959
130 0.000000000003646
131 -0.000000043840037
132 -0.000009640803984
133 -0.000000159185437
134 -0.000000158145311
135 0.000000317330748
136 0.000000000000003
137 -0.000000000000004
138 -0.000000005317602
139 -0.000001023312366
140 -0.000001020587610
141 0.000002043899976
142 0.000000000000010
143 -0.000000000003625
144 -0.000000013177951
145 -0.000000000000730
146 -0.000000002926503
147 -0.000000128419234
148 -0.000000000000322
149 -0.000000001405304
150 0.000000088775522
151 0.000000000001301
152 0.000000005331620
153 0.000000083516961
154 -0.000000000000021
155 -0.000673788150296
156 0.000002855706334
157 -0.000000510975735
158 -0.000117342915138
159 0.000003561077852
160 -0.000000124591978
161 -0.000000000001179
162 -0.000009365442396
163 -0.000000042962289
164 0.000000000001814
165 0.000032146384356
166 0.000000180462721
167 -0.000000000003384
168 -0.000001622134900
169 0.000000820893215
170 0.000000801241685
171 0.000000040575701
172 -0.000000000001759
173 -0.000000000000239
174 -0.000011776220121
175 0.000005927869228
176 0.000005848350893
177 0.000000100827965
178 0.000000000003307
179 0.000000000000908
180 -0.000003209577271
181 0.000000003359752
182 0.000000000000570
183 0.000002134793928
184 -0.000000012023258
185 -0.000000000001169
186 0.000002171305847
187 0.000000007515677
188 0.000000000000404
189 -0.000000000000096
190 -0.000247307823590
191 0.000014545858786
192 -0.000002988507929
193 0.000015358172317
194 -0.000002433130634
195 0.000000503211048
196 0.000000000000193
197 -0.000007899096022
198 0.000000016054200
199 0.000000000006975
200 -0.000009640797498
201 -0.000000043811633
202 0.000000000005590
203 0.000000317331067
204 -0.000000158145501
205 -0.000000159185566
206 -0.000000005315654
207 0.000000000000047
208 0.000000000000045
209 0.000002043900429
210 -0.000001020587737
211 -0.000001023312692
212 -0.000000013199165
213 -0.000000000005712
214 -0.000000000000133
215 -0.000000128419694
216 -0.000000002931125
217 -0.000000000001231
218 0.000000083517187
219 0.000000005339859
220 0.000000000002192
221 0.000000088775912
222 -0.000000001407342
223 -0.000000000000541
224 0.000000000000023
225 -0.000673788120145
226 0.000002855699939
227 -0.000000510975254
228 -0.000117342909103
229 -0.000003561077659
230 -0.000000124592087
231 -0.000000000001206
232 0.000009365441626
233 -0.000000042962199
234 0.000000000001803
235 -0.000032146379315
236 0.000000180462730
237 -0.000000000003624
238 -0.000001622135025
239 0.000000820893083
240 0.000000801241942
241 -0.000000040575744
242 0.000000000001759
243 -0.000000000000253
244 -0.000011776218122
245 0.000005927869057
246 0.000005848349065
247 -0.000000100828007
248 -0.000000000003337
249 0.000000000000913
250 0.000003209577325
251 0.000000003359719
252 0.000000000000661
253 -0.000002134793812
254 -0.000000012023220
255 -0.000000000001229
256 -0.000002171306034
257 0.000000007515684
258 0.000000000000342
259 0.000000000000095
260 -0.000247307813174
261 0.000014545856789
262 -0.000002988507407
263 0.000015358173026
264 0.000002433130541
265 0.000000503211197
266 0.000000000000146
267 0.000007899095630
268 0.000000016054108
269 0.000000000006945
270 0.000009640797200
271 -0.000000043811626
272 0.000000000005744
273 0.000000317331026
274 -0.000000158145440
275 -0.000000159185586
276 0.000000005315642
277 -0.000000000000037
278 0.000000000000044
279 0.000002043900702
280 -0.000001020587975
281 -0.000001023312726
282 0.000000013199129
283 0.000000000005760
284 -0.000000000000128
285 0.000000128419850
286 -0.000000002931102
287 -0.000000000001229
288 -0.000000083517320
289 0.000000005339837
290 0.000000000002157
291 -0.000000088775989
292 -0.000000001407351
293 -0.000000000000509
294 -0.000000000000021
295 -0.000673787962612
296 0.000002855707491
297 -0.000000510973800
298 -0.000117342988463
299 -0.000000000001265
300 -0.000000124591544
301 -0.000003561075267
302 0.000000000003141
303 -0.000000042966202
304 0.000009365439050
305 -0.000000000000670
306 0.000000180466851
307 -0.000032146406919
308 0.000000801240885
309 0.000000820892679
310 -0.000001622133564
311 -0.000000000000003
312 0.000000000000696
313 -0.000000040575513
314 0.000005848355522
315 0.000005927871794
316 -0.000011776227316
317 -0.000000000000018
318 -0.000000000003735
319 -0.000000100823855
320 0.000000000000104
321 0.000000003361143
322 0.000003209575446
323 -0.000000000000119
324 0.000000007515078
325 -0.000002171304514
326 -0.000000000000021
327 -0.000000012024524
328 -0.000002134792812
329 0.000000000000008
330 -0.000247307771332
331 0.000014545856360
332 -0.000002988507442
333 0.000015358183803
334 0.000000000000694
335 0.000000503209253
336 0.000002433129731
337 0.000000000005916
338 0.000000016057786
339 0.000007899094988
340 0.000000000004412
341 -0.000000043811881
342 0.000009640804368
343 -0.000000159185415
344 -0.000000158145274
345 0.000000317330689
346 -0.000000000000000
347 0.000000000000098
348 0.000000005315424
349 -0.000001023312583
350 -0.000001020587694
351 0.000002043900277
352 -0.000000000000009
353 0.000000000004359
354 0.000000013201271
355 -0.000000000000828
356 -0.000000002931536
357 0.000000128419384
358 -0.000000000000389
359 -0.000000001407459
360 -0.000000088775674
361 0.000000000001500
362 0.000000005340528
363 -0.000000083517010
364 0.000000000000008
365 -0.000895341502966
366 0.000022528023576
367 -0.000001720054071
368 -0.000116542565035
369 0.000000000001143
370 0.000003730544923
371 -0.000000000003546
372 0.000000000000018
373 0.000009099256640
374 0.000000000021588
375 -0.000000000005770
376 -0.000031587127523
377 -0.000000000014147
378 0.000000921738031
379 -0.000001843477445
380 0.000000921739413
381 0.000000000001933
382 -0.000000000000006
383 -0.000000000004920
384 0.000005439553643
385 -0.000010879101895
386 0.000005439548252
387 -0.000000000002869
388 0.000000000000049
389 -0.000000000018343
390 0.000000000000757
391 0.000003484870885
392 -0.000000000006352
393 -0.000000000001356
394 -0.000002337721903
395 -0.000000000002440
396 0.000000000000341
397 -0.000002337723012
398 0.000000000010962
399 -0.000000000000013
400 0.000033657129186
401 0.000001803407378
402 -0.000002605493057
403 0.000014250460455
404 0.000000000002882
405 0.000013227706197
406 0.000000000076503
407 0.000000000005211
408 0.000007024575564
409 -0.000000000067460
410 0.000000000004715
411 0.000007684702396
412 -0.000000000014579
413 -0.000000264570064
414 0.000000529140282
415 -0.000000264570219
416 0.000000000000025
417 -0.000000000000008
418 0.000000000001430
419 -0.000001216230105
420 0.000002432459710
421 -0.000001216229604
422 0.000000000005149
423 0.000000000000002
424 -0.000000000010790
425 -0.000000000001155
426 0.000000180209089
427 0.000000000002456
428 0.000000000002056
429 -0.000000120887917
430 0.000000000001090
431 -0.000000000000505
432 -0.000000120887946
433 -0.000000000004385
434 -0.000000000000018
435 -0.000715085052357
436 0.000003153854643
437 -0.000000625226459
438 -0.000116180800517
439 -0.000000000000632
440 0.000003625580282
441 0.000000000005558
442 0.000000000000261
443 -0.000009382367066
444 -0.000000000027024
445 -0.000000000005680
446 0.000031888205138
447 0.000000000028457
448 0.000000824393756
449 -0.000001648786877
450 0.000000824393122
451 -0.000000000002027
452 -0.000000000000009
453 -0.000000000005475
454 0.000005837848672
455 -0.000011675698765
456 0.000005837850093
457 0.000000000003146
458 0.000000000000062
459 -0.000000000026221
460 0.000000000000818
461 -0.000003247093271
462 0.000000000008658
463 -0.000000000001482
464 0.000002178216585
465 0.000000000002967
466 0.000000000000385
467 0.000002178216185
468 -0.000000000014582
469 -0.000000000000003
470 -0.000265954171306
471 0.000014798024266
472 -0.000003033579896
473 0.000014983135825
474 0.000000000000050
475 -0.000002734128829
476 -0.000000000109238
477 0.000000000005459
478 -0.000007992853946
479 0.000000000100830
480 0.000000000005136
481 -0.000009495798283
482 0.000000000020680
483 -0.000000158875381
484 0.000000317750579
485 -0.000000158875198
486 0.000000000000081
487 -0.000000000000003
488 0.000000000001709
489 -0.000001042346464
490 0.000002084693422
491 -0.000001042346958
492 -0.000000000004963
493 -0.000000000000007
494 -0.000000000015520
495 -0.000000000001130
496 -0.000000130265380
497 -0.000000000003365
498 0.000000000002008
499 0.000000087384687
500 -0.000000000001469
501 -0.000000000000491
502 0.000000087384660
503 0.000000000005984
504 0.000000000000007
 Sym=     18.1
 Ene=       0.0000
 Spin= Alpha
 Occup=    1.992955
1 0.007994239656910
2 0.043856739728058
3 0.98183237836914
4 -0.013483813665134
5 0.013172375213975
6 -0.010373828310406
7 0.026338333455313
8 0.000000000245754
9 0.000019356546588
10 0.000000000142071
11 -0.000000001847704
12 0.000030285992938
13 -0.000000000287428
14 -0.000000003315699
15 0.000758221935487
16 0.000000002256506
17 -0.000000000632801
18 -0.000519812214691
19 -0.000000002496827
20 0.000000000045265
21 0.000072435659429
22 0.000000000078699
23 0.000000001604371
24 -0.000251420101728
25 -0.000000000485557
26 0.000007081900947
27 -0.000014162999943
28 0.000007081098996
29 0.000000000014636
30 -0.000000000065306
31 0.000000000009896
32 -0.000011077988403
33 0.000022156888777
34 -0.000011078900374
35 -0.000000000010418
36 0.000000000102696
37 0.000000000224123
38 -0.000008732261918
39 0.000017464556136
40 -0.000008732294218
41 0.000000000000408
42 0.000000000026264
43 0.000000000050034
44 -0.000009786768049
45 0.000019582894624
46 -0.000009796126575
47 0.000000000009672
48 -0.000000000123463
49 -0.000000000236894
50 0.000000000009818
51 0.000003786187661
52 0.000000000000981
53 -0.000000000016039
54 -0.000002539855822
55 -0.000000000006219
56 0.000000000002866
57 -0.000002539847969
58 0.000000000004903
59 -0.000000000000118
60 0.000000000139438
61 0.000006761985319
62 0.000000000082034
63 -0.000000000116278
64 -0.000004536096569
65 -0.000000000222703
66 -0.000000000070797
67 -0.000004536058733
68 0.000000000112642
69 0.000000000000615
70 -0.000626624120296
71 -0.000626386959091
72 -0.000626624247063
73 0.000000000003283
74 -0.000000000014717
75 -0.000000000004080
76 0.000000000248224
77 0.000000000018431
78 -0.000000000240077
79 0.000550161859823
80 0.000550578684652
81 0.000550162082504
82 -0.000000000010931
83 -0.000000000004984
84 0.000000000001070
85 0.001097751750215
86 0.018993646754979
87 -0.000357989435369
88 -0.000476392342696
89 0.000000001773013
90 -0.000012574884760
91 -0.012901557719322
92 -0.000000000144431
93 0.000001744419954
94 0.000394433653251
95 -0.000000000434498
96 0.000000093350995
97 0.004911416352331
98 -0.000188792993342
99 -0.000188441783249
100 0.000377234776591
101 0.000000000000634
102 -0.000000000032618
103 0.000000273047997
104 -0.000505254115142
105 -0.000508008393859
106 0.001013262509001
107 0.000000000000838
108 -0.000000000245718
109 -0.000003255704478
110 -0.000000000004895
111 0.000000009807545
112 -0.000413303586895
113 0.000000000001781
114 -0.000000044248709
115 0.000276761788040
116 0.000000000004786
117 0.000000031090507
118 0.000277743161345
119 0.000000000000073
120 0.000183905013718
121 0.004875807704412
122 -0.000094219991268
123 -0.002451858987493
124 -0.000000001419749
125 0.000000636700720
126 0.003174646344274
127 0.000000000200383
128 0.000000477031399
129 0.000076606466825
130 -0.000000000222216
131 0.000003836117855
132 -0.000045023522590
133 0.000013348209017
134 0.000013315539271
135 -0.000026663748288
136 0.000000000000595
137 0.000000000005672
138 0.000000247334217
139 -0.000001199293059
140 -0.000001002373824
141 0.000002201666883
142 0.000000000000069
143 0.000000000000704
144 -0.000000364435326
145 -0.000000000007694
146 0.000000040359908
147 0.000015010994315
148 -0.000000000003373
149 0.000000023932649
150 -0.000010105992431
151 0.000000000013695
152 -0.000000078081147
153 -0.000010033369788
154 0.000000000000047
155 0.001097751221588
156 0.018993648679673
157 -0.000357989566207
158 -0.000476403801366
159 -0.012901557924772
160 -0.000012574076734
161 0.000000002725601
162 0.000394432690459
163 0.000001744403402
164 -0.000000000308530
165 0.004911419644056
166 0.000000093117920
167 -0.000000000750177
168 0.000377234989815
169 -0.000188441876933
170 -0.000188793112882
171 0.000000272998890
172 -0.000000000075828
173 -0.000000000000705
174 0.001013262646953
175 -0.000508008628043
176 -0.000505254018910
177 -0.000003255756885
178 -0.000000000248293
179 0.000000000012059
180 -0.000413303859025
181 0.000000009704750
182 -0.000000000023216
183 0.000277743368637
184 0.000000031270155
185 0.000000000033501
186 0.000276761945848
187 -0.000000044290444
188 -0.000000000002353
189 0.000000000000724
190 0.000183904947752
191 0.004875807341404
192 -0.000094219983127
193 -0.002451857770801
194 0.003174644567563
195 0.000000637067631
196 -0.000000001682722
197 0.000076606236972
198 0.000000476923321
199 0.000000000224060
200 -0.000045024351729
201 0.000003836121542
202 -0.000000000296489
203 -0.000026663724488
204 0.000013315525601
205 0.000013348198887
206 0.000000247331783
207 0.000000000002641
208 0.000000000000386
209 0.000002201919179
210 -0.000001002494598
211 -0.000001199424581
212 -0.000000364405063
213 0.000000000005841
214 -0.000000000002713
215 0.000015010964880
216 0.000000040372986
217 -0.000000000011963
218 -0.000010033349435
219 -0.000000078100744
220 0.000000000022107
221 -0.000010105973293
222 0.000000023934699
223 -0.000000000006057
224 0.000000000000522
225 0.001097751092635
226 0.018993648576503
227 -0.000357989488350
228 -0.000476407599780
229 0.012901557546885
230 -0.000012574083614
231 0.000000002722741
232 -0.000394432855928
233 0.000001744403243
234 -0.000000000303496
235 -0.004911421147358
236 0.000000093122931
237 -0.000000000778730
238 0.000377235087503
239 -0.000188441920985
240 -0.000188793166517
241 -0.000000272998438
242 0.000000000075013
243 -0.000000000001817
244 0.001013262017821
245 -0.000508008274602
246 -0.000505253743218
247 0.000003255753399
248 0.000000000261567
249 0.000000000013954
250 0.000413303801353
251 0.000000009705482
252 -0.000000000028376
253 -0.000277743325602
254 0.000000031268738
255 0.000000000044018
256 -0.000276761911508
257 -0.000000044290008
258 -0.000000000005947
259 -0.000000000000565
260 0.000183905013621
261 0.004875807452553
262 -0.000094220004045
263 -0.002451857518931
264 -0.003174644218499
265 0.000000637074046
266 -0.000000001713396
267 -0.000076606248366
268 0.000000476923383
269 0.000000000220571
270 0.000045024541019
271 0.000003836119527
272 -0.000000000288613
273 -0.000026663721544
274 0.000013315525170
275 0.000013348196374
276 -0.000000247331411
277 -0.000000000003182
278 0.000000000000563
279 0.000002201860272
280 -0.000001002468696
281 -0.000001199391575
282 0.000000364405131
283 -0.000000000009470
284 -0.000000000002066
285 -0.000015010988497
286 0.000000040372711
287 -0.000000000010720
288 0.000010033364983
289 -0.000000078100595
290 0.000000000019651
291 0.000010105989431
292 0.000000023934919
293 -0.000000000005269
294 -0.000000000001034
295 0.001097751684373
296 0.018993646676721
297 -0.000357989404020
298 -0.000476393120999
299 0.000000002261928
300 -0.000012573690584
301 0.012901557552022
302 -0.000000000209008
303 0.000001744422534
304 -0.000394433828224
305 -0.000000000617908
306 0.000000092995684
307 -0.004911416658322
308 -0.000188793000850
309 -0.000188441814478
310 0.000377234815327
311 -0.000000000000310
312 0.000000000041516
313 -0.000000272974815
314 -0.000505253925294
315 -0.000508008368479
316 0.001013262293773
317 0.000000000001012
318 0.000000000324072
319 0.000003255805460
320 0.000000000009718
321 0.000000009644526
322 0.000413303543827
323 0.000000000008572
324 -0.000000044320481
325 -0.000276761731566
326 -0.000000000021610
327 0.000000031380992
328 -0.000277743160038
329 0.000000000000039
330 0.000183905024675
331 0.004875807703053
332 -0.000094219990566
333 -0.002451858978543
334 -0.000000001985549
335 0.000000637158031
336 -0.003174646192814
337 0.000000000278122
338 0.000000476856975
339 -0.000076606500357
340 -0.000000000273796
341 0.000003836127084
342 0.000045023483337
343 0.000013348210664
344 0.000013315535168
345 -0.000026663745832
346 -0.000000000000544
347 -0.000000000008707
348 -0.000000247332129
349 -0.000001199277851
350 -0.000001002343668
351 0.000002201621519
352 0.000000000000338
353 0.000000000005713
354 0.000000364377358
355 -0.000000000012135
356 0.000000040380795
357 -0.000015011004711
358 -0.000000000005741
359 0.000000023941402
360 0.000010106001620
361 0.000000000022022
362 -0.000000078117923
363 0.000010033374546
364 -0.000000000000085
365 0.002960053520280
366 0.019044379393293
367 -0.000396263916688
368 -0.000291923056739
369 0.000000002071633
370 0.012700021565342
371 0.000000000789625
372 -0.000000000162131
373 -0.000353686523441
374 -0.000000000187087
375 -0.000000000540999
376 -0.004809237549779
377 -0.000000000262522
378 -0.000174057399816
379 0.000348114843997
380 -0.000174057444181
381 0.000000000046685
382 -0.000000000001369
383 -0.000000000015441
384 -0.000467912447951
385 0.000935824706691
386 -0.000467912258741
387 0.000000000226572
388 0.000000000001822
389 0.000000000151346
390 -0.000000000051616
391 0.000422495128437
392 0.000000000084147
393 0.000000000082648
394 -0.000283418355606
395 0.000000000035389
396 -0.000000000013398
397 -0.000283418340803
398 -0.000000000148284
399 -0.000000000000971
400 -0.000259743551443
401 0.004837419522576
402 -0.000103197776910
403 -0.002451371284863
404 -0.000000001246691
405 -0.003238511985863
406 -0.000000002008658
407 0.000000000157834
408 -0.000078882566492
409 0.000000000293885
410 -0.000000000197995
411 0.000029495214430
412 -0.000000000177479
413 0.000010950429155
414 -0.000021900857249
415 0.000010950428094
416 -0.000000000002020
417 0.000000000000583
418 -0.000000000010253
419 -0.000007069279662
420 0.000014138556928
421 -0.000007069277266
422 0.000000000001169
423 -0.000000000001165
424 0.000000000029477
425 -0.000000000003504
426 -0.000013219380121
427 -0.000000000020826
428 0.000000000010139
429 0.000008867830060
430 -0.000000000009401
431 -0.000000000005438
432 0.000008867829483
433 0.000000000037343
434 -0.000000000000598
435 0.001092759421002
436 0.018929220541304
437 -0.000357667213390
438 -0.000563434715310
439 0.000000002199886
440 -0.012842312319575
441 -0.000000001538548
442 -0.000000000172061
443 0.000389557145875
444 0.000000000297273
445 -0.000000000584041
446 0.004924810659813
447 0.000000000356319
448 -0.000189515011192
449 0.000379030062738
450 -0.000189515051547
451 -0.000000000059021
452 -0.000000000001175
453 0.000000000025989
454 -0.000505389333105
455 0.001010778437917
456 -0.000505389104812
457 -0.000000000251796
458 0.000000000002962
459 0.000000000125119
460 -0.000000000047135
461 -0.000412178705616
462 -0.000000000053472
463 0.000000000074496
464 0.000276497891909
465 -0.000000000032382
466 -0.000000000011257
467 0.000276497870872
468 0.000000000104122
469 0.000000000000824
470 0.000181932239897
471 0.004844352388715
472 -0.000093752547097
473 -0.002444532941119
474 -0.000000001123579
475 0.003135755430363
476 0.000000001515208
477 0.000000000152966
478 0.000077783524225
479 -0.000000000243726
480 -0.000000000213964
481 -0.000048100657145
482 0.000000000245063
483 0.000013186891668
484 -0.000026373783505
485 0.000013186891837
486 0.000000000002673
487 -0.000000000000678
488 -0.000000000002363
489 -0.000001518635970
490 0.000003037273161
491 -0.000001518637192
492 0.000000000001936
493 -0.000000000000296
494 0.000000000018623
495 -0.000000000003546
496 0.000015042494196
497 0.000000000022380
498 0.000000000009884
499 -0.000010090812149
500 0.000000000005123
501 -0.000000000005126
502 -0.000010090811595
503 -0.000000000035148
504 -0.000000000000095
 Sym=     19.1
 Ene=       0.0000
 Spin= Alpha
 Occup=    1.985980
1 0.000002669346943
2 0.000010981552273
3 0.000074396518858
4 -0.000317900939611
5 0.000092402147221
6 0.000028848165224
7 0.000089048932879
8 0.000000073270801
9 0.047920211682057
10 0.000001079631498
11 0.000001474799603
12 0.96469637369904
13 0.000021731315878
14 -0.000000391103635
15 -0.25660369642060
16 -0.000005784247665
17 0.000000302404174
18 0.19867183914312
19 0.000004470464388
20 -0.000000029294538
21 -0.019223980341617
22 -0.000000431995309
23 0.000000119297850
24 0.078327533171401
25 0.000001765214594
26 0.000123078517183
27 -0.000246156990524
28 0.000123078473342
29 -0.000000002160213
30 -0.000000000004723
31 0.000000013755733
32 0.000033628460718
33 -0.000067257037238
34 0.000033628576520
35 -0.000000001103910
36 -0.000000000001711
37 0.000000002103477
38 0.000019775623192
39 -0.000039551312171
40 0.000019775688980
41 -0.000000000290473
42 -0.000000000001001
43 0.000000000116327
44 0.000031890147153
45 -0.000063778294629
46 0.000031888147475
47 0.000000002057106
48 0.000000000000380
49 0.000000001209829
50 -0.000000004933481
51 -0.003248101546664
52 -0.000000073548256
53 0.000000003296656
54 0.002178892475716
55 0.000000048906910
56 0.000000003322303
57 0.002178893037982
58 0.000000049768430
59 -0.000000000028892
60 -0.000000004074557
61 -0.002721209096191
62 -0.000000061067157
63 0.000000002676007
64 0.001825442533502
65 0.000000040928056
66 0.000000002790584
67 0.001825442578541
68 0.000000041002132
69 -0.000000000018122
70 -0.000000982713205
71 -0.000001386759024
72 -0.000000982710105
73 0.000000000071269
74 -0.000000000000023
75 -0.000000000067995
76 0.000000000170863
77 -0.000000000000532
78 -0.000000000126778
79 0.000001218007132
80 0.000000508246667
81 0.000001218001687
82 -0.000000000059145
83 0.000000000000745
84 -0.000000000004392
85 0.000005678858470
86 0.000048738377715
87 -0.000000279152741
88 0.000088798791949
89 0.000000011474487
90 0.007621274300571
91 -0.000049609904639
92 0.000000000903612
93 0.000589554291442
94 0.000003742181731
95 -0.000000000682049
96 -0.000499040479918
97 -0.000003953595364
98 0.000002048398357
99 -0.000001742752775
100 -0.000000305645581
101 0.000000000005863
102 -0.000000000647418
103 -0.000428219856877
104 -0.000003128511686
105 -0.000006606811589
106 0.000009735323275
107 -0.000000000166014
108 -0.000000001010699
109 -0.000661984348199
110 -0.000000000501686
111 -0.000327832358331
112 -0.000001950192321
113 -0.000000000292058
114 -0.000191001487655
115 -0.000000254603975
116 0.000000000965141
117 0.000630834750726
118 0.000002871061535
119 -0.000000000114701
120 0.000001165143629
121 0.000023487153012
122 -0.000000343966488
123 -0.000024079159249
124 0.000000002130563
125 0.001410760452320
126 0.000028472879499
127 -0.000000000305950
128 -0.000201103537434
129 0.000000018743555
130 -0.000000001695565
131 -0.001114038938091
132 0.000008958605711
133 0.000000134605828
134 0.000000063350479
135 -0.000000197956306
136 0.000000000022856
137 -0.000000000149414
138 -0.000099109104036
139 0.000001054905799
140 -0.000000187071727
141 -0.000000867834072
142 -0.000000000082149
143 0.000000000360994
144 0.000233361324059
145 0.000000000045416
146 0.000028989857342
147 -0.000000025975805
148 0.000000000021520
149 0.000013795795460
150 -0.000000277828303
151 -0.000000000082452
152 -0.000052689770465
153 0.000000312678503
154 0.000000000033363
155 0.000005668355589
156 0.000047054873188
157 -0.000000260517049
158 0.000088807101875
159 -0.000048814505572
160 0.007621274910403
161 0.000000168869887
162 0.000003824263779
163 0.000589554226552
164 0.000000013343469
165 -0.000004080493683
166 -0.000499040481055
167 -0.000000009899251
168 -0.000000336532492
169 -0.000001727269585
170 0.000002063802077
171 -0.000428219895519
172 -0.000000009536574
173 0.000000000065511
174 0.000009688712487
175 -0.000006583308155
176 -0.000003105404332
177 -0.000661983826125
178 -0.000000014918737
179 -0.000000000078473
180 -0.000001913000395
181 -0.000327832679077
182 -0.000000007363178
183 0.000002846033881
184 0.000630835301363
185 0.000000014176319
186 -0.000000279474526
187 -0.000191001607966
188 -0.000000004297579
189 -0.000000000187847
190 0.000001142436036
191 0.000022454664649
192 -0.000000334317511
193 -0.000023957148019
194 0.000028265405113
195 0.001410762466923
196 0.000000031499177
197 0.000000052968654
198 -0.000201103941837
199 -0.000000004446530
200 0.000008922426732
201 -0.001114039099349
202 -0.000000024967208
203 -0.000000203393296
204 0.000000066072305
205 0.000000137320991
206 -0.000099109113816
207 -0.000000002201043
208 0.000000000034862
209 -0.000000880921687
210 -0.000000180526071
211 0.000001061447758
212 0.000233361563032
213 0.000000005292625
214 -0.000000000109236
215 -0.000000022641001
216 0.000028989905515
217 0.000000000661884
218 0.000000310433409
219 -0.000052689855990
220 -0.000000001202634
221 -0.000000280057319
222 0.000013795816355
223 0.000000000314623
224 0.000000000043311
225 0.000005666832338
226 0.000046810823287
227 -0.000000257801758
228 0.000088808527023
229 0.000048699348499
230 0.007621275695385
231 0.000000168874484
232 -0.000003836140109
233 0.000589554320895
234 0.000000013345465
235 0.000004099014832
236 -0.000499040409923
237 -0.000000009899078
238 -0.000000340995815
239 -0.000001725037191
240 0.000002066033007
241 0.000428220044534
242 0.000000009536336
243 0.000000000064638
244 0.000009681921202
245 -0.000006579896764
246 -0.000003102024438
247 0.000661983895567
248 0.000000014915729
249 -0.000000000077260
250 0.000001907624154
251 -0.000327832605301
252 -0.000000007363666
253 -0.000002842419937
254 0.000630835197586
255 0.000000014178174
256 0.000000283073567
257 -0.000191001603170
258 -0.000000004298780
259 0.000000000187626
260 0.000001139151395
261 0.000022304902324
262 -0.000000332916177
263 -0.000023939341854
264 -0.000028235371916
265 0.001410761771291
266 0.000000031499290
267 -0.000000057904097
268 -0.000201103884520
269 -0.000000004445980
270 -0.000008917167946
271 -0.001114039248143
272 -0.000000024972198
273 -0.000000204181419
274 0.000000066466447
275 0.000000137714972
276 0.000099109128728
277 0.000000002201078
278 0.000000000033039
279 -0.000000882825978
280 -0.000000179574331
281 0.000001062400309
282 -0.000233361580351
283 -0.000000005294443
284 -0.000000000108767
285 0.000000022155638
286 0.000028989890834
287 0.000000000662093
288 -0.000000310106936
289 -0.000052689830271
290 -0.000000001203127
291 0.000000280382029
292 0.000013795810331
293 0.000000000314836
294 -0.000000000043093
295 0.000005656329269
296 0.000045130098184
297 -0.000000239180902
298 0.000088819944296
299 0.000000011484466
300 0.007621268948293
301 0.000047905736270
302 0.000000000897638
303 0.000589553780916
304 -0.000003918376797
305 -0.000000000691622
306 -0.000499038684228
307 0.000004226352275
308 0.000002081387299
309 -0.000001709638325
310 -0.000000371748974
311 0.000000000000798
312 0.000000000646245
313 0.000428219553185
314 -0.000003079040738
315 -0.000006556424923
316 0.000009635465661
317 -0.000000000210898
318 0.000000001018391
319 0.000661983240277
320 -0.000000000499699
321 -0.000327832381738
322 0.000001870496018
323 -0.000000000290811
324 -0.000191001433084
325 0.000000307906181
326 0.000000000961228
327 0.000630834727558
328 -0.000002817439929
329 0.000000000147363
330 0.000001116483162
331 0.000021273840332
332 -0.000000323260054
333 -0.000023817928371
334 0.000000002122905
335 0.001410761486961
336 -0.000028028327308
337 -0.000000000301383
338 -0.000201103610120
339 -0.000000092153641
340 -0.000000001688240
341 -0.001114038700649
342 -0.000008881307735
343 0.000000140430009
344 0.000000069182011
345 -0.000000209612019
346 0.000000000032197
347 0.000000000148721
348 0.000099109063113
349 0.000001068974851
350 -0.000000173002853
351 -0.000000895971998
352 -0.000000000114189
353 -0.000000000357894
354 -0.000233361444635
355 0.000000000044875
356 0.000028989877231
357 0.000000018814704
358 0.000000000020900
359 0.000013795801915
360 0.000000282613249
361 -0.000000000081106
362 -0.000052689803604
363 -0.000000307855823
364 -0.000000000045535
365 -0.003575229963006
366 -0.080567350219872
367 0.001082219775235
368 -0.000211250222434
369 0.000000005685837
370 -0.037402532639406
371 0.000000177096203
372 0.000000000613395
373 -0.003927277520240
374 0.000000012821473
375 0.000000000226251
376 0.005586079526005
377 -0.000000010936009
378 0.000680624941473
379 -0.001361249893263
380 0.000680624951790
381 0.000000000195489
382 0.000000000001639
383 0.000000008701300
384 0.000987616635029
385 -0.001975233394235
386 0.000987616759206
387 0.000000000130014
388 -0.000000000001307
389 0.000000012062331
390 -0.000000000272066
391 -0.001774128690056
392 -0.000000007604558
393 0.000000000552487
394 0.001190121680235
395 -0.000000004330636
396 -0.000000000187472
397 0.001190121730845
398 0.000000014533221
399 -0.000000000000020
400 -0.000172360904537
401 -0.049485410225496
402 0.000502310230886
403 0.005870958055256
404 0.000000008419777
405 0.010128923307289
406 0.000000062197652
407 -0.000000001406465
408 -0.001585884903145
409 -0.000000007540762
410 -0.000000001908892
411 0.001837544636910
412 -0.000000031007829
413 0.000136758640876
414 -0.000273517284426
415 0.000136758643549
416 0.000000000062098
417 -0.000000000000147
418 0.000000002365166
419 0.000333545981506
420 -0.000667091962501
421 0.000333545980995
422 -0.000000000998256
423 -0.000000000000144
424 -0.000000006125403
425 0.000000000184181
426 -0.000168030061641
427 0.000000000832881
428 -0.000000000331455
429 0.000112717988938
430 0.000000000387818
431 0.000000000084350
432 0.000112717995118
433 -0.000000001505245
434 0.000000000000183
435 0.000507770188370
436 0.080049682437164
437 -0.000892386411276
438 -0.000333322595706
439 0.000000018371256
440 -0.037792494455086
441 0.000000166519043
442 0.000000001121199
443 -0.003883006943357
444 0.000000013559771
445 -0.000000001856569
446 0.006015766083108
447 -0.000000010550701
448 -0.000729402577645
449 0.001458805180395
450 -0.000729402602750
451 -0.000000001100089
452 -0.000000000001812
453 -0.000000009366752
454 -0.001111773068333
455 0.002223546085462
456 -0.001111773017129
457 -0.000000001847412
458 0.000000000001324
459 -0.000000014087690
460 -0.000000000713139
461 -0.001757508298956
462 -0.000000007591196
463 0.000000001340033
464 0.001178972394139
465 -0.000000004410189
466 -0.000000000383256
467 0.001178972422353
468 0.000000014594847
469 -0.000000000000961
470 0.001080886520976
471 0.049307171831106
472 -0.000459045850848
473 -0.005835873841196
474 -0.000000002407777
475 0.009966420670278
476 0.000000036702579
477 0.000000000702360
478 -0.001619078307415
479 -0.000000006032262
480 -0.000000001876671
481 0.001717192168815
482 -0.000000025154184
483 -0.000128752146356
484 0.000257504293077
485 -0.000128752146721
486 -0.000000000247809
487 -0.000000000000406
488 -0.000000002145582
489 -0.000311128896064
490 0.000622257799637
491 -0.000311128903573
492 -0.000000000272800
493 0.000000000000049
494 0.000000006270008
495 -0.000000000095719
496 -0.000159284612235
497 0.000000000867975
498 0.000000000170878
499 0.000106851362919
500 0.000000000405671
501 -0.000000000042457
502 0.000106851369517
503 -0.000000001570182
504 -0.000000000000419
 Sym=     20.1
 Ene=       0.0000
 Spin= Alpha
 Occup=    1.985980
1 0.000000000248279
2 0.000000000889722
3 0.000000005340548
4 0.000000009770402
5 -0.000000004116890
6 0.000000000962687
7 -0.000000007646401
8 0.047938040755893
9 -0.000000092015757
10 0.000834826959390
11 0.96489600592149
12 -0.000001852359534
13 0.016803382630749
14 -0.25643343767882
15 0.000000492862069
16 -0.004465716195540
17 0.19818197317303
18 -0.000000381551247
19 0.003451283147859
20 -0.019170852580805
21 0.000000036911449
22 -0.000333854891305
23 0.078233056849379
24 -0.000000150454990
25 0.001362406696620
26 -0.000000001470243
27 0.000000000930005
28 0.000000000540238
29 0.000582591798145
30 -0.000000001390202
31 0.000010145692160
32 -0.000000001683824
33 0.000000000749233
34 0.000000000934591
35 0.000113525197615
36 -0.000000000986962
37 0.000001977007244
38 -0.000000000542101
39 0.000000000228876
40 0.000000000313225
41 0.000009209293991
42 -0.000000000201946
43 0.000000160377323
44 -0.000000004331780
45 0.000000002821701
46 0.000000001510078
47 0.000040914634235
48 0.000000002196673
49 0.000000712517747
50 -0.003232586334580
51 0.000000006239375
52 -0.000056294501570
53 0.002164571696610
54 -0.000000004173358
55 0.000037831611630
56 0.002172397975745
57 -0.000000004197643
58 0.000037695387732
59 0.000000000023971
60 -0.002674846210490
61 0.000000005230115
62 -0.000046581625287
63 0.001765948520761
64 -0.000000003504636
65 0.000031742336650
66 0.001822734252847
67 -0.000000003512300
68 0.000030753471737
69 0.000000000140363
70 0.000000000034318
71 -0.000000000002653
72 0.000000000010945
73 -0.000005316520717
74 -0.000000000110153
75 0.000005873587219
76 0.000000102286590
77 0.000000000082252
78 -0.000000092585364
79 -0.000000000018199
80 -0.000000000042084
81 0.000000000022859
82 -0.000000013015561
83 0.000000000037433
84 -0.000000747383140
85 0.000008694028389
86 0.001390088264481
87 -0.000015454589091
88 -0.000007333491242
89 0.007496490799647
90 0.000002050000882
91 -0.000655998193149
92 0.000592767270036
93 0.000000206864649
94 -0.000067734076594
95 -0.000437227228695
96 -0.000000663889144
97 0.000105176011369
98 -0.000012704345090
99 -0.000012714783084
100 0.000025419128174
101 0.000001526973282
102 -0.000423120990987
103 -0.000000099737922
104 -0.000019188003460
105 -0.000019449027496
106 0.000038637030956
107 -0.000000020676698
108 -0.000663683790350
109 -0.000000412603075
110 -0.000327466723681
111 0.000000011927535
112 -0.000030635103921
113 -0.000190613389631
114 -0.000000014361058
115 0.000020501047267
116 0.000629956102342
117 -0.000000001641410
118 0.000020600257652
119 -0.000000101551606
120 0.000018716812865
121 0.000852807040358
122 -0.000007985381596
123 -0.000101333177141
124 0.001400153428213
125 -0.000000224580241
126 0.000171052637966
127 -0.000197690690542
128 0.000000037572674
129 -0.000028147118149
130 -0.001107053101366
131 -0.000000096913197
132 0.000029966390727
133 -0.000002242892269
134 -0.000002246564522
135 0.000004489456791
136 0.000000015619910
137 -0.000097618928471
138 -0.000000017113668
139 -0.000005429429146
140 -0.000005418801714
141 0.000010848230860
142 0.000000152150044
143 0.000234595067394
144 -0.000000058149446
145 0.000029435009155
146 -0.000000008564074
147 -0.000002764036441
148 0.000013999421204
149 -0.000000003107166
150 0.000001848941479
151 -0.000053490630037
152 0.000000014597077
153 0.000001859402546
154 0.000000008166404
155 0.000499226184514
156 0.079822819705528
157 -0.000887454795507
158 -0.000420887724442
159 -0.037669271810833
160 0.000118545102432
161 0.000130557431869
162 -0.003889457358469
163 0.000011942905207
164 0.000010323091752
165 0.006039475654222
166 -0.000038176467379
167 -0.000007615655282
168 0.001459646866672
169 -0.000730124940997
170 -0.000729521925675
171 -0.000005773765675
172 -0.000007369105813
173 0.000000026599525
174 0.002218681113241
175 -0.001116836065038
176 -0.001101845048203
177 -0.000023764208814
178 -0.000011559030722
179 -0.000000000327242
180 -0.001759160092926
181 0.000000648996620
182 -0.000005702874779
183 0.001182923352603
184 -0.000000025223588
185 0.000010970740098
186 0.001177237578049
187 -0.000000845496748
188 -0.000003319530694
189 -0.000000001780176
190 0.001074765768158
191 0.048970646843398
192 -0.000458542226169
193 -0.005818955655934
194 0.009822229257377
195 -0.000012741069610
196 0.000024376592007
197 -0.001616253996452
198 0.000002135320473
199 -0.000003441219288
200 0.001720810042296
201 -0.000005686399168
202 -0.000019279085774
203 0.000257800293323
204 -0.000129004479495
205 -0.000128795813828
206 -0.000000993508353
207 -0.000001700118576
208 0.000000000272527
209 0.000622930175735
210 -0.000311164236064
211 -0.000311765939671
212 -0.000003313484641
213 0.000004084451610
214 0.000000002653040
215 -0.000158717774098
216 -0.000000488582234
217 0.000000512392591
218 0.000106773210288
219 0.000000832398607
220 -0.000000931147531
221 0.000106169028984
222 -0.000000176896754
223 0.000000243700732
224 0.000000000140077
225 -0.000499226280305
226 -0.079822822990809
227 0.000887454799203
228 0.000420898313011
229 -0.037669273355082
230 -0.000118574389710
231 0.000130541135960
232 -0.003889457087145
233 -0.000011945176514
234 0.000010322659868
235 0.006039478505503
236 0.000038178390401
237 -0.000007612712849
238 -0.001459647000779
239 0.000730125022456
240 0.000729521978323
241 -0.000005775408494
242 0.000007367957727
243 0.000000026585743
244 -0.002218679846026
245 0.001116835316085
246 0.001101844529941
247 -0.000023766765406
248 0.000011556683851
249 -0.000000000388469
250 -0.001759159944618
251 -0.000000647736707
252 -0.000005702606531
253 0.001182923232823
254 0.000000022799147
255 0.000010970272885
256 0.001177237498853
257 0.000000846230838
258 -0.000003319423373
259 0.000000001758822
260 -0.001074765785910
261 -0.048970648276468
262 0.000458542215010
263 0.005818953926661
264 0.009822229718756
265 0.000012735622078
266 0.000024390050532
267 -0.001616254071426
268 -0.000002134549010
269 -0.000003444242538
270 0.001720809240780
271 0.000005690675257
272 -0.000019278949287
273 -0.000257800278308
274 0.000129004467990
275 0.000128795810318
276 -0.000000993888734
277 0.000001699894464
278 0.000000000271785
279 -0.000622930135979
280 0.000311164230079
281 0.000311765905900
282 -0.000003312592049
283 -0.000004086359306
284 0.000000002646488
285 -0.000158717736378
286 0.000000488470864
287 0.000000512811582
288 0.000106773187077
289 -0.000000832196111
290 -0.000000931899840
291 0.000106169001589
292 0.000000176843676
293 0.000000243890906
294 -0.000000000144127
295 -0.000008693760736
296 -0.001390093413225
297 0.000015454964813
298 0.000007325441048
299 0.007496491183366
300 -0.000002079335468
301 -0.000656000159853
302 0.000592767331911
303 -0.000000209135994
304 -0.000067733113099
305 -0.000437226872316
306 0.000000665808134
307 0.000105175332586
308 0.000012704468941
309 0.000012715043482
310 -0.000025419512424
311 0.000001527033917
312 0.000423121093663
313 -0.000000101386666
314 0.000019188571305
315 0.000019449759157
316 -0.000038638330462
317 -0.000000020498879
318 0.000663683843575
319 -0.000000415135406
320 -0.000327466652216
321 -0.000000010658061
322 -0.000030635358998
323 -0.000190613386290
324 0.000000015098510
325 0.000020501440580
326 0.000629956003121
327 -0.000000000799221
328 0.000020600206561
329 0.000000101632815
330 -0.000018716588045
331 -0.000852811977574
332 0.000007985362319
333 0.000101338125252
334 0.001400153241816
335 0.000000219109685
336 0.000171049462365
337 -0.000197690673647
338 -0.000000036789330
339 -0.000028145833311
340 -0.001107053254994
341 0.000000101210199
342 0.000029968675022
343 0.000002243005713
344 0.000002246586985
345 -0.000004489592698
346 0.000000015619761
347 0.000097618937804
348 -0.000000017495716
349 0.000005429136204
350 0.000005418858002
351 -0.000010847994206
352 0.000000152164522
353 -0.000234595096323
354 -0.000000057244049
355 0.000029435000925
356 0.000000008451464
357 -0.000002763997523
358 0.000013999418681
359 0.000000003053303
360 0.000001848844577
361 -0.000053490616473
362 -0.000000014392132
363 0.000001859447235
364 -0.000000008155967
365 0.000000006832003
366 0.000000149373600
367 -0.000000001906374
368 -0.000000003238878
369 0.007899985695424
370 0.000000068871379
371 0.000137575934794
372 0.000549841286171
373 0.000000007876677
374 0.000009575327374
375 -0.000485482080274
376 -0.000000010639017
377 -0.000008454501684
378 -0.000000001175548
379 0.000000002313215
380 -0.000000001137667
381 0.000394710739042
382 -0.000000000045751
383 0.000006873769275
384 -0.000000001706241
385 0.000000003326930
386 -0.000000001620689
387 0.000565719590866
388 -0.000000000292411
389 0.000009851829495
390 -0.000321656042696
391 0.000000003196335
392 -0.000005601544997
393 0.000616677325081
394 -0.000000002035617
395 -0.000003223991041
396 -0.000185130458976
397 -0.000000002252716
398 0.000010739252276
399 0.000000000066930
400 0.000000000390945
401 0.000000091092970
402 -0.000000000954743
403 -0.000000009041514
404 0.002418942063065
405 -0.000000020584545
406 0.000042125190959
407 -0.000261919867576
408 0.000000003534979
409 -0.000004561258461
410 -0.001354719876270
411 -0.000000002447640
412 -0.000023592063554
413 -0.000000000204135
414 0.000000000451757
415 -0.000000000247621
416 0.000106465184812
417 0.000000000024974
418 0.000001854060833
419 -0.000000000766529
420 0.000000001402303
421 -0.000000000635775
422 -0.000226618696722
423 -0.000000000086959
424 -0.000003946500430
425 0.000027133157188
426 0.000000000344252
427 0.000000472515998
428 -0.000049271945679
429 -0.000000000258359
430 0.000000224109762
431 0.000012868995329
432 -0.000000000203504
433 -0.000000858056497
434 -0.000000000038488
435 -0.000000000856835
436 -0.000000159080368
437 0.000000001866884
438 -0.000000002931067
439 0.007560339318975
440 0.000000075420267
441 0.000131661098164
442 0.000592969174800
443 0.000000007139858
444 0.000010326387281
445 -0.000480604709710
446 -0.000000011593837
447 -0.000008369567472
448 0.000000001547772
449 -0.000000003124467
450 0.000000001576694
451 -0.000428405719311
452 0.000000000024503
453 -0.000007460558552
454 0.000000002345556
455 -0.000000004771347
456 0.000000002425790
457 -0.000659722843677
458 0.000000000066454
459 -0.000011488869233
460 -0.000328424240471
461 0.000000003588203
462 -0.000005719411143
463 0.000631587986570
464 -0.000000002516189
465 -0.000003325521938
466 -0.000190960630278
467 -0.000000002297890
468 0.000010998917203
469 0.000000000091876
470 -0.000000002063402
471 -0.000000098675140
472 0.000000000887932
473 0.000000013374656
474 0.001362622811356
475 -0.000000018347135
476 0.000023729692915
477 -0.000202082706280
478 0.000000002651471
479 -0.000003519212063
480 -0.001111483693951
481 -0.000000004297087
482 -0.000019356176577
483 0.000000000301505
484 -0.000000000562289
485 0.000000000260785
486 -0.000098282106932
487 -0.000000000027530
488 -0.000001711554969
489 0.000000000463367
490 -0.000000001066284
491 0.000000000602916
492 0.000237938612638
493 0.000000000105351
494 0.000004143633796
495 0.000029532253038
496 0.000000000281619
497 0.000000514295533
498 -0.000053667472747
499 -0.000000000158190
500 0.000000244603422
501 0.000014045797554
502 -0.000000000219642
503 -0.000000934603285
504 -0.000000000041767
 Sym=     21.1
 Ene=       0.0000
 Spin= Alpha
 Occup=    1.985980
1 0.000000000035261
2 0.000000000105144
3 0.000000000273899
4 0.000000010021950
5 -0.000000003970792
6 -0.000000000161817
7 -0.000000005010799
8 -0.000834827012963
9 -0.000001077763767
10 0.047938039647790
11 -0.016803382524838
12 -0.000021696457967
13 0.96489601816098
14 0.004465711506388
15 0.000005768056374
16 -0.25643348835263
17 -0.003451279820639
18 -0.000004464486564
19 0.19818200783984
20 0.000333854769390
21 0.000000432151223
22 -0.019170855294519
23 -0.001362405158371
24 -0.000001760999229
25 0.078233073223976
26 -0.000000003313419
27 0.000000006665240
28 -0.000000003351821
29 -0.000010145666231
30 0.000000001127379
31 0.000582593309285
32 -0.000000001416755
33 0.000000002777627
34 -0.000000001360872
35 -0.000001977007960
36 -0.000000001436731
37 0.000113525133417
38 -0.000000000702835
39 0.000000001340495
40 -0.000000000637660
41 -0.000000160377096
42 -0.000000000257314
43 0.000009209300239
44 0.000000005219575
45 -0.000000003193693
46 -0.000000002025882
47 -0.000000712516743
48 0.000000002149439
49 0.000040914649419
50 0.000056294527312
51 0.000000073731862
52 -0.003232586739006
53 -0.000037695391529
54 -0.000000049022292
55 0.002172397966111
56 -0.000037831642369
57 -0.000000049899381
58 0.002164572248838
59 0.000000000002519
60 0.000046581629647
61 0.000000061853586
62 -0.002674847396824
63 -0.000030753497918
64 -0.000000041192102
65 0.001822735022983
66 -0.000031742316318
67 -0.000000041793191
68 0.001765949342258
69 -0.000000000007788
70 0.000000000031119
71 0.000000000025942
72 0.000000000043389
73 0.000000092585640
74 0.000000000061849
75 -0.000000102286804
76 0.000005873575323
77 -0.000000000060559
78 -0.000005316505192
79 -0.000000000012008
80 -0.000000000042656
81 -0.000000000033563
82 -0.000000747388010
83 -0.000000000001732
84 0.000000013015477
85 0.000499226571230
86 0.079822801026266
87 -0.000887454188936
88 -0.000420887919098
89 -0.000130543962513
90 0.000118385210499
91 -0.037669261364150
92 -0.000010322802440
93 0.000011930418570
94 -0.003889454844131
95 0.000007613019128
96 -0.000038165968321
97 0.006039472198997
98 -0.000729521482027
99 -0.000730124469400
100 0.001459645951427
101 -0.000000026591422
102 0.000007368121860
103 -0.000005764807913
104 -0.001101844319071
105 -0.001116834747708
106 0.002218679066779
107 0.000000000362269
108 0.000011556934111
109 -0.000023750665744
110 0.000005702718353
111 0.000000656133533
112 -0.001759158736408
113 0.000003319460711
114 -0.000000841394335
115 0.001177236730243
116 -0.000010970460247
117 -0.000000038901174
118 0.001182922380449
119 0.000000001769223
120 0.001074765464184
121 0.048970642577555
122 -0.000458542101796
123 -0.005818953464261
124 -0.000024389035056
125 -0.000012771931953
126 0.009822230561887
127 0.000003443940662
128 0.000002139885545
129 -0.001616253350316
130 0.000019279118175
131 -0.000005662961551
132 0.001720809709728
133 -0.000128795770293
134 -0.000129004425375
135 0.000257800195668
136 -0.000000000272131
137 0.000001699933662
138 -0.000000991427168
139 -0.000311765733072
140 -0.000311164039179
141 0.000622929772251
142 -0.000000002648499
143 -0.000004086169714
144 -0.000003318577984
145 -0.000000512767979
146 -0.000000489234731
147 -0.000158717714305
148 -0.000000243870673
149 -0.000000177205310
150 0.000106168991127
151 0.000000931821108
152 0.000000833582579
153 0.000106773167924
154 -0.000000000142484
155 -0.000008693911440
156 -0.001390098268319
157 0.000015454957509
158 0.000007323091146
159 0.000656003357106
160 -0.000002236085522
161 0.007496493581826
162 0.000067732995887
163 -0.000000221269912
164 0.000592767335598
165 -0.000105175613190
166 0.000000676055076
167 -0.000437227675111
168 -0.000025419687885
169 0.000012715135187
170 0.000012704552698
171 0.000000110189379
172 -0.000423121229673
173 0.000001527020638
174 -0.000038638412629
175 0.000019449971950
176 0.000019188440679
177 0.000000428769414
178 -0.000663683419993
179 -0.000000020549009
180 0.000030635471002
181 -0.000000003920348
182 -0.000327466907130
183 -0.000020600309010
184 -0.000000013784720
185 0.000629956453593
186 -0.000020501488400
187 0.000000019044419
188 -0.000190613494758
189 -0.000000101610026
190 -0.000018716692587
191 -0.000852814670068
192 0.000007985382634
193 0.000101338845335
194 -0.000171050576661
195 0.000000190086587
196 0.001400155042568
197 0.000028145864371
198 -0.000000032654457
199 -0.000197691039620
200 -0.000029968947897
201 0.000000124128775
202 -0.001107053599195
203 -0.000004489597435
204 0.000002246590292
205 0.000002243007143
206 0.000000019533491
207 -0.000097618972347
208 0.000000015619626
209 -0.000010847931691
210 0.000005418829639
211 0.000005429102051
212 0.000000052444177
213 0.000234595283336
214 0.000000152161853
215 0.000002763985428
216 0.000000007854171
217 0.000029435030022
218 -0.000001859443226
219 -0.000000013306335
220 -0.000053490668129
221 -0.000001848832356
222 0.000000002768859
223 0.000013999431300
224 0.000000008158412
225 0.000008693832148
226 0.001390083824559
227 -0.000015454585761
228 -0.000007336474245
229 0.000655995216222
230 0.000001893281128
231 0.007496494003416
232 0.000067734548357
233 0.000000194733860
234 0.000592767382067
235 -0.000105175935597
236 -0.000000653642679
237 -0.000437227329605
238 0.000025418966119
239 -0.000012714695702
240 -0.000012704270417
241 0.000000090936111
242 0.000423121274348
243 0.000001527021076
244 0.000038636973966
245 -0.000019448791910
246 -0.000019188182056
247 0.000000398968585
248 0.000663683391062
249 -0.000000020545404
250 0.000030635044509
251 0.000000018661880
252 -0.000327466836884
253 -0.000020600217229
254 -0.000000014621038
255 0.000629956332886
256 -0.000020501007980
257 -0.000000010416502
258 -0.000190613468297
259 0.000000101611407
260 0.000018716771109
261 0.000852804457791
262 -0.000007985374564
263 -0.000101332045018
264 -0.000171051863619
265 -0.000000253582523
266 0.001400155228149
267 0.000028147307837
268 0.000000041704074
269 -0.000197690910080
270 -0.000029965865994
271 -0.000000073999539
272 -0.001107053720331
273 0.000004489437123
274 -0.000002246560910
275 -0.000002242876213
276 0.000000015076445
277 0.000097618989776
278 0.000000015619540
279 0.000010848365402
280 -0.000005418840597
281 -0.000005429524805
282 0.000000062947030
283 -0.000234595209200
284 0.000000152161083
285 0.000002764062303
286 -0.000000009160926
287 0.000029435005978
288 -0.000001859405334
289 0.000000015682102
290 -0.000053490625296
291 -0.000001848973389
292 -0.000000003391430
293 0.000013999420725
294 -0.000000008158652
295 -0.000499226872779
296 -0.079822804751669
297 0.000887454219341
298 0.000420887720963
299 -0.000130555626197
300 -0.000118732535078
301 -0.037669264271736
302 -0.000010322897818
303 -0.000011957489630
304 -0.003889454501808
305 0.000007615516657
306 0.000038188847806
307 0.006039473051562
308 0.000729521438919
309 0.000730124546532
310 -0.001459645985450
311 -0.000000026593266
312 -0.000007369042378
313 -0.000005784315288
314 0.001101843756305
315 0.001116835180600
316 -0.002218678936905
317 0.000000000354092
318 -0.000011559084636
319 -0.000023780353396
320 0.000005702689622
321 -0.000000640793215
322 -0.001759158729291
323 0.000003319462716
324 0.000000850254211
325 0.001177236584610
326 -0.000010970423705
327 0.000000009460102
328 0.001182922516534
329 -0.000000001769065
330 -0.001074765523622
331 -0.048970644146080
332 0.000458542111732
333 0.005818953845803
334 -0.000024375348248
335 0.000012705989696
336 0.009822232095882
337 0.000003441018059
338 -0.000002130186042
339 -0.001616253382432
340 0.000019278815542
341 0.000005713811665
342 0.001720809799475
343 0.000128795752918
344 0.000129004423364
345 -0.000257800176282
346 -0.000000000272255
347 -0.000001700096399
348 -0.000000995937396
349 0.000311765694665
350 0.000311164015608
351 -0.000622929710273
352 -0.000000002651255
353 0.000004084338209
354 -0.000003307630334
355 -0.000000512369983
356 0.000000487844025
357 -0.000158717698672
358 -0.000000243691194
359 0.000000176545947
360 0.000106168968337
361 0.000000931107660
362 -0.000000831057388
363 0.000106773169742
364 0.000000000141719
365 0.000000080707730
366 0.000001816317272
367 -0.000000024229138
368 0.000000008204380
369 -0.000137575939524
370 0.000000844262372
371 0.007899984649594
372 -0.000009575321285
373 0.000000088823923
374 0.000549841100163
375 0.000008454538534
376 -0.000000124646881
377 -0.000485481613111
378 -0.000000015252588
379 0.000000030647279
380 -0.000000015394691
381 -0.000006873773518
382 0.000000000033530
383 0.000394710660004
384 -0.000000022120860
385 0.000000044484467
386 -0.000000022363608
387 -0.000009851849703
388 -0.000000000092736
389 0.000565719106532
390 0.000005601546669
391 0.000000040025429
392 -0.000321655956141
393 -0.000010739255446
394 -0.000000026911705
395 -0.000185130403529
396 0.000003223991968
397 -0.000000026788043
398 0.000616677153509
399 0.000000000152799
400 0.000000003999681
401 0.000001114394696
402 -0.000000011324347
403 -0.000000131121108
404 -0.000042125163189
405 -0.000000230522365
406 0.002418942786219
407 0.000004561256029
408 0.000000036301406
409 -0.000261919816790
410 0.000023592036429
411 -0.000000040912242
412 -0.001354719965659
413 -0.000000003078903
414 0.000000006110790
415 -0.000000003031887
416 -0.000001854059348
417 0.000000000025106
418 0.000106465192314
419 -0.000000007451067
420 0.000000015079424
421 -0.000000007628357
422 0.000003946494369
423 -0.000000000071554
424 -0.000226618667715
425 -0.000000472515741
426 0.000000003800586
427 0.000027133140378
428 0.000000858055941
429 -0.000000002517707
430 0.000012868987319
431 -0.000000224109551
432 -0.000000002581314
433 -0.000049271915116
434 -0.000000000025708
435 -0.000000011441816
436 -0.000001801337490
437 0.000000019960875
438 0.000000009217908
439 -0.000131661097684
440 0.000000851108555
441 0.007560338672058
442 -0.000010326380842
443 0.000000088359641
444 0.000592969007697
445 0.000008369600517
446 -0.000000135255195
447 -0.000480604390799
448 0.000000016321508
449 -0.000000032672380
450 0.000000016350872
451 0.000007460561736
452 0.000000000039806
453 -0.000428405693352
454 0.000000024706663
455 -0.000000050027656
456 0.000000025320993
457 0.000011488889055
458 -0.000000000081164
459 -0.000659722404038
460 0.000005719412907
461 0.000000039659712
462 -0.000328424151783
463 -0.000010998920303
464 -0.000000026664461
465 -0.000190960584662
466 0.000003325522672
467 -0.000000026544627
468 0.000631587821965
469 -0.000000000156770
470 -0.000000024471117
471 -0.000001108883101
472 0.000000010351280
473 0.000000129435292
474 -0.000023729672296
475 -0.000000226046892
476 0.001362623262088
477 0.000003519209295
478 0.000000037194609
479 -0.000202082667052
480 0.000019356149523
481 -0.000000037755371
482 -0.001111483836634
483 0.000000002894267
484 -0.000000005749684
485 0.000000002855416
486 0.000001711553429
487 0.000000000023862
488 -0.000098282118610
489 0.000000007030001
490 -0.000000014202727
491 0.000000007172726
492 -0.000004143627349
493 -0.000000000077298
494 0.000237938601287
495 -0.000000514295290
496 0.000000003630548
497 0.000029532235356
498 0.000000934602760
499 -0.000000002406629
500 0.000014045789370
501 -0.000000244603222
502 -0.000000002464263
503 -0.000053667440840
504 0.000000000029380
 Sym=     22.1
 Ene=       0.0000
 Spin= Alpha
 Occup=    1.981095
1 0.002456894910393
2 0.006652414458981
3 0.008909312329007
4 0.24008846910650
5 -0.023631599371271
6 0.008868068632654
7 -0.10649954365150
8 0.000000000836081
9 0.000372866265798
10 0.000000000493956
11 0.000000018659411
12 0.008432994488700
13 0.000000011073254
14 -0.000000041359618
15 -0.017547888656006
16 -0.000000022635471
17 0.000000022450400
18 0.008362141628080
19 0.000000012665264
20 -0.000000001147580
21 -0.000391866659919
22 -0.000000000697421
23 0.000000010465936
24 0.005628992898816
25 0.000000005476603
26 -0.001247408164604
27 0.002494823039902
28 -0.001247414875298
29 0.000000000226061
30 0.000000000284565
31 0.000000002020577
32 -0.000469551988162
33 0.000939102948453
34 -0.000469550960291
35 0.000000000033716
36 -0.000000000044332
37 -0.000000000055995
38 -0.000138551298016
39 0.000277101395354
40 -0.000138550097337
41 -0.000000000010007
42 -0.000000000027152
43 -0.000000000141265
44 -0.002793846676016
45 0.005587681134053
46 -0.002793834458037
47 0.000000000372970
48 0.000000000024675
49 0.000000000442430
50 -0.000000000052476
51 -0.000026812654642
52 -0.000000000034718
53 0.000000000041010
54 0.000017986473780
55 0.000000000011813
56 0.000000000029394
57 0.000017986477282
58 0.000000000034766
59 0.000000000000306
60 0.000000000081022
61 -0.000216862462936
62 -0.000000000020637
63 -0.000000000182972
64 0.000145475710744
65 -0.000000000241372
66 0.000000000074270
67 0.000145475814592
68 0.000000000269059
69 -0.000000000001323
70 0.000218920195638
71 0.000226808022093
72 0.000218920173878
73 -0.000000000004464
74 -0.000000000000569
75 0.000000000005782
76 -0.000000000042661
77 0.000000000000585
78 0.000000000045943
79 -0.000199207787888
80 -0.000185351834920
81 -0.000199207749663
82 -0.000000000004403
83 -0.000000000000022
84 -0.000000000001768
85 -0.008458437865497
86 0.13434628146968
87 -0.000400794398771
88 -0.067064538959430
89 -0.000000023711194
90 -0.000380049321405
91 0.074249524862279
92 0.000000004768613
93 0.000134505682996
94 -0.017214720348740
95 0.000000007619471
96 0.000151366299823
97 -0.018301450622333
98 -0.003893090985352
99 -0.003884552626369
100 0.007777643611721
101 -0.000000000006927
102 -0.000000003510106
103 0.000004338182420
104 -0.002510727700107
105 -0.002572479167944
106 0.005083206868051
107 0.000000000016357
108 -0.000000002584544
109 0.000063463516251
110 0.000000001012140
111 -0.000021046484240
112 0.002316442672869
113 0.000000000426750
114 0.000015917162695
115 -0.001548711632966
116 -0.000000001784678
117 0.000012319658973
118 -0.001559122336544
119 -0.000000000009304
120 0.001966751961038
121 0.34782658831043
122 0.000106335837237
123 -0.030704111018587
124 0.000000001515736
125 0.000086112036057
126 -0.011850294633604
127 -0.000000000741963
128 -0.000043415422883
129 0.002522651224242
130 -0.000000003904592
131 0.000021999832728
132 0.016407844513183
133 -0.001142324502061
134 -0.001138712122652
135 0.002281036624713
136 0.000000000000996
137 -0.000000000984251
138 0.000001708588422
139 -0.001725600505187
140 -0.001731474752749
141 0.003457075257937
142 -0.000000000011219
143 -0.000000001698623
144 0.000022712328267
145 -0.000000000494181
146 0.000003579182139
147 -0.001225122379364
148 -0.000000000218615
149 0.000000828003425
150 0.000822854000375
151 0.000000000881629
152 -0.000005629980164
153 0.000820820152233
154 0.000000000001537
155 -0.008458438773630
156 0.13434629296079
157 -0.000400794571186
158 -0.067064537805554
159 0.074249534060870
160 -0.000380048329775
161 -0.000000030475609
162 -0.017214722454749
163 0.000134505404786
164 0.000000006098744
165 -0.018301454113244
166 0.000151364006211
167 0.000000008500998
168 0.007777644482173
169 -0.003884553065996
170 -0.003893091416177
171 0.000004338027776
172 -0.000000004687903
173 -0.000000000027657
174 0.005083207393985
175 -0.002572479648799
176 -0.002510727745186
177 0.000063464414543
178 -0.000000003463918
179 0.000000000144802
180 0.002316442788578
181 -0.000021046543410
182 0.000000001273311
183 -0.001559122381477
184 0.000012319639788
185 -0.000000002390941
186 -0.001548711743272
187 0.000015917261265
188 0.000000000682615
189 -0.000000000041680
190 0.001966752093994
191 0.34782661980484
192 0.000106335729394
193 -0.030704115025902
194 -0.011850297944259
195 0.000086112718457
196 0.000000002749039
197 0.002522651522251
198 -0.000043415669389
199 -0.000000000936708
200 0.016407846875577
201 0.000021999930570
202 -0.000000005014214
203 0.002281036875019
204 -0.001138712254168
205 -0.001142324620851
206 0.000001708560618
207 -0.000000001320878
208 0.000000000005023
209 0.003457075586464
210 -0.001731474916936
211 -0.001725600669528
212 0.000022712405299
213 -0.000000002365055
214 -0.000000000020880
215 -0.001225122498359
216 0.000003579170573
217 -0.000000000666695
218 0.000820820234531
219 -0.000005629956324
220 0.000000001192681
221 0.000822854077726
222 0.000000827995101
223 -0.000000000298215
224 -0.000000000001399
225 -0.008458441828943
226 0.13434632766228
227 -0.000400795016870
228 -0.067064550569933
229 -0.074249556170197
230 -0.000380048480200
231 -0.000000030595397
232 0.017214727527520
233 0.000134505401072
234 0.000000006069348
235 0.018301463564141
236 0.000151363680744
237 0.000000008404847
238 0.007777646530703
239 -0.003884554157845
240 -0.003893092372858
241 -0.000004338000020
242 0.000000004707533
243 -0.000000000027564
244 0.005083209257248
245 -0.002572480021817
246 -0.002510729235431
247 -0.000063464583303
248 0.000000003352597
249 0.000000000145082
250 -0.002316443706224
251 -0.000021046556826
252 0.000000001280376
253 0.001559123076173
254 0.000012319629928
255 -0.000000002412657
256 0.001548712279728
257 0.000015917289125
258 0.000000000694852
259 0.000000000041835
260 0.001966752702009
261 0.34782671755154
262 0.000106335655399
263 -0.030704124352723
264 0.011850301439111
265 0.000086112665891
266 0.000000002632795
267 -0.002522652340635
268 -0.000043415733789
269 -0.000000000954260
270 -0.016407851534947
271 0.000022000025223
272 -0.000000004999686
273 0.002281037489031
274 -0.001138712549158
275 -0.001142324939873
276 -0.000001708563193
277 0.000000001320468
278 0.000000000004350
279 0.003457076637032
280 -0.001731475482727
281 -0.001725601154305
282 -0.000022712411912
283 0.000000002351904
284 -0.000000000020071
285 0.001225122871829
286 0.000003579168944
287 -0.000000000668675
288 -0.000820820484306
289 -0.000005629952660
290 0.000000001196687
291 -0.000822854329014
292 0.000000827993623
293 -0.000000000299565
294 0.000000000001135
295 -0.008458439721523
296 0.13434630337706
297 -0.000400794686047
298 -0.067064547490355
299 -0.000000031729011
300 -0.000380048085224
301 -0.074249538643005
302 0.000000006354809
303 0.000134505251486
304 0.017214723660946
305 0.000000010286852
306 0.000151362740691
307 0.018301456330601
308 -0.003893091734272
309 -0.003884553135838
310 0.007777644870110
311 -0.000000000007592
312 0.000000004655146
313 -0.000004337899247
314 -0.002510727210874
315 -0.002572480862930
316 0.005083208073805
317 0.000000000012770
318 0.000000003570707
319 -0.000063465074800
320 0.000000001354252
321 -0.000021046547606
322 -0.002316443225688
323 0.000000000579907
324 0.000015917316312
325 0.001548712253993
326 -0.000000002396826
327 0.000012319590371
328 0.001559122457202
329 0.000000000010951
330 0.001966752314005
331 0.34782664966645
332 0.000106335803517
333 -0.030704116492344
334 0.000000001911971
335 0.000086112546303
336 0.011850296693833
337 -0.000000000926032
338 -0.000043415837682
339 -0.002522651674879
340 -0.000000005212668
341 0.000021999963065
342 -0.016407847270479
343 -0.001142324668776
344 -0.001138712338829
345 0.002281037007605
346 0.000000000001678
347 0.000000001309538
348 -0.000001708546976
349 -0.001725600930922
350 -0.001731475026773
351 0.003457075957694
352 -0.000000000012861
353 0.000000002282547
354 -0.000022712487603
355 -0.000000000658931
356 0.000003579161996
357 0.001225122619566
358 -0.000000000291553
359 0.000000827988106
360 -0.000822854145118
361 0.000000001175602
362 -0.000005629937821
363 -0.000820820329755
364 -0.000000000001235
365 -0.011087896202609
366 0.16555091856517
367 -0.000939043219700
368 -0.089309914140769
369 -0.000000029225260
370 -0.096178857290375
371 -0.000000032681678
372 0.000000005851904
373 0.022151530934912
374 0.000000006116643
375 0.000000008082217
376 0.022169706447314
377 0.000000012613354
378 -0.004948899480967
379 0.009897798761321
380 -0.004948899280354
381 0.000000004529268
382 -0.000000000003437
383 0.000000004381440
384 -0.002978955654810
385 0.005957912656022
386 -0.002978957001211
387 0.000000002832679
388 0.000000000010942
389 0.000000003781117
390 0.000000001257847
391 -0.003067127689568
392 0.000000001389791
393 -0.000000002307849
394 0.002057491942799
395 0.000000000554508
396 0.000000000620270
397 0.002057491662928
398 -0.000000002419109
399 0.000000000004034
400 0.003919675995644
401 0.44479365942890
402 -0.000096516387460
403 -0.039525592934665
404 0.000000003325724
405 0.017056289441045
406 0.000000001410801
407 -0.000000001066024
408 -0.003403140249217
409 -0.000000000760515
410 -0.000000005044274
411 -0.020438469054903
412 -0.000000005479503
413 -0.001431204384923
414 0.002862408792430
415 -0.001431204407507
416 0.000000001259626
417 -0.000000000001305
418 0.000000001192146
419 -0.002306409083031
420 0.004612818051364
421 -0.002306408968332
422 0.000000002225611
423 0.000000000000817
424 0.000000002243110
425 -0.000000000647308
426 0.001607264483180
427 -0.000000000632286
428 0.000000001157731
429 -0.001078185785749
430 -0.000000000278883
431 -0.000000000289276
432 -0.001078185799578
433 0.000000001127183
434 0.000000000000329
435 -0.008127678296421
436 0.12965116516783
437 -0.000322667712054
438 -0.073890523816906
439 -0.000000022097666
440 0.071698696883852
441 0.000000022955000
442 0.000000004569389
443 -0.016942685924625
444 -0.000000004481997
445 0.000000005267459
446 -0.015797681578776
447 -0.000000006392135
448 -0.003768132564085
449 0.007536264955083
450 -0.003768132390998
451 -0.000000003449041
452 -0.000000000004399
453 0.000000003314046
454 -0.002150933433587
455 0.004301867848533
456 -0.002150934414946
457 -0.000000001882495
458 0.000000000011525
459 0.000000002676488
460 0.000000000894039
461 0.002179841132777
462 -0.000000000934082
463 -0.000000001661176
464 -0.001462281994957
465 -0.000000000535360
466 0.000000000461696
467 -0.001462281776867
468 0.000000001788563
469 -0.000000000004673
470 0.001914788846206
471 0.33500966238883
472 0.000109353917623
473 -0.027948736292607
474 0.000000002416069
475 -0.011799767728680
476 -0.000000001649461
477 -0.000000000836311
478 0.002220188862402
479 0.000000000431347
480 -0.000000003295161
481 0.015113979143435
482 0.000000003169252
483 -0.001101796747900
484 0.002203593513069
485 -0.001101796765169
486 -0.000000000963305
487 -0.000000000000399
488 0.000000000923383
489 -0.001698545374670
490 0.003397090655490
491 -0.001698545280820
492 -0.000000001683862
493 -0.000000000000367
494 0.000000001901938
495 -0.000000000478752
496 -0.001178707046431
497 0.000000000486955
498 0.000000000856813
499 0.000790700719324
500 0.000000000218269
501 -0.000000000214499
502 0.000790700729503
503 -0.000000000871588
504 -0.000000000000950
 Sym=     23.1
 Ene=       0.0000
 Spin= Alpha
 Occup=    1.980924
1 0.000250042087468
2 0.000682860523816
3 0.001172097742108
4 0.022062947037425
5 -0.001733997985706
6 0.000716160754278
7 -0.009432583200058
8 0.000000000011100
9 -0.003895121051372
10 -0.000000002076169
11 -0.000000000282222
12 -0.089748204020202
13 -0.000000047959636
14 0.000000026121495
15 0.28119065215765
16 0.000000151268047
17 -0.000000014724772
18 -0.13590175171628
19 -0.000000075230062
20 0.000000000355257
21 0.004816963992957
22 0.000000002836337
23 -0.000000008709913
24 -0.092863598798161
25 -0.000000048094824
26 0.002858885146770
27 -0.005717768811523
28 0.002858883664753
29 -0.000000002991612
30 0.000000000040732
31 0.000000000077455
32 0.001254305537579
33 -0.002508610768689
34 0.001254305231110
35 -0.000000000728408
36 -0.000000000002746
37 0.000000000822424
38 0.000379324734194
39 -0.000758649519759
40 0.000379324785565
41 -0.000000000039079
42 -0.000000000003108
43 0.000000000249157
44 0.007373295012372
45 -0.014746586386805
46 0.007373291374433
47 -0.000000003664845
48 -0.000000000066498
49 -0.000000002638260
50 0.000000000008067
51 0.000311345045462
52 0.000000000229863
53 -0.000000000004557
54 -0.000208856571056
55 -0.000000000125816
56 -0.000000000006266
57 -0.000208856640611
58 -0.000000000182577
59 0.000000000002705
60 0.000000000027381
61 0.002397637834491
62 0.000000001548276
63 0.000000000030980
64 -0.001608384330484
65 -0.000000000849528
66 -0.000000000067716
67 -0.001608384379524
68 -0.000000001227702
69 0.000000000001366
70 0.000026368406425
71 0.000006781295280
72 0.000026368403580
73 0.000000000047781
74 -0.000000000000068
75 -0.000000000060600
76 0.000000000007630
77 -0.000000000000253
78 -0.000000000004790
79 -0.000005956082401
80 -0.000040363191155
81 -0.000005956077404
82 -0.000000000003809
83 0.000000000000432
84 0.000000000017199
85 -0.001695266602465
86 0.025163178937507
87 -0.000045699414962
88 -0.019626165257253
89 -0.000000004827407
90 0.003874339702537
91 0.016659197627597
92 0.000000000966721
93 -0.001569424878708
94 -0.003949606420106
95 0.000000000879642
96 -0.002164731635787
97 -0.001810671630399
98 -0.000788109810864
99 -0.000799398942979
100 0.001587508753843
101 0.000000000096587
102 -0.000000000718209
103 -0.000060122986618
104 -0.000313514257179
105 -0.000222255594183
106 0.000535769851362
107 -0.000000000230445
108 -0.000000000360252
109 -0.000891215006819
110 0.000000000184859
111 0.000293984936063
112 0.000468429830794
113 0.000000000106107
114 -0.000211282622410
115 -0.000333563662336
116 -0.000000000354122
117 -0.000183139558429
118 -0.000294900904271
119 0.000000000134321
120 0.000433469017509
121 0.069893241609527
122 0.000011457231647
123 -0.005522343244615
124 0.000000000495205
125 -0.001393625876172
126 -0.002997599951886
127 -0.000000000109768
128 0.000488152865445
129 0.000429151591929
130 -0.000000000595112
131 -0.000063145801262
132 0.002696010054876
133 -0.000223023477590
134 -0.000233950350233
135 0.000456973827824
136 -0.000000000022013
137 -0.000000000195294
138 -0.000006552471179
139 -0.000412812152073
140 -0.000378986555738
141 0.000791798707810
142 0.000000000170529
143 -0.000000000418303
144 -0.000326913808499
145 -0.000000000097780
146 -0.000045630618880
147 -0.000247520024581
148 -0.000000000046162
149 -0.000009628999947
150 0.000163339220472
151 0.000000000177347
152 0.000070848899350
153 0.000168743739981
154 -0.000000000014536
155 -0.001695258477387
156 0.025163062419416
157 -0.000045698664918
158 -0.019626118503827
159 0.016659119961068
160 0.003874340266252
161 -0.000000004556544
162 -0.003949588637641
163 -0.001569425518210
164 0.000000000579043
165 -0.001810656015933
166 -0.002164735669065
167 -0.000000000423958
168 0.001587501611135
169 -0.000799395275134
170 -0.000788106336001
171 -0.000060123156888
172 -0.000000000962389
173 -0.000000000019522
174 0.000535764285338
175 -0.000222253424115
176 -0.000313510861223
177 -0.000891214122071
178 -0.000000001063193
179 0.000000000428434
180 0.000468427309062
181 0.000293984900452
182 0.000000000424022
183 -0.000294899016611
184 -0.000183139537946
185 -0.000000000598384
186 -0.000333562166737
187 -0.000211282595115
188 0.000000000029498
189 0.000000000047050
190 0.000433466897611
191 0.069892909015196
192 0.000011457249010
193 -0.005522308775119
194 -0.002997589400069
195 -0.001393626782260
196 0.000000000175376
197 0.000429148724743
198 0.000488152473211
199 0.000000000166532
200 0.002695995010610
201 -0.000063145073216
202 -0.000000000668999
203 0.000456971751749
204 -0.000233949325206
205 -0.000223022426543
206 -0.000006552463201
207 -0.000000000255537
208 -0.000000000003804
209 0.000791795060583
210 -0.000378984688564
211 -0.000412810372019
212 -0.000326913737937
213 -0.000000000797995
214 0.000000000117500
215 -0.000247518823657
216 -0.000045630623791
217 -0.000000000157921
218 0.000168742951455
219 0.000070848908417
220 0.000000000279848
221 0.000163338397789
222 -0.000009629002425
223 -0.000000000067975
224 -0.000000000020884
225 -0.001695257857247
226 0.025163054091141
227 -0.000045698664711
228 -0.019626112706014
229 -0.016659114324129
230 0.003874341968609
231 -0.000000004575349
232 0.003949587820158
233 -0.001569424810394
234 0.000000000567485
235 0.001810656290975
236 -0.002164732276866
237 -0.000000000484496
238 0.001587501060562
239 -0.000799394916124
240 -0.000788106144438
241 0.000060122827963
242 0.000000000967227
243 -0.000000000018781
244 0.000535763721484
245 -0.000222253612009
246 -0.000313510109476
247 0.000891216287876
248 0.000000001037586
249 0.000000000427192
250 -0.000468427143694
251 0.000293985028799
252 0.000000000424899
253 0.000294898830833
254 -0.000183139418282
255 -0.000000000601930
256 0.000333562130651
257 -0.000211282886975
258 0.000000000031867
259 -0.000000000046993
260 0.000433466749810
261 0.069892884627856
262 0.000011457244803
263 -0.005522305558788
264 0.002997588620575
265 -0.001393625734994
266 0.000000000150552
267 -0.000429148337637
268 0.000488153123141
269 0.000000000162561
270 -0.002695993810559
271 -0.000063146187338
272 -0.000000000658404
273 0.000456971599879
274 -0.000233949259140
275 -0.000223022340738
276 0.000006552500374
277 0.000000000255991
278 -0.000000000004127
279 0.000791794828011
280 -0.000378984518823
281 -0.000412810309188
282 0.000326913853861
283 0.000000000797079
284 0.000000000118607
285 0.000247518738720
286 -0.000045630604369
287 -0.000000000158674
288 -0.000168742894218
289 0.000070848862980
290 0.000000000280886
291 -0.000163338341071
292 -0.000009628983046
293 -0.000000000068003
294 0.000000000020945
295 -0.001695249935678
296 0.025162938329868
297 -0.000045698003927
298 -0.019626052179760
299 -0.000000006515179
300 0.003874340251590
301 -0.016659036430650
302 0.000000001337071
303 -0.001569425597433
304 0.003949569853204
305 0.000000001395735
306 -0.002164735474384
307 0.001810642916241
308 -0.000788102600802
309 -0.000799391292140
310 0.001587493892942
311 0.000000000106115
312 0.000000000948207
313 0.000060123109742
314 -0.000313507485213
315 -0.000222251462078
316 0.000535758947292
317 -0.000000000201598
318 0.000000000530276
319 0.000891214308607
320 0.000000000251650
321 0.000293984910243
322 -0.000468424729754
323 0.000000000135974
324 -0.000211282627307
325 0.000333560643346
326 -0.000000000473597
327 -0.000183139518890
328 0.000294897079496
329 -0.000000000161677
330 0.000433464734049
331 0.069892554385697
332 0.000011457242978
333 -0.005522273957248
334 0.000000000647297
335 -0.001393625975637
336 0.002997577719008
337 -0.000000000128215
338 0.000488152559237
339 -0.000429145702439
340 -0.000000000814439
341 -0.000063145089871
342 -0.002695979717134
343 -0.000223021302311
344 -0.000233948222624
345 0.000456969524935
346 -0.000000000025651
347 0.000000000258861
348 0.000006552463263
349 -0.000412808477840
350 -0.000378982704747
351 0.000791791182586
352 0.000000000205107
353 0.000000000559867
354 0.000326913800482
355 -0.000000000129175
356 -0.000045630624395
357 0.000247517557043
358 -0.000000000061899
359 -0.000009629003837
360 -0.000163337531043
361 0.000000000235206
362 0.000070848910639
363 -0.000168742118861
364 0.000000000019108
365 0.016943304557141
366 -0.22787236619133
367 0.001687095274069
368 0.12270723084950
369 0.000000044640720
370 0.15907470287191
371 0.000000050716590
372 -0.000000009213186
373 -0.035788680794226
374 -0.000000010544773
375 -0.000000014092239
376 -0.024808593882868
377 -0.000000021494323
378 0.007333484782042
379 -0.014666969613291
380 0.007333484831249
381 -0.000000006588724
382 -0.000000000001672
383 -0.000000006415723
384 0.004574605213982
385 -0.009149210336341
386 0.004574605122359
387 -0.000000005434761
388 0.000000000005740
389 -0.000000005752596
390 -0.000000002001809
391 0.004974436684900
392 -0.000000001818430
393 0.000000003559546
394 -0.003336953551712
395 -0.000000001012105
396 -0.000000000873836
397 -0.003336953594612
398 0.000000003451784
399 0.000000000001008
400 -0.006611498821001
401 -0.67184226571753
402 0.000329331112747
403 0.067291050828019
404 -0.000000005023386
405 -0.025514067731899
406 -0.000000002918219
407 0.000000000934672
408 0.005916126232345
409 0.000000000909263
410 0.000000010017838
411 0.029013605195216
412 0.000000011171432
413 0.002082530835552
414 -0.004165061663501
415 0.002082530827949
416 -0.000000001910625
417 -0.000000000000513
418 -0.000000001844424
419 0.003738154711818
420 -0.007476309440850
421 0.003738154729032
422 -0.000000003389641
423 -0.000000000000621
424 -0.000000002972128
425 0.000000000961465
426 -0.002439885864286
427 0.000000000888600
428 -0.000000001717154
429 0.001636725195123
430 0.000000000403186
431 0.000000000427213
432 0.001636725194808
433 -0.000000001595368
434 0.000000000000339
435 -0.013990815198956
436 0.20624119209516
437 -0.001133951577082
438 -0.082973533371283
439 -0.000000038525114
440 0.13683762517827
441 0.000000041708463
442 0.000000007591360
443 -0.030448116901609
444 -0.000000008407702
445 0.000000012836908
446 -0.026069305531146
447 -0.000000013905078
448 -0.006357156911270
449 0.012714313834349
450 -0.006357156923079
451 -0.000000005726298
452 -0.000000000001824
453 0.000000005650481
454 -0.004919010289650
455 0.009838020548233
456 -0.004919010258582
457 -0.000000005354345
458 0.000000000007070
459 0.000000004995796
460 0.000000001729715
461 0.004299829441950
462 -0.000000001537962
463 -0.000000003080529
464 -0.002884413300241
465 -0.000000000915325
466 0.000000000759873
467 -0.002884413254073
468 0.000000002978717
469 -0.000000000001612
470 0.003748642467814
471 0.58724840322910
472 0.000001962141630
473 -0.062270546832317
474 0.000000002926629
475 -0.018016053756605
476 -0.000000002487875
477 -0.000000000878761
478 0.005356691911919
479 0.000000001085688
480 -0.000000009029919
481 0.027188506167081
482 0.000000008797831
483 -0.001839591150407
484 0.003679182300657
485 -0.001839591150250
486 -0.000000001683154
487 0.000000000000392
488 0.000000001649839
489 -0.003083979282151
490 0.006167958542678
491 -0.003083979260526
492 -0.000000002808382
493 -0.000000000000689
494 0.000000002606950
495 -0.000000000823228
496 -0.002075476099776
497 0.000000000788268
498 0.000000001470244
499 0.001392271689901
500 0.000000000355198
501 -0.000000000365767
502 0.001392271696965
503 -0.000000001412770
504 -0.000000000000023
 Sym=     24.1
 Ene=       0.0000
 Spin= Alpha
 Occup=    1.980899
1 -0.000000000380945
2 -0.000000001064516
3 -0.000000003371253
4 -0.000000029390225
5 0.000000003066709
6 -0.000000001204397
7 0.000000013840215
8 0.003850854692211
9 -0.000000000281661
10 0.000295599894069
11 0.088945467049561
12 -0.000000006559508
13 0.006827645355360
14 -0.29425209111184
15 0.000000021847141
16 -0.022587411806749
17 0.14231562753364
18 -0.000000010671906
19 0.010924447668758
20 -0.004908415215701
21 0.000000000374585
22 -0.000376780212893
23 0.097422082628048
24 -0.000000007172941
25 0.007478324589651
26 -0.000000003350280
27 0.000000001995549
28 0.000000001354731
29 -0.000571554527222
30 0.000000004959052
31 -0.000043873751141
32 -0.000000001595337
33 0.000000001052309
34 0.000000000543027
35 -0.000019620342092
36 0.000000000867879
37 -0.000001506118530
38 -0.000000000513052
39 0.000000000317982
40 0.000000000195071
41 -0.000018792716857
42 0.000000000033853
43 -0.000001442572920
44 -0.000000020955345
45 0.000000009403797
46 0.000000011551549
47 -0.000111145605480
48 0.000000000533311
49 -0.000008531759989
50 -0.000311060340661
51 0.000000000026654
52 -0.000023877646603
53 0.000208159448112
54 -0.000000000014632
55 0.000016056461170
56 0.000209171791981
57 -0.000000000021129
58 0.000015978763399
59 0.000000000004360
60 -0.002403791468300
61 0.000000000212864
62 -0.000184520184836
63 0.001609170645970
64 -0.000000000116040
65 0.000124036412087
66 0.001615854030142
67 -0.000000000169547
68 0.000123523393821
69 -0.000000000005055
70 -0.000000000025987
71 -0.000000000010158
72 -0.000000000014054
73 -0.000001008226435
74 0.000000000056935
75 0.000001024556848
76 0.000000078648123
77 -0.000000000046882
78 -0.000000077394695
79 0.000000000019402
80 0.000000000026246
81 -0.000000000001559
82 -0.000000001681650
83 -0.000000000013487
84 -0.000000021909548
85 0.001159482366478
86 -0.016942283762508
87 0.000086503668803
88 0.008110928836851
89 -0.003799670147423
90 -0.000009270607920
91 -0.011562386697612
92 0.001608511959919
93 -0.000002174022791
94 0.002605755807293
95 0.002217952719731
96 0.000003387496983
97 0.001843268435419
98 0.000530243206885
99 0.000530406814595
100 -0.001060650021480
101 -0.000001705387935
102 0.000060134110075
103 0.000000310831940
104 0.000365105882522
105 0.000366115512046
106 -0.000731221394567
107 0.000001192074129
108 0.000914762585751
109 0.000001682506370
110 -0.000304742614337
111 0.000000103594033
112 -0.000353054434564
113 0.000215673769622
114 0.000000178444039
115 0.000236940895109
116 0.000193181351158
117 -0.000000317430019
118 0.000236731334157
119 0.000000980747884
120 -0.000316209167106
121 -0.048744726961666
122 0.000001840959957
123 0.004998000899807
124 0.001492611381456
125 -0.000001011377870
126 0.001594049186272
127 -0.000496053841425
128 0.000000237188829
129 -0.000423139831215
130 0.000017155668639
131 0.000002223876986
132 -0.002152163498052
133 0.000152922414715
134 0.000152932347595
135 -0.000305854762310
136 0.000000007259726
137 0.000003740609281
138 0.000000131594570
139 0.000263942232733
140 0.000263387129529
141 -0.000527329362262
142 -0.000000560574367
143 0.000335604099433
144 0.000000382129814
145 0.000046634374049
146 0.000000008664540
147 0.000172592380164
148 0.000009839129059
149 -0.000000006342709
150 -0.000115771354340
151 -0.000072405707336
152 -0.000000005281992
153 -0.000115785622328
154 0.000000195179580
155 0.015104869368464
156 -0.22071135447895
157 0.001126903652081
158 0.10566326625378
159 -0.15062612520473
160 -0.000120776045988
161 -0.000291614172934
162 0.033945836887612
163 -0.000028319616734
164 0.000123461296882
165 0.024012677383195
166 0.000044135139564
167 0.000170237735656
168 -0.013817354507676
169 0.006909741339456
170 0.006907613168220
171 0.000004049461804
172 0.000004624251805
173 -0.000000130903834
174 -0.009525798140933
175 0.004769483415720
176 0.004756314725214
177 0.000021918813038
178 0.000070226181219
179 0.000000091419756
180 -0.004599330189337
181 0.000001349254452
182 -0.000023395149403
183 0.003083957506367
184 -0.000004135042134
185 0.000014833377843
186 0.003086691466228
187 0.000002324827330
188 0.000016554508802
189 0.000000075291639
190 -0.004119338160779
191 -0.63500978874549
192 0.000023984094324
193 0.065110200421640
194 0.020766080543540
195 -0.000013175741144
196 0.000114571766074
197 -0.005512345042256
198 0.000003089653565
199 -0.000038077003179
200 -0.028036766485416
201 0.000028970520388
202 0.000001329332950
203 -0.003984446817760
204 0.001992288332802
205 0.001992158484957
206 0.000001714348834
207 0.000000289555184
208 0.000000000555345
209 -0.006869654503520
210 0.003431209341634
211 0.003438445161887
212 0.000004978514574
213 0.000025765788062
214 -0.000000043036119
215 0.002248404648245
216 0.000000112943750
217 0.000003580928648
218 -0.001508368065362
219 -0.000000068921021
220 -0.000005560112764
221 -0.001508183315279
222 -0.000000082608920
223 0.000000755792836
224 0.000000014982728
225 -0.015104865423427
226 0.22071129672449
227 -0.001126903852406
228 -0.10566319719171
229 -0.15062608436256
230 0.000120776670918
231 -0.000291728382479
232 0.033945828305541
233 0.000028319389158
234 0.000123484379233
235 0.024012677475230
236 -0.000044135514410
237 0.000170271666117
238 0.013817350746506
239 -0.006909739456709
240 -0.006907611289797
241 0.000004049468072
242 -0.000004607703346
243 -0.000000130911409
244 0.009525797036521
245 -0.004769482704037
246 -0.004756314332484
247 0.000021918948285
248 -0.000070212200517
249 0.000000091571077
250 -0.004599329143880
251 -0.000001349202867
252 -0.000023390228990
253 0.003083956774344
254 0.000004135017439
255 0.000014824593976
256 0.003086690795623
257 -0.000002324871843
258 0.000016556691243
259 -0.000000075284214
260 0.004119337469732
261 0.63500962643249
262 -0.000023984240433
263 -0.065110190185740
264 0.020766071896186
265 0.000013175603429
266 0.000114580333527
267 -0.005512343873846
268 -0.000003089587016
269 -0.000038079374682
270 -0.028036760610437
271 -0.000028970555286
272 0.000001304576192
273 0.003984445713674
274 -0.001992287781918
275 -0.001992157931756
276 0.000001714351590
277 -0.000000284706790
278 0.000000000558328
279 0.006869652631929
280 -0.003431208359937
281 -0.003438444271992
282 0.000004978567251
283 -0.000025757544373
284 -0.000000043022394
285 0.002248404065212
286 -0.000000112951504
287 0.000003578567315
288 -0.001508367667192
289 0.000000068932170
290 -0.000005555897411
291 -0.001508182931229
292 0.000000082608174
293 0.000000754745545
294 -0.000000014982659
295 -0.001159482018741
296 0.016942268416483
297 -0.000086503390627
298 -0.008110939651247
299 -0.003799679761829
300 0.000009271379241
301 -0.011562380826152
302 0.001608512305776
303 0.000002173731343
304 0.002605754238776
305 0.002217949484573
306 -0.000003388236847
307 0.001843263123574
308 -0.000530243149257
309 -0.000530406255696
310 0.001060649404953
311 -0.000001705388517
312 -0.000060132555598
313 0.000000310853830
314 -0.000365104230427
315 -0.000366116239828
316 0.000731220470256
317 0.000001192058321
318 -0.000914764568940
319 0.000001682591275
320 -0.000304742387140
321 -0.000000103544506
322 -0.000353054428213
323 0.000215674231207
324 -0.000000178476259
325 0.000236941216340
326 0.000193180584755
327 0.000000317395792
328 0.000236731004405
329 -0.000000980794257
330 0.000316209402359
331 0.048744696498782
332 -0.000001841204165
333 -0.004997997526865
334 0.001492610495993
335 0.000001011324819
336 0.001594047953734
337 -0.000496054840448
338 -0.000000237135403
339 -0.000423139017602
340 0.000017155414306
341 -0.000002223811736
342 -0.002152161695962
343 -0.000152922289292
344 -0.000152932298817
345 0.000305854588108
346 0.000000007255077
347 -0.000003740322195
348 0.000000131598011
349 -0.000263942645124
350 -0.000263386778824
351 0.000527329423947
352 -0.000000560565732
353 -0.000335603723416
354 0.000000382193848
355 0.000046634185608
356 -0.000000008674703
357 0.000172592353548
358 0.000009839033606
359 0.000000006340012
360 -0.000115771437858
361 -0.000072405359063
362 0.000000005298323
363 -0.000115785503101
364 -0.000000195186333
365 0.000000000693629
366 -0.000000016080696
367 0.000000000174389
368 0.000000001954983
369 -0.004261319220793
370 0.000000009105190
371 -0.000327108010969
372 0.001634948652705
373 -0.000000002236023
374 0.000125502189110
375 0.002251637907950
376 -0.000000003146121
377 0.000172840629689
378 0.000000000239797
379 -0.000000000850521
380 0.000000000610724
381 -0.000029427183996
382 -0.000000000151683
383 -0.000002258910062
384 0.000000001452540
385 -0.000000000805625
386 -0.000000000646915
387 -0.000834150814401
388 0.000000000560537
389 -0.000064031109396
390 -0.000297864805559
391 0.000000000138957
392 -0.000022864736726
393 0.000182993825779
394 0.000000000148811
395 0.000016629261591
396 0.000216633746222
397 -0.000000000335242
398 0.000014047001772
399 0.000000000203436
400 -0.000000000167716
401 -0.000000040861781
402 -0.000000000121322
403 0.000000003554190
404 0.000426949974692
405 -0.000000000895581
406 0.000032773642300
407 -0.000452060372248
408 0.000000000538296
409 -0.000034701105019
410 0.000198573142615
411 0.000000001671064
412 0.000015242912463
413 0.000000000141423
414 -0.000000000238912
415 0.000000000097490
416 -0.000015708321732
417 0.000000000030176
418 -0.000001205805501
419 -0.000000000070052
420 -0.000000000261505
421 0.000000000331557
422 -0.000354321831076
423 -0.000000000225702
424 -0.000027198490437
425 0.000048839912360
426 -0.000000000105770
427 0.000003749056919
428 -0.000076425921785
429 0.000000000034544
430 0.000000836731372
431 0.000010900303354
432 0.000000000107361
433 -0.000005866619046
434 -0.000000000016641
435 -0.000000001733426
436 0.000000018905281
437 -0.000000000054047
438 -0.000000014987845
439 -0.003874789431672
440 0.000000015038407
441 -0.000297437159721
442 0.001605225786612
443 -0.000000003140766
444 0.000123220580040
445 0.002275811542415
446 -0.000000000921792
447 0.000174696140209
448 -0.000000000883264
449 0.000000001361370
450 -0.000000000478106
451 0.000065140615496
452 -0.000000000088936
453 0.000005000345382
454 0.000000000706254
455 0.000000000750861
456 -0.000000001457115
457 0.000923982412133
458 0.000000000634985
459 0.000070926808473
460 -0.000303600917225
461 0.000000000596792
462 -0.000023305055707
463 0.000190751346050
464 -0.000000000663446
465 0.000016624526726
466 0.000216572027318
467 -0.000000000137235
468 0.000014642486543
469 -0.000000000029340
470 0.000000000570673
471 0.000000060309304
472 -0.000000000118234
473 -0.000000006624604
474 0.001522553702125
475 -0.000000002346865
476 0.000116874535311
477 -0.000493848632300
478 0.000000000381439
479 -0.000037908874754
480 0.000013834105402
481 0.000000002699021
482 0.000001061977515
483 -0.000000000165262
484 0.000000000386262
485 -0.000000000221000
486 0.000004063247356
487 0.000000000004253
488 0.000000311905292
489 -0.000000000632506
490 0.000000000815411
491 -0.000000000182904
492 0.000335872773631
493 0.000000000046678
494 0.000025782300699
495 0.000046633855775
496 -0.000000000250119
497 0.000003579715048
498 -0.000072397303020
499 0.000000000209877
500 0.000000754681404
501 0.000009831420081
502 0.000000000125693
503 -0.000005557373116
504 -0.000000000017307
 Sym=     25.1
 Ene=       0.0000
 Spin= Alpha
 Occup=    1.980899
1 0.000000000005037
2 0.000000000012748
3 -0.000000000233532
4 0.000000000495942
5 0.000000000236557
6 -0.000000000077177
7 0.000000000192331
8 -0.000295599875297
9 -0.000000001727238
10 0.003850854740514
11 -0.006827645007152
12 -0.000000040275026
13 0.088945466231527
14 0.022587423080104
15 0.000000135992034
16 -0.29425193308115
17 -0.010924453250314
18 -0.000000067173638
19 0.14231554663219
20 0.000376780454872
21 0.000000002421249
22 -0.004908411326672
23 -0.007478328834941
24 -0.000000044392371
25 0.097422028039507
26 0.000000006105902
27 -0.000000005923570
28 -0.000000000182332
29 0.000043873754411
30 0.000000003356250
31 -0.000571554451146
32 0.000000003011257
33 -0.000000002905234
34 -0.000000000106023
35 0.000001506099221
36 0.000000000167227
37 -0.000019620587924
38 0.000000000890383
39 -0.000000000845459
40 -0.000000000044925
41 0.000001442569142
42 -0.000000000071934
43 -0.000018792762900
44 0.000000012834044
45 -0.000000006387222
46 -0.000000006446822
47 0.000008531776442
48 0.000000003788146
49 -0.000111145396818
50 0.000023877659091
51 0.000000000205717
52 -0.000311060231220
53 -0.000015978764397
54 -0.000000000101331
55 0.000209171685028
56 -0.000016056476926
57 -0.000000000174668
58 0.000208159408235
59 0.000000000000066
60 0.000184520196259
61 0.000000001545760
62 -0.002403791267510
63 -0.000123523410142
64 -0.000000000699352
65 0.001615853857017
66 -0.000124036411092
67 -0.000000001374503
68 0.001609170549707
69 0.000000000002592
70 0.000000000021882
71 -0.000000000014524
72 0.000000000002008
73 0.000000077393618
74 -0.000000000029241
75 -0.000000078647193
76 0.000001024568370
77 0.000000000033948
78 -0.000001008240962
79 -0.000000000004699
80 -0.000000000033739
81 0.000000000030212
82 -0.000000021905517
83 -0.000000000006315
84 0.000000001681848
85 0.015104868363126
86 -0.22071132564176
87 0.001126903483055
88 0.10566320134646
89 0.000291714869957
90 -0.000120772510057
91 -0.15062610544726
92 -0.000123481841824
93 -0.000028320683155
94 0.033945830625936
95 -0.000170269390669
96 0.000044130917690
97 0.024012690172108
98 0.006907612207413
99 0.006909740445129
100 -0.013817352652542
101 0.000000130909869
102 -0.000004609852271
103 0.000004049316435
104 0.004756316339451
105 0.004769484281782
106 -0.009525800621233
107 -0.000000091505144
108 -0.000070213525470
109 0.000021918858757
110 0.000023390833422
111 0.000001349390209
112 -0.004599329494230
113 -0.000016556399237
114 0.000002324743626
115 0.003086690982011
116 -0.000014825696912
117 -0.000004135140568
118 0.003083957058000
119 -0.000000075283850
120 -0.004119337912734
121 -0.63500971310756
122 0.000023983957206
123 0.065110201233555
124 -0.000114578592871
125 -0.000013174804993
126 0.020766076926879
127 0.000038078926050
128 0.000003089645816
129 -0.005512345209383
130 -0.000001307247576
131 0.000028971059315
132 -0.028036767419039
133 0.001992158274980
134 0.001992288101697
135 -0.003984446376677
136 -0.000000000557780
137 -0.000000285321278
138 0.000001714318903
139 0.003438444619827
140 0.003431208770626
141 -0.006869653390453
142 0.000000043026486
143 -0.000025758610434
144 0.000004978271508
145 -0.000003578874702
146 0.000000112901035
147 0.002248404448936
148 -0.000000754880128
149 -0.000000082622359
150 -0.001508183188800
151 0.000005556444398
152 -0.000000068850275
153 -0.001508367924440
154 -0.000000014982858
155 -0.001159485141430
156 0.016942312760983
157 -0.000086503573874
158 -0.008110965380449
159 0.011562412075998
160 0.000009272858780
161 -0.003799678660318
162 -0.002605761482936
163 0.000002173198868
164 0.001608513049244
165 -0.001843267263100
166 -0.000003389145801
167 0.002217952742720
168 0.001060652311300
169 -0.000530407655639
170 -0.000530244655661
171 -0.000000310872097
172 0.000060133003222
173 -0.000001705367611
174 0.000731221552810
175 -0.000366117064272
176 -0.000365104488538
177 -0.000001682903869
178 0.000914761769062
179 0.000001191942998
180 0.000353055400410
181 -0.000000103383330
182 -0.000304742281360
183 -0.000236731552859
184 0.000000317344637
185 0.000193180718256
186 -0.000236941972226
187 -0.000000178641345
188 0.000215673955788
189 0.000000980794384
190 0.000316210272870
191 0.048744823042377
192 -0.000001841263284
193 -0.004998009738154
194 -0.001594053908542
195 0.000001010806713
196 0.001492612504716
197 0.000423139985384
198 -0.000000236966284
199 -0.000496054129496
200 0.002152167163674
201 -0.000002223836976
202 0.000017155137661
203 0.000305855407690
204 -0.000152932722755
205 -0.000152922684935
206 -0.000000131601721
207 0.000003740326390
208 0.000000007254104
209 0.000527330852133
210 -0.000263387439197
211 -0.000263943412936
212 -0.000000382301810
213 0.000335603331755
214 -0.000000560551920
215 -0.000172592798186
216 -0.000000008691103
217 0.000046634201093
218 0.000115785808485
219 0.000000005319376
220 -0.000072405396702
221 0.000115771729018
222 0.000000006340962
223 0.000009839050470
224 0.000000195183064
225 0.001159479084288
226 -0.016942239657466
227 0.000086503516578
228 0.008110908776732
229 0.011562356041131
230 -0.000009269247394
231 -0.003799671389682
232 -0.002605748750283
233 -0.000002174532376
234 0.001608510872398
235 -0.001843261882000
236 0.000003386699789
237 0.002217949317155
238 -0.001060647157142
239 0.000530405452485
240 0.000530241704658
241 -0.000000310819184
242 -0.000060134027653
243 -0.000001705365646
244 -0.000731219852004
245 0.000366114428706
246 0.000365105423297
247 -0.000001682177178
248 -0.000914764404486
249 0.000001191927656
250 0.000353053486060
251 0.000000103756005
252 -0.000304742706790
253 -0.000236730845028
254 -0.000000317482814
255 0.000193181221207
256 -0.000236940111687
257 0.000000178279525
258 0.000215674023611
259 -0.000000980795867
260 -0.000316208211263
261 -0.048744600312135
262 0.000001840886466
263 0.004997987977537
264 -0.001594043586188
265 -0.000001011979384
266 0.001492610973685
267 0.000423138908261
268 0.000000237365441
269 -0.000496054272765
270 0.002152157512687
271 0.000002223844133
272 0.000017157349658
273 -0.000305853933343
274 0.000152931914099
275 0.000152922019245
276 -0.000000131592692
277 -0.000003740711287
278 0.000000007253779
279 -0.000527327906190
280 0.000263386503030
281 0.000263941403160
282 -0.000000382025437
283 -0.000335604096826
284 -0.000000560553486
285 -0.000172591910204
286 0.000000008649129
287 0.000046634361342
288 0.000115785312041
289 -0.000000005262585
290 -0.000072405674585
291 0.000115771034110
292 -0.000000006341439
293 0.000009839113356
294 -0.000000195183143
295 -0.015104868058784
296 0.22071132316935
297 -0.001126903641766
298 -0.10566318898695
299 0.000291612745915
300 0.000120778642502
301 -0.15062610210634
302 -0.000123460807179
303 0.000028318615608
304 0.033945830526392
305 -0.000170234894781
306 -0.000044138291817
307 0.024012691657180
308 -0.006907612131561
309 -0.006909740273048
310 0.013817352404609
311 0.000000130908521
312 0.000004624128191
313 0.000004049542706
314 -0.004756315665452
315 -0.004769484743464
316 0.009525800408916
317 -0.000000091506856
318 0.000070226785147
319 0.000021919117229
320 0.000023395155302
321 -0.000001349056426
322 -0.004599329415873
323 -0.000016554529930
324 -0.000002324947708
325 0.003086691003261
326 -0.000014833364630
327 0.000004134896832
328 0.003083956931623
329 0.000000075288490
330 0.004119337967017
331 0.63500970385394
332 -0.000023983985227
333 -0.065110201158075
334 -0.000114572858671
335 0.000013175446193
336 0.020766075730557
337 0.000038077213329
338 -0.000003089501578
339 -0.005512345056018
340 -0.000001329776322
341 -0.000028970101630
342 -0.028036766965381
343 -0.001992158211465
344 -0.001992288079860
345 0.003984446291326
346 -0.000000000556293
347 0.000000289534015
348 0.000001714357169
349 -0.003438444568790
350 -0.003431208676567
351 0.006869653245357
352 0.000000043035140
353 0.000025765739759
354 0.000004978763705
355 -0.000003580908691
356 -0.000000112981600
357 0.002248404399588
358 -0.000000755786234
359 0.000000082599051
360 -0.001508183144416
361 0.000005560079386
362 0.000000068981672
363 -0.001508367902616
364 0.000000014982420
365 0.000000010736210
366 -0.000000145686197
367 0.000000001164415
368 0.000000077006919
369 0.000327108023616
370 0.000000102374706
371 -0.004261318809251
372 -0.000125502180811
373 -0.000000023107726
374 0.001634948825146
375 -0.000172840471358
376 -0.000000016695641
377 0.002251638574238
378 0.000000004729194
379 -0.000000009365904
380 0.000000004636710
381 0.000002258894244
382 -0.000000000035194
383 -0.000029427380097
384 0.000000002640512
385 -0.000000005742449
386 0.000000003101937
387 0.000064031196800
388 -0.000000000020843
389 -0.000834149464470
390 0.000022864743939
391 0.000000003122044
392 -0.000297864715288
393 -0.000014046995669
394 -0.000000002153740
395 0.000216633609261
396 -0.000016629277373
397 -0.000000002034921
398 0.000182993841629
399 0.000000000080654
400 -0.000000003972848
401 -0.000000426795675
402 0.000000000099115
403 0.000000041930823
404 -0.000032773613448
405 -0.000000017596188
406 0.000426950437561
407 0.000034701125772
408 0.000000003912509
409 -0.000452060060704
410 -0.000015242923525
411 0.000000018145627
412 0.000198573298365
413 0.000000001313785
414 -0.000000002650260
415 0.000000001336475
416 0.000001205806088
417 0.000000000008343
418 -0.000015708334593
419 0.000000002524355
420 -0.000000004721179
421 0.000000002196824
422 0.000027198494158
423 -0.000000000122773
424 -0.000354321612851
425 -0.000003749056277
426 -0.000000001533768
427 0.000048839913070
428 0.000005866616840
429 0.000000001083564
430 0.000010900309965
431 -0.000000836730028
432 0.000000000974202
433 -0.000076425929349
434 -0.000000000015573
435 -0.000000005318952
436 0.000000083785702
437 -0.000000000560128
438 -0.000000034421464
439 0.000297437162833
440 0.000000054008273
441 -0.003874789145824
442 -0.000123220589021
443 -0.000000011853417
444 0.001605225729441
445 -0.000174696091480
446 -0.000000009989537
447 0.002275810770052
448 -0.000000002566596
449 0.000000004960373
450 -0.000000002393776
451 -0.000005000334215
452 -0.000000000049023
453 0.000065140750513
454 -0.000000001877782
455 0.000000004475748
456 -0.000000002597966
457 -0.000070926863550
458 -0.000000000044051
459 0.000923981475143
460 0.000023305060225
461 0.000000001600183
462 -0.000303600862567
463 -0.000014642479674
464 -0.000000001216296
465 0.000216571927483
466 -0.000016624539656
467 -0.000000000930575
468 0.000190751372553
469 -0.000000000098980
470 0.000000001120142
471 0.000000234239981
472 0.000000000205424
473 -0.000000023776407
474 -0.000116874514684
475 -0.000000006665252
476 0.001522554009339
477 0.000037908882541
478 0.000000002443414
479 -0.000493848492766
480 -0.000001061957506
481 0.000000010319691
482 0.000013834684757
483 -0.000000000696252
484 0.000000001444502
485 -0.000000000748250
486 -0.000000311905064
487 0.000000000013735
488 0.000004063271226
489 -0.000000001352909
490 0.000000002336595
491 -0.000000000983686
492 -0.000025782304724
493 -0.000000000140595
494 0.000335872551217
495 -0.000003579714627
496 -0.000000000802133
497 0.000046633854075
498 0.000005557371371
499 0.000000000576736
500 0.000009831424124
501 -0.000000754680223
502 0.000000000499439
503 -0.000072397304782
504 0.000000000016307
 Sym=     26.1
 Ene=       0.0000
 Spin= Alpha
 Occup=    1.980724
1 -0.000115400674410
2 -0.000317040550641
3 -0.000570408563509
4 -0.009630616121928
5 0.000664669487445
6 -0.000298513348384
7 0.004039238500000
8 -0.000000000520312
9 -0.000510379927601
10 0.000000000139594
11 -0.000000009742743
12 -0.012131795909657
13 0.000000003369903
14 -0.000000083137267
15 0.048012198178212
16 -0.000000017127122
17 0.000000050580875
18 -0.023296354549209
19 0.000000008543066
20 -0.000000001092415
21 0.000734594540383
22 -0.000000000195319
23 0.000000026202450
24 -0.016023281928209
25 0.000000007308202
26 -0.015448027541746
27 0.030896037903049
28 -0.015448010361302
29 -0.000000000602828
30 -0.000000000135422
31 -0.000000001599590
32 -0.008728858078781
33 0.017457705900927
34 -0.008728847822146
35 -0.000000000135829
36 -0.000000000003992
37 -0.000000002957250
38 -0.002705286433568
39 0.005410570294874
40 -0.002705283861306
41 -0.000000000019572
42 0.000000000006914
43 -0.000000001224316
44 -0.051589781891844
45 0.10317950689453
46 -0.051589725002682
47 -0.000000000400787
48 0.000000000416724
49 -0.000000007874428
50 -0.000000000008346
51 0.000045029068697
52 0.000000000012856
53 0.000000000012134
54 -0.000030206419363
55 0.000000000007502
56 -0.000000000000937
57 -0.000030206415778
58 -0.000000000024750
59 0.000000000000586
60 0.000000000451104
61 0.000339429785899
62 -0.000000000391290
63 -0.000000000671301
64 -0.000227696353379
65 0.000000000341425
66 0.000000000066082
67 -0.000227696491536
68 0.000000000183546
69 0.000000000000066
70 -0.000051209233851
71 0.000077003311708
72 -0.000051209186119
73 0.000000000006720
74 0.000000000001013
75 -0.000000000008411
76 0.000000000005298
77 -0.000000000000223
78 -0.000000000018241
79 -0.000067632741838
80 0.000157587912930
81 -0.000067632825685
82 0.000000000017365
83 -0.000000000001059
84 0.000000000002268
85 0.006723061199709
86 -0.090764320271068
87 0.000046361095324
88 0.097004954750666
89 0.000000021034256
90 0.000477279500225
91 -0.074188722038804
92 -0.000000004516073
93 -0.000253292275149
94 0.017470419234621
95 -0.000000002968977
96 -0.000333494869644
97 0.001817008582275
98 0.003182232482805
99 0.003145225090369
100 -0.006327457573174
101 0.000000000016592
102 0.000000002844307
103 -0.000007090057984
104 0.000432533059030
105 0.000097033802358
106 -0.000529566861388
107 -0.000000000042379
108 0.000000000903690
109 -0.000133490796626
110 -0.000000000617280
111 0.000048062650328
112 -0.001880762533881
113 -0.000000000540539
114 -0.000031544738357
115 0.001406068127548
116 0.000000001368708
117 -0.000032938073630
118 0.001117239597627
119 0.000000000022274
120 -0.001785179492963
121 -0.27400854653558
122 -0.000005226417090
123 0.019724029364738
124 -0.000000003429727
125 -0.000250826355830
126 0.015856989897155
127 0.000000000336995
128 0.000073873884411
129 -0.001507119455454
130 0.000000001906275
131 0.000030512038103
132 -0.008737249163202
133 0.000869113542616
134 0.000952138973277
135 -0.001821252515894
136 -0.000000000004089
137 0.000000000769655
138 0.000001160005850
139 0.001900494205854
140 0.001616349830771
141 -0.003516844036625
142 0.000000000025792
143 0.000000001876391
144 -0.000050424113844
145 0.000000000374786
146 -0.000007069396757
147 0.000994524245925
148 0.000000000191230
149 -0.000001561586434
150 -0.000650997358630
151 -0.000000000694058
152 0.000011046177459
153 -0.000683296932866
154 -0.000000000001936
155 0.006723064190642
156 -0.090764353441143
157 0.000046360797620
158 0.097005043909989
159 -0.074188752891476
160 0.000477278214800
161 0.000000027647810
162 0.017470425560698
163 -0.000253292088625
164 -0.000000006308177
165 0.001817001543433
166 -0.000333493693096
167 -0.000000004413161
168 -0.006327460300441
169 0.003145226695561
170 0.003182233604880
171 -0.000007090162154
172 0.000000003810961
173 -0.000000000064817
174 -0.000529564373009
175 0.000097031350509
176 0.000432533022500
177 -0.000133490029759
178 0.000000001534374
179 0.000000000357929
180 -0.001880763354494
181 0.000048062605988
182 -0.000000001044095
183 0.001117240446577
184 -0.000032938129376
185 0.000000001870734
186 0.001406068379566
187 -0.000031544623124
188 -0.000000000469934
189 -0.000000000042931
190 -0.001785179989730
191 -0.27400865053625
192 -0.000005226402952
193 0.019724030116201
194 0.015856998747715
195 -0.000250827512913
196 -0.000000004442712
197 -0.001507119804428
198 0.000073873735301
199 0.000000000413672
200 -0.008737250184248
201 0.000030512021497
202 0.000000002475023
203 -0.001821253237585
204 0.000952139310590
205 0.000869113926994
206 0.000001160019763
207 0.000000001030173
208 0.000000000001164
209 -0.003516845475406
210 0.001616350669894
211 0.001900494805513
212 -0.000050423977035
213 0.000000002542397
214 -0.000000000001203
215 0.000994524604868
216 -0.000007069396969
217 0.000000000511420
218 -0.000683297157729
219 0.000011046179352
220 -0.000000000932860
221 -0.000650997615339
222 -0.000001561588043
223 0.000000000246718
224 -0.000000000005555
225 0.006723066594313
226 -0.090764395976357
227 0.000046361098047
228 0.097005059206523
229 0.074188784830526
230 0.000477278402598
231 0.000000027688643
232 -0.017470434917065
233 -0.000253291922296
234 -0.000000006219323
235 -0.001817008816524
236 -0.000333493197926
237 -0.000000004105447
238 -0.006327462933934
239 0.003145227458506
240 0.003182235475429
241 0.000007090115641
242 -0.000000003829666
243 -0.000000000064130
244 -0.000529565120438
245 0.000097034986728
246 0.000432530133710
247 0.000133490350948
248 -0.000000001419287
249 0.000000000358997
250 0.001880764177050
251 0.000048062621129
252 -0.000000001049422
253 -0.001117240458554
254 -0.000032938111671
255 0.000000001883791
256 -0.001406069471164
257 -0.000031544661142
258 -0.000000000475844
259 0.000000000043391
260 -0.001785180850339
261 -0.27400877464119
262 -0.000005226416114
263 0.019724039555035
264 -0.015857003402553
265 -0.000250827398819
266 -0.000000004356496
267 0.001507119999211
268 0.000073873823756
269 0.000000000435963
270 0.008737254684430
271 0.000030511902211
272 0.000000002427704
273 -0.001821254031342
274 0.000952139775496
275 0.000869114255846
276 -0.000001160015575
277 -0.000000001029613
278 0.000000000000747
279 -0.003516847033675
280 0.001616351100106
281 0.001900495933569
282 0.000050423988733
283 -0.000000002536758
284 0.000000000000540
285 -0.000994525047218
286 -0.000007069392824
287 0.000000000513963
288 0.000683297457865
289 0.000011046170864
290 -0.000000000937242
291 0.000650997908679
292 -0.000001561585115
293 0.000000000247689
294 0.000000000005940
295 0.006723058618433
296 -0.090764274426947
297 0.000046360992864
298 0.097004923298160
299 0.000000028150384
300 0.000477277719262
301 0.074188686772636
302 -0.000000006178862
303 -0.000253292136669
304 -0.017470411018327
305 -0.000000005021677
306 -0.000333494658551
307 -0.001817008420599
308 0.003182231068758
309 0.003145223533058
310 -0.006327454601816
311 0.000000000018395
312 -0.000000003757356
313 0.000007090263379
314 0.000432531571587
315 0.000097033599007
316 -0.000529565170594
317 -0.000000000036048
318 -0.000000001489108
319 0.000133489361294
320 -0.000000000874633
321 0.000048062624132
322 0.001880761763771
323 -0.000000000656212
324 -0.000031544522880
325 -0.001406067717273
326 0.000000001829655
327 -0.000032938253961
328 -0.001117238974692
329 -0.000000000027172
330 -0.001785178652388
331 -0.27400841122567
332 -0.000005226354589
333 0.019724016494216
334 -0.000000004450535
335 -0.000250827869860
336 -0.015856984195064
337 0.000000000348627
338 0.000073873593790
339 0.001507118418667
340 0.000000002649520
341 0.000030512309271
342 0.008737244243646
343 0.000869113094787
344 0.000952138548946
345 -0.001821251643733
346 -0.000000000004672
347 -0.000000001021608
348 -0.000001160023287
349 0.001900493420194
350 0.001616348978325
351 -0.003516842398520
352 0.000000000032394
353 -0.000000002530189
354 0.000050423953733
355 0.000000000499885
356 -0.000007069411399
357 -0.000994523765131
358 0.000000000251413
359 -0.000001561594567
360 0.000650997031307
361 -0.000000000922079
362 0.000011046205236
363 0.000683296615136
364 0.000000000003814
365 -0.011008792023779
366 0.13193885075059
367 -0.000236276192364
368 -0.16966319930658
369 -0.000000031333292
370 -0.11573637268568
371 -0.000000034585633
372 0.000000007625752
373 0.027404780110534
374 0.000000008605185
375 0.000000004376182
376 -0.000660290287273
377 0.000000016615909
378 -0.004874221503451
379 0.009748443177566
380 -0.004874221674115
381 0.000000004329123
382 0.000000000008816
383 0.000000004135005
384 0.000417024780769
385 -0.000834050324221
386 0.000417025543452
387 0.000000001129712
388 -0.000000000038535
389 0.000000001891439
390 0.000000001213744
391 -0.002915150900973
392 0.000000000989603
393 -0.000000002083414
394 0.001955542514689
395 0.000000000535220
396 0.000000000455005
397 0.001955542832858
398 -0.000000001862912
399 -0.000000000004403
400 0.004201525942878
401 0.41526872265641
402 -0.000180244401631
403 -0.026606658771122
404 0.000000007205061
405 0.028981917850000
406 0.000000005535877
407 -0.000000000165783
408 -0.002078514500599
409 0.000000000272761
410 -0.000000004007949
411 -0.011739290076032
412 -0.000000006300362
413 -0.001380239122325
414 0.002760478197362
415 -0.001380239075037
416 0.000000001268051
417 -0.000000000002188
418 0.000000001243154
419 -0.002832264067468
420 0.005664528317339
421 -0.002832264249871
422 0.000000002733277
423 0.000000000005019
424 0.000000002373936
425 -0.000000000613388
426 0.001553863155748
427 -0.000000000549150
428 0.000000001094421
429 -0.001042363104488
430 -0.000000000249807
431 -0.000000000271475
432 -0.001042363081903
433 0.000000000986568
434 0.000000000000174
435 -0.014565833198313
436 0.19679238413345
437 -0.000210872481707
438 -0.20194380359995
439 -0.000000043781357
440 0.16112491087210
441 0.000000045121362
442 0.000000010321147
443 -0.037831845955204
444 -0.000000010810248
445 0.000000007700608
446 -0.004536359338730
447 -0.000000015917689
448 -0.006844005256777
449 0.013688010573977
450 -0.006844005317200
451 -0.000000006075151
452 0.000000000008912
453 0.000000005944366
454 -0.000886009363102
455 0.001772018486412
456 -0.000886009123311
457 -0.000000002632835
458 -0.000000000035879
459 0.000000002838682
460 0.000000001694130
461 0.004127162842717
462 -0.000000001661733
463 -0.000000002937201
464 -0.002768584886444
465 -0.000000000520075
466 0.000000000664287
467 -0.002768585115872
468 0.000000002749524
469 0.000000000004289
470 0.003944186103463
471 0.59718357730210
472 -0.000003407734365
473 -0.045003246208157
474 0.000000007936858
475 -0.033210565701877
476 -0.000000007047693
477 -0.000000000312928
478 0.003467440070740
479 0.000000000080570
480 -0.000000006576099
481 0.019351212444750
482 0.000000008157343
483 -0.001968443271413
484 0.003936886508797
485 -0.001968443237383
486 -0.000000001815340
487 -0.000000000001035
488 0.000000001821419
489 -0.003812026804553
490 0.007624053709202
491 -0.003812026904649
492 -0.000000003649215
493 0.000000000004375
494 0.000000003357548
495 -0.000000000857055
496 -0.002164786121419
497 0.000000000822125
498 0.000000001529816
499 0.001452182689712
500 0.000000000357960
501 -0.000000000379956
502 0.001452182664833
503 -0.000000001460957
504 -0.000000000000410
 Sym=     27.1
 Ene=       0.0000
 Spin= Alpha
 Occup=    1.980698
1 0.000000000483442
2 0.000000001439232
3 0.000000006905817
4 -0.000000009879754
5 0.000000014783765
6 -0.000000002300399
7 0.000000017654107
8 0.000000000444748
9 -0.000000000170151
10 -0.000000000392801
11 0.000000007900889
12 -0.000000003642911
13 -0.000000007231264
14 0.000000090910146
15 -0.000000004815353
16 -0.000000067860670
17 -0.000000058869900
18 0.000000003161947
19 0.000000044832438
20 0.000000001776840
21 0.000000000049555
22 -0.000000001391483
23 -0.000000026744986
24 0.000000001603238
25 0.000000019136902
26 0.026434252743236
27 0.000000005851193
28 -0.026434258594428
29 -0.000000000014137
30 -0.000000000076402
31 -0.000000002305865
32 0.015290913240297
33 0.000000002949379
34 -0.015290916189676
35 0.000000000001195
36 0.000000000220894
37 -0.000000002052559
38 0.004744240397064
39 0.000000001246099
40 -0.004744241643163
41 0.000000000000703
42 0.000000000105592
43 -0.000000000716335
44 0.090437079036364
45 0.000000018958312
46 -0.090437097994676
47 -0.000000000015880
48 -0.000000000177226
49 -0.000000004591829
50 -0.000000000004657
51 0.000000000002040
52 -0.000000000006092
53 -0.000000000011510
54 0.000000048006514
55 0.000000000008904
56 0.000000000017758
57 -0.000000048009251
58 -0.000000000000730
59 -0.000000000000807
60 -0.000000000352556
61 0.000000000160251
62 0.000000000539134
63 0.000000000183762
64 0.000002312890076
65 -0.000000000608408
66 0.000000000289242
67 -0.000002313105075
68 -0.000000000114917
69 0.000000000000504
70 0.000074503459197
71 0.000000000020189
72 -0.000074503469737
73 -0.000000000000266
74 -0.000000000001600
75 0.000000000000200
76 0.000000000024514
77 0.000000000002793
78 -0.000000000034649
79 -0.000130874303267
80 0.000000000026990
81 0.000130874267803
82 0.000000000013597
83 -0.000000000001600
84 0.000000000000088
85 0.011173172634263
86 -0.14903365956112
87 0.000049557220600
88 0.16543980540222
89 0.000000034583941
90 -0.000020201871960
91 -0.12507496559834
92 -0.000000008672661
93 -0.000014929230897
94 0.029452731128478
95 -0.000000011000434
96 -0.000006683086195
97 0.001870111789162
98 0.005248687782389
99 0.005278015747237
100 -0.010526703529626
101 0.000000000000789
102 0.000000004547361
103 -0.000000235163527
104 0.000176040845026
105 0.000365710115833
106 -0.000541750960860
107 0.000000000000625
108 0.000000002097202
109 0.000007855731750
110 -0.000000001237174
111 -0.000000624933675
112 -0.003129742101304
113 -0.000000000416809
114 0.000000900363214
115 0.002015637849634
116 0.000000002076652
117 -0.000000061926707
118 0.002183351804702
119 0.000000000000202
120 -0.002983854716423
121 -0.45498211941196
122 0.000000552522848
123 0.032306499093234
124 -0.000000006103054
125 -0.000017196111118
126 0.027194424271725
127 -0.000000000063026
128 0.000000380977983
129 -0.002457236735847
130 0.000000006154709
131 0.000020089683778
132 -0.014098523142985
133 0.001539531660447
134 0.001490798006276
135 -0.003030329666723
136 -0.000000000000047
137 0.000000001425456
138 0.000000734456900
139 0.002884479716209
140 0.003046127459162
141 -0.005930607175371
142 -0.000000000002328
143 0.000000002610900
144 0.000003273247637
145 0.000000000638958
146 0.000000142784184
147 0.001656811861413
148 0.000000000273125
149 -0.000000028209383
150 -0.001120638160964
151 -0.000000001130377
152 -0.000000163355702
153 -0.001102208207865
154 -0.000000000000266
155 -0.011173168718032
156 0.14903360777702
157 -0.000049557085509
158 -0.16543977921977
159 0.12507492484177
160 0.000020203055237
161 -0.000000045279169
162 -0.029452719469877
163 0.000014928408735
164 0.000000011079851
165 -0.001870108855704
166 0.000006677390440
167 0.000000010497638
168 0.010526700172481
169 -0.005278014166506
170 -0.005248686005974
171 0.000000234986532
172 -0.000000006164731
173 0.000000000022847
174 0.000541749377893
175 -0.000365709092035
176 -0.000176040285859
177 -0.000007854899307
178 -0.000000002147907
179 -0.000000000067296
180 0.003129741358766
181 0.000000625035681
182 0.000000001700358
183 -0.002183351340266
184 0.000000061838477
185 -0.000000002825893
186 -0.002015637317851
187 -0.000000900411840
188 0.000000000544623
189 0.000000000015334
190 0.002983853103029
191 0.45498196270899
192 -0.000000552387699
193 -0.032306483123517
194 -0.027194416379090
195 0.000017196651296
196 0.000000008838787
197 0.002457236115989
198 -0.000000381217906
199 -0.000000000162357
200 0.014098517772891
201 -0.000020089075677
202 -0.000000007524701
203 0.003030328640531
204 -0.001490797455970
205 -0.001539531184562
206 -0.000000734477885
207 -0.000000001912541
208 -0.000000000006167
209 0.005930604939594
210 -0.003046126530721
211 -0.002884478408872
212 -0.000003273258795
213 -0.000000003517793
214 0.000000000035754
215 -0.001656811249677
216 -0.000000142811511
217 -0.000000000869264
218 0.001102207810369
219 0.000000163400736
220 0.000000001536461
221 0.001120637737728
222 0.000000028201012
223 -0.000000000370220
224 -0.000000000001711
225 -0.011173170588298
226 0.14903364480425
227 -0.000049557263745
228 -0.16543979040863
229 -0.12507495120239
230 0.000020203105867
231 -0.000000045241141
232 0.029452726869979
233 0.000014928417573
234 0.000000011111530
235 0.001870113319635
236 0.000006677365541
237 0.000000010959926
238 0.010526702525435
239 -0.005278015543987
240 -0.005248686981448
241 -0.000000234987193
242 0.000000006139743
243 0.000000000022329
244 0.000541749434644
245 -0.000365707772219
246 -0.000176041662425
247 0.000007854906848
248 0.000000002249552
249 -0.000000000068777
250 -0.003129742163112
251 0.000000625035090
252 0.000000001678791
253 0.002183352098487
254 0.000000061839783
255 -0.000000002774093
256 0.002015637638773
257 -0.000000900412353
258 0.000000000521758
259 -0.000000000013770
260 0.002983853979233
261 0.45498206960736
262 -0.000000552383005
263 -0.032306492473418
264 0.027194419338152
265 0.000017196706551
266 0.000000008889026
267 -0.002457236370552
268 -0.000000381222043
269 -0.000000000141390
270 -0.014098521918531
271 -0.000020089105487
272 -0.000000007667578
273 0.003030329304445
274 -0.001490797762684
275 -0.001539531541761
276 0.000000734479162
277 0.000000001914854
278 -0.000000000006175
279 0.005930606051200
280 -0.003046127192140
281 -0.002884478859059
282 0.000003273263006
283 0.000000003490252
284 0.000000000035811
285 0.001656811579251
286 -0.000000142812755
287 -0.000000000862402
288 -0.001102208026344
289 0.000000163401815
290 0.000000001524471
291 -0.001120637963924
292 0.000000028201602
293 -0.000000000367437
294 0.000000000001348
295 0.011173175467866
296 -0.14903371362762
297 0.000049557409309
298 0.16543983319226
299 0.000000046443108
300 -0.000020203328075
301 0.12507500591414
302 -0.000000011671289
303 -0.000014927903712
304 -0.029452741744175
305 -0.000000015768195
306 -0.000006675687535
307 -0.001870115185182
308 0.005248689056995
309 0.005278017939278
310 -0.010526706996273
311 -0.000000000000199
312 -0.000000006057575
313 0.000000234900429
314 0.000176043675261
315 0.000365708043574
316 -0.000541751718836
317 0.000000000002219
318 -0.000000002627272
319 -0.000007854270335
320 -0.000000001599071
321 -0.000000625008512
322 0.003129743141830
323 -0.000000000571081
324 0.000000900386602
325 -0.002015638170308
326 0.000000002716460
327 -0.000000061849690
328 -0.002183352880039
329 0.000000000000413
330 -0.002983855841314
331 -0.45498227690395
332 0.000000552482638
333 0.032306512627288
334 -0.000000008055067
335 -0.000017196939084
336 -0.027194430093785
337 -0.000000000069761
338 0.000000381335980
339 0.002457237397542
340 0.000000008456795
341 0.000020089163333
342 0.014098528751053
343 0.001539532214639
344 0.001490798452839
345 -0.003030330667478
346 0.000000000000088
347 -0.000000001902950
348 -0.000000734493641
349 0.002884480326032
350 0.003046128680065
351 -0.005930609006097
352 -0.000000000003097
353 -0.000000003395684
354 -0.000003273176428
355 0.000000000841690
356 0.000000142819762
357 -0.001656812386874
358 0.000000000362304
359 -0.000000028199631
360 0.001120638506469
361 -0.000000001491549
362 -0.000000163413187
363 0.001102208567339
364 -0.000000000000224
365 -0.000000002446645
366 0.000000024688413
367 -0.000000000087627
368 -0.000000024261190
369 -0.000000000764811
370 -0.000000022936636
371 0.000000000307320
372 -0.000000000256160
373 0.000000004229838
374 0.000000000406066
375 -0.000000002917631
376 0.000000002768538
377 0.000000004134848
378 -0.000028370678497
379 0.000000001956741
380 0.000028368721755
381 0.000000000112302
382 0.000000000008146
383 -0.000000000031993
384 -0.000189886164570
385 0.000000000381144
386 0.000189885783427
387 -0.000000000394675
388 -0.000000000028061
389 -0.000000000272444
390 -0.000000000122370
391 -0.000000000772631
392 0.000000000109884
393 -0.000000000071929
394 0.000166151928353
395 -0.000000000259721
396 0.000000000236105
397 -0.000166150891759
398 0.000000000112297
399 -0.000000000006866
400 0.000000000704276
401 0.000000080238858
402 -0.000000000006711
403 -0.000000007141886
404 -0.000000000431387
405 0.000000006330117
406 0.000000000120498
407 -0.000000000317210
408 -0.000000000836780
409 0.000000000243591
410 0.000000001628554
411 -0.000000003578471
412 -0.000000002249098
413 0.000048480754228
414 0.000000000544144
415 -0.000048481298372
416 -0.000000000080871
417 -0.000000000000837
418 0.000000000101397
419 -0.000166123898533
420 0.000000000940306
421 0.000166122958227
422 0.000000000252551
423 0.000000000002287
424 -0.000000000478768
425 0.000000000012073
426 0.000000000298350
427 -0.000000000008227
428 0.000000000002203
429 0.000018284009604
430 0.000000000025866
431 -0.000000000018401
432 -0.000018284409882
433 -0.000000000014828
434 -0.000000000000250
435 -0.000000003518199
436 0.000000043749160
437 -0.000000000135460
438 -0.000000033517960
439 -0.000000000680560
440 0.000000037186897
441 -0.000000000432733
442 -0.000000000263852
443 -0.000000007957444
444 -0.000000000014093
445 -0.000000002925875
446 -0.000000005021020
447 -0.000000000810691
448 -0.000027757155748
449 0.000000003114757
450 0.000027754040990
451 -0.000000000108749
452 0.000000000007597
453 -0.000000000050406
454 -0.000180901799557
455 0.000000001070698
456 0.000180900728860
457 0.000000000404337
458 -0.000000000027187
459 -0.000000000631461
460 -0.000000000121699
461 0.000000001104651
462 0.000000000146554
463 -0.000000000072920
464 -0.000169667810302
465 -0.000000000029420
466 0.000000000236197
467 0.000169666328257
468 -0.000000000167203
469 0.000000000007369
470 0.000000000769655
471 0.000000134990606
472 0.000000000036247
473 -0.000000011841395
474 -0.000000000273155
475 -0.000000008110833
476 -0.000000000696277
477 -0.000000000327459
478 0.000000001088901
479 -0.000000000152560
480 0.000000001591186
481 0.000000005628826
482 0.000000001785418
483 0.000048836949899
484 0.000000000900778
485 -0.000048837850677
486 0.000000000080027
487 -0.000000000000215
488 0.000000000095441
489 -0.000166728488407
490 0.000000001624801
491 0.000166726863606
492 -0.000000000254171
493 0.000000000002000
494 -0.000000000442794
495 0.000000000012247
496 -0.000000000496530
497 -0.000000000001564
498 0.000000000002190
499 -0.000018601134819
500 -0.000000000015913
501 -0.000000000018621
502 0.000018601800984
503 0.000000000018012
504 0.000000000000924
 Sym=     28.1
 Ene=       0.0000
 Spin= Alpha
 Occup=    1.964125
1 -0.003252297340145
2 -0.009428876945384
3 -0.032612703435201
4 -0.23498608577570
5 0.013629529724880
6 -0.006025356501936
7 0.13711175668359
8 -0.000000000213550
9 -0.000052086504530
10 -0.000000000148167
11 -0.000000008667296
12 -0.000847940618600
13 -0.000000005609466
14 -0.000000075566591
15 -0.005353905647118
16 -0.000000047880170
17 0.000000063599545
18 0.005245062229138
19 0.000000038842893
20 -0.000000001547058
21 -0.000176056363818
22 -0.000000000802838
23 0.000000003723454
24 0.000860419647200
25 0.000000002828801
26 0.000453221631410
27 -0.000906459479515
28 0.000453237848105
29 -0.000000000727907
30 -0.000000000561266
31 -0.000000005069280
32 0.000091918947666
33 -0.000183847854029
34 0.000091928906363
35 -0.000000000101320
36 0.000000000198718
37 0.000000000045329
38 0.000023180421937
39 -0.000046362439740
40 0.000023182017803
41 -0.000000000023008
42 0.000000000111480
43 0.000000000265056
44 -0.000569670672156
45 0.001139355561852
46 -0.000569684889696
47 0.000000000163702
48 -0.000000000394125
49 -0.000000002181148
50 -0.000000000137894
51 -0.000002081548885
52 -0.000000000091851
53 0.000000000067096
54 0.000001396336377
55 0.000000000076694
56 0.000000000117909
57 0.000001396354506
58 0.000000000046536
59 0.000000000000215
60 0.000000000688785
61 0.000139456686522
62 0.000000000483750
63 -0.000000000292435
64 -0.000093550306717
65 0.000000000110972
66 -0.000000000631667
67 -0.000093550471871
68 -0.000000000759990
69 -0.000000000000937
70 -0.000268190795753
71 -0.000269930897732
72 -0.000268190739810
73 0.000000000002655
74 0.000000000002398
75 -0.000000000003582
76 0.000000000031990
77 -0.000000000003076
78 -0.000000000040254
79 0.000237083073645
80 0.000234026277207
81 0.000237082975374
82 0.000000000011087
83 0.000000000000910
84 0.000000000001242
85 0.000458784163332
86 -0.23891716720335
87 -0.002182187474066
88 0.096208523420863
89 0.000000046603723
90 0.000082725349124
91 -0.13674451616488
92 -0.000000007000865
93 -0.000088734446523
94 0.020710276231844
95 -0.000000006976685
96 0.000253884120357
97 0.034901245918311
98 0.004266361029663
99 0.004270534802245
100 -0.008536895831909
101 0.000000000002976
102 0.000000004353070
103 0.000011209409076
104 -0.000408570161539
105 -0.000459620760582
106 0.000868190922120
107 -0.000000000029122
108 0.000000000263190
109 -0.000010388442492
110 -0.000000001104841
111 0.000016994753026
112 -0.003058442143247
113 -0.000000000573052
114 -0.000003289785732
115 0.002048656292835
116 0.000000002055352
117 -0.000019511068084
118 0.002054674429694
119 0.000000000007479
120 0.007326897682969
121 0.12373400809863
122 0.001707021725827
123 0.064354608794216
124 -0.000000073904809
125 0.000152969586003
126 0.33131783557625
127 0.000000003921136
128 0.000030687834672
129 -0.014302813144318
130 0.000000011364195
131 -0.000056764927664
132 -0.050362416686082
133 0.002807064698523
134 0.002806555065917
135 -0.005613619764440
136 0.000000000000312
137 0.000000002367387
138 -0.000003041082941
139 0.004919406381787
140 0.004924252319399
141 -0.009843658701187
142 0.000000000010785
143 0.000000003773428
144 -0.000026907796408
145 0.000000000642854
146 -0.000003914259663
147 0.001844551259951
148 0.000000000288332
149 -0.000001412982902
150 -0.001237091095772
151 -0.000000001150811
152 0.000006664513315
153 -0.001237634107369
154 -0.000000000002875
155 0.000458783864444
156 -0.23891721345657
157 -0.002182187899908
158 0.096208542360981
159 -0.13674452700412
160 0.000082721314180
161 0.000000058619493
162 0.020710278269777
163 -0.000088732858502
164 -0.000000007812118
165 0.034901253815294
166 0.000253884956032
167 -0.000000013095508
168 -0.008536897183532
169 0.004270535544056
170 0.004266361639476
171 0.000011209337193
172 0.000000005571759
173 0.000000000012779
174 0.000868193084409
175 -0.000459621839522
176 -0.000408571244887
177 -0.000010390330506
178 0.000000000497435
179 -0.000000000249351
180 -0.003058442440145
181 0.000016994804195
182 -0.000000001501939
183 0.002054674598522
184 -0.000019511028978
185 0.000000002889159
186 0.002048656522338
187 -0.000003289893488
188 -0.000000000874097
189 0.000000000072766
190 0.007326898756156
191 0.12373403003003
192 0.001707021939652
193 0.064354613391942
194 0.33131788195815
195 0.000152961537559
196 -0.000000104569229
197 -0.014302814962175
198 0.000030688008518
199 0.000000004885102
200 -0.050362421795486
201 -0.000056763702092
202 0.000000016234011
203 -0.005613620565163
204 0.002806555453864
205 0.002807065111299
206 -0.000003040964370
207 0.000000003232870
208 -0.000000000005850
209 -0.009843660035833
210 0.004924253002720
211 0.004919407033113
212 -0.000026907604736
213 0.000000005489944
214 0.000000000028855
215 0.001844551483761
216 -0.000003914211623
217 0.000000000910897
218 -0.001237634273772
219 0.000006664424402
220 -0.000000001634677
221 -0.001237091229641
222 -0.000001412958441
223 0.000000000412580
224 0.000000000004708
225 0.000458785757116
226 -0.23891749853752
227 -0.002182190151312
228 0.096208640605235
229 0.13674475907642
230 0.000082721514894
231 0.000000058953675
232 -0.020710314645890
233 -0.000088732679279
234 -0.000000007545379
235 -0.034901310741062
236 0.000253884873857
237 -0.000000013568019
238 -0.008536909435154
239 0.004270541697473
240 0.004266367737680
241 -0.000011209339468
242 -0.000000005585297
243 0.000000000012445
244 0.000868194859540
245 -0.000459623056352
246 -0.000408571803188
247 0.000010390375087
248 -0.000000000285379
249 -0.000000000249120
250 0.003058447763548
251 0.000016994797933
252 -0.000000001529469
253 -0.002054678215705
254 -0.000019511010667
255 0.000000002949987
256 -0.002048660047250
257 -0.000003289903398
258 -0.000000000897989
259 -0.000000000072858
260 0.007326908320337
261 0.12373417641046
262 0.001707024364812
263 0.064354707777052
264 -0.33131834648396
265 0.000152961524648
266 -0.000000104280152
267 0.014302834571907
268 0.000030687991574
269 0.000000004843186
270 0.050362493583240
271 -0.000056763724820
272 0.000000016390939
273 -0.005613628443391
274 0.002806559384631
275 0.002807069058760
276 0.000003040969655
277 -0.000000003231605
278 -0.000000000005525
279 -0.009843674481671
280 0.004924260267640
281 0.004919414214031
282 0.000026907614576
283 -0.000000005477612
284 0.000000000030866
285 -0.001844554170818
286 -0.000003914209497
287 0.000000000918209
288 0.001237636072031
289 0.000006664420387
290 -0.000000001648164
291 0.001237093036446
292 -0.000001412957280
293 0.000000000416257
294 -0.000000000004802
295 0.000458785382592
296 -0.23891734782441
297 -0.002182188873875
298 0.096208585217060
299 0.000000062660184
300 0.000082720894219
301 0.13674466380399
302 -0.000000008925108
303 -0.000088731633131
304 -0.020710299538658
305 -0.000000012119644
306 0.000253884235157
307 -0.034901282888874
308 0.004266364918123
309 0.004270538666824
310 -0.008536903584948
311 0.000000000002932
312 -0.000000005742142
313 -0.000011209340516
314 -0.000408572041111
315 -0.000459619758858
316 0.000868191799969
317 -0.000000000030859
318 -0.000000000807638
319 0.000010391484835
320 -0.000000001565367
321 0.000016994749390
322 0.003058445490864
323 -0.000000000783589
324 -0.000003289964855
325 -0.002048658955069
326 0.000000002883750
327 -0.000019510884083
328 -0.002054676258761
329 -0.000000000007772
330 0.007326903782210
331 0.12373410090240
332 0.001707023259602
333 0.064354668407211
334 -0.000000097895389
335 0.000152959342356
336 -0.33131813061525
337 0.000000004961999
338 0.000030687988738
339 0.014302825553295
340 0.000000015404467
341 -0.000056763002746
342 0.050362462180481
343 0.002807067176396
344 0.002806557591649
345 -0.005613624768045
346 0.000000000000052
347 -0.000000003144767
348 0.000003040928658
349 0.004919411054393
350 0.004924256856104
351 -0.009843667910496
352 0.000000000014651
353 -0.000000005148011
354 0.000026907583405
355 0.000000000873314
356 -0.000003914180901
357 -0.001844552977781
358 0.000000000393917
359 -0.000001412940516
360 0.001237092204514
361 -0.000000001565590
362 0.000006664365259
363 0.001237635303337
364 0.000000000004032
365 -0.005859319040498
366 -0.25272484669092
367 -0.001447549956440
368 0.098067465810101
369 0.000000044938887
370 0.14159856598818
371 0.000000053841654
372 -0.000000006510845
373 -0.021164156139554
374 -0.000000007023444
375 -0.000000005840869
376 -0.035191313331870
377 -0.000000012163425
378 0.004455705984366
379 -0.008911411783268
380 0.004455705798902
381 -0.000000004425486
382 0.000000000000941
383 -0.000000004532378
384 -0.000480286694256
385 0.000960571436731
386 -0.000480284742474
387 0.000000000567771
388 -0.000000000026845
389 -0.000000001606305
390 -0.000000001101142
391 0.003283082687701
392 -0.000000001374740
393 0.000000002126534
394 -0.002202359034783
395 -0.000000000600301
396 -0.000000000649196
397 -0.002202358604489
398 0.000000002444708
399 -0.000000000010446
400 0.011520253636327
401 0.13104111090663
402 0.001777247815559
403 0.068265717173934
404 -0.000000085694419
405 -0.35273110547506
406 -0.000000072141190
407 0.000000004051555
408 0.014381143867362
409 0.000000003420139
410 0.000000012605785
411 0.053509667793527
412 0.000000011558648
413 0.003018004068635
414 -0.006036008205420
415 0.003018004136785
416 -0.000000002645303
417 -0.000000000000786
418 -0.000000002430222
419 0.005261689082992
420 -0.010523378007966
421 0.005261688924974
422 -0.000000004259617
423 0.000000000001606
424 -0.000000003997916
425 0.000000000665960
426 -0.001855453992729
427 0.000000000641567
428 -0.000000001195815
429 0.001244676367408
430 0.000000000286136
431 0.000000000302336
432 0.001244676386712
433 -0.000000001146888
434 -0.000000000001306
435 0.000370359405179
436 -0.22798861995721
437 -0.002046908709061
438 0.090001103252284
439 0.000000040464201
440 -0.12743651146442
441 -0.000000043645186
442 -0.000000006111634
443 0.019262819350258
444 0.000000003883798
445 -0.000000004842428
446 0.032752519804045
447 0.000000018181631
448 0.004022328454365
449 -0.008044656749564
450 0.004022328295198
451 0.000000004044581
452 0.000000000001783
453 -0.000000003722188
454 -0.000350348939986
455 0.000700696319172
456 -0.000350347379186
457 -0.000000000597956
458 -0.000000000025928
459 -0.000000001933492
460 -0.000000000940512
461 -0.002863880288109
462 0.000000001298589
463 0.000000001840186
464 0.001921149480803
465 0.000000000705856
466 -0.000000000578357
467 0.001921149121378
468 -0.000000002448096
469 0.000000000011502
470 0.006941801952940
471 0.11820033446609
472 0.001625884098321
473 0.061202389992800
474 -0.000000075354281
475 0.31308802981610
476 0.000000071858291
477 0.000000003924807
478 -0.013549782082623
479 -0.000000002610712
480 0.000000011277972
481 -0.047852592167018
482 -0.000000012025688
483 0.002652531539525
484 -0.005305063141028
485 0.002652531601503
486 0.000000002314957
487 -0.000000000000013
488 -0.000000002225092
489 0.004635367869963
490 -0.009270735612763
491 0.004635367742799
492 0.000000003668488
493 0.000000000000565
494 -0.000000004235775
495 0.000000000619655
496 0.001738614310586
497 -0.000000000692247
498 -0.000000001112747
499 -0.001166297929637
500 -0.000000000311672
501 0.000000000281393
502 -0.001166297941437
503 0.000000001240419
504 0.000000000001629
 Sym=     29.1
 Ene=       0.0000
 Spin= Alpha
 Occup=    1.964003
1 -0.000178550419784
2 -0.000532370314968
3 -0.002514466378427
4 -0.010374094223861
5 0.001518732389454
6 -0.000474243502027
7 0.006792390763238
8 0.000000000026516
9 -0.000033211113126
10 -0.000000000109424
11 -0.000000000994465
12 0.003954008459779
13 0.000000033528702
14 -0.000000055906929
15 0.24071823712640
16 0.000001630037233
17 0.000000042417261
18 -0.18096743064305
19 -0.000001212640998
20 -0.000000001474750
21 0.006363066544969
22 0.000000040856016
23 0.000000010889181
24 -0.050629664089033
25 -0.000000339191941
26 -0.000139398536249
27 0.000278797458978
28 -0.000139398922730
29 0.000000004339387
30 -0.000000000022917
31 0.000000007118208
32 -0.000039628730783
33 0.000079258167106
34 -0.000039629436322
35 0.000000001617612
36 0.000000000007621
37 -0.000000000403701
38 -0.000012154455617
39 0.000024309209504
40 -0.000012154753887
41 0.000000000095483
42 0.000000000004368
43 -0.000000000051730
44 0.000820971855321
45 -0.001641957668474
46 0.000820985813153
47 -0.000000001915456
48 -0.000000000012087
49 -0.000000002608431
50 -0.000000000080550
51 0.000322960718171
52 0.000000002248491
53 0.000000000052469
54 -0.000216648631667
55 -0.000000001405313
56 0.000000000055601
57 -0.000216648640269
58 -0.000000001611354
59 -0.000000000000510
60 0.000000000733694
61 -0.003055298922742
62 -0.000000020253314
63 -0.000000000493666
64 0.002049556822986
65 0.000000013443233
66 -0.000000000490687
67 0.002049556826714
68 0.000000013729439
69 -0.000000000000444
70 -0.000007477204733
71 -0.000005831461498
72 -0.000007477206346
73 -0.000000000068527
74 -0.000000000000663
75 0.000000000088699
76 -0.000000000014682
77 0.000000000000579
78 0.000000000013473
79 0.000005121829914
80 0.000008012778445
81 0.000005121832748
82 0.000000000001622
83 0.000000000000113
84 -0.000000000027064
85 0.000002180522460
86 -0.008051329606830
87 -0.000086284863867
88 0.002946984482855
89 0.000000001945721
90 -0.000812449458011
91 -0.005194294659707
92 -0.000000000926405
93 0.002861375024308
94 0.000699503787450
95 0.000000002360918
96 -0.011292587290726
97 0.001354800223669
98 0.000157731933689
99 0.000149411851979
100 -0.000307143785668
101 -0.000000000093432
102 0.000000000275977
103 -0.000511034038923
104 -0.000041515761238
105 0.000036623530865
106 0.000004892230373
107 0.000000000732112
108 -0.000000000143359
109 0.000825915553949
110 0.000000000077881
111 -0.000528557908684
112 -0.000116015459034
113 -0.000000000037707
114 0.000072269307031
115 0.000082593161961
116 -0.000000000066780
117 0.000636865541287
118 0.000073057909744
119 -0.000000000212307
120 0.000256729588670
121 0.004122772497098
122 0.000058143930611
123 0.002426219171461
124 -0.000000001133129
125 -0.006257582306580
126 0.011737790127730
127 0.000000000404588
128 -0.001153870393997
129 -0.000533577939795
130 -0.000000000043525
131 0.001954545385536
132 -0.001834067655024
133 0.000099550371978
134 0.000100222477735
135 -0.000199772849713
136 0.000000000005730
137 0.000000000069316
138 0.000060646195838
139 0.000173017809415
140 0.000169009590129
141 -0.000342027399544
142 -0.000000000308168
143 -0.000000000023363
144 0.000679281359991
145 -0.000000000004382
146 0.000115190957222
147 0.000065326708566
148 0.000000000000300
149 0.000042455858197
150 -0.000043890277167
151 0.000000000005580
152 -0.000197000744642
153 -0.000043754699493
154 0.000000000091127
155 0.000002161897976
156 -0.008048812230226
157 -0.000086254926503
158 0.002946040600239
159 -0.005192171022364
160 -0.000812450810237
161 -0.000000004923951
162 0.000699190446961
163 0.002861376816590
164 0.000000019331913
165 0.001354202419431
166 -0.011292588627711
167 -0.000000078927135
168 -0.000307030449824
169 0.000149355204894
170 0.000157675244930
171 -0.000511034075622
172 -0.000000003295380
173 0.000000000070524
174 0.000004875017492
175 0.000036632860078
176 -0.000041507877570
177 0.000825913982041
178 0.000000006489899
179 0.000000000021915
180 -0.000115969895401
181 -0.000528557883039
182 -0.000000003531765
183 0.000073026980410
184 0.000636865583461
185 0.000000004333638
186 0.000082562961267
187 0.000072269230450
188 0.000000000404723
189 -0.000000000158841
190 0.000256641009827
191 0.004121489220439
192 0.000058124486265
193 0.002425418733448
194 0.011733602940598
195 -0.006257584499132
196 -0.000000045773949
197 -0.000533396617751
198 -0.001153870300769
199 -0.000000007823379
200 -0.001833436326113
201 0.001954546271866
202 0.000000014134131
203 -0.000199701562456
204 0.000100186839763
205 0.000099514722693
206 0.000060646245079
207 0.000000000520456
208 -0.000000000017395
209 -0.000341899458205
210 0.000168945632703
211 0.000172953825501
212 0.000679281435655
213 0.000000004930432
214 -0.000000000292995
215 0.000065302582451
216 0.000115190992709
217 0.000000000810188
218 -0.000043738556413
219 -0.000197000805351
220 -0.000000001389465
221 -0.000043874051667
222 0.000042455871295
223 0.000000000302484
224 0.000000000118986
225 0.000002163218855
226 -0.008048991535229
227 -0.000086257069173
228 0.002946108815207
229 0.005192322109938
230 -0.000812450986301
231 -0.000000004913859
232 -0.000699212585146
233 0.002861372935179
234 0.000000019341384
235 -0.001354244283850
236 -0.011292589067580
237 -0.000000078940818
238 -0.000307038529143
239 0.000149359260945
240 0.000157679268198
241 0.000511034359370
242 0.000000003295509
243 0.000000000070787
244 0.000004876195203
245 0.000036632200602
246 -0.000041508395805
247 -0.000825916693241
248 -0.000000006480298
249 0.000000000023483
250 0.000115973130231
251 -0.000528557950199
252 -0.000000003531504
253 -0.000073029152271
254 0.000636865349371
255 0.000000004334373
256 -0.000082565129385
257 0.000072269554645
258 0.000000000403636
259 0.000000000158574
260 0.000256647304024
261 0.004121580553762
262 0.000058125874796
263 0.002425476101978
264 -0.011733901044946
265 -0.006257585013012
266 -0.000000045765140
267 0.000533409581720
268 -0.001153870252002
269 -0.000000007823721
270 0.001833481341596
271 0.001954545407081
272 0.000000014141324
273 -0.000199706638716
274 0.000100189376164
275 0.000099517262552
276 -0.000060646253868
277 -0.000000000520340
278 -0.000000000016500
279 -0.000341908554249
280 0.000168950192831
281 0.000172958361418
282 -0.000679281448038
283 -0.000000004928974
284 -0.000000000293984
285 -0.000065304298479
286 0.000115190927000
287 0.000000000810067
288 0.000043739709127
289 -0.000197000680706
290 -0.000000001389415
291 0.000043875201245
292 0.000042455834808
293 0.000000000302596
294 -0.000000000119467
295 0.000002144774224
296 -0.008046481431143
297 -0.000086227136021
298 0.002945141882378
299 0.000000002529326
300 -0.000812452269785
301 0.005190205770867
302 -0.000000000989940
303 0.002861374696835
304 -0.000698899694072
305 0.000000002178691
306 -0.011292587039191
307 -0.001353655135832
308 0.000157622710616
309 0.000149302860818
310 -0.000306925571434
311 -0.000000000102610
312 -0.000000000326686
313 0.000511033968313
314 -0.000041499758118
315 0.000036641212445
316 0.000004858545673
317 0.000000000805047
318 0.000000000120222
319 -0.000825915535566
320 0.000000000059332
321 -0.000528557774940
322 0.000115927961079
323 -0.000000000044710
324 0.000072269327696
325 -0.000082535069433
326 -0.000000000034892
327 0.000636865341184
328 -0.000072998611446
329 0.000000000242688
330 0.000256559037781
331 0.004120301513289
332 0.000058106498901
333 0.002424680973396
334 -0.000000001982721
335 -0.006257582260500
336 -0.011729727458530
337 0.000000000441244
338 -0.001153870327255
339 0.000533229178301
340 0.000000000105731
341 0.001954545922469
342 0.001832853770784
343 0.000099481729972
344 0.000100153845742
345 -0.000199635575714
346 0.000000000003115
347 -0.000000000097082
348 -0.000060646236255
349 0.000172894479638
350 0.000168886376359
351 -0.000341780855997
352 -0.000000000399627
353 -0.000000000023595
354 -0.000679281506028
355 0.000000000004264
356 0.000115190953402
357 -0.000065280236929
358 0.000000000003720
359 0.000042455855770
360 0.000043859028530
361 -0.000000000009441
362 -0.000197000737090
363 0.000043723599886
364 -0.000000000121607
365 0.006045413458892
366 0.35356656347882
367 0.003042627618875
368 -0.13243881269919
369 -0.000000083800347
370 -0.29314604783114
371 -0.000000097280877
372 0.000000008994082
373 0.042451156510740
374 0.000000029607532
375 0.000000030563997
376 0.080215148465678
377 -0.000000049847509
378 -0.007950064672811
379 0.015900129400043
380 -0.007950064727232
381 0.000000007189304
382 0.000000000000883
383 0.000000010716443
384 0.001197324505783
385 -0.002394649262744
386 0.001197324756961
387 0.000000001883185
388 0.000000000000698
389 -0.000000002970314
390 0.000000002605537
391 -0.006502691099238
392 -0.000000001176835
393 -0.000000004567947
394 0.004362137777376
395 0.000000001534916
396 0.000000001072252
397 0.004362137823372
398 0.000000000043974
399 -0.000000000000188
400 -0.017708852269156
401 -0.18101543662589
402 -0.002669068999836
403 -0.11248960388025
404 0.000000152537114
405 0.59387129881812
406 0.000000098407226
407 -0.000000005313719
408 -0.024335668843275
409 -0.000000013201640
410 -0.000000023836817
411 -0.088954818238485
412 -0.000000008670766
413 -0.005088563398942
414 0.010177126737308
415 -0.005088563338366
416 0.000000004562416
417 0.000000000000398
418 0.000000003994238
419 -0.009062825816024
420 0.018125651711593
421 -0.009062825895570
422 0.000000008293961
423 -0.000000000000015
424 0.000000003102122
425 -0.000000001271395
426 0.003234036992396
427 -0.000000000415543
428 0.000000002273116
429 -0.002169457970937
430 -0.000000000247371
431 -0.000000000567360
432 -0.002169457963110
433 0.000000000804880
434 -0.000000000000395
435 0.002676375830315
436 -0.36932285217414
437 -0.004502538648829
438 0.14485452658106
439 0.000000088840210
440 -0.31099015569742
441 -0.000000099795790
442 -0.000000011365873
443 0.045817085847700
444 0.000000031017546
445 -0.000000026575282
446 0.086192190823989
447 -0.000000045824635
448 0.008316482575127
449 -0.016632965257041
450 0.008316482681914
451 0.000000007769110
452 0.000000000000085
453 -0.000000011222119
454 -0.001418897316401
455 0.002837795407651
456 -0.001418898091249
457 0.000000001229065
458 -0.000000000001824
459 0.000000002612183
460 -0.000000002379732
461 -0.006610951019505
462 -0.000000001079885
463 0.000000004317376
464 0.004434760746611
465 0.000000001547406
466 -0.000000001124631
467 0.004434760778710
468 -0.000000000098588
469 0.000000000000587
470 0.012975813585453
471 0.18810859115981
472 0.002849759949149
473 0.11645254276460
474 -0.000000155100554
475 0.61368166593190
476 0.000000102388670
477 0.000000006537677
478 -0.026541875288681
479 -0.000000013686027
480 0.000000023842995
481 -0.092176683931904
482 -0.000000010443733
483 0.005227120592360
484 -0.010454241118827
485 0.005227120526467
486 0.000000004664939
487 0.000000000000181
488 -0.000000004121296
489 0.009379261072437
490 -0.018758522263408
491 0.009379261190972
492 0.000000008247813
493 0.000000000000239
494 -0.000000003410687
495 0.000000001331192
496 0.003530445205677
497 -0.000000000522097
498 -0.000000002384112
499 -0.002368294644628
500 -0.000000000294183
501 0.000000000598130
502 -0.002368294637812
503 0.000000000994649
504 0.000000000000053
 Sym=     30.1
 Ene=       0.0000
 Spin= Alpha
 Occup=    1.963997
1 0.000000001969190
2 0.000000005791223
3 0.000000025059897
4 0.000000129848513
5 -0.000000018516506
6 0.000000005878383
7 -0.000000077140156
8 0.000054533061467
9 0.000000000005135
10 0.000003953574334
11 -0.004074158474184
12 0.000000001177627
13 -0.000295374133011
14 -0.24670061228398
15 0.000000054635865
16 -0.017885657076021
17 0.18378672427706
18 -0.000000041817730
19 0.013324431694614
20 -0.006388475083692
21 0.000000001450219
22 -0.000463161015396
23 0.052528820812194
24 -0.000000011059777
25 0.003808311747624
26 0.000000000234993
27 -0.000000000601672
28 0.000000000366679
29 -0.001025822414337
30 -0.000000005323655
31 -0.000074371514449
32 0.000000001557395
33 -0.000000001639094
34 0.000000000081698
35 -0.000043482272882
36 -0.000000000645042
37 -0.000003152374049
38 0.000000000488215
39 -0.000000000551851
40 0.000000000063636
41 -0.000027258294659
42 0.000000000470645
43 -0.000001976187149
44 0.000000005576511
45 0.000000008512103
46 -0.000000014088614
47 -0.000095630485880
48 -0.000000002419587
49 -0.000006933155293
50 -0.000327328146151
51 0.000000000081296
52 -0.000023731099697
53 0.000219440733152
54 -0.000000000049801
55 0.000015929285987
56 0.000219716058294
57 -0.000000000059269
58 0.000015909325275
59 0.000000000002074
60 0.003022504576531
61 -0.000000000795662
62 0.000219129700195
63 -0.002028993644151
64 0.000000000507588
65 -0.000146892565349
66 -0.002026121773105
67 0.000000000559905
68 -0.000147100777966
69 -0.000000000021820
70 0.000000000107238
71 0.000000000088517
72 0.000000000093098
73 -0.000000468967327
74 -0.000000000092697
75 0.000000365889903
76 0.000000026526037
77 0.000000000072295
78 -0.000000033998837
79 -0.000000000090165
80 -0.000000000098212
81 -0.000000000065326
82 0.000000010025813
83 0.000000000027373
84 0.000000138292875
85 -0.000193458950907
86 0.026229519121217
87 0.000318977321523
88 -0.010043266477797
89 0.001006777720060
90 -0.000014873372878
91 0.022135098480475
92 -0.002875686119649
93 -0.000000343309054
94 -0.003256312562373
95 0.011442255846149
96 0.000003969329640
97 -0.006205523228184
98 -0.000591804063134
99 -0.000591973999840
100 0.001183778062974
101 -0.000001799619760
102 0.000514967134837
103 0.000000298737602
104 0.000096256704813
105 0.000094955442187
106 -0.000191212147000
107 -0.000002112190281
108 -0.000830638065882
109 -0.000001340847679
110 0.000524110380020
111 0.000000516473250
112 0.000471738915668
113 -0.000071697355596
114 0.000000079670218
115 -0.000316598827937
116 -0.000631470506867
117 -0.000000772591796
118 -0.000316305341903
119 0.000001333637243
120 -0.000922518227731
121 -0.013357256599245
122 -0.000202035355579
123 -0.008311126338709
124 0.006366518595413
125 0.000000622280247
126 -0.043638196324417
127 0.001163066859291
128 0.000000239449073
129 0.001890837494619
130 -0.002032736629851
131 0.000003778145001
132 0.006563744565835
133 -0.000371597048311
134 -0.000371618290770
135 0.000743215339080
136 -0.000000073378516
137 -0.000064196698746
138 0.000000282775747
139 -0.000666157479661
140 -0.000666379752447
141 0.001332537232107
142 -0.000000515418559
143 -0.000682243842765
144 0.000000551428847
145 -0.000115710652385
146 0.000000002779560
147 -0.000251146405373
148 -0.000042761589256
149 -0.000000000767769
150 0.000168432270080
151 0.000198003719929
152 -0.000000002961402
153 0.000168515990752
154 0.000000186175188
155 -0.002668419368265
156 0.36178846376331
157 0.004399713516090
158 -0.13852856597152
159 0.30531357551178
160 -0.000205143515642
161 0.000072872469455
162 -0.044914921809184
163 -0.000004745018223
164 -0.000208471010260
165 -0.085593918281643
166 0.000054784755752
167 0.000829596622309
168 0.016328068871057
169 -0.008165206097149
170 -0.008162862773909
171 0.000004122306886
172 0.000037324781791
173 -0.000000130442511
174 -0.002637427152604
175 0.001309733925097
176 0.001327693227507
177 -0.000018495994174
178 -0.000060223182074
179 -0.000000153205420
180 0.006506787395001
181 0.000007125573988
182 0.000038000983754
183 -0.004362859008949
184 -0.000010658638154
185 -0.000045787112651
186 -0.004366912349269
187 0.000001098677464
188 -0.000005196557081
189 0.000000096704772
190 -0.012724457133858
191 -0.18423901735034
192 -0.002786712278948
193 -0.11463695227021
194 -0.60190970044711
195 0.000008614209264
196 0.000461766898860
197 0.026080666925569
198 0.000003306265617
199 0.000084313586198
200 0.090534947185606
201 0.000052105509081
202 -0.000147403746948
203 0.010251306341415
204 -0.005125799619627
205 -0.005125506721788
206 0.000003900043227
207 -0.000004660256370
208 -0.000000005323057
209 0.018379936663249
210 -0.009191497933563
211 -0.009188438729685
212 0.000007603366522
213 -0.000049473025047
214 -0.000000037363667
215 -0.003464110243084
216 0.000000037916708
217 -0.000008390703143
218 0.002324371882470
219 -0.000000040123773
220 0.000014358282296
221 0.002323219708584
222 -0.000000010746829
223 -0.000003100972732
224 0.000000013493089
225 0.002668418059014
226 -0.36178821922048
227 -0.004399710619715
228 0.13852845361729
229 0.30531341991300
230 0.000205143201975
231 0.000073110287815
232 -0.044914901953343
233 0.000004746451700
234 -0.000208499824746
235 -0.085593873097858
236 -0.000054790099974
237 0.000829516573585
238 -0.016328059483428
239 0.008165201436196
240 0.008162858047231
241 0.000004122546173
242 -0.000037344973031
243 -0.000000130517176
244 0.002637427522765
245 -0.001309734461274
246 -0.001327693061491
247 -0.000018496400184
248 0.000060218359077
249 -0.000000153002537
250 0.006506783896775
251 -0.000007125836418
252 0.000037994353413
253 -0.004362856609619
254 0.000010658944462
255 -0.000045775265509
256 -0.004366910055235
257 -0.000001098631685
258 -0.000005199508686
259 -0.000000096674365
260 0.012724448795703
261 0.18423888884319
262 0.002786710742802
263 0.11463688549636
264 -0.60190934316274
265 -0.000008617167695
266 0.000461370200175
267 0.026080650492085
268 -0.000003306817191
269 0.000084329720627
270 0.090534893169782
271 -0.000052104632803
272 -0.000147340398950
273 -0.010251300288075
274 0.005125796586548
275 0.005125503701528
276 0.000003900017273
277 0.000004648154994
278 -0.000000005315917
279 -0.018379926546168
280 0.009191492872173
281 0.009188433673995
282 0.000007603049850
283 0.000049451426270
284 -0.000000037379681
285 -0.003464108254302
286 -0.000000037861769
287 -0.000008387183254
288 0.002324370531402
289 0.000000040030626
290 0.000014351984647
291 0.002323218391421
292 0.000000010766268
293 -0.000003099397509
294 -0.000000013503784
295 0.000193458804385
296 -0.026229353449019
297 -0.000318975656975
298 0.010043195432790
299 0.001006794151989
300 0.000014872476234
301 0.022134993396705
302 -0.002875683486785
303 0.000000344793434
304 -0.003256295969575
305 0.011442248831322
306 -0.000003974746809
307 -0.006205490943632
308 0.000591800846520
309 0.000591970692909
310 -0.001183771539429
311 -0.000001799775053
312 -0.000514968716644
313 0.000000298995765
314 -0.000096256788182
315 -0.000094953973199
316 0.000191210761381
317 -0.000002111643433
318 0.000830640975174
319 -0.000001341114288
320 0.000524109920774
321 -0.000000516745224
322 0.000471737126601
323 -0.000071697929729
324 -0.000000079634962
325 -0.000316598028603
326 -0.000631469316590
327 0.000000772921430
328 -0.000316303740951
329 -0.000001333665219
330 0.000922512062371
331 0.013357169428590
332 0.000202034515951
333 0.008311090995633
334 0.006366494531678
335 -0.000000626316672
336 -0.043637962630536
337 0.001163067670805
338 -0.000000239997192
339 0.001890826569884
340 -0.002032731235522
341 -0.000003777094564
342 0.006563711132663
343 0.000371595074556
344 0.000371616288631
345 -0.000743211363187
346 -0.000000073368736
347 0.000064195944314
348 0.000000282732185
349 0.000666154891249
350 0.000666376043476
351 -0.001332530934725
352 -0.000000515502047
353 0.000682242511986
354 0.000000551052357
355 -0.000115710339775
356 -0.000000002716722
357 -0.000251145343479
358 -0.000042761442952
359 0.000000000790822
360 0.000168431785808
361 0.000198003154215
362 0.000000002854043
363 0.000168515050342
364 -0.000000186191334
365 0.000000003477265
366 0.000000164071941
367 0.000000001305182
368 -0.000000086527160
369 0.000595452372883
370 -0.000000116802945
371 0.000043169832113
372 -0.002851351075145
373 0.000000018246220
374 -0.000206721234274
375 0.011407850626959
376 0.000000027608011
377 0.000827062316696
378 -0.000000003293904
379 0.000000006751372
380 -0.000000003457468
381 -0.000462480110920
382 0.000000000155651
383 -0.000033529524919
384 -0.000000000042765
385 -0.000000001537645
386 0.000000001580410
387 0.000923598166188
388 -0.000000000881742
389 0.000066960256454
390 0.000532962748386
391 -0.000000002120467
392 0.000038639470938
393 -0.000647692300895
394 0.000000001098384
395 -0.000004882988109
396 -0.000067352260025
397 0.000000001746522
398 -0.000046957302070
399 -0.000000000231859
400 -0.000000008261392
401 -0.000000084789978
402 -0.000000001029726
403 -0.000000041210350
404 0.005005650531546
405 0.000000252565616
406 0.000362906644564
407 0.001169258894795
408 -0.000000010349951
409 0.000084770553001
410 -0.001931296581466
411 -0.000000035582506
412 -0.000140017830088
413 -0.000000002175826
414 0.000000004342520
415 -0.000000002166694
416 0.000044496388019
417 -0.000000000012324
418 0.000003225960493
419 -0.000000003533761
420 0.000000007518986
421 -0.000000003985225
422 0.000627025376890
423 0.000000000337273
424 0.000045458956061
425 -0.000110257892762
426 0.000000001263708
427 -0.000007993630713
428 0.000188229509203
429 -0.000000000774669
430 -0.000002921945281
431 -0.000040303023241
432 -0.000000000920773
433 0.000013646526279
434 0.000000000097502
435 0.000000000744121
436 -0.000000017219133
437 -0.000000000295357
438 -0.000000016368012
439 0.000872439864809
440 -0.000000032502546
441 0.000063251278478
442 -0.002883582805304
443 0.000000003642931
444 -0.000209058013177
445 0.011509047111687
446 0.000000013294154
447 0.000834399040326
448 0.000000000733629
449 -0.000000001303999
450 0.000000000570370
451 0.000521521954337
452 0.000000000123402
453 0.000037810027568
454 -0.000000000799855
455 -0.000000000184248
456 0.000000000984103
457 -0.000809935680507
458 -0.000000000698724
459 -0.000058719786196
460 0.000525940011720
461 -0.000000001121331
462 0.000038130330955
463 -0.000635490056975
464 0.000000001081464
465 -0.000005084555318
466 -0.000070132514001
467 0.000000000422959
468 -0.000046072651893
469 0.000000000086342
470 0.000000000594334
471 0.000000008036633
472 0.000000000315113
473 0.000000015096295
474 0.006399903240528
475 0.000000049740464
476 0.000463989201309
477 0.001164326201089
478 -0.000000002144579
479 0.000084412938105
480 -0.002032717972140
481 -0.000000009433191
482 -0.000147370844689
483 0.000000000420547
484 -0.000000000840373
485 0.000000000419826
486 -0.000063443612027
487 -0.000000000030519
488 -0.000004599624463
489 0.000000001134862
490 -0.000000001717381
491 0.000000000582518
492 -0.000680628406453
493 -0.000000000150999
494 -0.000049345144109
495 -0.000115674623426
496 0.000000000388721
497 -0.000008386340985
498 0.000197947847453
499 -0.000000000353968
500 -0.000003099643796
501 -0.000042754054702
502 -0.000000000167556
503 0.000014351100911
504 0.000000000100572
 Sym=     31.1
 Ene=       0.0000
 Spin= Alpha
 Occup=    1.963997
1 -0.000000000203956
2 -0.000000000656252
3 -0.000000004694494
4 -0.000000002322349
5 0.000000001592406
6 -0.000000000375641
7 0.000000005987843
8 -0.000003953640535
9 -0.000000000298544
10 0.000054532584742
11 0.000295373257562
12 0.000000025405845
13 -0.004074158581917
14 0.017885651137045
15 0.000001535835938
16 -0.24670072769416
17 -0.013324430976854
18 -0.000001161277331
19 0.18378676931531
20 0.000463160939076
21 0.000000040702765
22 -0.006388480437122
23 -0.003808310437482
24 -0.000000317194794
25 0.052528864266538
26 -0.000000003262313
27 0.000000004074533
28 -0.000000000812219
29 0.000074371513042
30 -0.000000004130192
31 -0.001025822414364
32 -0.000000004016862
33 0.000000003483010
34 0.000000000533852
35 0.000003152438962
36 0.000000000601614
37 -0.000043481380164
38 -0.000000001257395
39 0.000000001091757
40 0.000000000165638
41 0.000001976210257
42 0.000000000736657
43 -0.000027257978572
44 0.000000047518896
45 -0.000000052580699
46 0.000000005061804
47 0.000006933152307
48 0.000000001194608
49 -0.000095630505453
50 0.000023731086538
51 0.000000002203850
52 -0.000327328217564
53 -0.000015909330444
54 -0.000000001411539
55 0.000219716100222
56 -0.000015929263164
57 -0.000000001545236
58 0.000219440787035
59 -0.000000000000019
60 -0.000219129799373
61 -0.000000020688897
62 0.003022503773766
63 0.000147100842221
64 0.000000013488636
65 -0.002026121227622
66 0.000146892634155
67 0.000000014268432
68 -0.002028993112612
69 0.000000000001648
70 -0.000000000012292
71 0.000000000026334
72 0.000000000010867
73 0.000000033999852
74 0.000000000057845
75 -0.000000026526821
76 0.000000365879665
77 -0.000000000070699
78 -0.000000468952984
79 -0.000000000002788
80 0.000000000024381
81 -0.000000000043470
82 0.000000138287369
83 0.000000000017246
84 -0.000000010026124
85 -0.002668420526322
86 0.36178834242922
87 0.004399712250676
88 -0.13852848888513
89 -0.000073082716893
90 -0.000205154113006
91 0.30531351539930
92 0.000208496296699
93 -0.000004725999178
94 -0.044914914881305
95 -0.000829527427941
96 0.000054712962029
97 -0.085593917385531
98 -0.008162860323049
99 -0.008165204013194
100 0.016328064336243
101 0.000000130470995
102 -0.000037342530127
103 0.000004118881466
104 0.001327688832016
105 0.001309732873682
106 -0.002637421705698
107 0.000000153134804
108 0.000060218678315
109 -0.000018491959573
110 -0.000037995198796
111 0.000007122115031
112 0.006506785255498
113 0.000005199136722
114 0.000001099141785
115 -0.004366910855898
116 0.000045776771674
117 -0.000010654461798
118 -0.004362857631873
119 -0.000000096684254
120 -0.012724453888261
121 -0.18423895950471
122 -0.002786711551416
123 -0.11463692402767
124 -0.000461424035649
125 0.000008562564004
126 -0.60190954737641
127 -0.000084327766957
128 0.000003299027190
129 0.026080659679764
130 0.000147349104598
131 0.000052119140255
132 0.090534927665693
133 -0.005125505503243
134 -0.005125798314397
135 0.010251303817640
136 0.000000005318908
137 0.000004649728194
138 0.000003900582852
139 -0.009188436500574
140 -0.009191495945807
141 0.018379932446381
142 0.000000037365425
143 0.000049454328431
144 0.000007608154173
145 0.000008387644492
146 0.000000038712033
147 -0.003464109571275
148 0.000003099603714
149 -0.000000010450033
150 0.002323219273912
151 -0.000014352809667
152 -0.000000041487610
153 0.002324371415816
154 -0.000000013497376
155 0.000193459166191
156 -0.026229482144690
157 -0.000318977002033
158 0.010043202259018
159 -0.022135077767209
160 0.000014867426621
161 0.001006792195453
162 0.003256306899470
163 0.000000363050693
164 -0.002875687919438
165 0.006205525316679
166 -0.000004045953584
167 0.011442251667492
168 -0.001183776584664
169 0.000591973075206
170 0.000591803509457
171 -0.000000302238737
172 0.000514968568435
173 -0.000001799739448
174 0.000191211008258
175 -0.000094953042266
176 -0.000096257965993
177 0.000001346261965
178 -0.000830636334288
179 -0.000002111789519
180 -0.000471739336465
181 -0.000000520119400
182 0.000524109976648
183 0.000316305069515
184 0.000000776909536
185 -0.000631469804757
186 0.000316599664882
187 -0.000000079096135
188 -0.000071697516526
189 0.000001333659543
190 0.000922516195127
191 0.013357235506934
192 0.000202035450209
193 0.008311131861517
194 0.043638151767922
195 -0.000000665959617
196 0.006366496567822
197 -0.001890835460039
198 -0.000000247264498
199 0.001163067601325
200 -0.006563742302779
201 -0.000003764772346
202 -0.002032733152672
203 -0.000743214571776
204 0.000371617907568
205 0.000371596664208
206 -0.000000282348419
207 -0.000064195991756
208 -0.000000073373102
209 -0.001332536253349
210 0.000666378634529
211 0.000666157618820
212 -0.000000546788579
213 -0.000682242291731
214 -0.000000515477167
215 0.000251146373156
216 -0.000000001990008
217 -0.000115710432000
218 -0.000168515744474
219 0.000000001616805
220 0.000198003325946
221 -0.000168432473133
222 0.000000001053071
223 -0.000042761490951
224 0.000000186187423
225 -0.000193458320752
226 0.026229393057514
227 0.000318976128591
228 -0.010043266596276
229 -0.022135012556445
230 -0.000014878115333
231 0.001006775702316
232 0.003256300929335
233 -0.000000325074166
234 -0.002875681595189
235 0.006205487291829
236 0.000003898156454
237 0.011442256019565
238 0.001183773176412
239 -0.000591971680712
240 -0.000591801495700
241 -0.000000295508261
242 -0.000514967324250
243 -0.000001799734206
244 -0.000191213098429
245 0.000094957094299
246 0.000096256004130
247 0.000001335664427
248 0.000830639949807
249 -0.000002111803868
250 -0.000471736769089
251 0.000000513099273
252 0.000524110365335
253 0.000316304126279
254 -0.000000768602278
255 -0.000631470180044
256 0.000316597163622
257 0.000000080207365
258 -0.000071697662717
259 -0.000001333661172
260 -0.000922514212399
261 -0.013357191318681
262 -0.000202034354662
263 -0.008311083218867
264 0.043638006006555
265 0.000000583304605
266 0.006366525103253
267 -0.001890828833093
268 0.000000232179513
269 0.001163066220515
270 -0.006563712284959
271 0.000003790400980
272 -0.002032736136746
273 0.000743212100952
274 -0.000371616662650
275 -0.000371595438302
276 -0.000000283151249
277 0.000064196846933
278 -0.000000073373320
279 0.001332531686183
280 -0.000666377118014
281 -0.000666154568169
282 -0.000000555667741
283 0.000682243902326
284 -0.000000515476586
285 0.000251145292791
286 0.000000003503941
287 -0.000115710596560
288 -0.000168515272641
289 -0.000000004194432
290 0.000198003613971
291 -0.000168431495505
292 -0.000000000506598
293 -0.000042761558195
294 -0.000000186186571
295 0.002668419791066
296 -0.36178831295184
297 -0.004399711833820
298 0.13852847524406
299 -0.000072868501314
300 0.000205136824572
301 0.30531349916932
302 0.000208470572648
303 0.000004765142612
304 -0.044914913422790
305 -0.000829594820606
306 -0.000054861388695
307 -0.085593909022574
308 0.008162860047179
309 0.008165203227828
310 -0.016328063275007
311 0.000000130482934
312 0.000037324603707
313 0.000004125785107
314 -0.001327691583967
315 -0.001309730706278
316 0.002637422290246
317 0.000000153091365
318 -0.000060223898091
319 -0.000018500931194
320 -0.000038000958922
321 -0.000007129291914
322 0.006506784780953
323 0.000005196569926
324 -0.000001098188965
325 -0.004366910662384
326 0.000045787066490
327 0.000010663137775
328 -0.004362857188720
329 0.000000096694313
330 0.012724452805953
331 0.18423894277667
332 0.002786711399662
333 0.11463691699125
334 -0.000461757965073
335 -0.000008659636350
336 -0.60190950490961
337 -0.000084313562632
338 -0.000003314082179
339 0.026080657677142
340 0.000147402462142
341 -0.000052091926673
342 0.090534921255080
343 0.005125505120142
344 0.005125797990170
345 -0.010251303110311
346 0.000000005320544
347 -0.000004660139912
348 0.000003899590033
349 0.009188436088718
350 0.009191495235308
351 -0.018379931324025
352 0.000000037375810
353 -0.000049472665901
354 0.000007598604842
355 0.000008390660967
356 -0.000000037099095
357 -0.003464109305051
358 0.000003100954308
359 0.000000011048448
360 0.002323219087810
361 -0.000014358207287
362 0.000000038725211
363 0.002324371244741
364 0.000000013499000
365 0.000000042091059
366 0.000002441258957
367 0.000000020626275
368 -0.000000891980917
369 -0.000043169900621
370 -0.000002008637278
371 0.000595451215734
372 0.000206721201281
373 0.000000291370182
374 -0.002851351169186
375 -0.000827062094979
376 0.000000558922775
377 0.011407849810413
378 -0.000000054603343
379 0.000000109203981
380 -0.000000054600638
381 0.000033529518377
382 0.000000000021947
383 -0.000462479976406
384 0.000000007684527
385 -0.000000015884028
386 0.000000008199501
387 -0.000066960197392
388 -0.000000000442380
389 0.000923597008662
390 -0.000038639490466
391 -0.000000044563609
392 0.000532962637156
393 0.000046957308896
394 0.000000029913660
395 -0.000067352141211
396 0.000004883007484
397 0.000000029874695
398 -0.000647692270478
399 -0.000000000239095
400 -0.000000122544102
401 -0.000001251772280
402 -0.000000018226632
403 -0.000000770379112
404 -0.000362906652683
405 0.000004082193822
406 0.005005650080148
407 -0.000084770551470
408 -0.000000167732537
409 0.001169258687093
410 0.000140017864487
411 -0.000000611795221
412 -0.001931296627557
413 -0.000000034982457
414 0.000000069951862
415 -0.000000034969405
416 -0.000003225964421
417 -0.000000000002608
418 0.000044496386566
419 -0.000000062373732
420 0.000000124272916
421 -0.000000061899184
422 -0.000045458942197
423 0.000000000226494
424 0.000627025189231
425 0.000007993631617
426 0.000000022137012
427 -0.000110257887155
428 -0.000013646526802
429 -0.000000014967678
430 -0.000040303026961
431 0.000002921944592
432 -0.000000014732240
433 0.000188229505401
434 0.000000000068542
435 0.000000017485086
436 -0.000002394645369
437 -0.000000029267620
438 0.000000980313773
439 -0.000063251345130
440 -0.000002031935724
441 0.000872438905251
442 0.000209057982427
443 0.000000300268943
444 -0.002883582861834
445 -0.000834398776820
446 0.000000555606258
447 0.011509046845500
448 0.000000054360122
449 -0.000000108391382
450 0.000000054031260
451 -0.000037810017335
452 0.000000000010639
453 0.000521521875247
454 -0.000000010503243
455 0.000000018882869
456 -0.000000008379626
457 0.000058719733680
458 -0.000000000487550
459 -0.000809934415956
460 -0.000038130346190
461 -0.000000042775187
462 0.000525939957985
463 0.000046072653187
464 0.000000028837575
465 -0.000070132401626
466 0.000005084574465
467 0.000000028551361
468 -0.000635490097257
469 0.000000000244256
470 0.000000084975735
471 0.000001220501212
472 0.000000018285185
473 0.000000748964183
474 -0.000463989167592
475 0.000003991893644
476 0.006399903622675
477 -0.000084412933037
478 -0.000000172721535
479 0.001164326026762
480 0.000147370858655
481 -0.000000596277434
482 -0.002032718346005
483 0.000000033996586
484 -0.000000068005974
485 0.000000034009387
486 0.000004599627265
487 0.000000000003924
[truncated: 4,460,473 more chars]
