# Supplementary material for: FCIQMC-Tailored Distinguishable Cluster Approach: Open-Shell Systems
Source: J Chem Theory Comput. 2022 May 6;18(6):3427–37. doi: 10.1021/acs.jctc.2c00059 (PMC9202306; doi:10.1021/acs.jctc.2c00059)
Supplement: Supplementary file 2 — ct2c00059_si_002.zip [file ct2c00059_si_002.zip › molden/FeH2O62_hs_dcsdnos.molden]

[Molden Format]
[Molpro variables]
_NUMVAR=  1056.000000000000    
_AVOGAD= 0.6022136736000000E+24
_BOLTZ= 0.1380658000000000E-22
_CLIGHT=  29979245800.00000    
_EV= 0.3674932379085202E-01
_ENULL= 0.8854187817000000E-11
_KJOULE= 0.3808798324128737E-03
_KJOULE/MOL= 0.3808798324128737E-03
_CM= 0.4556335267302901E-05
_CM-1= 0.4556335267302901E-05
_DEB2SI= 0.3335641000000000E-29
_AMU2AU=  1822.888390000000    
_KCAL= 0.1593601117815568E-02
_KCAL/MOL= 0.1593601117815568E-02
_KELVIN= 0.3166811411060229E-05
_JOULE= 0.4359748200000000E-17
_HERTZ= 0.1519829846004524E-15
_HZ= 0.1519829846004524E-15
_JPCAL=  4.184000000000000    
_PLANCK= 0.6626075540000000E-33
_TOA= 0.5291772109200000    
_TOANG= 0.5291772109200000    
_TORAD= 0.1745329251994330E-01
_TOCM=  219474.6306700000    
_TODEBYE=  2.541580000000000    
_TOE= 0.4803242000000000E-09
_TOEV=  27.21138505000000    
_TOHERTZ=  6579683920729000.    
_TOHZ=  6579683920729000.    
_TOK=  315775.0400000000    
_TOKCAL=  627.5096000000000    
_TOKELVIN=  315775.0400000000    
_TOKJ=  2625.500000000000    
_TOKJOULE=  2625.500000000000    
_TOKG= 0.1660565586000000E-26
_ANG=  1.889726124565062    
_ANGSTROM=  1.889726124565062    
_RPAREF=  0.000000000000000    
_RPADISS=  0.000000000000000    
_IGNORE_UNDEF=  2.000000000000000    
_STRICTCHECK=  0.000000000000000    
!SEWARD=  0.000000000000000    
!MULTI=  0.000000000000000    
!DFMULTI=  0.000000000000000    
_SEW_ONEEL=  0.000000000000000    
_CPPDONE=FALSE
_DKROLL_DONE=  0.000000000000000    
_FNUC_DONE=  0.000000000000000    
_FOCKDONE=TRUE
_GRADONE=FALSE
_HESSDONE=FALSE
_INTDONE=TRUE
_SCFDONE=TRUE
_MODUL_BLOCK=FALSE
_MODUL_CUDA=FALSE
_MODUL_SLATER=FALSE
_MODUL_MRCC=TRUE
_MODUL_NBO6=FALSE
_MODUL_NECI=FALSE
_MODUL_AIMS=FALSE
_MODUL_GECCO=FALSE
_ISWINDOWS=FALSE
_MRCC_EXEC=/algpfs1/kats/mrcc/dmrcc
_FITC_AO_SAVED=FALSE
_FITC_MO_SAVED=FALSE
_SHARED_FS=TRUE
_LSTYP=SEWARD
_INTYP=INTS
_GEOMTYP=ZMAT
_GRADTYP=ALASKA
_DIRECT=FALSE
_DKHO= -1.000000000000000    
_FNUC=  0.000000000000000    
_SYNCM=  0.000000000000000    
_BASIS=VTZ
_ZORIENT=  1.000000000000000    
!ZORIENT=  0.000000000000000    
_CHARGE=  2.000000000000000    
_NELEC=  84.00000000000000    
_SPIN=  4.000000000000000    
!SPIN=  4.000000000000000    
_QSDSTEP=  0.000000000000000    
_QSDIRC=  0.000000000000000    
_PROGRAM=MATROP
_CPUSTEP= 0.1200000000098953    
_SYSSTEP=  0.000000000000000    
_WALLSTEP= 0.1300000000000000    
!DFSCF=  0.000000000000000    
!SCSGRD=  0.000000000000000    
_CPUTOT=  118133.9500000000    
_DFTEXFAC=  1.000000000000000    
_DMX=  0.000000000000000    
_DMY=  0.000000000000000    
_DMZ=  0.000000000000000    
_DMX_SCF= -6.366570672054650    
_DMY_SCF= -2.723542059563670    
_DMZ_SCF=-0.5240645841115708    
_HOMO=  44.10000000000000    
_EHOMO= -26.81962433271268    
_LUMO=  45.10000000000000    
_ELUMO= -26.81367203881718    
_ENERGY_METHOD=MATROP
_ENERGY_BASIS=cc-pVTZ
_GEOMETRY_METHOD=
_GEOMETRY_BASIS=
_ENUC=  649.2530571669448    
_GRADEXFAC=  9999.000000000000    
_GRADMETHOD=  2.000000000000000    
_NMRMETHOD=  0.000000000000000    
_NMRMAGNET=  0.000000000000000    
!GRID_FREEZE= -1.000000000000000    
_ITERATIONS=  0.000000000000000    
_LASTNELEC=  84.00000000000000    
_LASTSPIN=  4.000000000000000    
_LASTSYM=  1.000000000000000    
_MPP_PROG=  1.000000000000000    
_MSNSTATES=  0.000000000000000    
_RS2PHASE=  0.000000000000000    
_IPROC_MPP=  0.000000000000000    
_IPROC_MPPX=  0.000000000000000    
_NPROC_MPP=  4.000000000000000    
_NPROC_MPPX=  4.000000000000000    
_NPROC_SMP=  1.000000000000000    
_NUMSTEP=  0.000000000000000    
_ORBITAL=  2102.200000000000    
_PI=  3.141592653589793    
_SEIG_MIN= 0.7490711488757251E-04
_SEWPROP=TRUE
_STATUS=  0.000000000000000    
_SYSTOT=  16359.53000000000    
_VERSION=  2021001.000000000    
_WALLTOT=  137443.3400000000    
_DATE=17-Feb-21
_LASTORB=RHF
_OUTPUT=/home/vitale/stu/iron/3_FeH2O6/dcsdNOs/core11/hs/feH2O6_udcsd.out
_PGROUP=C1
_TIME=12:03:13
_LIBMOL=/algpfs1/vitale/Molpro/lib/
_VIGRDC=  0.000000000000000    
!VIBCNT=  0.000000000000000    
!RGHFCNT=  0.000000000000000    
!SURFREC=  0.000000000000000    
!XSURFREC=  0.000000000000000    
!XPOLYREC=  0.000000000000000    
!ROTREC=  0.000000000000000    
!POLYREC=  0.000000000000000    
!DIPREC=  0.000000000000000    
!DIP4DREC=  0.000000000000000    
!DIPROT=  0.000000000000000    
!DIP4DROT=  0.000000000000000    
!PTREC=  0.000000000000000    
!PT4DREC=  0.000000000000000    
!VSCFREC=  0.000000000000000    
!VCIREC=  0.000000000000000    
!PVCIREC=  0.000000000000000    
!VMP2REC=  0.000000000000000    
!VMCSCFREC=  0.000000000000000    
!VMRCIREC=  0.000000000000000    
!VIBSTATEREC=  0.000000000000000    
!VIBSTATECNT=  0.000000000000000    
!VIBINFO=  0.000000000000000    
!GAREC=  0.000000000000000    
!SCFORB=  21022.00000000000    
!MCORB=  25002.00000000000    
!SCORE=  5.000000000000000    
!NEWMOL= -1.000000000000000    
!NEWSYM= -1.000000000000000    
_SLFILES=slscratch
_NGSSTO=  9.000000000000000    
_SIN=SIN
_COS=COS
_TAN=TAN
_ACOS=ACOS
_ASIN=ASIN
_ATAN=ATAN
_COSH=COSH
_SINH=SINH
_TANH=TANH
_ABS=ABS
_MOD=MOD
_ERF=ERF
_REFC=REFC
_ERFC=ERFC
_HYPOT=HYPOT
_J0=J0
_J1=J1
_JN=JN
_GAMMA=GAMMA
_LGAMMA=LGAMMA
_Y0=Y0
_Y1=Y1
_YN=YN
_EXP=EXP
_LOG=LOG
_LOG10=LOG10
_SQRT=SQRT
_INT=INT
_NINT=NINT
_MAX=MAX
_MIN=MIN
_COSMO=  0.000000000000000    
_COSMOIT=  0.000000000000000    
_COSMOES=  0.000000000000000    
_COSMOEDS=  0.000000000000000    
_COSMOEC=  0.000000000000000    
_COSMOEDCORR=  0.000000000000000    
_FEPSI=  1.000000000000000    
_SL_IsMM=  0.000000000000000    
_SL_NSYM=  1.000000000000000    
_SL_System_BitSw=  0.000000000000000    
_SL_Unique_atoms=  0.000000000000000    
_SL_GRAD=  0.000000000000000    
_SL_MAXUPD_Hess=  5.000000000000000    
_SL_N_PRINT_COD=  5.000000000000000    
_SL_PRINT_CODES=  0.000000000000000    
_SL_BasType=  0.000000000000000    
_SL_Energy_Pred=  0.000000000000000    
_SL_New_Coords=  0.000000000000000    
_SL_Total_Nuclea=  0.000000000000000    
_SL_Highest_Mltp=  0.000000000000000    
_SL_Ref_Geom=  0.000000000000000    
_SL_Symmetry_ope=  1.000000000000000    
_SL_agrad=  0.000000000000000    
_SL_GrdMax=  0.000000000000000    
_SL_GrdNorm=  0.000000000000000    
_SL_GrdRMS=  0.000000000000000    
_SL_Hss_Q=  0.000000000000000    
_SL_Hss_X=  0.000000000000000    
_SL_BMxOld=  0.000000000000000    
_SL_KtB=  0.000000000000000    
_SL_TROld=  0.000000000000000    
_SL_No_of_Intern=  0.000000000000000    
_SL_Hess=  0.000000000000000    
_SL_K=  0.000000000000000    
!LATTICE= -1.000000000000000    
!NEWLATTICE=  0.000000000000000    
!LATGRAD_VAR=FALSE
!SEW_LATTICE=  1.000000000000000    
!AIC_ONEEL=  0.000000000000000    
!LOCAL=  0.000000000000000    
!SAVEDOM= -1.000000000000000    
!RESTDOM= -1.000000000000000    
!SAVEDOM_HF= -1.000000000000000    
!RESTDOM_HF= -1.000000000000000    
!HESSREC=  0.000000000000000    
!FREQREC=  0.000000000000000    
!NMODREC=  0.000000000000000    
!GTASKS=  0.000000000000000    
!HTASKS=  0.000000000000000    
!SAVEDOM_EOM= -1.000000000000000    
!RESTDOM_EOM= -1.000000000000000    
!GRADSTATE= -1.000000000000000    
!THRCHG= 0.1000000000000000    
!DEBUG= -1.000000000000000    
!CFIT_CPHF=  0.000000000000000    
!RDOMAUX_CPHF=  3.000000000000000    
!THRAO_CPHF= 0.1000000000000000E-09
!THRMO_CPHF= 0.1000000000000000E-08
!THROV_CPHF= 0.1000000000000000E-11
!THRSW_CPHF= 0.1000000000000000E-09
!THRPROD_CPHF= 0.1000000000000000E-08
!THRAOPR_CPHF= 0.1000000000000000E-11
!CFIT_SCFGRD=  0.000000000000000    
!RDOMAUX_SCFGRD=  7.000000000000000    
!THRAO_SCFGRD= 0.1000000000000000E-09
!THRMO_SCFGRD= 0.1000000000000000E-08
!THROV_SCFGRD= 0.1000000000000000E-11
!THRSW_SCFGRD= 0.1000000000000000E-09
!THRPROD_SCFGRD= 0.1000000000000000E-08
!THRAOPR_SCFGRD= 0.1000000000000000E-11
!LOCFIT_SCF=  0.000000000000000    
!LOCFIT_MP2= -1.000000000000000    
_RIDOM=  0.000000000000000    
!CC2_METHOD=  0.000000000000000    
_BASIS2006=FALSE
_SVDDEL= -1.000000000000000    
_SVDDELA= -1.000000000000000    
_SVDDELP= -1.000000000000000    
_SVDDELF= -1.000000000000000    
_SVDDELS= -1.000000000000000    
_SVDDEL_ABS= -1.000000000000000    
_SVDDELA_ABS= -1.000000000000000    
_SVDDELP_ABS= -1.000000000000000    
_SVDDELF_ABS= -1.000000000000000    
_SVDDELS_ABS= -1.000000000000000    
_MAXBASIS=  0.000000000000000    
!OPT_CONICAL=  0.000000000000000    
!CLEARSP_JGRID=  0.000000000000000    
_GRDHYBR=  0.000000000000000    
_STATEGRAD=  1.000000000000000    
_4EXT_NDISKS=  1.000000000000000    
!EMBEDFLAG=  1.000000000000000    
!EMBED=FALSE
!EMBED_F12=FALSE
!EMBEDNUC=  0.000000000000000    
_EMBEDENERGY=  0.000000000000000    
!EMBED_DFC=FALSE
!NUM_VOIDS=  0.000000000000000    
_IBODY=  0.000000000000000    
_EMBE_CORR=  0.000000000000000    
!EMBED_PROJ=FALSE
!EMB_PROJ_ZMU=  1000000.000000000    
!CORRECTION_HF=  0.000000000000000    
!EMBED_AORB=  0.000000000000000    
!EMBED_NACORR=  0.000000000000000    
!EMBED_MP2=FALSE
!EMBED_TRUNC_PERTURBATION=FALSE
!EMBED_FROZEN=  0.000000000000000    
!EMBED_ACTIVE=  0.000000000000000    
_CHANGE_BASIS=FALSE
_RESTORE_BASIS=FALSE
_FIX_EMBED_GUESS=FALSE
_EMBED_SCF=FALSE
_HUZINAGA_T=FALSE
_HUZINAGA_F=FALSE
_HUZINAGA=FALSE
_HUZINAGA_CORRECT=FALSE
!FASTLATGRAD=  1.000000000000000    
!FASTVLAMBDA= -1.000000000000000    
!IFORCE= -1.000000000000000    
!USESYM= -1.000000000000000    
_SINDEX=  0.000000000000000    
_AVDOM_OSV=  0.000000000000000    
_AVDOM_PNO=  0.000000000000000    
_AVDOM_PAO=  0.000000000000000    
_AVDOM_LMO=  0.000000000000000    
_CC2OSV_FLAG=  0.000000000000000    
_EOMCCSD_CONV=FALSE
_TMADC2_FLAG=FALSE
_PROPADC2_FLAG=FALSE
_LEN_VirQ=  0.000000000000000    
_GRDCC2LR_FLAG=FALSE
_GRDADC2_FLAG=FALSE
_DMX_CC=  248.2993112672232    
_DMY_CC=  106.2279347761274    
_DMZ_CC=  20.44730435305145    
_DMX_NUC= -273.7663975516501    
_DMY_NUC= -117.1234826840760    
_DMZ_NUC= -22.54203819407700    
_RO_VGLOBAL=  0.000000000000000    
_OPT=FALSE
_FREQ=FALSE
_HESS=FALSE
_CMRCC_callName=EMPTY
_CMRCC_callCount=  0.000000000000000    
_GECCO_CIROOT=  1.000000000000000    
_SYM_CATION=  1.000000000000000    
_MON_A=FALSE
_MON_B=FALSE
GX1= -1.684539200000000    
GY1=-0.7206701000000000    
GZ1=-0.1386921999999999    
GX2= -1.722516500000000    
GY2=  1.443545100000000    
GZ2=-0.7882330000000000E-01
GX3= -2.232734700000000    
GY3=  2.072165700000000    
GZ3=-0.6081837000000000    
GX4= -1.183656500000000    
GY4=  1.968988299999999    
GZ4= 0.5299180999999999    
GX5= 0.4742655000000000    
GY5=-0.5541732999999998    
GZ5=-0.1258573000000000    
GX6=  1.132110100000000    
GY6= -1.025898900000000    
GZ6= 0.4036902000000000    
GX7= 0.9645036000000000    
GY7= 0.5625920000000000E-01
GZ7=-0.6951253999999998    
GX8= -3.843262800000000    
GY8=-0.8879805000000000    
GZ8=-0.1526380000000000    
GX9= -4.333555100000000    
GY9= -1.496734100000000    
GZ9= 0.4183794000000000    
GX10= -4.501242600000000    
GY10=-0.4156202000000000    
GZ10=-0.6814497000000000    
GX11= -1.646848800000000    
GY11= -2.884892100000000    
GZ11=-0.1975951999999999    
GX12= -2.186669100000000    
GY12= -3.410126100000000    
GZ12=-0.8056683000000000    
GX13= -1.133766700000000    
GY13= -3.513615300000000    
GZ13= 0.3288629000000000    
GX14= -1.833692400000000    
GY14=-0.6522882000000000    
GZ14=  2.020386400000000    
GX15= -1.332413700000000    
GY15= -1.131388700000000    
GZ15=  2.694845600000000    
GX16= -2.465551400000000    
GY16=-0.9135830000000000E-01
GZ16=  2.492769500000000    
GX17= -1.535249100000000    
GY17=-0.7884118000000000    
GZ17= -2.297768000000000    
GX18=-0.9010307000000000    
GY18= -1.346866799999999    
GZ18= -2.769923500000000    
GX19= -2.040479900000000    
GY19=-0.3138537000000000    
GZ19= -2.972487600000000    
[Atoms] Angs
FE    1   26        -1.6845392000       -0.7206701000       -0.1386922000
O     2    8        -1.7225165000        1.4435451000       -0.0788233000
H     3    1        -2.2327347000        2.0721657000       -0.6081837000
H     4    1        -1.1836565000        1.9689883000        0.5299181000
O     5    8         0.4742655000       -0.5541733000       -0.1258573000
H     6    1         1.1321101000       -1.0258989000        0.4036902000
H     7    1         0.9645036000        0.0562592000       -0.6951254000
O     8    8        -3.8432628000       -0.8879805000       -0.1526380000
H     9    1        -4.3335551000       -1.4967341000        0.4183794000
H    10    1        -4.5012426000       -0.4156202000       -0.6814497000
O    11    8        -1.6468488000       -2.8848921000       -0.1975952000
H    12    1        -2.1866691000       -3.4101261000       -0.8056683000
H    13    1        -1.1337667000       -3.5136153000        0.3288629000
O    14    8        -1.8336924000       -0.6522882000        2.0203864000
H    15    1        -1.3324137000       -1.1313887000        2.6948456000
H    16    1        -2.4655514000       -0.0913583000        2.4927695000
O    17    8        -1.5352491000       -0.7884118000       -2.2977680000
H    18    1        -0.9010307000       -1.3468668000       -2.7699235000
H    19    1        -2.0404799000       -0.3138537000       -2.9724876000
[GTO]
   1 0
 s   20  1.00
  0.4316265000D+07  0.8048802692D-05
  0.6463424000D+06  0.6258305761D-04
  0.1470897000D+06  0.3290238874D-03
  0.4166152000D+05  0.1387354947D-02
  0.1359077000D+05  0.5023255808D-02
  0.4905750000D+04  0.1610139938D-01
  0.1912746000D+04  0.4590033825D-01
  0.7926043000D+03  0.1136153957D+00
  0.3448065000D+03  0.2283868913D+00
  0.1558999000D+03  0.3221158877D+00
  0.7223091000D+02  0.2383660909D+00
  0.3272506000D+02  0.7404666717D-01
  0.1566762000D+02  0.9214196648D-01
  0.7503483000D+01  0.9339789643D-01
  0.3312223000D+01  0.1573964940D-01
  0.1558471000D+01 -0.4186681840D-03
  0.6839140000D+00  0.5376317794D-04
  0.1467570000D+00 -0.3816653854D-04
  0.7058300000D-01  0.4319602835D-04
  0.3144900000D-01 -0.3401018870D-05
 s   20  1.00
  0.4316265000D+07 -0.4155954054D-05
  0.6463424000D+06 -0.3231401042D-04
  0.1470897000D+06 -0.1699525022D-03
  0.4166152000D+05 -0.7171369093D-03
  0.1359077000D+05 -0.2603625034D-02
  0.4905750000D+04 -0.8399109109D-02
  0.1912746000D+04 -0.2434109032D-01
  0.7926043000D+03 -0.6251948081D-01
  0.3448065000D+03 -0.1365929018D+00
  0.1558999000D+03 -0.2312707030D+00
  0.7223091000D+02 -0.2383734031D+00
  0.3272506000D+02  0.3123837041D-01
  0.1566762000D+02  0.5086818066D+00
  0.7503483000D+01  0.4987695065D+00
  0.3312223000D+01  0.9033552118D-01
  0.1558471000D+01 -0.6005337078D-02
  0.6839140000D+00  0.2312454030D-03
  0.1467570000D+00 -0.5643680074D-03
  0.7058300000D-01  0.4992260065D-03
  0.3144900000D-01 -0.1015293013D-03
 s   20  1.00
  0.4316265000D+07  0.9532178049D-06
  0.6463424000D+06  0.7414605038D-05
  0.1470897000D+06  0.3898393020D-04
  0.4166152000D+05  0.1647152009D-03
  0.1359077000D+05  0.5985980031D-03
  0.4905750000D+04  0.1942390010D-02
  0.1912746000D+04  0.5687237029D-02
  0.7926043000D+03  0.1501329008D-01
  0.3448065000D+03  0.3452455018D-01
  0.1558999000D+03  0.6495820034D-01
  0.7223091000D+02  0.7716194040D-01
  0.3272506000D+02 -0.1873411010D-01
  0.1566762000D+02 -0.3009185016D+00
  0.7503483000D+01 -0.4554661024D+00
  0.3312223000D+01  0.1286463007D+00
  0.1558471000D+01  0.7183316037D+00
  0.6839140000D+00  0.4051743021D+00
  0.1467570000D+00  0.2168227011D-01
  0.7058300000D-01 -0.8343566043D-02
  0.3144900000D-01  0.3658979019D-02
 s   20  1.00
  0.4316265000D+07 -0.2063008037D-06
  0.6463424000D+06 -0.1604169029D-05
  0.1470897000D+06 -0.8438437153D-05
  0.4166152000D+05 -0.3563151064D-04
  0.1359077000D+05 -0.1295998023D-03
  0.4905750000D+04 -0.4201534076D-03
  0.1912746000D+04 -0.1231954022D-02
  0.7926043000D+03 -0.3248922059D-02
  0.3448065000D+03 -0.7493717136D-02
  0.1558999000D+03 -0.1410102026D-01
  0.7223091000D+02 -0.1691600031D-01
  0.3272506000D+02  0.4218996076D-02
  0.1566762000D+02  0.6833810124D-01
  0.7503483000D+01  0.1098201020D+00
  0.3312223000D+01 -0.4009005073D-01
  0.1558471000D+01 -0.2174739039D+00
  0.6839140000D+00 -0.2465135045D+00
  0.1467570000D+00  0.2731435049D+00
  0.7058300000D-01  0.5748321104D+00
  0.3144900000D-01  0.3012713055D+00
 s   20  1.00
  0.4316265000D+07 -0.4009367711D-06
  0.6463424000D+06 -0.3189255566D-05
  0.1470897000D+06 -0.1623079288D-04
  0.4166152000D+05 -0.7157921269D-04
  0.1359077000D+05 -0.2463958437D-03
  0.4905750000D+04 -0.8544908515D-03
  0.1912746000D+04 -0.2307593409D-02
  0.7926043000D+03 -0.6728293193D-02
  0.3448065000D+03 -0.1366165242D-01
  0.1558999000D+03 -0.3062240543D-01
  0.7223091000D+02 -0.2631137467D-01
  0.3272506000D+02 -0.9760184731D-02
  0.1566762000D+02  0.1801906320D+00
  0.7503483000D+01  0.1529634271D+00
  0.3312223000D+01  0.5505413976D-01
  0.1558471000D+01 -0.9551365694D+00
  0.6839140000D+00  0.2586813459D+00
  0.1467570000D+00  0.1834049325D+01
  0.7058300000D-01 -0.9333241655D+00
  0.3144900000D-01 -0.6981606238D+00
 s   20  1.00
  0.4316265000D+07 -0.6966042047D-06
  0.6463424000D+06 -0.5568036038D-05
  0.1470897000D+06 -0.2813684019D-04
  0.4166152000D+05 -0.1252418008D-03
  0.1359077000D+05 -0.4260787029D-03
  0.4905750000D+04 -0.1499060010D-02
  0.1912746000D+04 -0.3979103027D-02
  0.7926043000D+03 -0.1185686008D-01
  0.3448065000D+03 -0.2346734016D-01
  0.1558999000D+03 -0.5467736037D-01
  0.7223091000D+02 -0.4393820030D-01
  0.3272506000D+02 -0.2376103016D-01
  0.1566762000D+02  0.3435928023D+00
  0.7503483000D+01  0.3192960022D+00
  0.3312223000D+01 -0.1343207009D+00
  0.1558471000D+01 -0.2221020015D+01
  0.6839140000D+00  0.2571142017D+01
  0.1467570000D+00 -0.2292404016D+00
  0.7058300000D-01 -0.1832452012D+01
  0.3144900000D-01  0.1591333011D+01
 s   20  1.00
  0.4316265000D+07  0.0000000000D+00
  0.6463424000D+06  0.0000000000D+00
  0.1470897000D+06  0.0000000000D+00
  0.4166152000D+05  0.0000000000D+00
  0.1359077000D+05  0.0000000000D+00
  0.4905750000D+04  0.0000000000D+00
  0.1912746000D+04  0.0000000000D+00
  0.7926043000D+03  0.0000000000D+00
  0.3448065000D+03  0.0000000000D+00
  0.1558999000D+03  0.0000000000D+00
  0.7223091000D+02  0.0000000000D+00
  0.3272506000D+02  0.0000000000D+00
  0.1566762000D+02  0.0000000000D+00
  0.7503483000D+01  0.0000000000D+00
  0.3312223000D+01  0.0000000000D+00
  0.1558471000D+01  0.0000000000D+00
  0.6839140000D+00  0.0000000000D+00
  0.1467570000D+00  0.0000000000D+00
  0.7058300000D-01  0.0000000000D+00
  0.3144900000D-01  0.1000000000D+01
 p   16  1.00
  0.1774569000D+05  0.4099998806D-04
  0.4200721000D+04  0.3689998925D-03
  0.1364429000D+04  0.2128999380D-02
  0.5220806000D+03  0.9368997272D-02
  0.2214595000D+03  0.3309699036D-01
  0.1009096000D+03  0.9443097250D-01
  0.4840115000D+02  0.2080769394D+00
  0.2398536000D+02  0.3323329032D+00
  0.1218250000D+02  0.3329869030D+00
  0.6242298000D+01  0.1568429543D+00
  0.3110944000D+01  0.2154899372D-01
  0.1509958000D+01 -0.2094999390D-02
  0.7108450000D+00 -0.1738999494D-02
  0.2731900000D+00 -0.2999999126D-03
  0.1042330000D+00  0.2899999156D-04
  0.3829100000D-01 -0.1099999680D-04
 p   16  1.00
  0.1774569000D+05 -0.1500001063D-04
  0.4200721000D+04 -0.1300000921D-03
  0.1364429000D+04 -0.7510005321D-03
  0.5220806000D+03 -0.3329002359D-02
  0.2214595000D+03 -0.1191200844D-01
  0.1009096000D+03 -0.3493302475D-01
  0.4840115000D+02 -0.7998905668D-01
  0.2398536000D+02 -0.1346360954D+00
  0.1218250000D+02 -0.1385980982D+00
  0.6242298000D+01  0.3027802145D-01
  0.3110944000D+01  0.3332162361D+00
  0.1509958000D+01  0.4561533232D+00
  0.7108450000D+00  0.2850512020D+00
  0.2731900000D+00  0.4614403270D-01
  0.1042330000D+00 -0.3249002302D-02
  0.3829100000D-01  0.1357000962D-02
 p   16  1.00
  0.1774569000D+05  0.3000000702D-05
  0.4200721000D+04  0.2900000679D-04
  0.1364429000D+04  0.1650000386D-03
  0.5220806000D+03  0.7340001718D-03
  0.2214595000D+03  0.2626000615D-02
  0.1009096000D+03  0.7725001808D-02
  0.4840115000D+02  0.1773300415D-01
  0.2398536000D+02  0.3005500704D-01
  0.1218250000D+02  0.3109400728D-01
  0.6242298000D+01 -0.1004800235D-01
  0.3110944000D+01 -0.8830602067D-01
  0.1509958000D+01 -0.1298240304D+00
  0.7108450000D+00 -0.7693701801D-01
  0.2731900000D+00  0.2126610498D+00
  0.1042330000D+00  0.5730611341D+00
  0.3829100000D-01  0.3696510865D+00
 p   16  1.00
  0.1774569000D+05  0.4999996982D-05
  0.4200721000D+04  0.4199997465D-04
  0.1364429000D+04  0.2409998545D-03
  0.5220806000D+03  0.1084999345D-02
  0.2214595000D+03  0.3830997688D-02
  0.1009096000D+03  0.1142299311D-01
  0.4840115000D+02  0.2579198443D-01
  0.2398536000D+02  0.4481797295D-01
  0.1218250000D+02  0.4459797308D-01
  0.6242298000D+01 -0.1117699325D-01
  0.3110944000D+01 -0.1381339166D+00
  0.1509958000D+01 -0.1882848864D+00
  0.7108450000D+00 -0.1073989352D+00
  0.2731900000D+00  0.4448627315D+00
  0.1042330000D+00  0.6402386136D+00
  0.3829100000D-01  0.6445696110D-01
 p   16  1.00
  0.1774569000D+05  0.1100000139D-04
  0.4200721000D+04  0.8700001101D-04
  0.1364429000D+04  0.5410000685D-03
  0.5220806000D+03  0.2226000282D-02
  0.2214595000D+03  0.8593001087D-02
  0.1009096000D+03  0.2333900295D-01
  0.4840115000D+02  0.5884400745D-01
  0.2398536000D+02  0.8828901117D-01
  0.1218250000D+02  0.1231920156D+00
  0.6242298000D+01 -0.6318600800D-01
  0.3110944000D+01 -0.3549020449D+00
  0.1509958000D+01 -0.6197080784D+00
  0.7108450000D+00  0.8129861029D+00
  0.2731900000D+00  0.8191181037D+00
  0.1042330000D+00 -0.9017051141D+00
  0.3829100000D-01 -0.1359130172D+00
 p   16  1.00
  0.1774569000D+05  0.0000000000D+00
  0.4200721000D+04  0.0000000000D+00
  0.1364429000D+04  0.0000000000D+00
  0.5220806000D+03  0.0000000000D+00
  0.2214595000D+03  0.0000000000D+00
  0.1009096000D+03  0.0000000000D+00
  0.4840115000D+02  0.0000000000D+00
  0.2398536000D+02  0.0000000000D+00
  0.1218250000D+02  0.0000000000D+00
  0.6242298000D+01  0.0000000000D+00
  0.3110944000D+01  0.0000000000D+00
  0.1509958000D+01  0.0000000000D+00
  0.7108450000D+00  0.0000000000D+00
  0.2731900000D+00  0.0000000000D+00
  0.1042330000D+00  0.0000000000D+00
  0.3829100000D-01  0.1000000000D+01
 d    8  1.00
  0.1133440000D+03  0.3529999550D-02
  0.3364140000D+02  0.2578399672D-01
  0.1233100000D+02  0.9911898738D-01
  0.4994780000D+01  0.2390729696D+00
  0.2072800000D+01  0.3571989545D+00
  0.8307530000D+00  0.3621879539D+00
  0.3091780000D+00  0.2364609699D+00
  0.1001300000D+00  0.6011799234D-01
 d    8  1.00
  0.1133440000D+03 -0.3889998304D-02
  0.3364140000D+02 -0.2844198760D-01
  0.1233100000D+02 -0.1124289510D+00
  0.4994780000D+01 -0.2742568804D+00
  0.2072800000D+01 -0.3155458624D+00
  0.8307530000D+00  0.5710897510D-01
  0.3091780000D+00  0.5636037543D+00
  0.1001300000D+00  0.3846368323D+00
 d    8  1.00
  0.1133440000D+03  0.5695000221D-02
  0.3364140000D+02  0.4200100163D-01
  0.1233100000D+02  0.1735400067D+00
  0.4994780000D+01  0.4101570159D+00
  0.2072800000D+01  0.1132520044D+00
  0.8307530000D+00 -0.7696800299D+00
  0.3091780000D+00 -0.3164300123D-01
  0.1001300000D+00  0.7137970277D+00
 d    8  1.00
  0.1133440000D+03  0.0000000000D+00
  0.3364140000D+02  0.0000000000D+00
  0.1233100000D+02  0.0000000000D+00
  0.4994780000D+01  0.0000000000D+00
  0.2072800000D+01  0.0000000000D+00
  0.8307530000D+00  0.0000000000D+00
  0.3091780000D+00  0.0000000000D+00
  0.1001300000D+00  0.1000000000D+01
 f    1  1.00
  0.3275800000D+01  0.1000000000D+01
 f    1  1.00
  0.7920000000D+00  0.1000000000D+01
 g    1  1.00
  0.2089700000D+01  0.1000000000D+01
  
   2 0
 s   10  1.00
  0.1533000000D+05  0.5079996682D-03
  0.2299000000D+04  0.3928997434D-02
  0.5224000000D+03  0.2024298678D-01
  0.1473000000D+03  0.7918094828D-01
  0.4755000000D+02  0.2306868493D+00
  0.1676000000D+02  0.4331177171D+00
  0.6207000000D+01  0.3502597712D+00
  0.1752000000D+01  0.4272797209D-01
  0.6882000000D+00 -0.8153994674D-02
  0.2384000000D+00  0.2380998445D-02
 s   10  1.00
  0.1533000000D+05 -0.1150000604D-03
  0.2299000000D+04 -0.8950004697D-03
  0.5224000000D+03 -0.4636002433D-02
  0.1473000000D+03 -0.1872400983D-01
  0.4755000000D+02 -0.5846303068D-01
  0.1676000000D+02 -0.1364630716D+00
  0.6207000000D+01 -0.1757400922D+00
  0.1752000000D+01  0.1609340845D+00
  0.6882000000D+00  0.6034183167D+00
  0.2384000000D+00  0.3787651988D+00
 s   10  1.00
  0.1533000000D+05  0.0000000000D+00
  0.2299000000D+04  0.0000000000D+00
  0.5224000000D+03  0.0000000000D+00
  0.1473000000D+03  0.0000000000D+00
  0.4755000000D+02  0.0000000000D+00
  0.1676000000D+02  0.0000000000D+00
  0.6207000000D+01  0.0000000000D+00
  0.1752000000D+01  0.1000000000D+01
  0.6882000000D+00  0.0000000000D+00
  0.2384000000D+00  0.0000000000D+00
 s   10  1.00
  0.1533000000D+05  0.0000000000D+00
  0.2299000000D+04  0.0000000000D+00
  0.5224000000D+03  0.0000000000D+00
  0.1473000000D+03  0.0000000000D+00
  0.4755000000D+02  0.0000000000D+00
  0.1676000000D+02  0.0000000000D+00
  0.6207000000D+01  0.0000000000D+00
  0.1752000000D+01  0.0000000000D+00
  0.6882000000D+00  0.0000000000D+00
  0.2384000000D+00  0.1000000000D+01
 p    5  1.00
  0.3446000000D+02  0.1592799074D-01
  0.7749000000D+01  0.9973994203D-01
  0.2280000000D+01  0.3104918195D+00
  0.7156000000D+00  0.4910257146D+00
  0.2140000000D+00  0.3363368045D+00
 p    5  1.00
  0.3446000000D+02  0.0000000000D+00
  0.7749000000D+01  0.0000000000D+00
  0.2280000000D+01  0.0000000000D+00
  0.7156000000D+00  0.1000000000D+01
  0.2140000000D+00  0.0000000000D+00
 p    5  1.00
  0.3446000000D+02  0.0000000000D+00
  0.7749000000D+01  0.0000000000D+00
  0.2280000000D+01  0.0000000000D+00
  0.7156000000D+00  0.0000000000D+00
  0.2140000000D+00  0.1000000000D+01
 d    1  1.00
  0.2314000000D+01  0.1000000000D+01
 d    1  1.00
  0.6450000000D+00  0.1000000000D+01
 f    1  1.00
  0.1428000000D+01  0.1000000000D+01
  
   3 0
 s    5  1.00
  0.3387000000D+02  0.6067999217D-02
  0.5095000000D+01  0.4530799416D-01
  0.1159000000D+01  0.2028219738D+00
  0.3258000000D+00  0.5039029350D+00
  0.1027000000D+00  0.3834209505D+00
 s    5  1.00
  0.3387000000D+02  0.0000000000D+00
  0.5095000000D+01  0.0000000000D+00
  0.1159000000D+01  0.0000000000D+00
  0.3258000000D+00  0.1000000000D+01
  0.1027000000D+00  0.0000000000D+00
 s    5  1.00
  0.3387000000D+02  0.0000000000D+00
  0.5095000000D+01  0.0000000000D+00
  0.1159000000D+01  0.0000000000D+00
  0.3258000000D+00  0.0000000000D+00
  0.1027000000D+00  0.1000000000D+01
 p    1  1.00
  0.1407000000D+01  0.1000000000D+01
 p    1  1.00
  0.3880000000D+00  0.1000000000D+01
 d    1  1.00
  0.1057000000D+01  0.1000000000D+01
  
   4 0
 s    5  1.00
  0.3387000000D+02  0.6067999217D-02
  0.5095000000D+01  0.4530799416D-01
  0.1159000000D+01  0.2028219738D+00
  0.3258000000D+00  0.5039029350D+00
  0.1027000000D+00  0.3834209505D+00
 s    5  1.00
  0.3387000000D+02  0.0000000000D+00
  0.5095000000D+01  0.0000000000D+00
  0.1159000000D+01  0.0000000000D+00
  0.3258000000D+00  0.1000000000D+01
  0.1027000000D+00  0.0000000000D+00
 s    5  1.00
  0.3387000000D+02  0.0000000000D+00
  0.5095000000D+01  0.0000000000D+00
  0.1159000000D+01  0.0000000000D+00
  0.3258000000D+00  0.0000000000D+00
  0.1027000000D+00  0.1000000000D+01
 p    1  1.00
  0.1407000000D+01  0.1000000000D+01
 p    1  1.00
  0.3880000000D+00  0.1000000000D+01
 d    1  1.00
  0.1057000000D+01  0.1000000000D+01
  
   5 0
 s   10  1.00
  0.1533000000D+05  0.5079996682D-03
  0.2299000000D+04  0.3928997434D-02
  0.5224000000D+03  0.2024298678D-01
  0.1473000000D+03  0.7918094828D-01
  0.4755000000D+02  0.2306868493D+00
  0.1676000000D+02  0.4331177171D+00
  0.6207000000D+01  0.3502597712D+00
  0.1752000000D+01  0.4272797209D-01
  0.6882000000D+00 -0.8153994674D-02
  0.2384000000D+00  0.2380998445D-02
 s   10  1.00
  0.1533000000D+05 -0.1150000604D-03
  0.2299000000D+04 -0.8950004697D-03
  0.5224000000D+03 -0.4636002433D-02
  0.1473000000D+03 -0.1872400983D-01
  0.4755000000D+02 -0.5846303068D-01
  0.1676000000D+02 -0.1364630716D+00
  0.6207000000D+01 -0.1757400922D+00
  0.1752000000D+01  0.1609340845D+00
  0.6882000000D+00  0.6034183167D+00
  0.2384000000D+00  0.3787651988D+00
 s   10  1.00
  0.1533000000D+05  0.0000000000D+00
  0.2299000000D+04  0.0000000000D+00
  0.5224000000D+03  0.0000000000D+00
  0.1473000000D+03  0.0000000000D+00
  0.4755000000D+02  0.0000000000D+00
  0.1676000000D+02  0.0000000000D+00
  0.6207000000D+01  0.0000000000D+00
  0.1752000000D+01  0.1000000000D+01
  0.6882000000D+00  0.0000000000D+00
  0.2384000000D+00  0.0000000000D+00
 s   10  1.00
  0.1533000000D+05  0.0000000000D+00
  0.2299000000D+04  0.0000000000D+00
  0.5224000000D+03  0.0000000000D+00
  0.1473000000D+03  0.0000000000D+00
  0.4755000000D+02  0.0000000000D+00
  0.1676000000D+02  0.0000000000D+00
  0.6207000000D+01  0.0000000000D+00
  0.1752000000D+01  0.0000000000D+00
  0.6882000000D+00  0.0000000000D+00
  0.2384000000D+00  0.1000000000D+01
 p    5  1.00
  0.3446000000D+02  0.1592799074D-01
  0.7749000000D+01  0.9973994203D-01
  0.2280000000D+01  0.3104918195D+00
  0.7156000000D+00  0.4910257146D+00
  0.2140000000D+00  0.3363368045D+00
 p    5  1.00
  0.3446000000D+02  0.0000000000D+00
  0.7749000000D+01  0.0000000000D+00
  0.2280000000D+01  0.0000000000D+00
  0.7156000000D+00  0.1000000000D+01
  0.2140000000D+00  0.0000000000D+00
 p    5  1.00
  0.3446000000D+02  0.0000000000D+00
  0.7749000000D+01  0.0000000000D+00
  0.2280000000D+01  0.0000000000D+00
  0.7156000000D+00  0.0000000000D+00
  0.2140000000D+00  0.1000000000D+01
 d    1  1.00
  0.2314000000D+01  0.1000000000D+01
 d    1  1.00
  0.6450000000D+00  0.1000000000D+01
 f    1  1.00
  0.1428000000D+01  0.1000000000D+01
  
   6 0
 s    5  1.00
  0.3387000000D+02  0.6067999217D-02
  0.5095000000D+01  0.4530799416D-01
  0.1159000000D+01  0.2028219738D+00
  0.3258000000D+00  0.5039029350D+00
  0.1027000000D+00  0.3834209505D+00
 s    5  1.00
  0.3387000000D+02  0.0000000000D+00
  0.5095000000D+01  0.0000000000D+00
  0.1159000000D+01  0.0000000000D+00
  0.3258000000D+00  0.1000000000D+01
  0.1027000000D+00  0.0000000000D+00
 s    5  1.00
  0.3387000000D+02  0.0000000000D+00
  0.5095000000D+01  0.0000000000D+00
  0.1159000000D+01  0.0000000000D+00
  0.3258000000D+00  0.0000000000D+00
  0.1027000000D+00  0.1000000000D+01
 p    1  1.00
  0.1407000000D+01  0.1000000000D+01
 p    1  1.00
  0.3880000000D+00  0.1000000000D+01
 d    1  1.00
  0.1057000000D+01  0.1000000000D+01
  
   7 0
 s    5  1.00
  0.3387000000D+02  0.6067999217D-02
  0.5095000000D+01  0.4530799416D-01
  0.1159000000D+01  0.2028219738D+00
  0.3258000000D+00  0.5039029350D+00
  0.1027000000D+00  0.3834209505D+00
 s    5  1.00
  0.3387000000D+02  0.0000000000D+00
  0.5095000000D+01  0.0000000000D+00
  0.1159000000D+01  0.0000000000D+00
  0.3258000000D+00  0.1000000000D+01
  0.1027000000D+00  0.0000000000D+00
 s    5  1.00
  0.3387000000D+02  0.0000000000D+00
  0.5095000000D+01  0.0000000000D+00
  0.1159000000D+01  0.0000000000D+00
  0.3258000000D+00  0.0000000000D+00
  0.1027000000D+00  0.1000000000D+01
 p    1  1.00
  0.1407000000D+01  0.1000000000D+01
 p    1  1.00
  0.3880000000D+00  0.1000000000D+01
 d    1  1.00
  0.1057000000D+01  0.1000000000D+01
  
   8 0
 s   10  1.00
  0.1533000000D+05  0.5079996682D-03
  0.2299000000D+04  0.3928997434D-02
  0.5224000000D+03  0.2024298678D-01
  0.1473000000D+03  0.7918094828D-01
  0.4755000000D+02  0.2306868493D+00
  0.1676000000D+02  0.4331177171D+00
  0.6207000000D+01  0.3502597712D+00
  0.1752000000D+01  0.4272797209D-01
  0.6882000000D+00 -0.8153994674D-02
  0.2384000000D+00  0.2380998445D-02
 s   10  1.00
  0.1533000000D+05 -0.1150000604D-03
  0.2299000000D+04 -0.8950004697D-03
  0.5224000000D+03 -0.4636002433D-02
  0.1473000000D+03 -0.1872400983D-01
  0.4755000000D+02 -0.5846303068D-01
  0.1676000000D+02 -0.1364630716D+00
  0.6207000000D+01 -0.1757400922D+00
  0.1752000000D+01  0.1609340845D+00
  0.6882000000D+00  0.6034183167D+00
  0.2384000000D+00  0.3787651988D+00
 s   10  1.00
  0.1533000000D+05  0.0000000000D+00
  0.2299000000D+04  0.0000000000D+00
  0.5224000000D+03  0.0000000000D+00
  0.1473000000D+03  0.0000000000D+00
  0.4755000000D+02  0.0000000000D+00
  0.1676000000D+02  0.0000000000D+00
  0.6207000000D+01  0.0000000000D+00
  0.1752000000D+01  0.1000000000D+01
  0.6882000000D+00  0.0000000000D+00
  0.2384000000D+00  0.0000000000D+00
 s   10  1.00
  0.1533000000D+05  0.0000000000D+00
  0.2299000000D+04  0.0000000000D+00
  0.5224000000D+03  0.0000000000D+00
  0.1473000000D+03  0.0000000000D+00
  0.4755000000D+02  0.0000000000D+00
  0.1676000000D+02  0.0000000000D+00
  0.6207000000D+01  0.0000000000D+00
  0.1752000000D+01  0.0000000000D+00
  0.6882000000D+00  0.0000000000D+00
  0.2384000000D+00  0.1000000000D+01
 p    5  1.00
  0.3446000000D+02  0.1592799074D-01
  0.7749000000D+01  0.9973994203D-01
  0.2280000000D+01  0.3104918195D+00
  0.7156000000D+00  0.4910257146D+00
  0.2140000000D+00  0.3363368045D+00
 p    5  1.00
  0.3446000000D+02  0.0000000000D+00
  0.7749000000D+01  0.0000000000D+00
  0.2280000000D+01  0.0000000000D+00
  0.7156000000D+00  0.1000000000D+01
  0.2140000000D+00  0.0000000000D+00
 p    5  1.00
  0.3446000000D+02  0.0000000000D+00
  0.7749000000D+01  0.0000000000D+00
  0.2280000000D+01  0.0000000000D+00
  0.7156000000D+00  0.0000000000D+00
  0.2140000000D+00  0.1000000000D+01
 d    1  1.00
  0.2314000000D+01  0.1000000000D+01
 d    1  1.00
  0.6450000000D+00  0.1000000000D+01
 f    1  1.00
  0.1428000000D+01  0.1000000000D+01
  
   9 0
 s    5  1.00
  0.3387000000D+02  0.6067999217D-02
  0.5095000000D+01  0.4530799416D-01
  0.1159000000D+01  0.2028219738D+00
  0.3258000000D+00  0.5039029350D+00
  0.1027000000D+00  0.3834209505D+00
 s    5  1.00
  0.3387000000D+02  0.0000000000D+00
  0.5095000000D+01  0.0000000000D+00
  0.1159000000D+01  0.0000000000D+00
  0.3258000000D+00  0.1000000000D+01
  0.1027000000D+00  0.0000000000D+00
 s    5  1.00
  0.3387000000D+02  0.0000000000D+00
  0.5095000000D+01  0.0000000000D+00
  0.1159000000D+01  0.0000000000D+00
  0.3258000000D+00  0.0000000000D+00
  0.1027000000D+00  0.1000000000D+01
 p    1  1.00
  0.1407000000D+01  0.1000000000D+01
 p    1  1.00
  0.3880000000D+00  0.1000000000D+01
 d    1  1.00
  0.1057000000D+01  0.1000000000D+01
  
  10 0
 s    5  1.00
  0.3387000000D+02  0.6067999217D-02
  0.5095000000D+01  0.4530799416D-01
  0.1159000000D+01  0.2028219738D+00
  0.3258000000D+00  0.5039029350D+00
  0.1027000000D+00  0.3834209505D+00
 s    5  1.00
  0.3387000000D+02  0.0000000000D+00
  0.5095000000D+01  0.0000000000D+00
  0.1159000000D+01  0.0000000000D+00
  0.3258000000D+00  0.1000000000D+01
  0.1027000000D+00  0.0000000000D+00
 s    5  1.00
  0.3387000000D+02  0.0000000000D+00
  0.5095000000D+01  0.0000000000D+00
  0.1159000000D+01  0.0000000000D+00
  0.3258000000D+00  0.0000000000D+00
  0.1027000000D+00  0.1000000000D+01
 p    1  1.00
  0.1407000000D+01  0.1000000000D+01
 p    1  1.00
  0.3880000000D+00  0.1000000000D+01
 d    1  1.00
  0.1057000000D+01  0.1000000000D+01
  
  11 0
 s   10  1.00
  0.1533000000D+05  0.5079996682D-03
  0.2299000000D+04  0.3928997434D-02
  0.5224000000D+03  0.2024298678D-01
  0.1473000000D+03  0.7918094828D-01
  0.4755000000D+02  0.2306868493D+00
  0.1676000000D+02  0.4331177171D+00
  0.6207000000D+01  0.3502597712D+00
  0.1752000000D+01  0.4272797209D-01
  0.6882000000D+00 -0.8153994674D-02
  0.2384000000D+00  0.2380998445D-02
 s   10  1.00
  0.1533000000D+05 -0.1150000604D-03
  0.2299000000D+04 -0.8950004697D-03
  0.5224000000D+03 -0.4636002433D-02
  0.1473000000D+03 -0.1872400983D-01
  0.4755000000D+02 -0.5846303068D-01
  0.1676000000D+02 -0.1364630716D+00
  0.6207000000D+01 -0.1757400922D+00
  0.1752000000D+01  0.1609340845D+00
  0.6882000000D+00  0.6034183167D+00
  0.2384000000D+00  0.3787651988D+00
 s   10  1.00
  0.1533000000D+05  0.0000000000D+00
  0.2299000000D+04  0.0000000000D+00
  0.5224000000D+03  0.0000000000D+00
  0.1473000000D+03  0.0000000000D+00
  0.4755000000D+02  0.0000000000D+00
  0.1676000000D+02  0.0000000000D+00
  0.6207000000D+01  0.0000000000D+00
  0.1752000000D+01  0.1000000000D+01
  0.6882000000D+00  0.0000000000D+00
  0.2384000000D+00  0.0000000000D+00
 s   10  1.00
  0.1533000000D+05  0.0000000000D+00
  0.2299000000D+04  0.0000000000D+00
  0.5224000000D+03  0.0000000000D+00
  0.1473000000D+03  0.0000000000D+00
  0.4755000000D+02  0.0000000000D+00
  0.1676000000D+02  0.0000000000D+00
  0.6207000000D+01  0.0000000000D+00
  0.1752000000D+01  0.0000000000D+00
  0.6882000000D+00  0.0000000000D+00
  0.2384000000D+00  0.1000000000D+01
 p    5  1.00
  0.3446000000D+02  0.1592799074D-01
  0.7749000000D+01  0.9973994203D-01
  0.2280000000D+01  0.3104918195D+00
  0.7156000000D+00  0.4910257146D+00
  0.2140000000D+00  0.3363368045D+00
 p    5  1.00
  0.3446000000D+02  0.0000000000D+00
  0.7749000000D+01  0.0000000000D+00
  0.2280000000D+01  0.0000000000D+00
  0.7156000000D+00  0.1000000000D+01
  0.2140000000D+00  0.0000000000D+00
 p    5  1.00
  0.3446000000D+02  0.0000000000D+00
  0.7749000000D+01  0.0000000000D+00
  0.2280000000D+01  0.0000000000D+00
  0.7156000000D+00  0.0000000000D+00
  0.2140000000D+00  0.1000000000D+01
 d    1  1.00
  0.2314000000D+01  0.1000000000D+01
 d    1  1.00
  0.6450000000D+00  0.1000000000D+01
 f    1  1.00
  0.1428000000D+01  0.1000000000D+01
  
  12 0
 s    5  1.00
  0.3387000000D+02  0.6067999217D-02
  0.5095000000D+01  0.4530799416D-01
  0.1159000000D+01  0.2028219738D+00
  0.3258000000D+00  0.5039029350D+00
  0.1027000000D+00  0.3834209505D+00
 s    5  1.00
  0.3387000000D+02  0.0000000000D+00
  0.5095000000D+01  0.0000000000D+00
  0.1159000000D+01  0.0000000000D+00
  0.3258000000D+00  0.1000000000D+01
  0.1027000000D+00  0.0000000000D+00
 s    5  1.00
  0.3387000000D+02  0.0000000000D+00
  0.5095000000D+01  0.0000000000D+00
  0.1159000000D+01  0.0000000000D+00
  0.3258000000D+00  0.0000000000D+00
  0.1027000000D+00  0.1000000000D+01
 p    1  1.00
  0.1407000000D+01  0.1000000000D+01
 p    1  1.00
  0.3880000000D+00  0.1000000000D+01
 d    1  1.00
  0.1057000000D+01  0.1000000000D+01
  
  13 0
 s    5  1.00
  0.3387000000D+02  0.6067999217D-02
  0.5095000000D+01  0.4530799416D-01
  0.1159000000D+01  0.2028219738D+00
  0.3258000000D+00  0.5039029350D+00
  0.1027000000D+00  0.3834209505D+00
 s    5  1.00
  0.3387000000D+02  0.0000000000D+00
  0.5095000000D+01  0.0000000000D+00
  0.1159000000D+01  0.0000000000D+00
  0.3258000000D+00  0.1000000000D+01
  0.1027000000D+00  0.0000000000D+00
 s    5  1.00
  0.3387000000D+02  0.0000000000D+00
  0.5095000000D+01  0.0000000000D+00
  0.1159000000D+01  0.0000000000D+00
  0.3258000000D+00  0.0000000000D+00
  0.1027000000D+00  0.1000000000D+01
 p    1  1.00
  0.1407000000D+01  0.1000000000D+01
 p    1  1.00
  0.3880000000D+00  0.1000000000D+01
 d    1  1.00
  0.1057000000D+01  0.1000000000D+01
  
  14 0
 s   10  1.00
  0.1533000000D+05  0.5079996682D-03
  0.2299000000D+04  0.3928997434D-02
  0.5224000000D+03  0.2024298678D-01
  0.1473000000D+03  0.7918094828D-01
  0.4755000000D+02  0.2306868493D+00
  0.1676000000D+02  0.4331177171D+00
  0.6207000000D+01  0.3502597712D+00
  0.1752000000D+01  0.4272797209D-01
  0.6882000000D+00 -0.8153994674D-02
  0.2384000000D+00  0.2380998445D-02
 s   10  1.00
  0.1533000000D+05 -0.1150000604D-03
  0.2299000000D+04 -0.8950004697D-03
  0.5224000000D+03 -0.4636002433D-02
  0.1473000000D+03 -0.1872400983D-01
  0.4755000000D+02 -0.5846303068D-01
  0.1676000000D+02 -0.1364630716D+00
  0.6207000000D+01 -0.1757400922D+00
  0.1752000000D+01  0.1609340845D+00
  0.6882000000D+00  0.6034183167D+00
  0.2384000000D+00  0.3787651988D+00
 s   10  1.00
  0.1533000000D+05  0.0000000000D+00
  0.2299000000D+04  0.0000000000D+00
  0.5224000000D+03  0.0000000000D+00
  0.1473000000D+03  0.0000000000D+00
  0.4755000000D+02  0.0000000000D+00
  0.1676000000D+02  0.0000000000D+00
  0.6207000000D+01  0.0000000000D+00
  0.1752000000D+01  0.1000000000D+01
  0.6882000000D+00  0.0000000000D+00
  0.2384000000D+00  0.0000000000D+00
 s   10  1.00
  0.1533000000D+05  0.0000000000D+00
  0.2299000000D+04  0.0000000000D+00
  0.5224000000D+03  0.0000000000D+00
  0.1473000000D+03  0.0000000000D+00
  0.4755000000D+02  0.0000000000D+00
  0.1676000000D+02  0.0000000000D+00
  0.6207000000D+01  0.0000000000D+00
  0.1752000000D+01  0.0000000000D+00
  0.6882000000D+00  0.0000000000D+00
  0.2384000000D+00  0.1000000000D+01
 p    5  1.00
  0.3446000000D+02  0.1592799074D-01
  0.7749000000D+01  0.9973994203D-01
  0.2280000000D+01  0.3104918195D+00
  0.7156000000D+00  0.4910257146D+00
  0.2140000000D+00  0.3363368045D+00
 p    5  1.00
  0.3446000000D+02  0.0000000000D+00
  0.7749000000D+01  0.0000000000D+00
  0.2280000000D+01  0.0000000000D+00
  0.7156000000D+00  0.1000000000D+01
  0.2140000000D+00  0.0000000000D+00
 p    5  1.00
  0.3446000000D+02  0.0000000000D+00
  0.7749000000D+01  0.0000000000D+00
  0.2280000000D+01  0.0000000000D+00
  0.7156000000D+00  0.0000000000D+00
  0.2140000000D+00  0.1000000000D+01
 d    1  1.00
  0.2314000000D+01  0.1000000000D+01
 d    1  1.00
  0.6450000000D+00  0.1000000000D+01
 f    1  1.00
  0.1428000000D+01  0.1000000000D+01
  
  15 0
 s    5  1.00
  0.3387000000D+02  0.6067999217D-02
  0.5095000000D+01  0.4530799416D-01
  0.1159000000D+01  0.2028219738D+00
  0.3258000000D+00  0.5039029350D+00
  0.1027000000D+00  0.3834209505D+00
 s    5  1.00
  0.3387000000D+02  0.0000000000D+00
  0.5095000000D+01  0.0000000000D+00
  0.1159000000D+01  0.0000000000D+00
  0.3258000000D+00  0.1000000000D+01
  0.1027000000D+00  0.0000000000D+00
 s    5  1.00
  0.3387000000D+02  0.0000000000D+00
  0.5095000000D+01  0.0000000000D+00
  0.1159000000D+01  0.0000000000D+00
  0.3258000000D+00  0.0000000000D+00
  0.1027000000D+00  0.1000000000D+01
 p    1  1.00
  0.1407000000D+01  0.1000000000D+01
 p    1  1.00
  0.3880000000D+00  0.1000000000D+01
 d    1  1.00
  0.1057000000D+01  0.1000000000D+01
  
  16 0
 s    5  1.00
  0.3387000000D+02  0.6067999217D-02
  0.5095000000D+01  0.4530799416D-01
  0.1159000000D+01  0.2028219738D+00
  0.3258000000D+00  0.5039029350D+00
  0.1027000000D+00  0.3834209505D+00
 s    5  1.00
  0.3387000000D+02  0.0000000000D+00
  0.5095000000D+01  0.0000000000D+00
  0.1159000000D+01  0.0000000000D+00
  0.3258000000D+00  0.1000000000D+01
  0.1027000000D+00  0.0000000000D+00
 s    5  1.00
  0.3387000000D+02  0.0000000000D+00
  0.5095000000D+01  0.0000000000D+00
  0.1159000000D+01  0.0000000000D+00
  0.3258000000D+00  0.0000000000D+00
  0.1027000000D+00  0.1000000000D+01
 p    1  1.00
  0.1407000000D+01  0.1000000000D+01
 p    1  1.00
  0.3880000000D+00  0.1000000000D+01
 d    1  1.00
  0.1057000000D+01  0.1000000000D+01
  
  17 0
 s   10  1.00
  0.1533000000D+05  0.5079996682D-03
  0.2299000000D+04  0.3928997434D-02
  0.5224000000D+03  0.2024298678D-01
  0.1473000000D+03  0.7918094828D-01
  0.4755000000D+02  0.2306868493D+00
  0.1676000000D+02  0.4331177171D+00
  0.6207000000D+01  0.3502597712D+00
  0.1752000000D+01  0.4272797209D-01
  0.6882000000D+00 -0.8153994674D-02
  0.2384000000D+00  0.2380998445D-02
 s   10  1.00
  0.1533000000D+05 -0.1150000604D-03
  0.2299000000D+04 -0.8950004697D-03
  0.5224000000D+03 -0.4636002433D-02
  0.1473000000D+03 -0.1872400983D-01
  0.4755000000D+02 -0.5846303068D-01
  0.1676000000D+02 -0.1364630716D+00
  0.6207000000D+01 -0.1757400922D+00
  0.1752000000D+01  0.1609340845D+00
  0.6882000000D+00  0.6034183167D+00
  0.2384000000D+00  0.3787651988D+00
 s   10  1.00
  0.1533000000D+05  0.0000000000D+00
  0.2299000000D+04  0.0000000000D+00
  0.5224000000D+03  0.0000000000D+00
  0.1473000000D+03  0.0000000000D+00
  0.4755000000D+02  0.0000000000D+00
  0.1676000000D+02  0.0000000000D+00
  0.6207000000D+01  0.0000000000D+00
  0.1752000000D+01  0.1000000000D+01
  0.6882000000D+00  0.0000000000D+00
  0.2384000000D+00  0.0000000000D+00
 s   10  1.00
  0.1533000000D+05  0.0000000000D+00
  0.2299000000D+04  0.0000000000D+00
  0.5224000000D+03  0.0000000000D+00
  0.1473000000D+03  0.0000000000D+00
  0.4755000000D+02  0.0000000000D+00
  0.1676000000D+02  0.0000000000D+00
  0.6207000000D+01  0.0000000000D+00
  0.1752000000D+01  0.0000000000D+00
  0.6882000000D+00  0.0000000000D+00
  0.2384000000D+00  0.1000000000D+01
 p    5  1.00
  0.3446000000D+02  0.1592799074D-01
  0.7749000000D+01  0.9973994203D-01
  0.2280000000D+01  0.3104918195D+00
  0.7156000000D+00  0.4910257146D+00
  0.2140000000D+00  0.3363368045D+00
 p    5  1.00
  0.3446000000D+02  0.0000000000D+00
  0.7749000000D+01  0.0000000000D+00
  0.2280000000D+01  0.0000000000D+00
  0.7156000000D+00  0.1000000000D+01
  0.2140000000D+00  0.0000000000D+00
 p    5  1.00
  0.3446000000D+02  0.0000000000D+00
  0.7749000000D+01  0.0000000000D+00
  0.2280000000D+01  0.0000000000D+00
  0.7156000000D+00  0.0000000000D+00
  0.2140000000D+00  0.1000000000D+01
 d    1  1.00
  0.2314000000D+01  0.1000000000D+01
 d    1  1.00
  0.6450000000D+00  0.1000000000D+01
 f    1  1.00
  0.1428000000D+01  0.1000000000D+01
  
  18 0
 s    5  1.00
  0.3387000000D+02  0.6067999217D-02
  0.5095000000D+01  0.4530799416D-01
  0.1159000000D+01  0.2028219738D+00
  0.3258000000D+00  0.5039029350D+00
  0.1027000000D+00  0.3834209505D+00
 s    5  1.00
  0.3387000000D+02  0.0000000000D+00
  0.5095000000D+01  0.0000000000D+00
  0.1159000000D+01  0.0000000000D+00
  0.3258000000D+00  0.1000000000D+01
  0.1027000000D+00  0.0000000000D+00
 s    5  1.00
  0.3387000000D+02  0.0000000000D+00
  0.5095000000D+01  0.0000000000D+00
  0.1159000000D+01  0.0000000000D+00
  0.3258000000D+00  0.0000000000D+00
  0.1027000000D+00  0.1000000000D+01
 p    1  1.00
  0.1407000000D+01  0.1000000000D+01
 p    1  1.00
  0.3880000000D+00  0.1000000000D+01
 d    1  1.00
  0.1057000000D+01  0.1000000000D+01
  
  19 0
 s    5  1.00
  0.3387000000D+02  0.6067999217D-02
  0.5095000000D+01  0.4530799416D-01
  0.1159000000D+01  0.2028219738D+00
  0.3258000000D+00  0.5039029350D+00
  0.1027000000D+00  0.3834209505D+00
 s    5  1.00
  0.3387000000D+02  0.0000000000D+00
  0.5095000000D+01  0.0000000000D+00
  0.1159000000D+01  0.0000000000D+00
  0.3258000000D+00  0.1000000000D+01
  0.1027000000D+00  0.0000000000D+00
 s    5  1.00
  0.3387000000D+02  0.0000000000D+00
  0.5095000000D+01  0.0000000000D+00
  0.1159000000D+01  0.0000000000D+00
  0.3258000000D+00  0.0000000000D+00
  0.1027000000D+00  0.1000000000D+01
 p    1  1.00
  0.1407000000D+01  0.1000000000D+01
 p    1  1.00
  0.3880000000D+00  0.1000000000D+01
 d    1  1.00
  0.1057000000D+01  0.1000000000D+01


[MO]
 Sym=      1.1
 Ene=       0.0000
 Spin= Alpha
 Occup=    2.000000
1 0.000016048466780
2 0.093666852016018
3 -0.000257471491035
4 -0.003010370980425
5 0.000639213293152
6 -0.000155822321060
7 0.002078612560670
8 -0.13519971822052
9 0.020625112309208
10 -0.046619104696584
11 -0.000869716304247
12 -0.000050245233150
13 -0.000421570893213
14 0.003001398568236
15 -0.003928366435669
16 -0.001445814467226
17 -0.001730222705960
18 0.002234997035214
19 0.000921966587849
20 0.000062672375792
21 -0.000060953355202
22 -0.000037613128731
23 -0.001061428693707
24 0.001395603745051
25 0.000490579575464
26 0.000010735016765
27 -0.000080181349487
28 0.000069446332722
29 0.000033316900845
30 -0.000024502058126
31 0.000026765229187
32 0.000017222155435
33 -0.000129281535475
34 0.000112059380040
35 0.000036265800456
36 -0.000018678166398
37 0.000024578705791
38 0.000003813429401
39 -0.000030783663040
40 0.000026970233638
41 0.000043549232435
42 -0.000037965649445
43 0.000040089318852
44 0.000147796577320
45 -0.000901528376453
46 0.000753731799133
47 -0.000135738509305
48 -0.000090690605197
49 -0.000097848848200
50 0.000017537926501
51 -0.000005599882724
52 0.000007907015053
53 -0.000013484480110
54 -0.000011597229312
55 0.000010622845895
56 -0.000010045117395
57 0.000019110260373
58 -0.000021231219790
59 0.000026759415940
60 0.000020429492799
61 -0.000031345090852
62 0.000004049094353
63 -0.000011924743025
64 0.000022661063283
65 -0.000002309682582
66 -0.000015484297761
67 0.000019392789061
68 -0.000003122747551
69 0.000012560113834
70 -0.000006212548604
71 -0.000007595781578
72 -0.000005332675521
73 0.000001396788899
74 -0.000001742755188
75 0.000002732213501
76 0.000001661945806
77 -0.000001762955614
78 0.000002131539448
79 0.000007444252802
80 0.000003468835143
81 0.000005898650031
82 -0.000005089494540
83 0.000004703404597
84 -0.000005539638028
85 0.86548000877029
86 -0.001640704743300
87 0.001123438817023
88 0.000768931918909
89 0.000064124266652
90 0.002910912523150
91 0.000190310318076
92 -0.000028523001262
93 -0.002158109515459
94 -0.000129351865549
95 -0.000004679805637
96 -0.002355708886589
97 -0.000033647433143
98 -0.000009638769768
99 0.000007724027563
100 0.000001914742205
101 -0.000007732613118
102 0.000047949266753
103 -0.000001802203010
104 0.000083968936482
105 -0.000101643795000
106 0.000017674858519
107 0.000044942478572
108 -0.000376316511866
109 0.000015507681528
110 -0.000001279147399
111 -0.000016552021933
112 -0.000000635683841
113 0.000005551661547
114 0.000013418647462
115 -0.000001722241412
116 -0.000003835505224
117 0.000008788220263
118 0.000002575100780
119 -0.000049412812822
120 0.001472030515310
121 0.000317308565764
122 -0.000540467372128
123 0.000099774830601
124 -0.000106876499401
125 0.000102489201162
126 0.000327865393019
127 -0.000220866410914
128 0.000341733864067
129 0.000025439450644
130 -0.000051074121218
131 0.000025634670574
132 0.000065277033146
133 -0.000011256638399
134 0.000066271689310
135 0.001462740337850
136 0.000137563107050
137 -0.000521403875584
138 -0.000105353736907
139 -0.000081747157478
140 -0.000103792446970
141 -0.000273343401748
142 -0.000112048084618
143 -0.000345091878920
144 0.000018407737209
145 -0.000027261862357
146 0.000008854125148
147 -0.000072750869262
148 -0.000029926031970
149 -0.000079274574570
150 -0.045757028188280
151 0.000022627310062
152 -0.000047574017470
153 0.000286316238142
154 -0.000156050068642
155 -0.000009435209483
156 -0.000001664347378
157 0.000147883318495
158 -0.000024911645522
159 0.000020714308608
160 0.000184265618698
161 0.000085616578848
162 0.000120191208738
163 -0.000007000515320
164 0.000000909172087
165 0.000006091343233
166 0.000004637027607
167 0.000001977449414
168 0.000002636202999
169 0.000043807020700
170 -0.000018824487781
171 -0.000024982532919
172 -0.000029346624369
173 0.000013403689041
174 -0.000024766391787
175 0.000000987093497
176 0.000000090372537
177 -0.000002830157572
178 -0.000004390255873
179 0.000002431234125
180 0.000003421738667
181 0.000003065930977
182 -0.000002552481606
183 0.000000375316164
184 -0.000005653275682
185 -0.000078423793884
186 -0.000195294056823
187 0.000005166468983
188 0.000009471808935
189 -0.000000399355213
190 0.000024277303668
191 0.000066079583143
192 -0.000101856291319
193 0.000028267301283
194 0.000004724623724
195 -0.000003791797354
196 -0.000000932826371
197 0.000009119986535
198 -0.000001030908634
199 0.000008098037483
200 -0.000083949456242
201 -0.000029760471176
202 0.000025843258473
203 0.000008805979358
204 -0.000006300134927
205 -0.000001683235013
206 -0.000034604931189
207 0.000051002292488
208 -0.000038033379144
209 0.000010994997432
210 -0.000002453957048
211 -0.000008541040384
212 0.000002804397959
213 -0.000010578470469
214 -0.000001054498116
215 0.37526041200823
216 -0.000709889096491
217 0.000486463197451
218 0.000342854231286
219 -0.001256932806722
220 -0.000142610517123
221 0.000046224499930
222 0.000919998082711
223 0.000099249234836
224 -0.000040430501789
225 0.000968791284833
226 0.000203622806917
227 -0.000055513509947
228 0.000003212566204
229 -0.000007231440264
230 0.000004018874060
231 -0.000003554637932
232 0.000000928029817
233 -0.000020990574217
234 -0.000041490921602
235 0.000035307598926
236 0.000006183322676
237 0.000000753447250
238 -0.000008869653389
239 0.000160667698160
240 0.000006030830435
241 -0.000001110105316
242 0.000001385041874
243 -0.000000725715892
244 0.000001699541449
245 0.000004663629103
246 -0.000007365492196
247 -0.000000210178880
248 -0.000006521857772
249 -0.000020038103438
250 0.000618806409267
251 0.000125557364060
252 -0.000259932650228
253 0.000033409099864
254 0.000063719056209
255 -0.000033237983459
256 0.000053331230595
257 0.000100506327229
258 -0.000176523409497
259 -0.000006567207924
260 0.000001664264496
261 0.000004902943428
262 -0.000038152835233
263 0.000027916919833
264 0.000013873214836
265 0.000658711937303
266 0.000001698392910
267 -0.000301749287599
268 0.000048152618470
269 -0.000044345909750
270 0.000038975882255
271 0.000062223920427
272 -0.000110845454748
273 0.000129076161046
274 -0.000025198684257
275 0.000016671645995
276 0.000008527038262
277 0.000031314294518
278 -0.000031942289751
279 0.000004538828189
280 0.24495787636336
281 -0.000564284112848
282 0.000339485810786
283 0.000636609057635
284 -0.000019308308317
285 -0.000815776709231
286 -0.000055472766957
287 0.000017518971272
288 0.000575453663719
289 0.000032440882965
290 -0.000132263492549
291 0.000639092564365
292 0.000007110750940
293 0.000000578949792
294 -0.000004329532828
295 0.000003750583036
296 0.000000893422904
297 0.000013762776696
298 -0.000003952487013
299 0.000003091817626
300 0.000008060041450
301 -0.000011151859076
302 0.000006603463729
303 -0.000101347414375
304 0.000018808006592
305 0.000001798991775
306 0.000005673905700
307 0.000000494593342
308 -0.000003892585111
309 -0.000002920709924
310 -0.000000761134478
311 0.000001478984370
312 -0.000004691633382
313 0.000000097567877
314 0.000010100713752
315 0.000415037909364
316 -0.000099303509352
317 -0.000087423843203
318 0.000027852399185
319 0.000015034764668
320 0.000030671541572
321 0.000043095764919
322 0.000043981204565
323 0.000043798701786
324 0.000002882075032
325 0.000000879291572
326 -0.000003761366604
327 -0.000022528564202
328 -0.000015593437311
329 -0.000021116367316
330 0.000400544170647
331 0.000052998573001
332 -0.000095267788978
333 -0.000031432084067
334 0.000025910558957
335 -0.000021343981301
336 -0.000043921131046
337 0.000075453966249
338 -0.000087472375828
339 0.000002726722714
340 -0.000008534536439
341 0.000005807813725
342 0.000021621844572
343 -0.000009897705210
344 0.000018369394561
345 -0.032378987971485
346 0.000051319445680
347 -0.000044600795732
348 0.000144335496791
349 -0.000005541350215
350 0.000008560991473
351 -0.000102921658327
352 0.000060091402115
353 -0.000062680998205
354 0.000099467629412
355 0.000096302847157
356 -0.000024126434117
357 0.000199551249207
358 0.000003865191344
359 -0.000000262604124
360 -0.000003602587219
361 0.000001321852095
362 -0.000002353927827
363 0.000005102177178
364 -0.000021787713616
365 -0.000012100039745
366 0.000033887753361
367 -0.000010984977391
368 0.000046733856340
369 -0.000053958226585
370 -0.000004365551627
371 0.000003943429721
372 0.000003898555789
373 0.000004049139966
374 -0.000004952499304
375 -0.000000442451723
376 0.000001807862152
377 -0.000000338166848
378 -0.000004788009732
379 -0.000003844475168
380 -0.000052254646588
381 -0.000276613064296
382 -0.000066205653532
383 0.000023102521314
384 -0.000009950884231
385 0.000009450527038
386 0.000049436234858
387 -0.000084735105611
388 0.000111070261636
389 0.000000786422652
390 0.000000474430550
391 -0.000001260853202
392 0.000007790692996
393 -0.000010010802699
394 0.000013513071977
395 -0.000058887390819
396 0.000084476345046
397 -0.000052072078044
398 0.000012060597530
399 -0.000019286729834
400 0.000004931244068
401 -0.000008337020410
402 0.000029284948642
403 -0.000065641647258
404 -0.000004834835967
405 -0.000004566972306
406 0.000009401808273
407 -0.000009345730794
408 -0.000012545482602
409 0.000005252487045
410 -0.12352814337390
411 0.000205017549394
412 -0.000153214272257
413 0.000008068508727
414 -0.000047755906014
415 0.000033938553905
416 0.000417218213810
417 0.000037697491788
418 -0.000028783682731
419 -0.000342000877230
420 -0.000141630836932
421 0.000138203824751
422 -0.000405680394164
423 0.000004546386952
424 0.000000169726644
425 -0.000004716113596
426 0.000007382479835
427 0.000000897707181
428 -0.000001223280962
429 -0.000017300168606
430 -0.000014497141567
431 0.000031797310173
432 -0.000063090294318
433 0.000006725945987
434 -0.000008271669061
435 0.000002542968719
436 -0.000001633646111
437 -0.000002868947922
438 -0.000000678972564
439 -0.000001038294415
440 -0.000000827258853
441 -0.000002732777988
442 0.000003230060667
443 0.000004676356400
444 0.000008891100386
445 -0.000240912151668
446 0.000049501579244
447 0.000050932375462
448 0.000025767890979
449 -0.000009699260735
450 -0.000007135645906
451 0.000035079710521
452 -0.000067722985631
453 -0.000011923608894
454 -0.000002512716076
455 -0.000001794382115
456 0.000004307098190
457 -0.000001430960094
458 -0.000012530837939
459 0.000005973385104
460 -0.000169847144265
461 -0.000274067815762
462 -0.000020235653731
463 -0.000016275440361
464 0.000007560408852
465 -0.000018647063953
466 -0.000080086341811
467 0.000092935971764
468 -0.000093593457456
469 -0.000006332697286
470 -0.000004951317763
471 0.000011284015049
472 0.000001828689171
473 0.000004226131700
474 -0.000001518775793
 Sym=      2.1
 Ene=       0.0000
 Spin= Alpha
 Occup=    2.000000
1 -0.000000330728749
2 0.037065568057107
3 -0.000620540011074
4 -0.003315543855393
5 0.000708486385552
6 -0.000166969414901
7 0.002288964876565
8 -0.070339549839570
9 0.20934237758729
10 0.17807246340533
11 -0.000308424011186
12 0.001872215324183
13 0.001403141428797
14 0.004494700718000
15 0.005389438903377
16 0.000961555367533
17 -0.002648331715758
18 -0.003106392047342
19 -0.000476228368625
20 0.000090929737231
21 0.000070923137999
22 -0.000019476952117
23 -0.001575810689520
24 -0.001905421252659
25 -0.000356892107930
26 -0.000019969239404
27 0.000050675317467
28 -0.000030706078063
29 0.000005218114677
30 -0.000014076554225
31 0.000009304292562
32 -0.000031649167233
33 0.000080230805533
34 -0.000048581638300
35 0.000002710960644
36 -0.000017222421287
37 0.000009040252230
38 -0.000008260021650
39 0.000022168341839
40 -0.000013908320189
41 0.000014390270532
42 -0.000021580619743
43 0.000016569900432
44 -0.000226402288008
45 0.000534492644017
46 -0.000308090356009
47 -0.000041293876190
48 0.000142308818455
49 -0.000013623233638
50 0.000007919662301
51 -0.000022527082672
52 -0.000025871260836
53 0.000056690124738
54 -0.000023282965369
55 -0.000006548744700
56 -0.000067315466696
57 0.000053506218282
58 0.000041258683436
59 0.000004550190121
60 0.000025326524939
61 0.000020225335839
62 0.000008622783802
63 -0.000017013648368
64 -0.000011252757608
65 -0.000006305735456
66 -0.000016965450470
67 -0.000015882377875
68 -0.000005262942986
69 0.000004754416827
70 -0.000005100576602
71 -0.000003746047176
72 -0.000005392275103
73 -0.000000230677195
74 -0.000001372749375
75 0.000001771433061
76 0.000001477936281
77 0.000000247463955
78 0.000000050931429
79 0.000003033989211
80 0.000005925786329
81 0.000003546392671
82 -0.000002051191277
83 0.000001509728816
84 -0.000002067140912
85 -0.31449432257477
86 0.000510333782246
87 -0.000388341082996
88 0.000056418968372
89 -0.000029401328954
90 -0.001066869287970
91 -0.000072356301393
92 0.000028357987689
93 0.000838096870617
94 0.000054028241464
95 -0.000160238083331
96 0.000922486634736
97 -0.000049952996252
98 0.000005912942515
99 -0.000010093143198
100 0.000004180200682
101 -0.000001313961338
102 -0.000017636549805
103 0.000001044670844
104 -0.000045136150410
105 0.000072288035381
106 -0.000027151884971
107 -0.000006777974915
108 0.000148490216731
109 -0.000007032897130
110 0.000001758559610
111 0.000005569191407
112 0.000001204563599
113 -0.000004818591300
114 -0.000004916815380
115 -0.000000649053394
116 0.000002459236002
117 -0.000002555038960
118 -0.000000967038261
119 0.000022131288087
120 -0.000508304871951
121 -0.000331135040417
122 0.000142843126000
123 -0.000037044138049
124 0.000043343375673
125 -0.000033251862364
126 -0.000157037494091
127 0.000113385131901
128 -0.000190579186517
129 -0.000011161833522
130 0.000026336733600
131 -0.000015174900077
132 -0.000020226887977
133 -0.000001558691280
134 -0.000018523164901
135 -0.000559639966596
136 -0.000074658772002
137 0.000200573454782
138 0.000037199150971
139 0.000031434941953
140 0.000046632473178
141 0.000146467527923
142 0.000040038142201
143 0.000143885963872
144 -0.000009961619616
145 0.000016252701201
146 -0.000006291081584
147 0.000023709547162
148 0.000002346198587
149 0.000026157524717
150 0.020859986345700
151 -0.000130880172469
152 0.000048137794238
153 0.000373454920408
154 0.000060400148834
155 0.000001251591897
156 -0.000000541964861
157 -0.000008096870475
158 0.000021142683126
159 -0.000001453201132
160 -0.000008027465792
161 -0.000135371081959
162 -0.000054435537164
163 -0.000006110217280
164 0.000003326777429
165 0.000002783439851
166 -0.000006849639399
167 -0.000002845239302
168 -0.000001480863894
169 0.000030307870221
170 -0.000013586751464
171 -0.000016721118757
172 0.000026336640733
173 0.000004753712578
174 0.000001106949928
175 -0.000000957823811
176 0.000001263001392
177 0.000000975238267
178 0.000002465312953
179 -0.000003275219611
180 -0.000001628468734
181 -0.000001180257462
182 0.000001580725430
183 0.000000320049299
184 -0.000003021996617
185 0.000044749974470
186 -0.000115844865370
187 -0.000013463021236
188 0.000001946994566
189 -0.000004687903519
190 -0.000012058627552
191 -0.000000074341539
192 0.000002364103664
193 0.000062385135757
194 0.000006367319158
195 -0.000000818348570
196 -0.000005548970588
197 0.000001226285641
198 -0.000006582900878
199 0.000005347702664
200 0.000019346919213
201 -0.000070530658090
202 0.000026531042671
203 0.000001789103802
204 0.000001083539341
205 -0.000003341104761
206 -0.000003879195634
207 0.000034394552983
208 -0.000020767305484
209 0.000005593068064
210 -0.000004825408468
211 -0.000000767659597
212 -0.000000624627346
213 0.000005903276130
214 0.000010093416011
215 0.62660043036608
216 -0.001178466674084
217 0.000808457377389
218 0.000592600465151
219 -0.002102278853543
220 -0.000255953566206
221 0.000077920121941
222 0.001554899761545
223 0.000220166091836
224 -0.000073426930110
225 0.001646718122197
226 0.000091621031283
227 -0.000082295797669
228 0.000004645330837
229 0.000001208186657
230 -0.000005853517494
231 0.000004028153484
232 0.000006841417467
233 -0.000034950308413
234 -0.000062997257837
235 0.000021964731819
236 0.000041032526018
237 -0.000030903749493
238 -0.000020493137552
239 0.000275689181557
240 0.000010099494208
241 -0.000002912111965
242 0.000001771547031
243 -0.000008476787811
244 -0.000001590735850
245 0.000005159610850
246 -0.000005073105542
247 0.000005497744038
248 -0.000007536390601
249 -0.000035096882103
250 0.001064220344702
251 0.000155777347290
252 -0.000428639886265
253 0.000054946288419
254 0.000081402257901
255 -0.000098704634929
256 0.000105948470507
257 0.000262932555155
258 -0.000191570844473
259 -0.000009704636945
260 0.000001398043535
261 0.000008306593410
262 -0.000050646470561
263 0.000051879751846
264 0.000019303389520
265 0.001060097822759
266 0.000112417140876
267 -0.000432963076600
268 0.000079324974908
269 -0.000059466364945
270 0.000066318252085
271 0.000123542484590
272 -0.000198890719306
273 0.000226772597567
274 -0.000043417544958
275 0.000023476793749
276 0.000019940751208
277 0.000049182532329
278 -0.000056564438766
279 0.000009149659646
280 0.38195976579293
281 -0.000692162939544
282 0.000484264798611
283 0.000333749457763
284 -0.000042594149573
285 -0.001294477187678
286 -0.000102212567594
287 0.000082857313894
288 0.000957127940770
289 0.000122750361072
290 0.000032853934270
291 0.000948508997071
292 0.000156047047123
293 -0.000002167685953
294 0.000003135371936
295 -0.000000967685983
296 0.000003353384721
297 0.000021848875902
298 0.000001167513635
299 0.000028211844782
300 -0.000036248728910
301 0.000008036884128
302 -0.000038664993318
303 -0.000169746615271
304 -0.000042330834898
305 -0.000004251793494
306 0.000003771188256
307 -0.000003666560123
308 -0.000002544409311
309 -0.000004321685036
310 0.000003596734802
311 0.000008248788878
312 -0.000000737894942
313 0.000001322471805
314 0.000021666389241
315 0.000646155474432
316 0.000201661572504
317 -0.000324725071847
318 0.000058988297429
319 0.000038947030522
320 0.000072648498255
321 0.000149080403379
322 0.000113577894599
323 0.000143626376427
324 0.000004619580610
325 -0.000005676631925
326 0.000001057051315
327 -0.000025846410096
328 -0.000002908216183
329 -0.000028646988321
330 0.000653643329533
331 -0.000091670060195
332 -0.000337521024068
333 -0.000033147597674
334 0.000045200625802
335 -0.000030784835295
336 -0.000090219569865
337 0.000001938743472
338 -0.000115564602237
339 0.000010811193265
340 -0.000025639179336
341 0.000014827986071
342 0.000041662047051
343 -0.000011855337770
344 0.000041529466550
345 0.27330681410895
346 -0.000575283362527
347 0.000366964025294
348 0.000490006623954
349 -0.000105226444571
350 0.000059279584298
351 0.000909627986982
352 0.000088038292400
353 -0.000029738988405
354 -0.000649980925781
355 -0.000056462447376
356 -0.000178156098174
357 -0.000694446537188
358 0.000002807869631
359 -0.000001052558438
360 -0.000001755311194
361 -0.000014900318169
362 -0.000003842313602
363 -0.000008699622860
364 -0.000008852092634
365 0.000017616858719
366 -0.000008764766085
367 0.000112980804032
368 0.000009322845833
369 0.000030075721822
370 0.000000645598469
371 0.000001959453849
372 -0.000005252314909
373 0.000003396895209
374 -0.000001002140274
375 0.000000879507254
376 -0.000004263056447
377 -0.000001626742929
378 0.000006167212652
379 0.000012636251446
380 0.000465684417608
381 -0.000004071565581
382 -0.000177938194582
383 -0.000039116609109
384 0.000017798418685
385 -0.000033134519180
386 -0.000034422285567
387 0.000111788885209
388 -0.000061160436120
389 0.000004765969990
390 0.000010672205746
391 -0.000015438175736
392 0.000005784860652
393 -0.000027067971783
394 0.000019120046503
395 0.000455769281492
396 -0.000000355696953
397 -0.000156469228437
398 0.000033136093262
399 -0.000038404492701
400 -0.000019409902224
401 0.000095383490412
402 -0.000051017968961
403 -0.000041758181308
404 -0.000000252860405
405 -0.000000986282015
406 0.000001239142420
407 0.000015444132762
408 0.000027490552500
409 -0.000019644429742
410 0.45129873362724
411 -0.000883671114929
412 0.000590684818500
413 0.000550837756692
414 0.000164662262617
415 -0.000115640447117
416 -0.001507953157807
417 -0.000118524538469
418 0.000105453878892
419 0.001103220025022
420 -0.000211912066774
421 -0.000040692061774
422 0.001179614785191
423 -0.000002822312285
424 0.000001651066338
425 0.000001171245947
426 -0.000025824958243
427 0.000007207521760
428 0.000003079495353
429 0.000012611957777
430 0.000021931287848
431 -0.000034543245624
432 0.000196559258185
433 -0.000016816865905
434 -0.000005839421980
435 0.000000970687869
436 -0.000001030500963
437 0.000008331216664
438 -0.000000483542342
439 0.000007790152696
440 -0.000002037395127
441 -0.000000818772094
442 -0.000006407590573
443 -0.000009140104951
444 -0.000023252123034
445 0.000760747066527
446 0.000079038916803
447 -0.000283077782144
448 -0.000077554480969
449 0.000044187604225
450 0.000035851926118
451 -0.000124021310063
452 0.000185875966066
453 0.000068956680414
454 -0.000002045938306
455 0.000005096255246
456 -0.000003050316940
457 0.000018963163876
458 0.000041192214562
459 -0.000033700598934
460 0.000767023603917
461 0.000055828420897
462 -0.000302143726630
463 0.000044765972922
464 -0.000046708019884
465 0.000057848302314
466 0.000166897269653
467 -0.000115292535908
468 0.000098610650418
469 0.000018718475011
470 0.000011767620534
471 -0.000030486095545
472 0.000007758652586
473 -0.000037420366936
474 0.000036991028887
 Sym=      3.1
 Ene=       0.0000
 Spin= Alpha
 Occup=    2.000000
1 0.99999864187437
2 -0.000286450416013
3 0.000499079000039
4 -0.000109906548527
5 0.000024695854544
6 -0.000023820353627
7 0.000093270901042
8 0.000000001030897
9 0.000000002102930
10 0.000000001134615
11 0.000000002571584
12 0.000000008782465
13 0.000000005183034
14 0.000000025563954
15 0.000000109459415
16 0.000000056746762
17 -0.000000007798951
18 -0.000000043609114
19 -0.000000019676461
20 -0.000000001935560
21 -0.000000005223832
22 -0.000000003561172
23 -0.000000015134346
24 -0.000000058344017
25 -0.000000032153271
26 -0.000000535533692
27 0.000004103648398
28 -0.000003568114706
29 0.000046106892065
30 -0.000050531310793
31 0.000047645442285
32 -0.000000222426605
33 0.000003055709260
34 -0.000002833282654
35 0.000034423769922
36 -0.000037587989941
37 0.000035351980519
38 -0.000000666483955
39 0.000006173553652
40 -0.000005507069696
41 0.000069472186085
42 -0.000075886356309
43 0.000071368580056
44 0.000000747529971
45 -0.000007057344859
46 0.000006309814888
47 -0.000079294839790
48 0.000086611785800
49 -0.000081444599080
50 -0.000000000095083
51 -0.000000000044617
52 -0.000000000112879
53 0.000000000665538
54 0.000000000294699
55 0.000000000165972
56 -0.000000000537971
57 -0.000000000234839
58 -0.000000000014528
59 0.000000000042761
60 0.000000000468487
61 0.000000000014097
62 0.000000000367932
63 -0.000000002577236
64 -0.000000001654884
65 -0.000000001652853
66 0.000000001948695
67 0.000000001635970
68 0.000000001159221
69 -0.000000000301902
70 -0.000006133302463
71 -0.000005499524841
72 -0.000006438608335
73 0.000003558416723
74 -0.000003594723436
75 0.000004672497864
76 0.000004959766908
77 -0.000002918196832
78 0.000002632616483
79 0.000004562134803
80 0.000006211747774
81 0.000005098441245
82 -0.000010186251224
83 0.000008737999470
84 -0.000011042930719
85 -0.000025646475118
86 0.000001069666801
87 -0.000000591703270
88 0.000011744914215
89 0.000000912762606
90 -0.000000211154551
91 0.000000957412208
92 -0.000003911213801
93 0.000002621779951
94 -0.000004125280361
95 -0.000006936744839
96 0.000004607697287
97 -0.000007431022921
98 -0.000000183719925
99 0.000000455114680
100 -0.000000271394755
101 -0.000000813081487
102 -0.000000137074363
103 -0.000000843139724
104 0.000000620357705
105 -0.000001622714749
106 0.000001002357044
107 0.000001298298954
108 0.000001674556827
109 0.000001311263684
110 0.000000114051173
111 -0.000000180951397
112 0.000000069736616
113 0.000000105355754
114 0.000000098694871
115 -0.000000222734712
116 -0.000000258371460
117 0.000000144076903
118 0.000000129173223
119 0.000000334125275
120 0.000009395203593
121 -0.000021975414801
122 -0.000010613470060
123 -0.000000185799325
124 -0.000000429232915
125 -0.000000210020140
126 -0.000003102134045
127 0.000009545349307
128 -0.000002952687405
129 0.000000883577624
130 -0.000001798391183
131 0.000000914813559
132 0.000001117836515
133 -0.000000445345368
134 0.000001058653419
135 -0.000008674965342
136 0.000009141478902
137 0.000008311615827
138 0.000000047919800
139 0.000001288990132
140 0.000000110370090
141 -0.000000456208621
142 -0.000005276503878
143 -0.000000725357624
144 -0.000000446354406
145 0.000000795085381
146 -0.000000348730975
147 0.000000351811866
148 0.000000505493313
149 0.000000472509253
150 -0.000025645945149
151 0.000001100512692
152 -0.000000593712319
153 0.000011701474727
154 -0.000000281577649
155 0.000000921422133
156 -0.000000941580045
157 0.000002848994878
158 -0.000003825051495
159 0.000004076865905
160 0.000005099283869
161 -0.000006846628935
162 0.000007299146395
163 0.000000543035992
164 -0.000000326720511
165 -0.000000216315481
166 -0.000000764834406
167 0.000000829308796
168 0.000000188929104
169 -0.000001769582858
170 0.000000949721008
171 0.000000819861850
172 0.000001108609349
173 -0.000001215170826
174 -0.000001753083229
175 -0.000000189274592
176 0.000000113222451
177 -0.000000087761337
178 0.000000117890602
179 0.000000090932849
180 -0.000000081098894
181 0.000000136047910
182 -0.000000242836708
183 0.000000198843082
184 -0.000000356992961
185 0.000009405100926
186 -0.000022025223911
187 -0.000010640865294
188 -0.000000414326904
189 -0.000000226020820
190 0.000000190205740
191 0.000009706677811
192 -0.000002337035744
193 0.000003160079744
194 -0.000001898194430
195 0.000001021752413
196 0.000000876442016
197 0.000000849525681
198 -0.000001158475703
199 0.000000374111807
200 -0.000008691153284
201 0.000009194293354
202 0.000008329581832
203 0.000001285736965
204 0.000000168804670
205 -0.000000059529346
206 -0.000005268294173
207 -0.000000972831087
208 0.000000542637538
209 0.000000750479811
210 -0.000000346858761
211 -0.000000403621051
212 0.000000515277486
213 -0.000000365266157
214 -0.000000536266925
215 -0.000025647564188
216 0.000001097140262
217 -0.000000592752215
218 0.000011715787658
219 0.000000282263751
220 -0.000000923255751
221 0.000000939519544
222 -0.000002852401870
223 0.000003827246349
224 -0.000004073332809
225 -0.000005092227978
226 0.000006832929132
227 -0.000007302904727
228 0.000000542032062
229 -0.000000329070109
230 -0.000000212961953
231 -0.000000763167211
232 0.000000831072891
233 0.000000188715174
234 -0.000001764645259
235 0.000000966174905
236 0.000000798470354
237 0.000001102154434
238 -0.000001221647730
239 -0.000001752362920
240 0.000000189532428
241 -0.000000113124182
242 0.000000087970314
243 -0.000000118208717
244 -0.000000090647315
245 0.000000080914474
246 -0.000000136075719
247 0.000000242419331
248 -0.000000198939036
249 0.000000357222696
250 -0.000008691530604
251 0.000009190773437
252 0.000008323633722
253 -0.000001284993995
254 -0.000000166967455
255 0.000000062100968
256 0.000005266019754
257 0.000000974445840
258 -0.000000537436780
259 0.000000751080672
260 -0.000000344937505
261 -0.000000406143167
262 0.000000515984841
263 -0.000000364308799
264 -0.000000535383781
265 0.000009406841944
266 -0.000022024001725
267 -0.000010639056818
268 0.000000415201706
269 0.000000223203664
270 -0.000000193740161
271 -0.000009707074452
272 0.000002343045238
273 -0.000003153733406
274 -0.000001897544620
275 0.000001023135920
276 0.000000874408700
277 0.000000848828418
278 -0.000001159112604
279 0.000000374700782
280 -0.000025653965320
281 0.000001060654323
282 -0.000000589127251
283 0.000011782682242
284 -0.000000916018464
285 0.000000212262393
286 -0.000000954154883
287 0.000003927657411
288 -0.000002629104217
289 0.000004108783964
290 0.000006967490941
291 -0.000004591242913
292 0.000007383607961
293 -0.000000185760739
294 0.000000453236966
295 -0.000000267476227
296 -0.000000813179696
297 -0.000000136371251
298 -0.000000843743944
299 0.000000641439106
300 -0.000001612915114
301 0.000000971476008
302 0.000001291348275
303 0.000001672926312
304 0.000001320586133
305 -0.000000110068364
306 0.000000181386294
307 -0.000000074405571
308 -0.000000107567167
309 -0.000000101377311
310 0.000000226122734
311 0.000000255239374
312 -0.000000141977939
313 -0.000000126297185
314 -0.000000334917559
315 -0.000008676077167
316 0.000009136776609
317 0.000008296697618
318 -0.000000046720718
319 -0.000001286468479
320 -0.000000113039252
321 0.000000450256476
322 0.000005272332099
323 0.000000723955174
324 -0.000000445167062
325 0.000000797013724
326 -0.000000351846662
327 0.000000353307232
328 0.000000503861322
329 0.000000471205790
330 0.000009399911438
331 -0.000021975883486
332 -0.000010610021518
333 0.000000182500134
334 0.000000430593520
335 0.000000214890176
336 0.000003123703111
337 -0.000009545348337
338 0.000002933046365
339 0.000000883201505
340 -0.000001796568089
341 0.000000913366584
342 0.000001124088051
343 -0.000000446711644
344 0.000001053159204
345 -0.000025664404282
346 0.000001044115981
347 -0.000000589878308
348 0.000011762374587
349 -0.000000963177888
350 0.000000876252606
351 -0.000000282032445
352 0.000004008888424
353 -0.000003745345679
354 0.000002985357476
355 0.000007143928892
356 -0.000006710281668
357 0.000005162610468
358 -0.000000325966852
359 -0.000000249420472
360 0.000000575387325
361 0.000000209913433
362 0.000000804538113
363 -0.000000755337544
364 0.000001062391633
365 0.000000725506089
366 -0.000001787897722
367 -0.000001785698394
368 -0.000001136198786
369 0.000001063591693
370 -0.000000089786343
371 0.000000119467515
372 -0.000000203701149
373 0.000000189722949
374 -0.000000222891505
375 0.000000161883627
376 -0.000000069261928
377 0.000000062609015
378 0.000000111410143
379 -0.000000367220739
380 0.000009394012945
381 -0.000021914511447
382 -0.000010589053591
383 0.000000237397849
384 -0.000000200813056
385 -0.000000414483277
386 0.000002530668179
387 -0.000002616365101
388 0.000009791933856
389 0.000000975320767
390 0.000000982018054
391 -0.000001957338821
392 0.000000353530616
393 -0.000000938680958
394 0.000000974348779
395 -0.000008662431657
396 0.000009095529855
397 0.000008287819743
398 -0.000000169759285
399 0.000000113990594
400 0.000001273098918
401 0.000000946217376
402 -0.000000695749436
403 -0.000005177455241
404 -0.000000306886380
405 -0.000000420786979
406 0.000000727673359
407 -0.000000538523298
408 -0.000000496583301
409 0.000000397414960
410 -0.000025665463718
411 0.000001038489845
412 -0.000000588269109
413 0.000011784346340
414 0.000000966783960
415 -0.000000871867639
416 0.000000282895328
417 -0.000004031108387
418 0.000003718645898
419 -0.000002990870008
420 -0.000007202315342
421 0.000006630756917
422 -0.000005154428140
423 -0.000000328340252
424 -0.000000245912843
425 0.000000574253094
426 0.000000208970025
427 0.000000805395186
428 -0.000000754936406
429 0.000001088011634
430 0.000000693037729
431 -0.000001781049364
432 -0.000001780446079
433 -0.000001127497628
434 0.000001075215891
435 0.000000083144578
436 -0.000000125539713
437 0.000000204332954
438 -0.000000183778677
439 0.000000226637830
440 -0.000000167146200
441 0.000000072228521
442 -0.000000058208630
443 -0.000000106995226
444 0.000000366988103
445 -0.000008662876264
446 0.000009091075261
447 0.000008278356009
448 0.000000168556807
449 -0.000000116365605
450 -0.000001271605650
451 -0.000000937461448
452 0.000000699947087
453 0.000005174888856
454 -0.000000305495846
455 -0.000000423221762
456 0.000000728717608
457 -0.000000537014631
458 -0.000000498229598
459 0.000000395702181
460 0.000009396413676
461 -0.000021912265223
462 -0.000010586199064
463 -0.000000233768685
464 0.000000206101855
465 0.000000415555649
466 -0.000002558389785
467 0.000002585065880
468 -0.000009792588586
469 0.000000975426892
470 0.000000981556123
471 -0.000001956983015
472 0.000000354919964
473 -0.000000948275548
474 0.000000963964581
 Sym=      4.1
 Ene=       0.0000
 Spin= Alpha
 Occup=    2.000000
1 -0.000011012108165
2 -0.022774752588420
3 -0.000489437857739
4 -0.001529194534353
5 0.000329438363809
6 -0.000074157477771
7 0.001055883781014
8 0.76703270539023
9 -0.086218714836479
10 -0.51364141747756
11 0.005779486824809
12 -0.000713964266469
13 -0.003802506642496
14 -0.001577274034634
15 -0.000803960550565
16 0.001820254361305
17 0.001171016907078
18 0.000489946066719
19 -0.001322875715526
20 -0.000142716194985
21 -0.000021125790154
22 0.000147479059877
23 0.000497806955019
24 0.000279478217214
25 -0.000583804345349
26 0.000024334260239
27 0.000007628553108
28 -0.000031962813346
29 -0.000005792989200
30 0.000007162293602
31 -0.000003735251761
32 0.000038715125577
33 0.000012674118424
34 -0.000051389244001
35 -0.000003541587670
36 0.000004598348163
37 0.000000653656388
38 0.000010264884452
39 0.000002712155171
40 -0.000012977039623
41 -0.000007870202972
42 0.000007591213869
43 -0.000005459869324
44 0.000252168905111
45 0.000091525744897
46 -0.000343694650008
47 0.000059707275799
48 0.000048258563063
49 -0.000046507093486
50 -0.000098380791925
51 0.000016971336571
52 0.000070938021326
53 -0.000029598130186
54 0.000188211502973
55 -0.000149834922960
56 0.000161589813241
57 -0.000210980940318
58 0.000054661580236
59 -0.000034239723969
60 -0.000006514507962
61 0.000006794360863
62 -0.000011257767252
63 0.000003297441386
64 -0.000004765658865
65 0.000009219222409
66 0.000005442688200
67 -0.000004349932786
68 0.000005884657302
69 -0.000017423793704
70 -0.000000439662820
71 -0.000000836873554
72 -0.000001399371381
73 -0.000000474413246
74 -0.000000099874174
75 -0.000000496198089
76 -0.000000395952864
77 0.000000997556266
78 -0.000000599624551
79 -0.000000107887223
80 0.000000880207784
81 0.000001577956155
82 0.000001335707267
83 -0.000001204366908
84 0.000001302211754
85 0.12709844448267
86 -0.000247162639753
87 0.000165798478859
88 0.000160489059071
89 0.000011421758915
90 0.000427778884011
91 0.000029608481761
92 -0.000014876133932
93 -0.000311033491611
94 -0.000028042696697
95 -0.000039394376229
96 -0.000313981369562
97 -0.000039365037201
98 0.000000930357517
99 0.000000053597007
100 -0.000000983954525
101 -0.000000753920224
102 0.000007324736062
103 0.000000971117614
104 0.000004618902381
105 -0.000007663501238
106 0.000003044598857
107 -0.000001293098485
108 -0.000055105170127
109 -0.000010596201682
110 0.000001502384502
111 -0.000001577876593
112 0.000000070476564
113 -0.000000093359239
114 0.000002808150571
115 -0.000000455620611
116 -0.000001922301087
117 -0.000000691206977
118 0.000000361066378
119 -0.000006537095234
120 0.000219389039803
121 -0.000030685135014
122 -0.000105971862130
123 0.000009457888057
124 -0.000014331017599
125 0.000016300527361
126 0.000038588737878
127 -0.000011531464766
128 0.000026004342983
129 0.000002317731913
130 -0.000006225579953
131 0.000003907848040
132 0.000011178626174
133 -0.000003731100908
134 0.000013736329418
135 0.000211971759571
136 0.000044121951952
137 -0.000095448942789
138 -0.000014215164498
139 -0.000012344938718
140 -0.000022886370804
141 -0.000049937326095
142 -0.000029498034722
143 -0.000035117831293
144 0.000001553636703
145 -0.000001832924204
146 0.000000279287501
147 -0.000008279479758
148 -0.000003668786131
149 -0.000012455529680
150 0.011372148164329
151 -0.000035858344686
152 0.000017023362767
153 0.000086673367192
154 0.000040094436367
155 0.000008101196882
156 -0.000003251600484
157 -0.000018040306562
158 -0.000015450515560
159 0.000012445701663
160 0.000028910364558
161 -0.000025700163743
162 0.000023350062880
163 -0.000000410709419
164 0.000001477666709
165 -0.000001066957290
166 0.000001249535126
167 -0.000000446722092
168 -0.000000800065968
169 0.000004713447437
170 -0.000005994792775
171 0.000001281345337
172 -0.000011321542699
173 0.000009503809183
174 0.000004642252182
175 0.000001848030812
176 0.000000951172279
177 -0.000001182782089
178 -0.000000432763638
179 0.000000147885984
180 0.000000736371829
181 -0.000002046629875
182 -0.000001424017508
183 0.000000850496864
184 -0.000000339528604
185 0.000021028809068
186 -0.000082688448208
187 -0.000039229036926
188 0.000001371811635
189 -0.000002020877076
190 -0.000001225043953
191 0.000017850959378
192 -0.000011026868604
193 0.000022101579235
194 0.000000712361109
195 0.000000136476108
196 -0.000000848837217
197 0.000003617034228
198 -0.000005004966475
199 0.000001580749979
200 0.000016581186019
201 0.000007516049056
202 -0.000037476835509
203 0.000000248186823
204 -0.000003476932017
205 0.000009430122248
206 -0.000017949366111
207 -0.000001502917142
208 -0.000015077101124
209 0.000003112999982
210 -0.000002254279440
211 -0.000000858720542
212 0.000000940053490
213 0.000001944687256
214 -0.000000274758585
215 0.016033678209190
216 -0.000039739132058
217 0.000022184322185
218 0.000085542542491
219 -0.000051752819852
220 -0.000008232562259
221 0.000004393754281
222 0.000026835743654
223 0.000015137593122
224 -0.000014628281235
225 0.000017570165503
226 0.000082434384632
227 -0.000054359365537
228 -0.000003084850990
229 0.000002453006091
230 0.000000631844898
231 -0.000000782538460
232 -0.000001174146170
233 -0.000001151467628
234 0.000015455788422
235 -0.000010410917339
236 -0.000005044871083
237 -0.000007718181378
238 0.000015235896360
239 0.000006180429559
240 0.000000400615964
241 -0.000002149252804
242 0.000001106545505
243 -0.000000914222176
244 0.000001518929752
245 -0.000000322857050
246 0.000000376739459
247 0.000001364595470
248 -0.000001161729532
249 0.000000008464777
250 0.000020738386215
251 0.000048784659839
252 -0.000023370540674
253 0.000003706115324
254 0.000002947709833
255 -0.000006385123675
256 0.000014366541069
257 0.000011993712146
258 -0.000000597859845
259 0.000001589461692
260 -0.000000954697792
261 -0.000000634763900
262 0.000001330259245
263 0.000001149583931
264 0.000000803269800
265 0.000037091538959
266 -0.000113947344939
267 -0.000047218553332
268 0.000000920502779
269 0.000004092806005
270 0.000001171548143
271 -0.000032798026262
272 0.000008235256716
273 -0.000025732997507
274 0.000000108873339
275 0.000000208690601
276 -0.000000317563939
277 0.000004644399150
278 -0.000006691479081
279 0.000003862359834
280 0.032115236490687
281 -0.000085197891409
282 0.000046471180499
283 0.000138485006678
284 -0.000004841806709
285 -0.000107276608936
286 -0.000008701181263
287 0.000009048761217
288 0.000066287478573
289 0.000013708710823
290 0.000037032371882
291 0.000056843847609
292 0.000013066980453
293 0.000002529467417
294 -0.000002363853869
295 -0.000000165613548
296 0.000000663958583
297 0.000002072239549
298 0.000000061993157
299 -0.000007466007243
300 0.000010393543738
301 -0.000002927536495
302 -0.000007336154325
303 -0.000012802430052
304 -0.000005937070396
305 -0.000000619160182
306 0.000000110577461
307 -0.000000790226749
308 -0.000000091673776
309 -0.000001496475102
310 0.000000649327763
311 0.000000922364330
312 0.000001348119871
313 0.000000410872674
314 0.000000570205034
315 0.000051532520196
316 0.000003264883603
317 -0.000028188365035
318 0.000002570224870
319 0.000002438957183
320 0.000010021517085
321 0.000008356337348
322 0.000016065185770
323 -0.000006249365328
324 -0.000002453514794
325 0.000002634657664
326 -0.000000181142869
327 -0.000000549951501
328 -0.000002258581592
329 -0.000003971815697
330 0.000055990191525
331 -0.000065725717139
332 -0.000037029458581
333 0.000001289466795
334 0.000002481893637
335 -0.000004373310977
336 -0.000002136559567
337 -0.000010060098939
338 0.000016975730414
339 0.000000614070902
340 0.000000387551928
341 -0.000001001622830
342 0.000003980003568
343 -0.000003537099349
344 0.000006437292130
345 0.23056111226015
346 -0.000463031599162
347 0.000304417213897
348 0.000322328268940
349 -0.000087777722679
350 0.000054803840484
351 0.000767916066007
352 0.000065750596580
353 -0.000043629860423
354 -0.000560044776134
355 0.000054502696155
356 -0.000007178583317
357 -0.000629188583887
358 0.000002245604486
359 -0.000000274272669
360 -0.000001971331816
361 -0.000012884792518
362 0.000001669910576
363 -0.000001501529485
364 -0.000004594817422
365 0.000011859440286
366 -0.000007264622864
367 0.000099522428008
368 -0.000005232346366
369 0.000007800729020
370 -0.000000348688586
371 0.000000555923579
372 -0.000005689761435
373 0.000001132529452
374 -0.000002672575971
375 0.000003268483600
376 -0.000000664714623
377 0.000001926726223
378 0.000004365132407
379 0.000012053723078
380 0.000386723728314
381 0.000048713384938
382 -0.000131917879104
383 -0.000021837517337
384 0.000023034239132
385 -0.000030313831543
386 -0.000081203634319
387 0.000066933182701
388 -0.000056100965007
389 0.000007859362145
390 0.000006572359849
391 -0.000014431721995
392 0.000005521867386
393 -0.000018351046995
394 0.000018615990415
395 0.000393035042938
396 0.000021252218081
397 -0.000125352012611
398 0.000031115334415
399 -0.000028630491136
400 -0.000019188873798
401 0.000080465181328
402 -0.000071928170341
403 -0.000031211080335
404 -0.000001453395456
405 0.000002688095303
406 -0.000001234699847
407 0.000011543829874
408 0.000019204240614
409 -0.000018114224550
410 0.26229401002141
411 -0.000517205250443
412 0.000345196924384
413 0.000309691584878
414 0.000093665255566
415 -0.000060204587243
416 -0.000876446326762
417 -0.000060736072972
418 0.000035275749257
419 0.000645640778214
420 -0.000027468555127
421 0.000015035804338
422 0.000680367709849
423 0.000000259348967
424 -0.000003369840405
425 0.000003110491438
426 -0.000014467010688
427 0.000001399583187
428 -0.000001819071427
429 0.000005196553873
430 0.000027426758674
431 -0.000032623312546
432 0.000112262062204
433 -0.000012940645632
434 0.000015685127278
435 -0.000000214894534
436 0.000000585286209
437 0.000004006089931
438 -0.000001244684255
439 0.000001737275553
440 -0.000001778093512
441 0.000001532995527
442 -0.000002522519403
443 -0.000003596640134
444 -0.000013791350610
445 0.000444512621588
446 -0.000000097808937
447 -0.000158791792508
448 -0.000033465639764
449 0.000032367378723
450 0.000019080064851
451 -0.000090319883069
452 0.000071680100790
453 0.000027667546245
454 -0.000000051854425
455 0.000002899991202
456 -0.000002848136778
457 0.000012698024677
458 0.000025206987624
459 -0.000022962477463
460 0.000441237025438
461 0.000094120029929
462 -0.000156316730603
463 0.000031436313469
464 -0.000030375640876
465 0.000032779520094
466 0.000094838988059
467 -0.000087731091954
468 0.000088904134901
469 0.000007777727336
470 0.000008126024373
471 -0.000015903751710
472 0.000001128552285
473 -0.000018630538836
474 0.000017862726398
 Sym=      5.1
 Ene=       0.0000
 Spin= Alpha
 Occup=    2.000000
1 -0.000067560941191
2 -0.23482653030145
3 -0.001475751336056
4 -0.001141788610108
5 0.000260650678784
6 -0.000039828496251
7 0.000789462820607
8 -0.13370762604409
9 -0.068032929127843
10 -0.043726622424666
11 -0.001184113245628
12 -0.000281828427359
13 -0.000615907118527
14 -0.002485989891680
15 0.003918976946093
16 -0.004758532292269
17 0.001332313771378
18 -0.002257546098252
19 0.002700893899265
20 -0.000024575396993
21 0.000087144237316
22 -0.000083441313101
23 0.000904125480112
24 -0.001388495770633
25 0.001694263300407
26 0.000062065487630
27 -0.000057850572496
28 -0.000004214915134
29 -0.000050925946759
30 0.000067760685055
31 -0.000054409195724
32 0.000098020049239
33 -0.000087603347500
34 -0.000010416701739
35 -0.000030113341198
36 0.000052294482843
37 -0.000032784283057
38 0.000026260552234
39 -0.000029473919071
40 0.000003213366837
41 -0.000082198072318
42 0.000095826980913
43 -0.000082930739692
44 0.000663882103838
45 -0.000557182008177
46 -0.000106700095661
47 0.000171350298909
48 -0.000147455353278
49 -0.000018451831978
50 0.000020341446427
51 -0.000002087349960
52 0.000010695796657
53 -0.000029583182563
54 -0.000013518999539
55 0.000023901406019
56 0.000002292268380
57 0.000016319473381
58 -0.000038251323057
59 0.000017826097297
60 -0.000018549430005
61 0.000023784101691
62 -0.000025331185263
63 0.000008966317789
64 -0.000017064370273
65 0.000015273325650
66 0.000015920354072
67 -0.000014845350625
68 0.000018712025669
69 0.000004090644414
70 0.000007659284042
71 0.000004762387948
72 0.000006842512697
73 -0.000003970644119
74 0.000004146081710
75 -0.000006311599695
76 -0.000006577058343
77 0.000004062403274
78 -0.000003169654616
79 -0.000004900231765
80 -0.000008554220775
81 -0.000003465474777
82 0.000013076587640
83 -0.000011012838249
84 0.000013795077678
85 -0.008606701149554
86 -0.000057579025573
87 0.000003029544306
88 0.000330456652819
89 0.000006803171605
90 -0.000030985350375
91 0.000006771701117
92 -0.000021173959870
93 0.000035936425595
94 -0.000027570661652
95 0.000072681989591
96 0.000057651089161
97 0.000156158314689
98 0.000004670760116
99 -0.000006692328558
100 0.000002021568442
101 0.000001793023552
102 0.000000158823809
103 0.000004092738549
104 -0.000022354398545
105 0.000040103035858
106 -0.000017748637313
107 -0.000011923972784
108 0.000000206038138
109 -0.000018417545067
110 0.000000252577292
111 0.000000847886880
112 -0.000000691657730
113 0.000000130556946
114 0.000000870388062
115 -0.000000999398016
116 -0.000000469424943
117 -0.000002007947682
118 0.000001927354236
119 0.000002633047924
120 -0.000058313317469
121 0.000005447131475
122 0.000083368998436
123 -0.000013261535672
124 0.000004848027512
125 -0.000004125011302
126 -0.000007603153951
127 -0.000012778937313
128 -0.000043044692103
129 -0.000002065763772
130 0.000006873756515
131 -0.000004807992743
132 -0.000000681231372
133 -0.000007581844119
134 0.000003069662187
135 0.000013428549439
136 -0.000131156958507
137 0.000029126494943
138 -0.000004754507867
139 0.000006914408978
140 -0.000010195415164
141 0.000036440354913
142 -0.000030493710663
143 0.000049513720596
144 -0.000006491676051
145 0.000010578954356
146 -0.000004087278305
147 0.000005272898243
148 -0.000002612952991
149 0.000002083477446
150 0.10138457563194
151 -0.000149804837096
152 0.000124619196827
153 -0.000122826263061
154 0.000339380835797
155 0.000031826296735
156 -0.000001903668852
157 -0.000253506504563
158 -0.000004702153639
159 -0.000020317856787
160 -0.000241329892328
161 -0.000156643528914
162 0.000173487610288
163 0.000002218922020
164 -0.000002124853108
165 -0.000000094068912
166 0.000000034389254
167 0.000002306982521
168 -0.000005698792682
169 -0.000023322631406
170 0.000013974563568
171 0.000009348067837
172 -0.000001060888026
173 -0.000011290845612
174 0.000044007372746
175 -0.000000534349766
176 0.000000768727053
177 -0.000001391446168
178 -0.000000785013573
179 -0.000001213310570
180 0.000000975380973
181 0.000001501919014
182 0.000000181955003
183 0.000000891439958
184 0.000007164043157
185 0.000203458958532
186 -0.000058743008066
187 -0.000150300971491
188 -0.000013980806758
189 0.000019832494515
190 -0.000015375309931
191 -0.000010163120825
192 0.000023444632830
193 -0.000042624011819
194 -0.000003543828163
195 0.000002034411982
196 0.000001509416181
197 0.000007775688882
198 -0.000006101715536
199 -0.000002721276207
200 0.000157046315304
201 0.000131542891468
202 -0.000116495262437
203 -0.000017665005635
204 -0.000010315566014
205 0.000005134283426
206 0.000011416004148
207 -0.000053796844817
208 0.000063582630983
209 -0.000007621359972
210 0.000003488757686
211 0.000004132602286
212 -0.000013812503409
213 0.000009645448013
214 0.000004720876561
215 -0.41433576459946
216 0.000745575453628
217 -0.000532919790013
218 -0.000112753439191
219 0.001383488073404
220 0.000146495851684
221 -0.000032270554315
222 -0.001045390298490
223 -0.000060053332746
224 -0.000027877323270
225 -0.001219097238518
226 -0.000105235069295
227 0.000006456213795
228 -0.000009433575654
229 0.000003935131854
230 0.000005498443800
231 0.000004906223556
232 -0.000008706086190
233 0.000022048915362
234 0.000087461200786
235 -0.000045153577157
236 -0.000042307623629
237 -0.000041942008883
238 0.000070204946659
239 -0.000174338001872
240 -0.000011043408404
241 -0.000001678388710
242 0.000003419044898
243 0.000008864512866
244 -0.000000411743081
245 -0.000005519634539
246 0.000005951774270
247 0.000002663537831
248 0.000000932504453
249 0.000025234555570
250 -0.000683322483116
251 -0.000075443299194
252 0.000202803462124
253 -0.000039543995269
254 -0.000032163640372
255 0.000035730869977
256 0.000014708956566
257 -0.000183371295210
258 0.000167116805134
259 0.000020051707124
260 -0.000006746505189
261 -0.000013305201935
262 0.000042833181697
263 -0.000040959527635
264 -0.000020029963076
265 -0.000728292014380
266 -0.000311840854118
267 0.000241591492857
268 -0.000059244760785
269 0.000054059775323
270 -0.000062839549346
271 -0.000166377539894
272 0.000201025564404
273 -0.000207263109562
274 0.000030526059524
275 -0.000016511683228
276 -0.000014014376297
277 -0.000018008364748
278 0.000023356196517
279 0.000005431312819
280 0.64259083779120
281 -0.001187672559475
282 0.000830700233774
283 0.000369747124060
284 -0.000034082779665
285 -0.002159139219385
286 -0.000132570018440
287 -0.000016091022861
288 0.001614283185626
289 0.000050265368276
290 0.000001338090813
291 0.001764357715709
292 0.000098491223662
293 -0.000004256871352
294 0.000008446929645
295 -0.000004190058293
296 -0.000004524444820
297 0.000036193717950
298 -0.000004130758528
299 0.000058719417015
300 -0.000093014204593
301 0.000034294787578
302 0.000048348884957
303 -0.000284105934298
304 0.000034956694477
305 0.000002358854184
306 0.000011677151715
307 0.000002002475886
308 -0.000005042043341
309 -0.000011817894422
310 -0.000002406632064
311 0.000001877308359
312 -0.000003848648590
313 -0.000000279971259
314 0.000038189763682
315 0.001088103497624
316 0.000115463389935
317 -0.000396905768584
318 0.000058058240583
319 0.000065085671819
320 0.000077966253437
321 0.000250636242980
322 0.000046548366337
323 0.000238907156791
324 0.000017098856786
325 -0.000027129792833
326 0.000010030936047
327 -0.000054101663021
328 -0.000025060282035
329 -0.000065883476389
330 0.001099044954485
331 0.000317191190377
332 -0.000402042919699
333 -0.000079904434950
334 0.000080260468802
335 -0.000088229339114
336 -0.000270743123118
337 0.000206651480123
338 -0.000273397412047
339 0.000015022529320
340 -0.000034182023920
341 0.000019159494600
342 0.000040573179939
343 -0.000001985993530
344 0.000043091814341
345 0.51417824850319
346 -0.000926461712271
347 0.000659162958935
348 0.000211757187161
349 -0.000182912833875
350 0.000108444870639
351 0.001720433169871
352 0.000105883475674
353 -0.000051506692211
354 -0.001291654528808
355 0.000194914785397
356 -0.000113156373948
357 -0.001385311107777
358 0.000001370609181
359 -0.000009457358691
360 0.000008086749510
361 -0.000028203735422
362 0.000003254580412
363 -0.000004113367287
364 0.000016807325459
365 0.000066263796297
366 -0.000083071121757
367 0.000224603243767
368 -0.000024722253093
369 0.000032004456302
370 -0.000000901643027
371 -0.000000470761872
372 -0.000008957365824
373 0.000002403493813
374 -0.000003584044211
375 0.000006041180948
376 -0.000001193812754
377 0.000004215637538
378 0.000005976386382
379 0.000031219213979
380 0.000887928782502
381 0.000200250656225
382 -0.000360171366048
383 -0.000060000714016
384 0.000067477616549
385 -0.000070036212800
386 -0.000224952184486
387 0.000183830188415
388 -0.000163720393389
389 0.000017239963469
390 0.000015967939836
391 -0.000033207903305
392 -0.000001889248504
393 -0.000031764065408
394 0.000034463927678
395 0.000867770081726
396 0.000153229885315
397 -0.000348869149081
398 0.000055530269270
399 -0.000063804042491
400 -0.000050341682816
401 0.000237598725626
402 -0.000175727465383
403 -0.000022545374272
404 0.000003766773366
405 0.000011797578403
406 -0.000015564351770
407 0.000022055681066
408 0.000047916236312
409 -0.000048347971541
410 -0.24344084487287
411 0.000388015828911
412 -0.000302072676891
413 0.000133983351020
414 -0.000079550844770
415 0.000050014385005
416 0.000816677457953
417 0.000034328435873
418 -0.000010352124620
419 -0.000627579785362
420 0.000092178028478
421 -0.000129706795456
422 -0.000714054536767
423 0.000006478806427
424 0.000003065581406
425 -0.000009544387832
426 0.000012915424939
427 -0.000002638802745
428 0.000005404800649
429 -0.000033850791375
430 -0.000038971899868
431 0.000072822691243
432 -0.000102596991257
433 0.000020885669489
434 -0.000033118785139
435 0.000001341356997
436 0.000000093875035
437 -0.000006083322361
438 -0.000000275149890
439 -0.000001187283373
440 0.000000129789542
441 -0.000001524469366
442 0.000001061336798
443 0.000008031843856
444 0.000015983863147
445 -0.000390249492258
446 -0.000141667866834
447 0.000154974431845
448 0.000028329250669
449 -0.000013349096956
450 -0.000026043650841
451 0.000118806295061
452 -0.000135981359735
453 0.000014478014365
454 -0.000007103954313
455 -0.000007105457125
456 0.000014209411438
457 -0.000008032869925
458 -0.000030158205345
459 0.000019718726082
460 -0.000446905401037
461 -0.000149668191223
462 0.000197856456824
463 -0.000042111204447
464 0.000026349028035
465 -0.000038213329821
466 -0.000111675372042
467 0.000141572121756
468 -0.000076805385806
469 -0.000012194631744
470 -0.000011101861240
471 0.000023296492985
472 0.000006462543259
473 0.000014825593901
474 -0.000009843383838
 Sym=      6.1
 Ene=       0.0000
 Spin= Alpha
 Occup=    2.000000
1 0.000033575514240
2 0.13782799091930
3 0.000393644705106
4 -0.001265229479328
5 0.000261990070208
6 -0.000072529375063
7 0.000872688133596
8 -0.26062517300984
9 0.007311806534938
10 0.072981960159025
11 -0.001997294197447
12 -0.000226771032098
13 0.000348294772629
14 -0.000133161931754
15 -0.005625325880573
16 -0.003965926187137
17 0.000024522472194
18 0.003264630395922
19 0.002408777599541
20 0.000029002434972
21 -0.000093808598622
22 -0.000102754773033
23 0.000059516612515
24 0.001983106747431
25 0.001374998335782
26 0.000039654736182
27 0.000060743102377
28 -0.000100397838559
29 0.000027471600699
30 -0.000034741300366
31 0.000036698718676
32 0.000063781937182
33 0.000094188880094
34 -0.000157970817275
35 0.000014092915283
36 -0.000024691535932
37 0.000029295859429
38 0.000016539984992
39 0.000028447437452
40 -0.000044987422444
41 0.000046015163422
42 -0.000057070242564
43 0.000054753127596
44 0.000401182010275
45 0.000628375916782
46 -0.001029557927057
47 0.000088403226521
48 0.000240918419801
49 -0.000135348696143
50 0.000035216449315
51 -0.000003619446366
52 -0.000007485793775
53 -0.000009249785607
54 -0.000050476609491
55 0.000042647436406
56 -0.000037998039150
57 0.000055332606360
58 -0.000032604190159
59 0.000024408737373
60 -0.000000686618862
61 -0.000032304896680
62 -0.000007526034597
63 0.000000865409845
64 0.000021753901264
65 0.000005066155137
66 0.000000055786025
67 0.000021587665726
68 0.000005031079840
69 0.000011075872689
70 -0.000005189067422
71 -0.000004443840303
72 -0.000007830809699
73 0.000002780835996
74 -0.000003730303786
75 0.000003430482972
76 0.000004523843623
77 -0.000000815009238
78 0.000001022074762
79 0.000001582800836
80 0.000007532419460
81 0.000006223338501
82 -0.000007440630304
83 0.000006098177341
84 -0.000008333358865
85 0.21735755965067
86 -0.000354608091848
87 0.000266154336544
88 0.000043064294708
89 0.000027780762130
90 0.000741777172209
91 0.000060085940651
92 -0.000052447086990
93 -0.000557924026581
94 -0.000087653237176
95 -0.000122926590971
96 -0.000549582579201
97 -0.000039205141010
98 -0.000000133720334
99 0.000004548376689
100 -0.000004414656355
101 -0.000000828714573
102 0.000012405623658
103 0.000003728764328
104 0.000019339458597
105 -0.000035237145109
106 0.000015897686512
107 -0.000019808292896
108 -0.000097702867453
109 -0.000040962164596
110 0.000003981541195
111 -0.000001805828980
112 0.000001960763086
113 -0.000000260984613
114 0.000005547798359
115 -0.000003346820267
116 -0.000005080813448
117 -0.000003125024547
118 0.000000716180539
119 -0.000013408362742
120 0.000380243914845
121 -0.000063047959748
122 -0.000225795282561
123 0.000007661318728
124 -0.000027945017864
125 0.000025328521644
126 0.000091336741848
127 0.000021654839256
128 0.000041579473986
129 0.000010410261077
130 -0.000019456841192
131 0.000009046580116
132 0.000021880871729
133 -0.000005123054752
134 0.000028630077682
135 0.000362615824244
136 0.000184004151723
137 -0.000211675286748
138 -0.000032019184514
139 -0.000024021336554
140 -0.000048419951234
141 -0.000109467105608
142 -0.000071478883490
143 -0.000093401319221
144 0.000000498266062
145 -0.000004987786038
146 0.000004489519977
147 -0.000009647348943
148 0.000003006282773
149 -0.000018978692699
150 -0.028441722769847
151 0.000057344954304
152 -0.000039849658942
153 0.000029831212268
154 -0.000093463452950
155 0.000000428265075
156 0.000000352761439
157 0.000080494697770
158 -0.000035472702321
159 0.000015606696271
160 0.000110455240507
161 0.000032025148986
162 0.000128808230624
163 -0.000002010057286
164 0.000007352715429
165 -0.000005342658144
166 0.000005043526900
167 0.000003269979050
168 0.000001846959609
169 0.000014833396904
170 -0.000025546489729
171 0.000010713092825
172 -0.000030980408943
173 0.000012417505280
174 -0.000014283498471
175 0.000000816350937
176 0.000002667879401
177 -0.000002069091535
178 0.000002420514387
179 0.000001308770028
180 0.000003424421664
181 -0.000003515764100
182 -0.000004888105846
183 -0.000000648444070
184 -0.000002095591966
185 -0.000038083442476
186 -0.000147013465448
187 -0.000034205867637
188 0.000005078063258
189 -0.000011622852509
190 0.000006665514991
191 0.000063609038067
192 -0.000036690019627
193 0.000033761257407
194 -0.000001014049167
195 -0.000002148940794
196 0.000003162989962
197 0.000003613488854
198 -0.000006147628276
199 0.000003335520325
200 -0.000055838422673
201 0.000056198049239
202 -0.000012727958768
203 0.000001040841743
204 0.000013153565438
205 0.000021232644251
206 -0.000020333922473
207 -0.000043240638822
208 -0.000059532283877
209 0.000003177560184
210 -0.000001236483057
211 -0.000001941077127
212 0.000009501940211
213 -0.000000599024305
214 -0.000004610482785
215 -0.12890722571058
216 0.000227945331445
217 -0.000163875627605
218 -0.000037951029801
219 0.000432457664311
220 0.000052653944656
221 -0.000012175750323
222 -0.000337344024901
223 -0.000047331706252
224 -0.000007996392201
225 -0.000396086498551
226 0.000173875749403
227 0.000066886454504
228 -0.000001482399025
229 0.000002616615534
230 -0.000001134216510
231 -0.000006510818593
232 -0.000006124445808
233 0.000006850288400
234 0.000018864996372
235 -0.000012117769968
236 -0.000006747226404
237 0.000014208250052
238 0.000029245559718
239 -0.000059877034320
240 -0.000003281686712
241 -0.000002654133481
242 0.000000028231467
243 -0.000001180349823
244 0.000004295815433
245 0.000000540175963
246 0.000005583194565
247 -0.000000734921702
248 -0.000000578052451
249 0.000009129760590
250 -0.000235723718544
251 0.000008579997490
252 0.000068257636156
253 -0.000011285788004
254 -0.000017935166349
255 0.000014278540478
256 -0.000008539949049
257 -0.000053504414217
258 0.000049011571552
259 0.000003960200646
260 -0.000004427451637
261 0.000000467250991
262 0.000016422012438
263 -0.000005568161394
264 -0.000003752864168
265 -0.000199041613817
266 -0.000163030223084
267 0.000032124574348
268 -0.000019052536677
269 0.000027568283796
270 -0.000001726454067
271 -0.000064140971921
272 0.000016026058126
273 -0.000123154765330
274 0.000009045680717
275 -0.000001876951331
276 -0.000007168729386
277 -0.000010165195495
278 0.000001826650191
279 0.000000062372069
280 -0.52894684105622
281 0.000937672725450
282 -0.000671472292333
283 -0.000215200020870
284 0.000037839610042
285 0.001786445454271
286 0.000125474678723
287 -0.000023315665912
288 -0.001359852326784
289 -0.000094242920088
290 0.000096500367026
291 -0.001472409289768
292 0.000041840508282
293 0.000010971340936
294 -0.000009682079308
295 -0.000001289261628
296 0.000002523268612
297 -0.000029291723601
298 -0.000000885383207
299 -0.000069013200541
300 0.000085930332126
301 -0.000016917131585
302 -0.000020341494817
303 0.000239914019217
304 -0.000002704296892
305 -0.000001645843972
306 -0.000008880648636
307 -0.000000269347659
308 0.000004690143633
309 0.000005121742598
310 -0.000001452556200
311 -0.000002482012231
312 0.000006792897822
313 0.000001813924006
314 -0.000033813866086
315 -0.000921258378955
316 -0.000100797325277
317 0.000343244711206
318 -0.000075338683308
319 -0.000052522934057
320 -0.000062545180528
321 -0.000171430913548
322 -0.000069243900415
323 -0.000248278326357
324 -0.000014007848335
325 0.000020954858687
326 -0.000006947010352
327 0.000045364015399
328 0.000012006436314
329 0.000043451873303
330 -0.000874536142920
331 -0.000347756136213
332 0.000292318855024
333 0.000065327771303
334 -0.000067723767165
335 0.000055489939865
336 0.000221205957454
337 -0.000162170995159
338 0.000258720653252
339 -0.000017154470348
340 0.000034980738008
341 -0.000017826267660
342 -0.000038952444795
343 0.000002727666486
344 -0.000034946069037
345 0.69785279857822
346 -0.001320423881664
347 0.000903754386491
348 0.000642571937977
349 -0.000261686726178
350 0.000167325744868
351 0.002335828389821
352 0.000189234214956
353 -0.000134117790606
354 -0.001743489447737
355 0.000110536201587
356 0.000100256261087
357 -0.001909573436203
358 -0.000003552543846
359 -0.000005113460195
360 0.000008666004041
361 -0.000038961584092
362 0.000006328586592
363 -0.000000424742708
364 0.000028153394208
365 0.000062024977963
366 -0.000090178372171
367 0.000306231566638
368 -0.000028017581346
369 0.000020755079337
370 0.000000477307178
371 -0.000000860332573
372 -0.000013845658814
373 0.000001933950010
374 -0.000008411480596
375 0.000005941793273
376 -0.000002574324788
377 0.000009565737867
378 0.000012634107308
379 0.000038898934561
380 0.001164789151472
381 0.000334155242215
382 -0.000390350814585
383 -0.000072754948906
384 0.000075187624257
385 -0.000093049788288
386 -0.000296298636974
387 0.000244884200835
388 -0.000216151448124
389 0.000029142797174
390 0.000022948858823
391 -0.000052091655997
392 0.000005049135820
393 -0.000049041872292
394 0.000049839305170
395 0.001193777982309
396 0.000068766921177
397 -0.000408467602657
398 0.000103681223983
399 -0.000079680023829
400 -0.000053418206321
401 0.000242062321087
402 -0.000259655792824
403 -0.000084582185600
404 0.000000734530091
405 0.000010051434408
406 -0.000010785964499
407 0.000026222654149
408 0.000063077311627
409 -0.000055686211335
410 0.27266905664947
411 -0.000587361435176
412 0.000371952727156
413 0.000459122069002
414 0.000091122313831
415 -0.000052768743998
416 -0.000901559310392
417 -0.000035076848743
418 -0.000004842200554
419 0.000653570384274
420 0.000077129666536
421 0.000059734932899
422 0.000794049123694
423 0.000002887347642
424 -0.000001870656791
425 -0.000001016690851
426 -0.000014179246129
427 0.000001880515610
428 -0.000009515333862
429 -0.000001979460241
430 0.000024015443290
431 -0.000022035983049
432 0.000107217263572
433 -0.000036706884427
434 0.000058714896777
435 -0.000002660204244
436 0.000002070533559
437 0.000009109094645
438 0.000000004614062
439 -0.000002334597479
440 -0.000004572714936
441 0.000003564424452
442 -0.000000443314794
443 -0.000007648417968
444 -0.000013324045122
445 0.000453193938207
446 -0.000086369905422
447 -0.000076300402121
448 -0.000017651737771
449 0.000024135976625
450 0.000019109834815
451 -0.000092006257080
452 0.000053026208170
453 -0.000004310253073
454 0.000000278437534
455 0.000003367232395
456 -0.000003645669929
457 0.000022099316785
458 0.000030043336327
459 -0.000024509927756
460 0.000462675640100
461 0.000183334723832
462 -0.000099879219241
463 0.000042443502651
464 -0.000029786732523
465 0.000036973737670
466 0.000089782077195
467 -0.000127250504370
468 0.000128510935462
469 0.000005286814383
470 0.000008954173315
471 -0.000014240987697
472 0.000002199787138
473 -0.000016097282753
474 0.000011976764536
 Sym=      7.1
 Ene=       0.0000
 Spin= Alpha
 Occup=    2.000000
1 0.000158945122968
2 0.58064829400894
3 0.003018844779037
4 0.000241915461206
5 -0.000090956461582
6 -0.000029435472521
7 -0.000169797669008
8 0.048540932682595
9 -0.23396988059928
10 -0.15857514287478
11 0.000525424517131
12 -0.001687604279786
13 -0.001500398368629
14 0.003201965158058
15 0.001714719546352
16 -0.005561452980109
17 -0.001921398004868
18 -0.001044749937283
19 0.003147968051567
20 0.000062236265741
21 0.000064021757760
22 -0.000066609288415
23 -0.001114379521464
24 -0.000594044988015
25 0.001979838830155
26 -0.000052059716740
27 0.000035581994560
28 0.000016477722180
29 0.000138608572552
30 -0.000159021334426
31 0.000142711844515
32 -0.000080959630009
33 0.000045605535743
34 0.000035354094266
35 0.000096732001365
36 -0.000116769927283
37 0.000097529176199
38 -0.000023037832887
39 0.000028405145068
40 -0.000005367312181
41 0.000211098759957
42 -0.000233200730781
43 0.000214299709862
44 -0.000535128891776
45 0.000220651182663
46 0.000314477709113
47 -0.000331510461911
48 0.000260798577439
49 -0.000159537954587
50 -0.000009671678943
51 0.000021422670501
52 0.000026400560846
53 -0.000056284344227
54 0.000017113816810
55 0.000013751993714
56 0.000069260263171
57 -0.000045855345310
58 -0.000049172062931
59 -0.000006945329703
60 0.000004401185075
61 0.000010649978851
62 -0.000034923334855
63 -0.000006645792480
64 -0.000004491602118
65 0.000023467221972
66 0.000000740983074
67 -0.000009796843883
68 0.000023387348471
69 -0.000006571777922
70 -0.000019976364384
71 -0.000016640624678
72 -0.000019596156286
73 0.000010567048253
74 -0.000010880883162
75 0.000015078943697
76 0.000015555845301
77 -0.000009542071703
78 0.000008324610392
79 0.000014949568753
80 0.000020141315074
81 0.000014281687554
82 -0.000032038993358
83 0.000027400269228
84 -0.000034407708811
85 -0.25461229181919
86 0.000470859569276
87 -0.000330254407937
88 -0.000114372658329
89 -0.000016659551481
90 -0.000856006175107
91 -0.000044031990774
92 -0.000003484966228
93 0.000647630427070
94 -0.000005846937838
95 -0.000104232877237
96 0.000669021153443
97 0.000101901097892
98 -0.000001483007592
99 -0.000002760044156
100 0.000004243051748
101 -0.000005066595374
102 -0.000015411938222
103 0.000004107031228
104 -0.000013575667959
105 0.000032720495542
106 -0.000019144827583
107 -0.000003660456187
108 0.000121251580814
109 -0.000024826003774
110 0.000001895607926
111 0.000002317277796
112 0.000000957048889
113 -0.000004260659903
114 -0.000004142179054
115 -0.000003507358787
116 0.000001717434994
117 0.000001033224649
118 0.000002223342963
119 0.000015852052723
120 -0.000414556346977
121 -0.000173166985418
122 0.000134794894185
123 -0.000035901369092
124 0.000029764035137
125 -0.000034877902435
126 -0.000092235539555
127 0.000116633132893
128 -0.000127908028178
129 0.000000094009596
130 0.000006461715545
131 -0.000006555725140
132 -0.000013062632591
133 -0.000000005167308
134 -0.000013167710907
135 -0.000453252665040
136 -0.000014114412818
137 0.000180526704434
138 0.000012999839756
139 0.000027819817059
140 0.000041525723977
141 0.000125832478108
142 0.000014020757409
143 0.000057928574357
144 -0.000007592158876
145 0.000010749018470
146 -0.000003156859594
147 0.000020747616647
148 0.000011734059553
149 0.000027671932189
150 -0.003173113512792
151 -0.000032748802415
152 0.000007216766793
153 0.000084498984229
154 -0.000019905235274
155 -0.000011043226608
156 0.000013413721257
157 0.000029856319969
158 0.000038970359194
159 -0.000051326193887
160 -0.000077925396757
161 0.000055712757251
162 0.000054963551119
163 0.000000287785923
164 0.000000581596466
165 -0.000000869382389
166 -0.000003040163647
167 0.000009072026890
168 0.000001809458868
169 -0.000010145871561
170 0.000004278650476
171 0.000005867221085
172 0.000034715083518
173 -0.000052481786118
174 -0.000018121183398
175 -0.000005256894782
176 -0.000002688289925
177 0.000002343604192
178 0.000003657513432
179 0.000001358114741
180 0.000001096606939
181 0.000003395351018
182 0.000002248604668
183 -0.000004240881911
184 -0.000001755071320
185 0.000026508709379
186 0.000061839282030
187 0.000025915403872
188 -0.000003162098828
189 0.000011497323673
190 -0.000005155237997
191 -0.000023352903090
192 0.000000107721250
193 -0.000033205576337
194 -0.000003365952411
195 -0.000000174283314
196 0.000003540235725
197 -0.000004193403216
198 0.000006236638805
199 -0.000002939879478
200 -0.000041208185893
201 -0.000060609825228
202 0.000099221434204
203 0.000003676106396
204 0.000022684298000
205 -0.000014096144982
206 0.000044993970934
207 -0.000005781115926
208 -0.000017223040403
209 -0.000003375612718
210 0.000001967660428
211 0.000001407952290
212 -0.000005790624035
213 0.000003832747145
214 0.000007623065955
215 0.30967596536082
216 -0.000570445435898
217 0.000395114066314
218 0.000282076490129
219 -0.001041571201505
220 -0.000128931565739
221 0.000048121521830
222 0.000780504947350
223 0.000116060115718
224 -0.000067386507794
225 0.000876465050173
226 0.000045539683935
227 0.000141099419662
228 0.000006683548988
229 -0.000004890952368
230 -0.000001792596620
231 -0.000003652572365
232 -0.000000049741579
233 -0.000016840508641
234 -0.000049801716292
235 0.000029856853281
236 0.000019944863011
237 0.000000755273112
238 -0.000001566664557
239 0.000133420443260
240 0.000007139750721
241 -0.000001113609438
242 -0.000000717195632
243 -0.000004931003514
244 0.000000565387092
245 0.000006797674054
246 -0.000004647977258
247 0.000000928676751
248 -0.000005835455142
249 -0.000016844910558
250 0.000518996121612
251 0.000057515832003
252 -0.000163862878670
253 0.000020404936477
254 0.000050723995219
255 -0.000039937220541
256 0.000062562311229
257 0.000107606034344
258 -0.000132678912449
259 -0.000005375312789
260 0.000000431619353
261 0.000004943693436
262 -0.000024191992240
263 0.000023385901883
264 0.000004914514608
265 0.000522524876833
266 0.000148378156679
267 -0.000176760963572
268 0.000042175822816
269 -0.000022985465883
270 0.000032374219641
271 0.000059653311153
272 -0.000139841802068
273 0.000116805301106
274 -0.000032154087868
275 0.000019383092034
276 0.000012770995834
277 0.000022572842547
278 -0.000029487698165
279 0.000003603716320
280 -0.045997430142983
281 0.000106148711221
282 -0.000063741729858
283 -0.000118632747914
284 0.000001500262775
285 0.000154234362502
286 0.000015207086258
287 0.000009192099442
288 -0.000119298373439
289 -0.000023906688763
290 -0.000068326379284
291 -0.000096211357220
292 0.000172555873344
293 -0.000001603360916
294 0.000003619563261
295 -0.000002016202345
296 0.000002693154804
297 -0.000003174332850
298 -0.000008621268290
299 0.000004280368980
300 -0.000016797913566
301 0.000012517544587
302 -0.000007311476348
303 0.000028412807141
304 0.000026515485780
305 0.000000947730079
306 0.000000927478676
307 -0.000001137255153
308 -0.000002627720118
309 0.000001634399839
310 -0.000001795748076
311 0.000001356206790
312 -0.000002878743059
313 0.000003321535975
314 -0.000003168605685
315 -0.000112802502459
316 0.000058257882170
317 0.000046050282355
318 -0.000013622495428
319 -0.000005622881801
320 -0.000008342399920
321 0.000015468495234
322 -0.000014830513106
323 -0.000012574761598
324 0.000003216908171
325 -0.000002335140177
326 -0.000000881767994
327 -0.000000113779705
328 0.000003660732420
329 0.000005357326713
330 -0.000040039070487
331 -0.000060588323031
332 -0.000022496244445
333 -0.000007075283094
334 -0.000003201982538
335 0.000012324108971
336 0.000052644744401
337 -0.000042293634462
338 -0.000025865326303
339 -0.000000333189152
340 -0.000005762265034
341 0.000006095454186
342 0.000001856278827
343 0.000003070585902
344 -0.000005022591037
345 0.25569712700860
346 -0.000410905062515
347 0.000313353478512
348 -0.000012721475616
349 -0.000104061437772
350 0.000064550846514
351 0.000862488383068
352 0.000106113207912
353 -0.000063591638640
354 -0.000650964401309
355 0.000054110887046
356 -0.000144480814771
357 -0.000722821722551
358 -0.000004106878142
359 -0.000004354705090
360 0.000008461583233
361 -0.000013381788821
362 -0.000000653599343
363 -0.000005266595271
364 0.000021717000971
365 0.000037506081761
366 -0.000059223082732
367 0.000108419098769
368 0.000016298433711
369 0.000006838301237
370 -0.000000893839611
371 0.000002815085564
372 -0.000006115477694
373 0.000003558009587
374 -0.000004415978136
375 0.000001130677742
376 -0.000002358797909
377 0.000000639144526
378 0.000007074096562
379 0.000015484532175
380 0.000465272995228
381 0.000034840075574
382 -0.000235787501868
383 -0.000030244931582
384 0.000016770586104
385 -0.000038697389979
386 -0.000090325332618
387 0.000127298189472
388 -0.000009081993934
389 0.000015675638009
390 0.000017031806245
391 -0.000032707444254
392 -0.000000611939472
393 -0.000025041245687
394 0.000020361460471
395 0.000408887817008
396 0.000190959388064
397 -0.000183051701639
398 0.000039828037241
399 -0.000033850737206
400 -0.000022838118796
401 0.000139166834420
402 -0.000125098271966
403 -0.000038443996762
404 0.000005158745106
405 0.000003449926201
406 -0.000008608671307
407 0.000000555756987
408 0.000024004145913
409 -0.000016812908679
410 -0.59262884375588
411 0.001057664553994
412 -0.000754740730542
413 -0.000259742615519
414 -0.000219285128806
415 0.000139729507616
416 0.001988145589200
417 0.000162510013287
418 -0.000094204434595
419 -0.001506238184107
420 0.000071129315340
421 -0.000080334303575
422 -0.001591267866015
423 -0.000002121877610
424 0.000009812672324
425 -0.000007690794714
426 0.000033440203131
427 0.000002197168406
428 0.000002667384233
429 -0.000009098000854
430 -0.000072804140243
431 0.000081902141097
432 -0.000270824151217
433 -0.000001305939363
434 -0.000018583634616
435 -0.000000586423833
436 0.000000767913224
437 -0.000008691611766
438 0.000004785507952
439 -0.000005627409034
440 0.000004107402305
441 -0.000003998737820
442 0.000004597145332
443 0.000007553618540
444 0.000036862678674
445 -0.001037766069913
446 -0.000142347881362
447 0.000427461229347
448 0.000078544793874
449 -0.000084129529789
450 -0.000056116270077
451 0.000269396348784
452 -0.000197210471588
453 -0.000058805816052
454 -0.000004017664890
455 -0.000010096773085
456 0.000014114437975
457 -0.000020336046589
458 -0.000052071002232
459 0.000049332421020
460 -0.000980639899278
461 -0.000292379104787
462 0.000364328789140
463 -0.000065427911321
464 0.000064147635941
465 -0.000079403470803
466 -0.000246237081949
467 0.000229621005292
468 -0.000195032702072
469 -0.000018425751608
470 -0.000019480548341
471 0.000037906299949
472 -0.000001036255702
473 0.000040346663269
474 -0.000039210675567
 Sym=      8.1
 Ene=       0.0000
 Spin= Alpha
 Occup=    2.000000
1 -0.000000554806082
2 -0.009069189597884
3 0.000102597968399
4 0.000609555908421
5 -0.000130113059546
6 0.000030869821243
7 -0.000420677843447
8 0.39393938343252
9 0.74944947602825
10 0.36019410819101
11 0.002959329729114
12 0.005538677831240
13 0.002513778701116
14 -0.000737663683356
15 -0.003406947940148
16 -0.004433767354532
17 0.000555699825683
18 0.002320922885579
19 0.002713492574862
20 -0.000077800861060
21 -0.000201482074259
22 -0.000141114547075
23 0.000231926055500
24 0.001124371266051
25 0.001532433005025
26 -0.000006216882374
27 -0.000007593011734
28 0.000013809894109
29 -0.000001681716776
30 0.000002351608327
31 -0.000002799998731
32 -0.000009962920334
33 -0.000011953632613
34 0.000021916552947
35 -0.000001083173384
36 0.000002240827543
37 -0.000002997406143
38 -0.000002623498525
39 -0.000003392007735
40 0.000006015506259
41 -0.000003306971442
42 0.000004487678998
43 -0.000004365360840
44 -0.000062313703801
45 -0.000080871332687
46 0.000143185036489
47 -0.000012734099581
48 -0.000033077948278
49 0.000019728671882
50 -0.000044299583393
51 -0.000058314467643
52 -0.000050684979537
53 0.000205703454707
54 0.000047750181654
55 -0.000148894775044
56 -0.000146269326802
57 0.000030486886579
58 0.000216895810853
59 -0.000027889601225
60 -0.000002919565565
61 0.000001258529499
62 -0.000017540221605
63 -0.000000988353979
64 -0.000000221358530
65 0.000012935038518
66 0.000004905362219
67 -0.000001467135976
68 0.000010597638191
69 -0.000003576369060
70 0.000000838357299
71 0.000000795570052
72 0.000001203816371
73 -0.000000115534171
74 0.000000389116085
75 -0.000000295265961
76 -0.000000358911901
77 -0.000000116820522
78 0.000000005228239
79 -0.000000377770803
80 -0.000001094904506
81 -0.000001019743566
82 0.000000474516426
83 -0.000000365322833
84 0.000000551146213
85 0.061449285184965
86 -0.000098782401192
87 0.000074930438834
88 -0.000000765441245
89 0.000006054974312
90 0.000211925133928
91 0.000018282862147
92 -0.000007300850838
93 -0.000168419341440
94 -0.000025580005500
95 0.000013953838108
96 -0.000149983132871
97 0.000085925752069
98 -0.000003577099196
99 0.000004024416682
100 -0.000000447317485
101 -0.000001346125133
102 0.000003253976173
103 0.000003106017930
104 0.000016566118327
105 -0.000020941703113
106 0.000004375584786
107 0.000003423269390
108 -0.000029675481551
109 -0.000010442483499
110 0.000000125890062
111 0.000000729961967
112 -0.000000383141143
113 -0.000000133165678
114 -0.000000536108009
115 -0.000001299159352
116 -0.000000035733563
117 -0.000000443238738
118 0.000001813197135
119 -0.000004366794224
120 0.000090915509261
121 0.000073912759571
122 -0.000026524708783
123 0.000004886394234
124 -0.000006938428344
125 0.000007333238377
126 0.000039591414262
127 -0.000025457434275
128 0.000026189459820
129 0.000003699079890
130 -0.000005602788233
131 0.000001903708343
132 0.000004026050607
133 0.000001244364676
134 0.000004723594453
135 0.000114360393449
136 -0.000004748469723
137 -0.000056531601129
138 -0.000016306587524
139 -0.000003785500593
140 -0.000009030943127
141 -0.000006045056841
142 -0.000017868080400
143 -0.000034875554398
144 0.000000548381682
145 -0.000001643803977
146 0.000001095422295
147 -0.000004931883032
148 0.000001557423944
149 -0.000004544884349
150 0.000380896630380
151 0.000006857744212
152 0.000000096331850
153 -0.000064719192990
154 0.000001078224316
155 -0.000003162902019
156 0.000006165994327
157 -0.000005320379990
158 0.000010621630680
159 -0.000026100659380
160 -0.000015252296005
161 0.000069972511499
162 0.000053808582287
163 0.000001908658292
164 -0.000000406974895
165 -0.000001501683396
166 0.000001708557996
167 0.000003403066758
168 0.000000359808940
169 -0.000012436685373
170 0.000004518720214
171 0.000007917965158
172 0.000004836528895
173 -0.000019667957893
174 -0.000001303863407
175 -0.000000087559227
176 -0.000001155611078
177 0.000000922672052
178 -0.000000448386929
179 0.000001439659176
180 0.000000940474261
181 0.000000565859959
182 0.000000110755779
183 -0.000002178368718
184 0.000000748905547
185 0.000003492217619
186 0.000055371405557
187 0.000007148161130
188 -0.000000930128944
189 0.000008298323331
190 -0.000000650782590
191 -0.000022444397893
192 -0.000006579770168
193 -0.000032248689678
194 0.000000266166636
195 -0.000002556202071
196 0.000002290035435
197 -0.000001640257173
198 0.000004847104490
199 -0.000003189578044
200 -0.000001089932097
201 -0.000016676842928
202 0.000004998119328
203 -0.000000302737537
204 0.000007239142308
205 -0.000001546109141
206 0.000018066197891
207 -0.000012126018483
208 -0.000009156399353
209 -0.000002395249209
210 0.000002624336686
211 -0.000000229087478
212 -0.000003485903531
213 0.000001107339433
214 0.000001258079540
215 -0.037694353732417
216 0.000075279700275
217 -0.000050470531175
218 -0.000031483798450
219 0.000125835637310
220 0.000013457642627
221 0.000000225489994
222 -0.000088809212416
223 -0.000008037558681
224 -0.000014100416854
225 -0.000088633739672
226 0.000024171445797
227 0.000077181718707
228 -0.000000889559527
229 -0.000001186414520
230 0.000002075974048
231 -0.000001544827627
232 -0.000003184973591
233 0.000001831447910
234 0.000008294251722
235 0.000000410206663
236 -0.000008704458385
237 0.000000655968199
238 0.000012968107231
239 -0.000014114581489
240 -0.000000249063980
241 0.000000061725543
242 0.000000229817349
243 0.000000480450285
244 0.000000888922564
245 0.000000918488839
246 -0.000000146295890
247 -0.000000971736070
248 -0.000001226821168
249 0.000002041168410
250 -0.000057148449083
251 -0.000007014497728
252 0.000029104627762
253 -0.000003623778257
254 0.000002410234750
255 0.000008020212218
256 0.000003057465449
257 -0.000028829586022
258 -0.000006774950041
259 0.000001233215742
260 -0.000001448298518
261 0.000000215082776
262 0.000004719185146
263 -0.000004881951377
264 -0.000002623428115
265 -0.000071582684017
266 0.000004867948134
267 0.000039475799411
268 -0.000004332449896
269 0.000008305235114
270 -0.000005371903460
271 -0.000011541901644
272 -0.000001457369731
273 -0.000023852759707
274 0.000001524856797
275 0.000001225319085
276 -0.000002750175882
277 -0.000002975585386
278 0.000001837087977
279 0.000000914265631
280 -0.088111482852488
281 0.000160051177160
282 -0.000111300452531
283 -0.000084837876157
284 0.000009553217129
285 0.000301612334057
286 0.000026692935361
287 -0.000017140776410
288 -0.000226003448049
289 -0.000039773641856
290 -0.000025018304854
291 -0.000195545362045
292 0.000057028496932
293 0.000002042329418
294 -0.000002865472708
295 0.000000823143290
296 0.000001243178174
297 -0.000004893459998
298 -0.000003580611767
299 -0.000012472086858
300 0.000015978243542
301 -0.000003506156684
302 0.000002851461744
303 0.000040008416235
304 0.000019224191290
305 0.000001220128412
306 0.000000719140069
307 0.000000209171921
308 -0.000000459902077
309 0.000000442727203
310 -0.000001882029269
311 -0.000001177071965
312 -0.000001407554851
313 0.000001601395689
314 -0.000005029837245
315 -0.000154521755283
316 -0.000017873927623
317 0.000085850385976
318 -0.000019511922640
319 -0.000006264478507
320 -0.000017466992000
321 -0.000017009716145
322 -0.000032986969542
323 -0.000034544123819
324 0.000000568242198
325 0.000000091518211
326 -0.000000659760409
327 0.000005473522847
328 -0.000000873403642
329 0.000007361701805
330 -0.000141336798051
331 -0.000006469773574
332 0.000068544418611
333 0.000003960547317
334 -0.000009146783036
335 0.000010540959462
336 0.000039057989535
337 -0.000010162994387
338 0.000013681430811
339 -0.000004085434656
340 0.000006364300317
341 -0.000002278865661
342 -0.000008172312006
343 0.000001363376424
344 -0.000010474285041
345 0.14507133969580
346 -0.000225864952118
347 0.000176907398882
348 -0.000058871849369
349 -0.000056197787195
350 0.000035467781209
351 0.000491118512137
352 0.000045989464344
353 -0.000033665248027
354 -0.000380576529756
355 0.000051086861444
356 -0.000000090852772
357 -0.000387501837252
358 -0.000002438985927
359 -0.000003238524145
360 0.000005677510072
361 -0.000008148958767
362 -0.000000378192258
363 0.000000267902950
364 0.000014209466118
365 0.000023364072712
366 -0.000037573538830
367 0.000067525074920
368 0.000005234450939
369 -0.000000922223033
370 0.000000006446638
371 0.000000839196704
372 -0.000001344967136
373 0.000000898953654
374 -0.000002734877693
375 0.000000269288547
376 -0.000000907602726
377 0.000001608977167
378 0.000001535174219
379 0.000009822858565
380 0.000246871438107
381 0.000076398676892
382 -0.000113713579266
383 -0.000015367916420
384 0.000015973871624
385 -0.000020467641609
386 -0.000073908708750
387 0.000059189109533
388 -0.000036858025235
389 0.000008389706406
390 0.000005364547707
391 -0.000013754254113
392 -0.000002034159380
393 -0.000009866400033
394 0.000010390325806
395 0.000249427299746
396 0.000079458644783
397 -0.000125455119733
398 0.000024199590466
399 -0.000019781244724
400 -0.000013810622733
401 0.000069667548590
402 -0.000071380217262
403 -0.000017626568538
404 0.000001459883907
405 0.000004008343254
406 -0.000005468227161
407 0.000000701337905
408 0.000012875858785
409 -0.000011803891269
410 -0.34486630538042
411 0.000623556460205
412 -0.000440292206250
413 -0.000198509496957
414 -0.000128122448995
415 0.000084209740861
416 0.001157712872070
417 0.000096307270914
418 -0.000067337974416
419 -0.000869030238780
420 0.000080196273196
421 -0.000012882597950
422 -0.000921450368467
423 0.000001775614983
424 0.000004497460677
425 -0.000006273075660
426 0.000019203358957
427 -0.000001017194251
428 0.000001247258364
429 -0.000014739478789
430 -0.000039721925771
431 0.000054461404559
432 -0.000152851077480
433 0.000002854638218
434 -0.000009106480357
435 0.000000132473172
436 0.000000911510797
437 -0.000005458939959
438 0.000001794311313
439 -0.000004509634804
440 0.000001962460559
441 -0.000001972042724
442 0.000003286714740
443 0.000005361475941
444 0.000020201679829
445 -0.000587411836284
446 -0.000088766156420
447 0.000237963642235
448 0.000051166195956
449 -0.000043156484777
450 -0.000029057973330
451 0.000137556369160
452 -0.000132031148829
453 -0.000041408814272
454 -0.000001050752938
455 -0.000006085736373
456 0.000007136489311
457 -0.000010447362277
458 -0.000031374229691
459 0.000027937295861
460 -0.000583747368400
461 -0.000134549521375
462 0.000230832418239
463 -0.000037918172458
464 0.000036555101482
465 -0.000046237797982
466 -0.000144303439421
467 0.000124010065352
468 -0.000094581106879
469 -0.000014929365265
470 -0.000011655128972
471 0.000026584494237
472 -0.000000642185530
473 0.000025336006909
474 -0.000024727588889
 Sym=      9.1
 Ene=       0.0000
 Spin= Alpha
 Occup=    2.000000
1 0.000198318297032
2 0.74430134964942
3 0.003448776839425
4 -0.001413977049990
5 0.000253153462932
6 -0.000123203553516
7 0.000972336975659
8 0.021905309256501
9 0.13572470421912
10 0.093088795143895
11 -0.000099973872435
12 0.001072874525068
13 0.000890197223114
14 -0.005100092012884
15 0.000641440580316
16 0.003671046517387
17 0.002991104891928
18 -0.000309169920758
19 -0.002137754418867
20 -0.000099796137563
21 -0.000012386054991
22 0.000053438779689
23 0.001791718066960
24 -0.000240791755275
25 -0.001292716854275
26 0.000029681744404
27 -0.000010722805190
28 -0.000018958939213
29 0.000184418331414
30 -0.000195979771151
31 0.000189633246494
32 0.000049819801201
33 -0.000031194528902
34 -0.000018625272299
35 0.000135611883345
36 -0.000138107311321
37 0.000138206871134
38 0.000010586507757
39 0.000013049521651
40 -0.000023636029408
41 0.000273853159454
42 -0.000296059576536
43 0.000282045419438
44 0.000346060556123
45 -0.000315756054710
46 -0.000030304501413
47 -0.000278475792239
48 0.000327000002224
49 -0.000387054312164
50 0.000000933951367
51 -0.000012395951858
52 -0.000015623876161
53 0.000035509824075
54 -0.000001777581283
55 -0.000015052956217
56 -0.000036762851322
57 0.000018408495882
58 0.000036014585717
59 -0.000002529296661
60 -0.000020399725113
61 0.000008818028064
62 0.000017721830960
63 0.000014883532810
64 -0.000009312050846
65 -0.000012423044536
66 0.000012485570434
67 -0.000002518575260
68 -0.000011353286691
69 -0.000000044079519
70 -0.000025775302861
71 -0.000024316274675
72 -0.000027642172909
73 0.000014359429804
74 -0.000014795375074
75 0.000018743816914
76 0.000019772101067
77 -0.000011356813297
78 0.000010634149973
79 0.000019717538052
80 0.000025559877845
81 0.000022996919560
82 -0.000040794266559
83 0.000035086842575
84 -0.000044412665963
85 0.075981803948526
86 -0.000185075288644
87 0.000106164669076
88 0.000270291881538
89 0.000013503427341
90 0.000253159988514
91 0.000017093471002
92 -0.000032060070642
93 -0.000165832616558
94 -0.000014075117169
95 0.000105310047913
96 -0.000223012903615
97 -0.000092959656023
98 0.000002449120769
99 0.000000519731716
100 -0.000002968852485
101 0.000001826832625
102 0.000003839983659
103 -0.000008113408949
104 -0.000004231496698
105 -0.000006161095231
106 0.000010392591929
107 -0.000005379244165
108 -0.000021959264186
109 0.000021225161764
110 -0.000000783098650
111 -0.000004092581344
112 0.000000153759018
113 0.000003879330341
114 0.000003357845840
115 0.000001475876606
116 -0.000002828693253
117 0.000002132928214
118 -0.000001682165976
119 -0.000001126306710
120 0.000152898811898
121 -0.000047421385890
122 -0.000060655122842
123 0.000009579406723
124 -0.000009958599214
125 0.000002979544684
126 -0.000007504688855
127 0.000018691967988
128 0.000036220791411
129 0.000003067472625
130 -0.000012082445499
131 0.000009014972874
132 0.000011720580814
133 -0.000004377587620
134 0.000009573257519
135 0.000095655135824
136 -0.000001352597772
137 0.000009360370961
138 0.000002635103210
139 0.000000671109402
140 -0.000017542768346
141 -0.000048375132456
142 -0.000024055144894
143 0.000010792904249
144 0.000000813415654
145 0.000001240909127
146 -0.000002054324780
147 -0.000005476205168
148 -0.000002494532411
149 -0.000007249533296
150 0.24342311611438
151 -0.000422583983440
152 0.000304083089880
153 0.000147896182153
154 0.000821325033255
155 0.000105419648641
156 -0.000038167668742
157 -0.000604049910585
158 -0.000105775146714
159 0.000068468639009
160 -0.000649475616199
161 -0.000180132285459
162 0.000012935392471
163 0.000006762650468
164 -0.000005421656280
165 -0.000001340994188
166 -0.000004033617795
167 0.000000268225649
168 -0.000012932817167
169 -0.000045636849512
170 0.000027567677771
171 0.000018069171741
172 -0.000012197039913
173 0.000013230758919
174 0.000099949543582
175 -0.000004966628465
176 0.000003137670922
177 -0.000001864329066
178 0.000002703724041
179 -0.000002033273126
180 -0.000004221295280
181 0.000003959707279
182 -0.000002176354158
183 0.000006722555194
184 0.000012734363913
185 0.000449119056347
186 -0.000061740113920
187 -0.000244718488975
188 -0.000033636471178
189 0.000016782684483
190 -0.000023715759913
191 0.000022317834860
192 0.000092963064694
193 -0.000066990260387
194 -0.000030362869782
195 0.000018775545292
196 0.000011587324491
197 0.000023708791400
198 -0.000029906953021
199 0.000003208265478
200 0.000378162609369
201 0.000176503276987
202 -0.000171200072332
203 -0.000018884847849
204 -0.000044840168538
205 0.000031613108232
206 -0.000061596305879
207 -0.000096676145563
208 0.000127940944602
209 -0.000004854820496
210 0.000000545401482
211 0.000004309419014
212 -0.000018995975554
213 0.000017559198449
214 -0.000000146656739
215 -0.39673560779677
216 0.000684708566143
217 -0.000500764434636
218 -0.000056293071401
219 0.001335236725201
220 0.000151388160730
221 -0.000046361801232
222 -0.001031905749635
223 -0.000097525319847
224 0.000028820105373
225 -0.001066381358025
226 -0.000085998908592
227 -0.000131330146221
228 -0.000007224298200
229 0.000004257108643
230 0.000002967189557
231 -0.000000262562649
232 0.000003680787085
233 0.000023463087256
234 0.000063793838495
235 -0.000035860456843
236 -0.000027933381652
237 -0.000001427894779
238 0.000007898372796
239 -0.000191527621272
240 -0.000003640869937
241 0.000000228139060
242 0.000001396323015
243 0.000003307096421
244 -0.000001040759599
245 -0.000007140563430
246 0.000001577643185
247 0.000000734678931
248 0.000005267199522
249 0.000026332897095
250 -0.000719212022915
251 -0.000065728522299
252 0.000301121584472
253 -0.000040355254306
254 -0.000059357968504
255 0.000049823263774
256 -0.000037571322086
257 -0.000149039846083
258 0.000169476066088
259 0.000013466323091
260 -0.000003374307982
261 -0.000010092015109
262 0.000034456295346
263 -0.000033505494880
264 -0.000012041469417
265 -0.000632599607636
266 -0.000311224822417
267 0.000203311924538
268 -0.000051397602886
269 0.000039243888794
270 -0.000052438939778
271 -0.000168804026685
272 0.000192384908678
273 -0.000169392212416
274 0.000020458710678
275 -0.000013426965596
276 -0.000007031745081
277 -0.000019735239228
278 0.000025611682164
279 0.000001348298348
280 0.25707779102992
281 -0.000498197647714
282 0.000334966911321
283 0.000304651438958
284 -0.000016867269935
285 -0.000863054569537
286 -0.000064000855033
287 0.000006743041875
288 0.000625375810397
289 0.000062982318273
290 0.000124347181600
291 0.000741066514307
292 -0.000058661494605
293 -0.000003032103246
294 0.000002833030616
295 0.000000199072630
296 -0.000010247450766
297 0.000013146606727
298 0.000000656132886
299 0.000027568590104
300 -0.000034579409868
301 0.000007010819764
302 0.000034008450061
303 -0.000099641074763
304 -0.000002049558157
305 -0.000000596255369
306 0.000008269883797
307 0.000000641974002
308 0.000000402260792
309 -0.000007514249270
310 0.000002481031552
311 0.000000397699731
312 -0.000003580964132
313 -0.000003342330057
314 0.000012951186294
315 0.000400176739607
316 0.000071821218772
317 -0.000113598568500
318 0.000032467521221
319 0.000020133722822
320 0.000024847824305
321 0.000072451562955
322 0.000037864578026
323 0.000120402419179
324 0.000003206517165
325 -0.000007479370242
326 0.000004272853077
327 -0.000019638591276
328 -0.000007513173555
329 -0.000025231901160
330 0.000468037015768
331 0.000028535500643
332 -0.000191504224578
333 -0.000020365137197
334 0.000034489435986
335 -0.000035642843653
336 -0.000123979848441
337 0.000020990630233
338 -0.000066895528973
339 0.000014664370937
340 -0.000024601273294
341 0.000009936902358
342 0.000021528921468
343 -0.000004570078726
344 0.000026120415704
345 -0.16631786458252
346 0.000252588471096
347 -0.000201043008950
348 0.000086117286704
349 0.000068887932321
350 -0.000042503312399
351 -0.000564586041455
352 -0.000070331839839
353 0.000038963032145
354 0.000453211878139
355 0.000074306329434
356 0.000020138626020
357 0.000424474565534
358 0.000001010071487
359 0.000001717128659
360 -0.000002727200146
361 0.000010718406984
362 0.000007157043784
363 -0.000001689948050
364 -0.000003921694745
365 -0.000018764207551
366 0.000022685902296
367 -0.000092120469857
368 -0.000029231851571
369 0.000009419940195
370 -0.000000317339104
371 -0.000001473861358
372 -0.000000841904150
373 -0.000002571035489
374 0.000002832092954
375 0.000002933113812
376 0.000002996790574
377 -0.000000854700443
378 -0.000001803580866
379 -0.000012906207596
380 -0.000238548801564
381 -0.000153964237848
382 0.000077892320619
383 0.000019844076070
384 -0.000008746498119
385 0.000021308936975
386 0.000059828421910
387 -0.000094442002443
388 0.000074794810569
389 -0.000002678795491
390 -0.000004422813003
391 0.000007101608494
392 0.000000267370268
393 0.000012160684224
394 -0.000007944098668
395 -0.000330965294032
396 -0.000052269162483
397 0.000179400051007
398 -0.000035058682312
399 0.000030472314901
400 0.000019010178675
401 -0.000079034121712
402 0.000068932382720
403 0.000032030919951
404 -0.000003048291718
405 -0.000001341945924
406 0.000004390237642
407 -0.000000661870714
408 -0.000014017675682
409 0.000008822050297
410 0.31832649936345
411 -0.000583934831506
412 0.000404686456582
413 0.000310303824478
414 0.000132229117669
415 -0.000086772852913
416 -0.001069714417106
417 -0.000142454845198
418 0.000097172160092
419 0.000785722794961
420 -0.000043334962826
421 0.000070483860951
422 0.000869806596806
423 0.000001086899552
424 -0.000006658765345
425 0.000005571865793
426 -0.000016524357862
427 0.000000546432218
428 -0.000004234804542
429 0.000003333904024
430 0.000040377147664
431 -0.000043711051688
432 0.000131979311380
433 0.000017096265694
434 -0.000002165588863
435 0.000002104363578
436 -0.000002550992800
437 0.000007634751615
438 -0.000005160459405
439 0.000005537233246
440 -0.000004813930963
441 0.000002337159400
442 -0.000002114717260
443 -0.000005429163198
444 -0.000016683421154
445 0.000515609832226
446 0.000135959256148
447 -0.000196863045592
448 -0.000046470493917
449 0.000053784777874
450 0.000021788068246
451 -0.000156204276983
452 0.000101630795350
453 0.000071906399827
454 0.000000634160390
455 0.000002303633365
456 -0.000002937793755
457 0.000004055508333
458 0.000023600589658
459 -0.000023976849275
460 0.000560105604781
461 0.000004053604667
462 -0.000251426667456
463 0.000025044912343
464 -0.000025745586078
465 0.000043894566549
466 0.000112093054429
467 -0.000104935740275
468 0.000011080715277
469 0.000017608391025
470 0.000019411606473
471 -0.000037019997499
472 0.000004973739676
473 -0.000031819332709
474 0.000031272033117
 Sym=     10.1
 Ene=       0.0000
 Spin= Alpha
 Occup=    2.000000
1 -0.000001699912227
2 -0.002174443675567
3 -0.000097074242419
4 -0.000352220099952
5 0.000075676954746
6 -0.000017300506516
7 0.000243176808272
8 0.37974996517698
9 -0.55037145099257
10 0.72773828679622
11 0.003050861422198
12 -0.004307123071083
13 0.005619240839540
14 0.001563349066836
15 -0.000799249066066
16 -0.000106868218490
17 -0.001076967280839
18 0.000544003884922
19 0.000029520898296
20 0.000079839412729
21 -0.000028555077444
22 -0.000009080576449
23 -0.000519584435710
24 0.000269742184417
25 0.000038417425590
26 0.000016028971711
27 -0.000011613880295
28 -0.000004415091416
29 0.000000860357542
30 0.000001903642499
31 0.000000652101711
32 0.000025510326423
33 -0.000018416915835
34 -0.000007093410588
35 0.000002054497946
36 0.000002338043512
37 0.000002008455010
38 0.000006656212528
39 -0.000004864271728
40 -0.000001791940800
41 -0.000000013552995
42 0.000001362386983
43 0.000000535558390
44 0.000172664069595
45 -0.000123433265766
46 -0.000049230803829
47 0.000021989317937
48 -0.000006438657948
49 -0.000030529318878
50 -0.000072883389187
51 0.000104439993521
52 -0.000110578423846
53 0.000052911464054
54 -0.000113338536202
55 0.000117497946975
56 0.000044871863537
57 -0.000026782418847
58 0.000030858576564
59 -0.000216607987780
60 -0.000048637791561
61 0.000052055504905
62 -0.000047707129105
63 0.000024797389818
64 -0.000031983569374
65 0.000036423312267
66 0.000040457055106
67 -0.000037856219169
68 0.000027582517947
69 -0.000091878162604
70 -0.000000027086880
71 -0.000000543680669
72 -0.000000377312349
73 0.000000081748775
74 -0.000000090456125
75 -0.000000141917648
76 -0.000000107948903
77 0.000000164480558
78 -0.000000015864679
79 0.000000169913649
80 -0.000000122332290
81 0.000000785126759
82 0.000000166113351
83 -0.000000099314198
84 0.000000080725014
85 0.10168647246950
86 -0.000187426933070
87 0.000130936032269
88 0.000095764556509
89 0.000006769156750
90 0.000340944868396
91 0.000021235324319
92 -0.000003061396645
93 -0.000258048805861
94 -0.000016356346011
95 -0.000016910957194
96 -0.000266820297122
97 -0.000000575648541
98 -0.000001169167330
99 0.000002265009777
100 -0.000001095842447
101 -0.000000732709200
102 0.000005690365257
103 0.000000449383435
104 0.000010288116534
105 -0.000015406043194
106 0.000005117926661
107 0.000003556910129
108 -0.000044478036501
109 -0.000001552965702
110 -0.000000044964024
111 -0.000001483325856
112 -0.000000099352819
113 0.000000527256722
114 0.000001903758164
115 -0.000000280126573
116 -0.000000466931153
117 0.000000086332304
118 0.000000413422367
119 -0.000005569340862
120 0.000172240559225
121 0.000029398368597
122 -0.000063767791405
123 0.000010427245360
124 -0.000011382763744
125 0.000014055820232
126 0.000042076029979
127 -0.000027018848365
128 0.000032782600056
129 0.000003232805225
130 -0.000005976602036
131 0.000002743796811
132 0.000007224705324
133 -0.000000643188082
134 0.000008562959720
135 0.000171997958484
136 0.000020742316281
137 -0.000060943159111
138 -0.000011774306174
139 -0.000008896615963
140 -0.000014383504355
141 -0.000035709889923
142 -0.000016440018988
143 -0.000038124279906
144 0.000001832950438
145 -0.000003780394574
146 0.000001947444137
147 -0.000007750980867
148 -0.000002611751204
149 -0.000010160812839
150 -0.079497802598976
151 0.000136886054418
152 -0.000100537108224
153 -0.000032436472257
154 -0.000265858870935
155 -0.000029346000313
156 0.000006476207214
157 0.000208212264259
158 0.000017609016274
159 -0.000001497214763
160 0.000213856615546
161 0.000013740091528
162 0.000023275942534
163 -0.000003650511864
164 0.000001812125627
165 0.000001838386237
166 0.000000019053777
167 -0.000000238483639
168 0.000004394264748
169 0.000020900246169
170 -0.000010937374060
171 -0.000009962872109
172 -0.000002294962264
173 0.000006527864087
174 -0.000035437128196
175 0.000000950772992
176 0.000000338937475
177 -0.000000551946065
178 -0.000000909630335
179 -0.000000094580029
180 0.000001410437780
181 -0.000000365965490
182 -0.000000360152312
183 -0.000000669924427
184 -0.000004688451096
185 -0.000132218940586
186 -0.000063255162989
187 0.000039617629616
188 0.000009556514017
189 -0.000009528308482
190 0.000011873815740
191 0.000035875826789
192 -0.000038716211520
193 0.000035642136272
194 0.000005872403747
195 -0.000003545591988
196 -0.000002326811759
197 -0.000003673428652
198 0.000004972377173
199 0.000001671922518
200 -0.000136598290782
201 -0.000008279660195
202 0.000044801009990
203 0.000005823936525
204 0.000010025902080
205 -0.000009274634714
206 0.000006518487529
207 0.000030913897329
208 -0.000032175484547
209 0.000003678185133
210 -0.000001013102426
211 -0.000002665082706
212 0.000007729083530
213 -0.000007522432982
214 -0.000001906144936
215 -0.001626121214803
216 0.000015635088942
217 -0.000005106909117
218 -0.000014310826770
219 0.000004894344963
220 0.000000758272971
221 0.000000146307695
222 0.000000249786706
223 0.000004736210825
224 -0.000006721688188
225 -0.000035564688611
226 0.000032711539171
227 -0.000022905299551
228 0.000002005326870
229 -0.000001281772479
230 -0.000000723554391
231 0.000000721996972
232 -0.000000990913352
233 0.000000011534894
234 -0.000005274163803
235 0.000002983959082
236 0.000002290204721
237 -0.000007894598582
238 0.000008506789802
239 -0.000000250464474
240 -0.000001324539909
241 -0.000000473937912
242 0.000000720884965
243 0.000001098610186
244 0.000000172933089
245 -0.000000266302714
246 0.000000678446579
247 0.000000462921344
248 -0.000000700865957
249 0.000000320033076
250 -0.000005414301281
251 0.000027951225443
252 -0.000016484322392
253 -0.000000544670842
254 0.000003534396795
255 -0.000001645779553
256 0.000008644480641
257 -0.000000789020911
258 -0.000004649898970
259 -0.000000330336182
260 0.000000061065690
261 0.000000269270492
262 0.000000155418660
263 -0.000000325860347
264 -0.000002336446965
265 0.000001230307936
266 -0.000045759422327
267 -0.000021762459189
268 -0.000001909413875
269 0.000000177675318
270 -0.000000345586339
271 -0.000012257709182
272 0.000006805543678
273 -0.000009835965208
274 -0.000000443878457
275 0.000000615730262
276 -0.000000171851805
277 0.000001484216762
278 -0.000001503705423
279 -0.000000767497635
280 0.045632944852718
281 -0.000104336718385
282 0.000063100470706
283 0.000082564334620
284 -0.000004257754232
285 -0.000153552024111
286 -0.000010863910890
287 0.000001576833712
288 0.000105976356258
289 0.000003944518313
290 -0.000025696482613
291 0.000132291734668
292 -0.000009549157451
293 0.000001457210297
294 -0.000001799932008
295 0.000000342721712
296 -0.000000299829018
297 0.000002653368839
298 -0.000000853020750
299 -0.000002095308914
300 0.000002846379191
301 -0.000000751070277
302 0.000004881563437
303 -0.000019811659744
304 0.000005368903394
305 0.000000279439343
306 0.000001394788895
307 0.000000462505898
308 -0.000000638111018
309 -0.000001498760433
310 -0.000000460585305
311 0.000000263203797
312 -0.000000372545237
313 -0.000000159931471
314 0.000002359185001
315 0.000078595987548
316 -0.000017759025477
317 -0.000020121478212
318 0.000002274592308
319 0.000003961193630
320 0.000006591449789
321 0.000015660995076
322 0.000003695682835
323 0.000005138336411
324 0.000000337753644
325 0.000000243123269
326 -0.000000580876913
327 -0.000003261257328
328 -0.000003503964048
329 -0.000004778821502
330 0.000074320276158
331 0.000029297779256
332 -0.000017227061370
333 -0.000004097455479
334 0.000006380128132
335 -0.000005515442651
336 -0.000017797392492
337 0.000015630231377
338 -0.000017579286352
339 0.000000424504001
340 -0.000001660216819
341 0.000001235712818
342 0.000002768302114
343 -0.000001961059964
344 0.000003247101821
345 0.059606350033281
346 -0.000122322278307
347 0.000079012582639
348 0.000069301302109
349 -0.000024401281315
350 0.000015353688656
351 0.000200864380267
352 0.000018748510596
353 -0.000011986596516
354 -0.000143223037245
355 -0.000001524990204
356 0.000013261576464
357 -0.000162607779227
358 0.000001367309021
359 -0.000000632834563
360 -0.000000734474459
361 -0.000003263580186
362 0.000000624714453
363 -0.000000364046134
364 -0.000002346858650
365 0.000005113745151
366 -0.000002766886501
367 0.000026042157320
368 -0.000003063436624
369 0.000002468879789
370 -0.000000259861512
371 -0.000000146409151
372 -0.000001152559073
373 0.000000590980838
374 -0.000000600061862
375 0.000001094929461
376 -0.000000242340034
377 0.000000796490351
378 0.000000451390800
379 0.000003406953709
380 0.000097868557534
381 0.000027130775492
382 -0.000034229069565
383 -0.000004263979429
384 0.000006851031232
385 -0.000008409254910
386 -0.000025946349517
387 0.000017337702677
388 -0.000016449932614
389 0.000001798697019
390 0.000002056348880
391 -0.000003855045898
392 0.000001364399462
393 -0.000004152831565
394 0.000004972434001
395 0.000103076464843
396 -0.000003295732453
397 -0.000040219453308
398 0.000007018100134
399 -0.000009605186601
400 -0.000004840141732
401 0.000023145473415
402 -0.000011576307051
403 -0.000007903856627
404 -0.000000781624516
405 0.000000288807188
406 0.000000492817328
407 0.000003065411744
408 0.000004290528155
409 -0.000005327543925
410 0.029524706716676
411 -0.000056073131537
412 0.000038614796610
413 0.000053228222941
414 0.000009124162019
415 -0.000005271401119
416 -0.000096478292602
417 -0.000005553109170
418 0.000003568419027
419 0.000073429363150
420 -0.000030948967790
421 0.000011544106902
422 0.000069519662917
423 0.000000441892144
424 -0.000001225059771
425 0.000000783167626
426 -0.000001559681163
427 0.000000165771890
428 0.000000055164136
429 -0.000000927728624
430 0.000004273345743
431 -0.000003345617119
432 0.000011816628503
433 -0.000000126989495
434 -0.000000443272464
435 0.000000276102902
436 -0.000000019047711
437 0.000000505953430
438 -0.000000182265853
439 0.000000191587170
440 -0.000000845701144
441 -0.000000188165061
442 -0.000000166031984
443 0.000000166893386
444 -0.000001267939873
445 0.000047693927978
446 0.000010055119867
447 -0.000013187932792
448 -0.000002236614365
449 0.000004883621800
450 0.000002169408524
451 -0.000014608734062
452 0.000005921476216
453 0.000004074279295
454 -0.000000062760004
455 0.000001104431347
456 -0.000001041671343
457 0.000001243629099
458 0.000002245143824
459 -0.000003509550155
460 0.000052819168679
461 -0.000012900053555
462 -0.000021803194054
463 0.000002579823346
464 -0.000005300594444
465 0.000002728947910
466 0.000010544956047
467 -0.000000716355429
468 0.000006374137250
469 0.000000993806646
470 0.000000592324683
471 -0.000001586131329
472 0.000000082045627
473 -0.000002120381415
474 0.000003055604456
 Sym=     11.1
 Ene=       0.0000
 Spin= Alpha
 Occup=    2.000000
1 -0.000048430365960
2 -0.15453413739537
3 -0.001279294060069
4 -0.002013505966692
5 0.000442102590583
6 -0.000088696208844
7 0.001391742840700
8 0.018298037000933
9 -0.076330567882920
10 0.042835266597782
11 -0.000158893402630
12 -0.000688525459520
13 0.000311158050712
14 -0.005724003084393
15 -0.002202160648764
16 -0.000175708140984
17 0.003310501728233
18 0.001322357095045
19 0.000056534122664
20 -0.000099258443925
21 -0.000039594528010
22 0.000001588209204
23 0.002021227404588
24 0.000766697744281
25 0.000073026762994
26 -0.000095008256903
27 0.000046954592532
28 0.000048053664371
29 -0.000041738347875
30 0.000031359217844
31 -0.000043540947804
32 -0.000151926203505
33 0.000077908121845
34 0.000074018081660
35 -0.000031270386137
36 0.000011255708636
37 -0.000034472921114
38 -0.000039232209493
39 0.000016171894477
40 0.000023060315016
41 -0.000054649605460
42 0.000053813707313
43 -0.000060543982251
44 -0.001021183815414
45 0.000534384282738
46 0.000486799532676
47 -0.000124223198703
48 -0.000030557354007
49 0.000206991720678
50 -0.000000688862953
51 0.000011388629486
52 -0.000006316859712
53 -0.000006796677081
54 -0.000010292910994
55 0.000014933246309
56 0.000007720883715
57 -0.000004986538826
58 -0.000006458289677
59 -0.000016553942644
60 -0.000033873696416
61 0.000001580992615
62 -0.000006210696514
63 0.000021838321262
64 -0.000004174245418
65 0.000004113534625
66 0.000023608011439
67 0.000002053121242
68 0.000004218989131
69 -0.000008416960532
70 0.000001328394732
71 0.000003452607815
72 0.000003974063171
73 -0.000004501464172
74 0.000003343942827
75 -0.000002646297297
76 -0.000004002678340
77 0.000002095721512
78 -0.000002153402887
79 -0.000000708742976
80 -0.000001624741952
81 -0.000005356177418
82 0.000008259249659
83 -0.000007298075542
84 0.000009589728319
85 0.042277293888248
86 -0.000073387117586
87 0.000049771887520
88 0.000113990764144
89 0.000016826292774
90 0.000148707623920
91 0.000021336588165
92 -0.000061345164203
93 -0.000104848359935
94 -0.000052319093550
95 0.000055671173413
96 -0.000021876331337
97 -0.000139558185984
98 -0.000002243537634
99 -0.000001206493813
100 0.000003450031447
101 0.000007784169985
102 0.000002814380363
103 0.000000217500220
104 0.000002284861582
105 0.000010276038257
106 -0.000012560899839
107 -0.000052972741464
108 -0.000021926627284
109 -0.000031797370752
110 0.000002773899742
111 0.000002645953085
112 0.000003968753970
113 0.000001397851791
114 -0.000004851845842
115 -0.000002451632462
116 -0.000005119428822
117 0.000001301927265
118 -0.000002873009735
119 -0.000002078983107
120 0.000063987603406
121 -0.000162019172634
122 -0.000083213537493
123 0.000006153372536
124 -0.000001559104489
125 -0.000016328475046
126 -0.000064468962852
127 0.000051032110829
128 0.000012383082629
129 -0.000001255247980
130 -0.000001426651710
131 0.000002681899690
132 0.000016132739909
133 -0.000007207564915
134 0.000009344496168
135 0.000082229701066
136 0.000074067024239
137 -0.000098068809953
138 -0.000024287423780
139 -0.000005579762453
140 -0.000019459342759
141 -0.000002799144115
142 -0.000057259169594
143 -0.000017153716931
144 -0.000000397458562
145 0.000005224348332
146 -0.000004826889770
147 -0.000003631661025
148 0.000004871275976
149 0.000005796653800
150 0.95844039157516
151 -0.001790438878887
152 0.001237877853533
153 0.000749639367936
154 0.003210833391599
155 0.000382453205264
156 -0.000100634231778
157 -0.002399301390364
158 -0.000275455180559
159 0.000060028974496
160 -0.002604030649677
161 -0.000140988378732
162 -0.000038896587630
163 0.000010309194326
164 -0.000004950259075
165 -0.000005358935250
166 0.000000197798625
167 0.000008347393739
168 -0.000053535348736
169 -0.000119965800809
170 0.000061242393714
171 0.000058723407095
172 0.000000543054182
173 -0.000061897355319
174 0.000423687619084
175 -0.000017164917263
176 0.000000629378496
177 0.000001359612487
178 0.000012015126282
179 0.000000785415543
180 -0.000011918817406
181 0.000011014026816
182 -0.000001629815403
183 0.000010094705840
184 0.000055392850600
185 0.001608344957079
186 0.000427467747464
187 -0.000572059911817
188 -0.000124884339281
189 0.000102530660787
190 -0.000111504146893
191 -0.000285921854371
192 0.000358184254124
193 -0.000394223576473
194 -0.000062766658003
195 0.000035903127387
196 0.000026863530616
197 0.000063278123175
198 -0.000072881778220
199 0.000006802575059
200 0.001641532956040
201 0.000147057231728
202 -0.000598810118244
203 -0.000084491892352
204 -0.000124026949765
205 0.000121028146502
206 -0.000108443458389
207 -0.000363324947420
208 0.000341732355189
209 -0.000022188997457
210 0.000005170695077
211 0.000017018302379
212 -0.000086272478975
213 0.000080059694035
214 0.000035553856733
215 0.14567156936184
216 -0.000382907601108
217 0.000214332177946
218 0.000517217119220
219 -0.000476276991437
220 -0.000048469573855
221 0.000011142254285
222 0.000329048920824
223 0.000005691961409
224 0.000015204432733
225 0.000393089585437
226 -0.000028231717729
227 0.000109519201690
228 -0.000005574958670
229 0.000002239285077
230 0.000003335673593
231 -0.000003525679972
232 0.000001054292487
233 -0.000008324330347
234 0.000016689698921
235 -0.000004718220010
236 -0.000011971478910
237 0.000031608208145
238 -0.000027390814937
239 0.000058572287942
240 0.000004306586385
241 0.000001858239861
242 -0.000002747623070
243 -0.000003358215375
244 0.000000076073707
245 0.000002899871101
246 -0.000002419676571
247 -0.000002569164096
248 0.000000786452075
249 -0.000004847838710
250 0.000255006672886
251 -0.000162346781404
252 -0.000010160875214
253 0.000006192088645
254 0.000012042848337
255 -0.000008717208242
256 0.000004463019518
257 0.000000194677650
258 -0.000009716053075
259 0.000002922982643
260 -0.000002823285811
261 -0.000000099696832
262 -0.000015198437237
263 0.000014698653250
264 0.000017765773925
265 0.000224846481870
266 0.000102597350441
267 0.000001361382174
268 0.000014982645383
269 -0.000017556442495
270 0.000021829421835
271 0.000095772682412
272 -0.000043184267854
273 0.000037887578775
274 0.000001050987151
275 0.000000618414610
276 -0.000001669401761
277 0.000006292111798
278 -0.000007600434112
279 0.000005313764886
280 -0.14230707470229
281 0.000242093577286
282 -0.000177296224108
283 -0.000032846331569
284 0.000018078769651
285 0.000483436610231
286 0.000034951953304
287 -0.000028343635647
288 -0.000381936741403
289 -0.000030248479145
290 0.000153153998013
291 -0.000435052428230
292 0.000062869417188
293 -0.000001893846174
294 -0.000005041920281
295 0.000006935766455
296 -0.000002591965332
297 -0.000008304003939
298 0.000002250036318
299 -0.000008172880241
300 0.000032729131320
301 -0.000024556251079
302 0.000001074876880
303 0.000067980468448
304 -0.000007124962588
305 -0.000001286419468
306 -0.000003121437020
307 -0.000001660121920
308 0.000004150629108
309 0.000005638529376
310 0.000001705091959
311 -0.000002424716281
312 -0.000001450682158
313 0.000000522195320
314 -0.000009290266316
315 -0.000255071410778
316 -0.000000079593622
317 0.000065611566650
318 -0.000005757530251
319 -0.000010021005726
320 -0.000034686788436
321 -0.000097781417561
322 -0.000028297600873
323 -0.000026532141002
324 -0.000002386477356
325 0.000005404010038
326 -0.000003017532682
327 0.000005733408769
328 -0.000000080088394
329 0.000014437135714
330 -0.000220515995696
331 -0.000194179547835
332 0.000033306793376
333 0.000009472045424
334 -0.000020276549745
335 0.000017544256572
336 0.000086226997279
337 -0.000055689743184
338 0.000083085740727
339 -0.000005281436648
340 0.000014796211305
341 -0.000009514774657
342 -0.000007555487850
343 0.000000293109138
344 -0.000010184832559
345 0.004050316308153
346 -0.000015238262921
347 0.000007504289383
348 0.000029436286996
349 0.000004539694468
350 0.000002856911703
351 0.000012493374873
352 -0.000014466431993
353 -0.000008544063891
354 0.000004741515048
355 0.000160746388153
356 -0.000031744368829
357 0.000049967277140
358 -0.000004718056588
359 0.000006752587063
360 -0.000002034530475
361 -0.000001221476234
362 0.000003326650481
363 0.000003945155307
364 0.000009675567303
365 -0.000019924381927
366 0.000010248814624
367 0.000002579552910
368 -0.000002055491728
369 -0.000015901799086
370 -0.000000489718274
371 0.000001542059951
372 0.000001510487895
373 -0.000002016368764
374 -0.000002638205758
375 -0.000004138774606
376 0.000002673394775
377 0.000000569315232
378 0.000002112242439
379 -0.000000909103533
380 0.000023411472950
381 -0.000131284851553
382 -0.000062905225500
383 -0.000004358877226
384 -0.000001847847889
385 0.000001173363910
386 0.000022228892826
387 -0.000023800173756
388 0.000027735494914
389 0.000000669556079
390 -0.000004299823012
391 0.000003630266932
392 0.000001687279851
393 -0.000004654711909
394 0.000001992030664
395 -0.000002898595543
396 0.000050202258738
397 -0.000038560360657
398 0.000015670405505
399 0.000015290263608
400 -0.000003345509906
401 -0.000043266559420
402 -0.000046278444917
403 -0.000003883758262
404 -0.000000670642974
405 -0.000000652089082
406 0.000001322732056
407 0.000001853405894
408 0.000004631614377
409 0.000003037985827
410 -0.065222048375146
411 0.000106711560037
412 -0.000083409466778
413 0.000077322402576
414 -0.000012113032983
415 0.000009165022341
416 0.000215661576100
417 -0.000033212383853
418 0.000012289993409
419 -0.000175151037535
420 0.000088894630969
421 0.000153954989564
422 -0.000254248527164
423 0.000000327817044
424 0.000004276973253
425 -0.000004604790297
426 0.000002809961005
427 -0.000008176281155
428 -0.000002161351480
429 -0.000014296167892
430 -0.000020970879775
431 0.000035267047666
432 -0.000023871467342
433 0.000048372544071
434 -0.000016228733031
435 0.000000521083061
436 -0.000004230109493
437 -0.000003794546232
438 -0.000003004897121
439 0.000001303414345
440 0.000005448556157
441 0.000002305790834
442 0.000004371873083
443 -0.000000357638166
444 0.000005164705474
445 -0.000104855298891
446 0.000025008847285
447 -0.000010529932101
448 -0.000006113557349
449 0.000002002890848
450 -0.000006221801189
451 0.000035934765015
452 -0.000032854613832
453 0.000035694977492
454 -0.000000448827845
455 -0.000007445127991
456 0.000007893955836
457 -0.000005773662720
458 -0.000005761697632
459 0.000013443593260
460 -0.000118328836701
461 -0.000180658492542
462 -0.000001925288702
463 -0.000003539313228
464 0.000027254993611
465 -0.000012450189173
466 -0.000106644597470
467 0.000012012619790
468 -0.000071206585708
469 -0.000005887207448
470 -0.000000256299919
471 0.000006143507368
472 0.000004924269097
473 -0.000007717184768
474 -0.000001576415095
 Sym=     12.1
 Ene=       0.0000
 Spin= Alpha
 Occup=    1.993387
1 -0.000745040233623
2 -0.005725657079315
3 0.99347769665145
4 0.003446767202805
5 0.006138452433369
6 -0.002641893258180
7 0.007398583748677
8 -0.000000012854728
9 -0.000000041051579
10 -0.000000026917871
11 -0.000000196921921
12 -0.000000568184043
13 -0.000000325924334
14 -0.000004489184464
15 -0.000013629050681
16 -0.000008871682173
17 0.000002368428638
18 0.000007161511489
19 0.000004705172992
20 0.000000024859439
21 0.000000098668167
22 0.000000058222279
23 0.000001719209326
24 0.000005159686155
25 0.000003382344388
26 0.000017441789245
27 -0.000142972503356
28 0.000125530714110
29 -0.001600088439716
30 0.001752634758385
31 -0.001652343878171
32 0.000023644653153
33 -0.000221310715589
34 0.000197666062436
35 -0.002485626844742
36 0.002715598809444
37 -0.002555226440584
38 0.000007603643281
39 -0.000075493151201
40 0.000067889507920
41 -0.000847876931347
42 0.000926086622072
43 -0.000871430014752
44 -0.000015644625294
45 0.000140048019546
46 -0.000124403394252
47 0.001569106926493
48 -0.001714352067461
49 0.001611902537915
50 0.000000000431753
51 0.000000001155986
52 0.000000002173547
53 0.000000000250819
54 0.000000001925741
55 0.000000002383533
56 -0.000000000830077
57 -0.000000003476659
58 -0.000000005299652
59 0.000000000711576
60 0.000000091963351
61 0.000000025976540
62 0.000000035869765
63 -0.000000179309999
64 -0.000000334800691
65 -0.000000477141656
66 0.000000055928217
67 0.000000299949505
68 0.000000429017317
69 -0.000000082040431
70 -0.000180049120287
71 -0.000159549390775
72 -0.000189634248103
73 0.000117302999009
74 -0.000113054700610
75 0.000147047790531
76 0.000159028957386
77 -0.000096165072995
78 0.000084766674382
79 0.000131715121645
80 0.000184562787675
81 0.000148552550127
82 -0.000327086163150
83 0.000280697781612
84 -0.000354663801190
85 -0.000097392713342
86 0.017452169527711
87 -0.000169480115185
88 0.002698903572898
89 -0.000000853317785
90 -0.012943609321947
91 -0.000622080653043
92 0.000111777881785
93 0.000106153202033
94 0.000125469055329
95 0.000369500101760
96 0.002353250841937
97 0.000504737130927
98 0.000032129380467
99 -0.000067012758654
100 0.000034883378186
101 0.000020471658017
102 0.000008062518482
103 0.000017472545167
104 -0.000270568676788
105 0.000540939168655
106 -0.000270370491867
107 -0.000021915070847
108 0.000010027168663
109 0.000020502051559
110 -0.000005888065933
111 -0.000083199031919
112 0.000001349609772
113 0.000002770095540
114 0.000057424271485
115 0.000007859517228
116 0.000005129573870
117 0.000054198943136
118 -0.000009670208743
119 -0.000021588247555
120 -0.001237876538705
121 -0.001308345573948
122 -0.000088153105070
123 -0.000005427390074
124 -0.000099285283056
125 -0.000010905913520
126 -0.000516137133643
127 -0.000562560246591
128 -0.000591142968716
129 -0.000082561136762
130 0.000182503975651
131 -0.000099942838890
132 -0.000034340228623
133 -0.000092997710991
134 -0.000027274935315
135 0.000014347317633
136 -0.002529882490721
137 -0.000842317709417
138 -0.000012267835344
139 -0.000166769234744
140 -0.000021038490364
141 0.000660056186700
142 -0.000198356058683
143 0.000706052881903
144 -0.000043171443811
145 0.000101421477593
146 -0.000058250033782
147 0.000018362249393
148 -0.000119280847850
149 0.000022308911795
150 -0.000097482708288
151 0.017455798890058
152 -0.000169623722903
153 0.002702354919360
154 -0.012900321315235
155 -0.001237919416523
156 0.000176295073306
157 0.000099016398085
158 0.000126413469484
159 -0.000117642800199
160 0.002320738949717
161 0.000606554218829
162 -0.000410282740678
163 -0.000068643511429
164 0.000035371363684
165 0.000033272147744
166 0.000010372035882
167 -0.000019928638444
168 -0.000009329777996
169 0.000538386187956
170 -0.000266869840754
171 -0.000271516347202
172 0.000067117416278
173 0.000012208593968
174 -0.000009874728153
175 -0.000081810893714
176 0.000006622647620
177 0.000003492115699
178 0.000054404794317
179 -0.000019888085188
180 -0.000001565859384
181 0.000055356037470
182 0.000011002871026
183 -0.000003119305469
184 0.000022080892460
185 -0.001238844737642
186 -0.001309325123251
187 -0.000087499691268
188 -0.000098622631611
189 -0.000015383162564
190 0.000007264208895
191 -0.000528370004547
192 -0.000591579693243
193 0.000550647387719
194 0.000184592828645
195 -0.000093136043919
196 -0.000091456784727
197 -0.000008926489290
198 0.000027883054830
199 0.000095379979325
200 0.000016196077708
201 -0.002531324565277
202 -0.000843498871296
203 -0.000165628986332
204 -0.000028645099770
205 0.000014789916064
206 -0.000237778165034
207 0.000667681474016
208 -0.000686772366821
209 0.000098704558048
210 -0.000047241777564
211 -0.000051462780484
212 0.000031272556822
213 -0.000026788055504
214 0.000118353621255
215 -0.000097379060961
216 0.017456502293587
217 -0.000169686135329
218 0.002701093918970
219 0.012899248023459
220 0.001251718317182
221 -0.000162900273026
222 -0.000098975104758
223 -0.000125541892573
224 0.000118172424371
225 -0.002321658355582
226 -0.000602499246103
227 0.000411785717699
228 -0.000068648569133
229 0.000035422120414
230 0.000033226448720
231 0.000010588944252
232 -0.000019732524484
233 -0.000009303712188
234 0.000538324412619
235 -0.000267535757232
236 -0.000270788655387
237 0.000066720010814
238 0.000012238602467
239 -0.000009926975341
240 0.000081771466922
241 -0.000006774820441
242 -0.000003631990541
243 -0.000054365294746
244 0.000020116009541
245 0.000001797808739
246 -0.000055342640449
247 -0.000011026634116
248 0.000003075017907
249 -0.000022063879514
250 0.000017048832224
251 -0.002530109800774
252 -0.000843641911251
253 0.000165657753664
254 0.000028639498415
255 -0.000014938309664
256 0.000237974268883
257 -0.000664672108080
258 0.000689116660296
259 0.000098639352936
260 -0.000046630079487
261 -0.000052009273448
262 0.000031167634103
263 -0.000026933721945
264 0.000118274248418
265 -0.001239542173467
266 -0.001310499947095
267 -0.000087501488725
268 0.000098542412830
269 0.000015541747016
270 -0.000007185873397
271 0.000527813989724
272 0.000592720238568
273 -0.000549870854566
274 0.000184574464281
275 -0.000093453781935
276 -0.000091120682346
277 -0.000008874082574
278 0.000027782299744
279 0.000095374434159
280 -0.000097131549278
281 0.017453701714340
282 -0.000169639025480
283 0.002695629978275
284 0.000013751603694
285 0.012944082778564
286 0.000610831251064
287 -0.000111240616777
288 -0.000105827877467
289 -0.000125095467365
290 -0.000365051704377
291 -0.002354741894632
292 -0.000502016965539
293 0.000032183287960
294 -0.000066940434210
295 0.000034757146250
296 0.000020730843245
297 0.000008055499122
298 0.000017310702300
299 -0.000270894449298
300 0.000540663646347
301 -0.000269769197049
302 -0.000022605561730
303 0.000010095775561
304 0.000019924123044
305 0.000005649407972
306 0.000083213994156
307 -0.000001152941280
308 -0.000002540349371
309 -0.000057275563179
310 -0.000007901049219
311 -0.000005039126784
312 -0.000054367725388
313 0.000009447882265
314 0.000021645042200
315 0.000017035547007
316 -0.002526572522356
317 -0.000842770824618
318 0.000012444206617
319 0.000166849404173
320 0.000021250816877
321 -0.000659687905435
322 0.000199590949781
323 -0.000704694469829
324 -0.000043359739019
325 0.000101237403369
326 -0.000057877664350
327 0.000018485137070
328 -0.000119139782908
329 0.000022486514239
330 -0.001239951638269
331 -0.001311530196157
332 -0.000088181643158
333 0.000005695003353
334 0.000099111868015
335 0.000010863528483
336 0.000520036625880
337 0.000561405468923
338 0.000588606434542
339 -0.000083563278518
340 0.000182447276834
341 -0.000098883998317
342 -0.000034395328852
343 -0.000093105560103
344 -0.000026955349626
345 -0.000097167955632
346 0.017455380250158
347 -0.000169597127332
348 0.002696523542714
349 0.001148993080571
350 -0.000647184466580
351 -0.012892197420452
352 -0.000130294586418
353 0.000115514011531
354 0.000095026741368
355 -0.000603823834202
356 0.000477394538000
357 0.002312439412451
358 0.000035802663022
359 0.000033541036656
360 -0.000069343699678
361 -0.000009512343076
362 -0.000012005633772
363 0.000014486611074
364 -0.000266360207800
365 -0.000270822145442
366 0.000537182353243
367 -0.000012007506621
368 -0.000058151730877
369 0.000023404997401
370 -0.000006080415010
371 0.000000663952058
372 -0.000081707282185
373 -0.000008358274316
374 0.000006112326926
375 0.000052641219079
376 0.000016516007093
377 -0.000007003112087
378 0.000056980603254
379 0.000023178234780
380 -0.001238633130531
381 -0.001311140635997
382 -0.000088429561657
383 0.000014808504750
384 -0.000010448432579
385 -0.000098175752082
386 0.000613010351716
387 -0.000543967945190
388 -0.000510821642385
389 -0.000100649233657
390 -0.000085160075709
391 0.000185809309365
392 0.000094863901627
393 0.000008800888747
394 -0.000015185815083
395 0.000016086929341
396 -0.002528173552063
397 -0.000843077199339
398 0.000028189051587
399 -0.000020499890282
400 -0.000164874030678
401 -0.000699228602666
402 0.000644970275548
403 -0.000260719420594
404 -0.000056994872775
405 -0.000040060599386
406 0.000097055472161
407 0.000116549932146
408 -0.000035931468761
409 0.000031094995063
410 -0.000096995296056
411 0.017455813529853
412 -0.000169688795911
413 0.002694380858639
414 -0.001159596365024
415 0.000635675480324
416 0.012891734842862
417 0.000130256004922
418 -0.000114983627424
419 -0.000094846954993
420 0.000601880771525
421 -0.000475234356520
422 -0.002313561289939
423 0.000035927559637
424 0.000033396333075
425 -0.000069323892712
426 -0.000009474559758
427 -0.000012225572739
428 0.000014289577325
429 -0.000266674245617
430 -0.000270380775629
431 0.000537055021246
432 -0.000012086923132
433 -0.000057771393978
434 0.000023044466684
435 0.000006312750574
436 -0.000000446457485
437 0.000081690683526
438 0.000008204760489
439 -0.000006176072261
440 -0.000052314155024
441 -0.000016674204135
442 0.000006775057832
443 -0.000057285397871
444 -0.000023153965826
445 0.000017593409913
446 -0.002526163730431
447 -0.000843305495019
448 -0.000028336026589
449 0.000020570070895
450 0.000164907440735
451 0.000700909228709
452 -0.000641933937196
453 0.000261478216152
454 -0.000057721444872
455 -0.000039206932632
456 0.000096928377505
457 0.000116361755956
458 -0.000036093948022
459 0.000031117934818
460 -0.001239955408399
461 -0.001312959465022
462 -0.000088370584085
463 -0.000015030974368
464 0.000010316413115
465 0.000098055091784
466 -0.000617694889528
467 0.000539378423059
468 0.000509879777999
469 -0.000102115114466
470 -0.000083655216325
471 0.000185770330791
472 0.000094674889018
473 0.000008857588735
474 -0.000014866375954
 Sym=     13.1
 Ene=       0.0000
 Spin= Alpha
 Occup=    1.987241
1 0.000000000770912
2 0.000000002134650
3 0.000000008645193
4 0.000000008910432
5 -0.000000037141368
6 0.000000015237276
7 -0.000000039106209
8 -0.004652213084318
9 0.004385875034689
10 -0.004808351104105
11 0.57526669975365
12 -0.54234065481190
13 0.59457998940899
14 -0.040447818988383
15 0.038115307290899
16 -0.041783785779333
17 0.034297092337249
18 -0.032322709559040
19 0.035433071168090
20 -0.002602166651522
21 0.002452804792367
22 -0.002688547743344
23 0.012577272888752
24 -0.011850144364502
25 0.012989310570463
26 -0.000000531863451
27 0.000001512547246
28 -0.000000980683796
29 -0.000000113374022
30 -0.000001093458321
31 0.000000126051866
32 -0.000000360844507
33 0.000001198326055
34 -0.000000837481547
35 -0.000000751593192
36 -0.000001093757547
37 -0.000000503617021
38 -0.000000161687218
39 0.000000540450600
40 -0.000000378763382
41 -0.000000319736299
42 -0.000000470504766
43 -0.000000214526922
44 0.000000356045684
45 -0.000001250024038
46 0.000000893978353
47 0.000000916752822
48 0.000001378118751
49 0.000000625676213
50 0.000053434929088
51 -0.000054362920685
52 0.000042285403775
53 -0.000030298106367
54 0.000045393813447
55 -0.000023472740432
56 -0.000041392373922
57 0.000027541698217
58 -0.000033259081947
59 -0.000037224678042
60 -0.000206893473912
61 0.000217330186018
62 -0.000193836115915
63 0.000098159593953
64 -0.000051289055378
65 0.000247996338610
66 0.000179417129108
67 -0.000240289986322
68 0.000012062100398
69 -0.001621155985303
70 0.000000031028998
71 -0.000000021773783
72 0.000000023575151
73 -0.000000096223639
74 -0.000000072348813
75 0.000000094874347
76 -0.000000033412812
77 0.000000055210739
78 0.000000036942471
79 0.000000012577344
80 -0.000000067083507
81 0.000000025670922
82 -0.000000004735535
83 0.000000022993140
84 0.000000001810266
85 0.000370774438029
86 -0.034587997470364
87 0.000157499444843
88 -0.002790835641819
89 0.002385953217553
90 0.015525006567273
91 0.003262849872291
92 -0.000278913312934
93 -0.000285702611394
94 -0.000314395407049
95 -0.000773096579853
96 -0.001030098590437
97 -0.000890061970623
98 0.000006528306995
99 -0.000004897114593
100 -0.000001631192403
101 -0.000006254987094
102 -0.000046395999196
103 -0.000009419520847
104 0.000278291763598
105 -0.000519083621613
106 0.000240791858015
107 -0.000086616188899
108 -0.000207666442434
109 -0.000145590306928
110 -0.000014616052357
111 0.000141013487041
112 -0.000027208889444
113 0.000034621723389
114 -0.000095955760097
115 -0.000017670812914
116 -0.000015012231410
117 -0.000093233685564
118 0.000054175368747
119 -0.000013554621145
120 -0.005486384672049
121 0.002825252642103
122 0.002369049085128
123 -0.000107436628796
124 0.000270538140288
125 -0.000105544785432
126 0.000233048978897
127 0.000959544215860
128 0.000297845257878
129 0.000092065471993
130 -0.000197936809765
131 0.000105871337772
132 0.000078438274923
133 0.000050591878988
134 0.000072244102403
135 -0.002111552065434
136 0.003784318271408
137 0.001877992975686
138 0.000045306839316
139 0.000224330237533
140 0.000058711402148
141 -0.000562324454096
142 -0.000047912657281
143 -0.000613918956297
144 0.000029839697975
145 -0.000075236389582
146 0.000045396691608
147 -0.000010631206424
148 0.000112475979424
149 -0.000011904238868
150 -0.000370684169503
151 0.034576814605895
152 -0.000157538178487
153 0.002790179115563
154 -0.015320591524851
155 -0.003911270306250
156 0.002684348514760
157 0.000266813697385
158 0.000316498350225
159 -0.000294113357378
160 0.000978190469119
161 0.000904938388941
162 -0.000822184416113
163 0.000004129973335
164 -0.000001726734953
165 -0.000002403238383
166 0.000008918828311
167 -0.000004653893186
168 -0.000046959182286
169 0.000503621570391
170 -0.000242305495540
171 -0.000261316074852
172 0.000182292051838
173 -0.000091388878984
174 -0.000214971747507
175 -0.000133433588411
176 0.000035308008411
177 -0.000018669615361
178 0.000084134477634
179 -0.000070230314636
180 0.000042031999054
181 0.000094885466867
182 0.000022859650462
183 -0.000016984081618
184 -0.000009217788120
185 0.005484561419287
186 -0.002823399560444
187 -0.002368169694587
188 -0.000276039606316
189 0.000086556615666
190 -0.000109855345402
191 -0.000941966896605
192 -0.000332844091219
193 0.000256309827313
194 0.000204310910889
195 -0.000106434778872
196 -0.000097876132016
197 -0.000050523099865
198 0.000075833974086
199 0.000055524482558
200 0.002110530430463
201 -0.003783567794645
202 -0.001877765967844
203 -0.000220677119900
204 -0.000067905764116
205 0.000049824520186
206 0.000013172231096
207 0.000591046204278
208 -0.000587743655606
209 0.000073553918667
210 -0.000035611279700
211 -0.000037942638967
212 0.000018892859432
213 -0.000017929339731
214 0.000111889278211
215 0.000370781086879
216 -0.034583868337353
217 0.000157569553406
218 -0.002791158092269
219 -0.015322238281208
220 -0.003929263414215
221 0.002666720971873
222 0.000267017834781
223 0.000314930975791
224 -0.000294591449411
225 0.000979066971242
226 0.000900675744353
227 -0.000821791420874
228 -0.000004140079936
229 0.000001609123203
230 0.000002530956733
231 -0.000009088232869
232 0.000004501759986
233 0.000046935264074
234 -0.000503744087591
235 0.000243351188172
236 0.000260392899419
237 -0.000181734722875
238 0.000090967166057
239 0.000215055433054
240 -0.000133416781417
241 0.000035362838350
242 -0.000018655145503
243 0.000084019801688
244 -0.000070500784890
245 0.000041772254351
246 0.000094977593864
247 0.000023056558634
248 -0.000016743750266
249 -0.000009279720007
250 -0.002111948699561
251 0.003781907111398
252 0.001877518329826
253 -0.000220721435651
254 -0.000067976066597
255 0.000050020667890
256 0.000012365939314
257 0.000587819596497
258 -0.000589928687210
259 -0.000073518044598
260 0.000034957506669
261 0.000038560537930
262 -0.000019033929760
263 0.000017953451768
264 -0.000111785910503
265 -0.005484306748403
266 0.002826687627344
267 0.002369001477053
268 -0.000275987282761
269 0.000086416125878
270 -0.000109781475781
271 -0.000940861929657
272 -0.000334080646488
273 0.000256340429877
274 -0.000204284937491
275 0.000106642681551
276 0.000097642255940
277 0.000050376347776
278 -0.000075689895074
279 -0.000055598563502
280 -0.000370996826656
281 0.034603544946754
282 -0.000157559433261
283 0.002793349900529
284 0.002384365981338
285 0.015532838836037
286 0.003264695606658
287 -0.000277398797833
288 -0.000285894814741
289 -0.000313037328352
290 -0.000770309444471
291 -0.001031670298973
292 -0.000881016798067
293 -0.000006062434850
294 0.000004992318896
295 0.000001070115954
296 0.000006409819173
297 0.000046413781388
298 0.000009353585194
299 -0.000277928009929
300 0.000519209287534
301 -0.000241281277605
302 0.000085514446983
303 0.000207979649664
304 0.000143923241324
305 -0.000014841809440
306 0.000141115617467
307 -0.000027117059331
308 0.000034847714441
309 -0.000096017348789
310 -0.000017621307552
311 -0.000014935337551
312 -0.000093309119216
313 0.000054002660360
314 -0.000013582006919
315 0.002114606558652
316 -0.003779767744104
317 -0.001877163167060
318 0.000045469357533
319 0.000224441436290
320 0.000059191522766
321 -0.000562211453628
322 -0.000045209807520
323 -0.000611565231351
324 -0.000030290741615
325 0.000075197820298
326 -0.000044907078684
327 0.000010836964556
328 -0.000112267948147
329 0.000012284354012
330 0.005484808305344
331 -0.002833401834076
332 -0.002370829516282
333 -0.000107903350179
334 0.000270369600418
335 -0.000104530286427
336 0.000235919881910
337 0.000956912706530
338 0.000298509425294
339 -0.000092549371805
340 0.000197864286296
341 -0.000105314914491
342 -0.000078494133222
343 -0.000050874310628
344 -0.000071538882691
345 -0.000371304867089
346 0.034618377031617
347 -0.000157506785725
348 0.002795927800374
349 0.003937173545620
350 -0.003105753326660
351 -0.015253863629811
352 -0.000326901137124
353 0.000289291152807
354 0.000259457828039
355 -0.000928390366522
356 0.000817345392825
357 0.000953886461275
358 0.000001983275961
359 -0.000005792490890
360 0.000003809214929
361 -0.000047082115432
362 -0.000007202296549
363 0.000004915992120
364 -0.000228036604066
365 -0.000271538412411
366 0.000499575016477
367 -0.000219844428106
368 -0.000170536256910
369 0.000121243913389
370 -0.000035624778989
371 0.000024825472623
372 -0.000130533975778
373 -0.000022412636634
374 0.000020033148835
375 0.000085699352288
376 0.000070208293136
377 -0.000053340015450
378 0.000089430353639
379 -0.000005980293310
380 0.005487530758455
381 -0.002832757647341
382 -0.002371027585700
383 -0.000093397871287
384 0.000094299976560
385 -0.000279744750417
386 0.000339050140807
387 -0.000280333136262
388 -0.000931744084489
389 -0.000110300126499
390 -0.000098085552143
391 0.000208385678642
392 0.000056850468920
393 0.000054275740100
394 -0.000059148159097
395 0.002115939751660
396 -0.003784165944143
397 -0.001878280517379
398 0.000068779612973
399 -0.000055673933777
400 -0.000219380914380
401 -0.000615884035599
402 0.000561187233913
403 -0.000007071507132
404 -0.000044644707102
405 -0.000028072454788
406 0.000072717161890
407 0.000110891859375
408 -0.000023614417249
409 0.000021063399629
410 0.000371433635048
411 -0.034627743934639
412 0.000157547479296
413 -0.002797455918297
414 0.003924471963507
415 -0.003120339314654
416 -0.015259249603164
417 -0.000326395229516
418 0.000288000743173
419 0.000259652886299
420 -0.000930192233583
421 0.000807462882638
422 0.000954975546015
423 -0.000002734625768
424 0.000006590962392
425 -0.000003856336625
426 0.000046976282885
427 0.000007251977907
428 -0.000004880666111
429 0.000226873886901
430 0.000272888894902
431 -0.000499762781802
432 0.000219758245377
433 0.000169982653604
434 -0.000119986344447
435 -0.000035909338141
436 0.000024667677979
437 -0.000130562367007
438 -0.000022209453832
439 0.000020087968339
440 0.000085724024473
441 0.000070386886498
442 -0.000053183131223
443 0.000089443772285
444 -0.000006003437064
445 -0.002117799229424
446 0.003781256857922
447 0.001877722319817
448 0.000068815496071
449 -0.000056072427187
450 -0.000219440905320
451 -0.000618128387675
452 0.000556884005514
453 -0.000008821104559
454 0.000045739879080
455 0.000026936581683
456 -0.000072676460763
457 -0.000110587943696
458 0.000023724956122
459 -0.000021367962209
460 -0.005486363885336
461 0.002837802389319
462 0.002372078030820
463 -0.000094362261081
464 0.000092840494404
465 -0.000279680378820
466 0.000341418380877
467 -0.000279807408288
468 -0.000929940196919
469 0.000111033747043
470 0.000097321504229
471 -0.000208355251273
472 -0.000056859037531
473 -0.000054574766584
474 0.000058323793550
 Sym=     14.1
 Ene=       0.0000
 Spin= Alpha
 Occup=    1.985875
1 0.000000002759984
2 0.000000006381282
3 0.000000475413860
4 -0.000000987033166
5 -0.000000278027929
6 0.000000134810075
7 0.000001325958640
8 0.002118821691238
9 -0.004422100669752
10 -0.006083558515660
11 -0.26617475959950
12 0.55552520896859
13 0.76425068320692
14 0.023349195748872
15 -0.048733618464414
16 -0.067015631131101
17 -0.018244682845195
18 0.038071331229109
19 0.052359473963582
20 0.001603975246963
21 -0.003346282695798
22 -0.004602890969218
23 -0.007915540429085
24 0.016525174270424
25 0.022719187013033
26 -0.000002541382917
27 0.000001743987539
28 0.000000797395378
29 0.000000616360865
30 -0.000000516852402
31 0.000002792421947
32 -0.000002074412513
33 0.000001439653032
34 0.000000634759481
35 -0.000000034661080
36 0.000000188719554
37 0.000001699450388
38 -0.000000790529389
39 0.000000554641143
40 0.000000235888246
41 0.000000050080447
42 -0.000000020065922
43 0.000000584107605
44 0.000001346538771
45 -0.000000998533884
46 -0.000000348004887
47 -0.000001563321950
48 0.000001724243196
49 -0.000002053056223
50 0.000338260493846
51 -0.000462959868200
52 -0.001091616220326
53 0.001670860573046
54 -0.001126077787322
55 0.000278990038333
56 -0.002124684648051
57 0.001747203629011
58 0.001185566806061
59 -0.000189664595852
60 0.000245967850301
61 0.000030151646659
62 -0.000442830557050
63 0.001867118625908
64 -0.001573925621344
65 -0.000195259658481
66 -0.002197119126039
67 0.001533472942406
68 0.000789379195328
69 -0.000205355340376
70 0.000000059935461
71 -0.000000060561739
72 -0.000000020320490
73 0.000000058601777
74 0.000000028418729
75 -0.000000050709262
76 0.000000029306289
77 0.000000024328161
78 0.000000037663587
79 -0.000000017297625
80 -0.000000087986213
81 0.000000123681595
82 -0.000000089849517
83 -0.000000070767378
84 -0.000000010588920
85 -0.000591558374155
86 0.047561692513577
87 -0.000201317966341
88 0.005216278035900
89 -0.005166597847930
90 -0.018371620171514
91 0.006472753181304
92 -0.000064602365843
93 0.000683369386208
94 -0.000230140693378
95 -0.000820564861042
96 0.000715092446198
97 0.000133129512011
98 0.000009554608400
99 -0.000034297197635
100 0.000024742589236
101 -0.000000111780877
102 0.000104284516832
103 -0.000009273908107
104 -0.000452449258257
105 0.000838225639139
106 -0.000385776380882
107 -0.000122490184339
108 0.000352108614606
109 -0.000141578386030
110 -0.000008424500711
111 -0.000191971011954
112 0.000007730887256
113 -0.000021898186672
114 0.000127262140602
115 -0.000046664698132
116 0.000033200840431
117 0.000130293998862
118 0.000036292624475
119 0.000057878533557
120 0.005862528133010
121 -0.005487344160437
122 -0.003265213643987
123 -0.000005540280295
124 -0.000342074668479
125 0.000137032434525
126 -0.000845510108639
127 0.000047671643651
128 -0.000690137543947
129 -0.000080985964700
130 0.000152402477206
131 -0.000071416512506
132 0.000051499238910
133 -0.000152583620719
134 0.000000255813896
135 0.008899911553363
136 -0.005249977091547
137 -0.004358158133344
138 -0.000252650799127
139 -0.000388721199413
140 -0.000140357594408
141 0.000396264948775
142 -0.000675513678768
143 0.000642970395690
144 -0.000068410227929
145 0.000181167968221
146 -0.000112757740292
147 0.000095686695374
148 -0.000100512466780
149 0.000054098261818
150 0.000221999405093
151 -0.017874446914489
152 0.000075643045008
153 -0.001951131343583
154 0.006092381711254
155 0.008600500415537
156 0.008830680517205
157 -0.000246290120539
158 -0.000084435372749
159 -0.000181473900640
160 -0.000336438979786
161 0.000753236346151
162 0.000521431797207
163 0.000013631284037
164 -0.000006622371480
165 -0.000007008912557
166 -0.000004520533650
167 -0.000011651674567
168 0.000038532628132
169 -0.000307710151037
170 0.000169894154986
171 0.000137815996051
172 -0.000050978446884
173 -0.000124421632492
174 0.000123546769668
175 0.000060455377361
176 -0.000003672979432
177 0.000000777796088
178 -0.000043237617114
179 0.000061652374791
180 0.000053215161641
181 -0.000037871782917
182 -0.000056724555777
183 -0.000054258684595
184 0.000033730264872
185 -0.002210879762132
186 0.002061723026628
187 0.001229572524568
188 0.000119899464021
189 0.000086427224986
190 0.000130604295499
191 -0.000047687316231
192 0.000434383177868
193 -0.000137143894480
194 -0.000049463964320
195 0.000042707867611
196 0.000006756096709
197 -0.000056576084943
198 -0.000026837982549
199 -0.000060027450159
200 -0.003331177980258
201 0.001964482264735
202 0.001630575982313
203 0.000131872626424
204 0.000181843330381
205 0.000027626250054
206 0.000248643423503
207 -0.000017599511799
208 0.000357603819616
209 -0.000058066243592
210 0.000000359148205
211 0.000057707095387
212 -0.000071594351358
213 -0.000009872527129
214 -0.000040186845556
215 -0.000221246423877
216 0.017792446391826
217 -0.000075707653667
218 0.001954329168209
219 0.006080069515515
220 0.008609847626229
221 0.008830163211101
222 -0.000246685808833
223 -0.000083957929822
224 -0.000180910392699
225 -0.000339923794743
226 0.000752349044151
227 0.000523522393969
228 -0.000014063311565
229 0.000006712632586
230 0.000007350678979
231 0.000004478837209
232 0.000011693621615
233 -0.000038172318399
234 0.000307598499133
235 -0.000169935605694
236 -0.000137662893439
237 0.000051073122692
238 0.000123959584052
239 -0.000122700445010
240 0.000060278436022
241 -0.000003739903879
242 0.000000809776739
243 -0.000043108085883
244 0.000061740006885
245 0.000053411265746
246 -0.000037763922431
247 -0.000056722399303
248 -0.000054497695247
249 0.000033628904647
250 0.003329019404722
251 -0.001966381780914
252 -0.001628814617185
253 0.000131568128266
254 0.000181597081535
255 0.000027486146239
256 0.000249043934640
257 -0.000018104420156
258 0.000359346083089
259 0.000058373877932
260 -0.000000305335940
261 -0.000058068541992
262 0.000071585274836
263 0.000009775281613
264 0.000040179319483
265 0.002203941846486
266 -0.002059284235670
267 -0.001227897524802
268 0.000119646071855
269 0.000086674511508
270 0.000130277130091
271 -0.000048166568008
272 0.000435517779380
273 -0.000137587174229
274 0.000049612906256
275 -0.000042878352275
276 -0.000006734553981
277 0.000056662686830
278 0.000026784501212
279 0.000060119091842
280 0.000591164055138
281 -0.047513478685419
282 0.000201349244959
283 -0.005214796805544
284 -0.005172726839115
285 -0.018366940880180
286 0.006504781720665
287 -0.000066641018998
288 0.000683234796840
289 -0.000228538532506
290 -0.000826679682179
291 0.000716424674451
292 0.000136396320154
293 -0.000010173766338
294 0.000034593461670
295 -0.000024419695332
296 -0.000000001274744
297 -0.000104155251387
298 0.000009319084213
299 0.000450068524603
300 -0.000838472988823
301 0.000388404464220
302 0.000124028620189
303 -0.000351491251244
304 0.000141402520532
305 -0.000008625265139
306 -0.000191876264756
307 0.000007519528805
308 -0.000022275929018
309 0.000127640094965
310 -0.000046765024865
311 0.000033847936523
312 0.000129788927793
313 0.000036676518325
314 0.000057680605313
315 -0.008896045616239
316 0.005245896655443
317 0.004354752703563
318 -0.000253011731485
319 -0.000388675018494
320 -0.000139704708006
321 0.000397041699741
322 -0.000676208804519
323 0.000642244430376
324 0.000068555801117
325 -0.000181092436625
326 0.000112536635507
327 -0.000095945624554
328 0.000100588470804
329 -0.000054005035969
330 -0.005863556410596
331 0.005489342018544
332 0.003265459827329
333 -0.000005209712170
334 -0.000341865284294
335 0.000136924350366
336 -0.000850245522598
337 0.000047154125931
338 -0.000686596580946
339 0.000082598049827
340 -0.000152833880474
341 0.000070235830647
342 -0.000051576540153
343 0.000152589656401
344 -0.000000092114354
345 -0.000812424509355
346 0.065293906566710
347 -0.000276646559788
348 0.007167109149592
349 0.002398185823139
350 0.002835104079121
351 -0.024857758801639
352 0.000125116618425
353 -0.000206535274754
354 0.000949886047730
355 0.000560891663379
356 -0.000219054283072
357 0.001058566879385
358 0.000034115303031
359 0.000012199278444
360 -0.000046314581475
361 -0.000141571321381
362 0.000014786925355
363 -0.000019083756131
364 -0.000554577500264
365 -0.000615972261065
366 0.001170549761330
367 -0.000468008328921
368 0.000062809059559
369 -0.000166598854149
370 -0.000017438331546
371 0.000003902711354
372 -0.000256188607379
373 -0.000026145966224
374 -0.000003213604928
375 0.000178223780635
376 0.000049541943074
377 -0.000002022431802
378 0.000165489304061
379 -0.000084208540887
380 0.008063263551409
381 -0.007543146435725
382 -0.004487454608194
383 -0.000043124034396
384 0.000106288464239
385 -0.000472077377871
386 0.001126723937805
387 -0.000958189452306
388 0.000166092353654
389 -0.000118822990235
390 -0.000080327160626
391 0.000199150150861
392 0.000204902464417
393 -0.000075089381917
394 0.000043605865112
395 0.012218223007995
396 -0.007212132338610
397 -0.005982012945706
398 0.000335478468288
399 -0.000240160639439
400 -0.000503729147074
401 -0.000653340806217
402 0.000706227277442
403 -0.000982424049831
404 -0.000113713715912
405 -0.000113850386078
406 0.000227564101990
407 0.000133008928139
408 -0.000144921610909
409 0.000105024185000
410 0.000812247373652
411 -0.065276451735549
412 0.000276679003062
413 -0.007164849459468
414 0.002416535948321
415 0.002874906867524
416 -0.024854925655027
417 0.000128119005522
418 -0.000203664944404
419 0.000949873897171
420 0.000571239315889
421 -0.000212024666968
422 0.001059378166761
423 -0.000035516571834
424 -0.000010916052328
425 0.000046432624162
426 0.000141376724471
427 -0.000014831822313
428 0.000019061213883
429 0.000549367180818
430 0.000621633675966
431 -0.001171000856784
432 0.000467006017206
433 -0.000065415420061
434 0.000165311339599
435 -0.000017410217800
436 0.000003629593091
437 -0.000256080797437
438 -0.000026761449379
439 -0.000003443684161
440 0.000179075577734
441 0.000050119707681
442 -0.000001425925968
443 0.000164492864748
444 -0.000084007410237
445 -0.012217123665447
446 0.007208136569586
447 0.005980355023851
448 0.000336891781541
449 -0.000238566062155
450 -0.000503712082710
451 -0.000655640114180
452 0.000702644855360
453 -0.000983210173310
454 0.000114483650820
455 0.000112895359433
456 -0.000227379010254
457 -0.000132927970210
458 0.000145567233498
459 -0.000104495351811
460 -0.008064033141381
461 0.007545247356167
462 0.004487505256469
463 -0.000043613331698
464 0.000105865833930
465 -0.000471969283349
466 0.001135114671571
467 -0.000949377468033
468 0.000166520564949
469 0.000121795794737
470 0.000077534958788
471 -0.000199330753526
472 -0.000204501594644
473 0.000075642336777
474 -0.000043196187123
 Sym=     15.1
 Ene=       0.0000
 Spin= Alpha
 Occup=    1.985870
1 0.000000004312316
2 0.000000010968438
3 0.000000546336064
4 -0.000000749625073
5 -0.000000252269479
6 0.000000111171885
7 0.000000983499979
8 -0.005992544437977
9 -0.004810680079229
10 0.001409835273799
11 0.75287081888092
12 0.60441083935168
13 -0.17711552160189
14 -0.066048068895804
15 -0.052970731148519
16 0.015551814585177
17 0.051599382985989
18 0.041388733226765
19 -0.012147415565037
20 -0.004538702301315
21 -0.003642370136955
22 0.001067862704039
23 0.022397076960456
24 0.017959229628766
25 -0.005272711326810
26 -0.000000217194399
27 -0.000000696444692
28 0.000000913639091
29 -0.000000744113514
30 -0.000002372162224
31 0.000001319966942
32 -0.000000186728045
33 -0.000000885702890
34 0.000001072430935
35 -0.000001331983807
36 -0.000001786271955
37 0.000000681989524
38 -0.000000072025982
39 -0.000000326179351
40 0.000000398205333
41 -0.000000426113358
42 -0.000000666251853
43 0.000000277015075
44 -0.000000031323985
45 -0.000000196389241
46 0.000000227713225
47 -0.000000328401770
48 0.000002241032283
49 -0.000001512990642
50 -0.000900155284442
51 -0.000521539184168
52 0.000245468836893
53 0.001265395349946
54 0.001686732254738
55 -0.002149215961136
56 -0.000057710306156
57 -0.000987014013500
58 0.001819884957746
59 -0.000099300205214
60 -0.000232042037684
61 -0.000085488237412
62 0.000039341398865
63 0.000809481820644
64 0.001542282405048
65 -0.002100692262990
66 -0.000498164758705
67 -0.001427587898970
68 0.002047910237674
69 -0.000099906762767
70 0.000000029302707
71 0.000000030633759
72 -0.000000044401379
73 -0.000000054215858
74 -0.000000090500301
75 -0.000000008936169
76 0.000000068729720
77 0.000000040327786
78 -0.000000026191438
79 -0.000000091640979
80 0.000000040167255
81 0.000000037829101
82 -0.000000057071094
83 0.000000067313492
84 0.000000084727336
85 -0.000597029191689
86 0.047966012765746
87 -0.000203404035390
88 0.005267366912370
89 0.007715188453981
90 -0.018000530848859
91 -0.005384358882013
92 -0.000250942837773
93 0.000682499103746
94 -0.000059019650813
95 0.000171559365538
96 0.000767181785413
97 -0.000780753144131
98 0.000010784748696
99 -0.000036057412008
100 0.000025272663312
101 -0.000011353794183
102 0.000104561337760
103 0.000001090423156
104 -0.000429850288342
105 0.000840178190899
106 -0.000410327902558
107 -0.000213010872963
108 0.000352424497825
109 -0.000058753258900
110 -0.000011604381234
111 -0.000186136831123
112 -0.000003464319874
113 0.000056511539551
114 0.000116259409178
115 0.000041626746275
116 -0.000040942628386
117 0.000133469355326
118 -0.000036978873434
119 0.000065669129498
120 0.005947983700169
121 -0.005548499979405
122 -0.003305786906077
123 0.000153161461328
124 -0.000339054654362
125 -0.000006627716865
126 -0.000622991889181
127 0.000053359889247
128 -0.000910657539553
129 -0.000048656419503
130 0.000150613833799
131 -0.000101957414296
132 -0.000008290856586
133 -0.000153517868916
134 0.000056686022874
135 0.008971024895655
136 -0.005301962646631
137 -0.004392700181431
138 -0.000102802170506
139 -0.000386005631846
140 -0.000280780218580
141 0.000645076411950
142 -0.000669526653770
143 0.000425933411213
144 -0.000102504041651
145 0.000178500344165
146 -0.000075996302515
147 0.000036398118112
148 -0.000107763624852
149 0.000108252451014
150 -0.000811151584046
151 0.065204666687218
152 -0.000276589917517
153 0.007155400194104
154 -0.025032645460763
155 0.001754724222008
156 0.000780284599112
157 0.000944377875127
158 -0.000170618194220
159 0.000186691174929
160 0.001021584172766
161 -0.000193406091014
162 0.000637888446035
163 -0.000046880531138
164 0.000022289297632
165 0.000024591233507
166 -0.000012867071526
167 0.000013723292760
168 -0.000142577961189
169 0.001159220829530
170 -0.000587314557978
171 -0.000571906271552
172 -0.000047796519892
173 0.000224819593592
174 -0.000470785661762
175 -0.000259152108297
176 0.000022922105033
177 0.000010920102032
178 0.000171498301250
179 -0.000022145064484
180 0.000005155543232
181 0.000176190737149
182 -0.000008608166540
183 -0.000019806397510
184 -0.000082450496547
185 0.008067089783758
186 -0.007539008472602
187 -0.004488703132700
188 -0.000471875000043
189 0.000088878573909
190 -0.000072544603524
191 0.000128659449380
192 -0.000996672481145
193 0.001095605178172
194 0.000203708815148
195 -0.000092034427180
196 -0.000111674387968
197 0.000045696248974
198 -0.000055760778338
199 0.000206404860382
200 0.012206948978810
201 -0.007200753658075
202 -0.005975983798206
203 -0.000514374915444
204 -0.000275937709671
205 0.000287033947194
206 -0.000963716394226
207 0.000695080117932
208 -0.000688113781150
209 0.000235169841978
210 -0.000116329462277
211 -0.000118840379701
212 0.000118591420731
213 -0.000116628777297
214 0.000135130576333
215 0.000811263560630
216 -0.065225007145121
217 0.000276619053486
218 -0.007153087787424
219 -0.025032568344470
220 0.001739767841732
221 0.000761875003407
222 0.000944413149623
223 -0.000173061581908
224 0.000184817319643
225 0.001021142367871
226 -0.000198531569159
227 0.000638490387593
228 0.000046813677107
229 -0.000021865883518
230 -0.000024947793589
231 0.000012663955139
232 -0.000013853410189
233 0.000142668864121
234 -0.001159502943619
235 0.000588030169614
236 0.000571472774005
237 0.000048752888614
238 -0.000224954342266
239 0.000470960463849
240 -0.000259066922102
241 0.000023014561909
242 0.000011031808198
243 0.000171379201206
244 -0.000022678314538
245 0.000004642780815
246 0.000176195547918
247 -0.000008198960402
248 -0.000019443504642
249 -0.000082549495226
250 -0.012210027894945
251 0.007197897794703
252 0.005976912839241
253 -0.000514574479815
254 -0.000275407550549
255 0.000287931766801
256 -0.000964216535141
257 0.000691813795947
258 -0.000689553252810
259 -0.000235047405851
260 0.000115520476853
261 0.000119526928998
262 -0.000118347776281
263 0.000116967355627
264 -0.000135013030903
265 -0.008067419522729
266 0.007541267398193
267 0.004488649512350
268 -0.000471853067962
269 0.000088969369105
270 -0.000072383683658
271 0.000129539523870
272 -0.000998173501570
273 0.001094205182999
274 -0.000203637867844
275 0.000092415643723
276 0.000111222224121
277 -0.000045861665671
278 0.000055813603443
279 -0.000206402964289
280 0.000597091991241
281 -0.048005047739853
282 0.000203503385850
283 -0.005263241347685
284 0.007684703961573
285 -0.017999330619501
286 -0.005381140051377
287 -0.000253911898818
288 0.000682185168071
289 -0.000057986775489
290 0.000159781235539
291 0.000765929022019
292 -0.000784665744508
293 -0.000011185447267
294 0.000035837631472
295 -0.000024652184206
296 0.000011293141046
297 -0.000104835464631
298 -0.000001072772618
299 0.000427540282498
300 -0.000840270913022
301 0.000412730630524
302 0.000214935943015
303 -0.000353110646287
304 0.000059072617917
305 -0.000011260070119
306 -0.000186199320704
307 -0.000003264733210
308 0.000056117656999
309 0.000116716129994
310 0.000041017681607
311 -0.000041010687669
312 0.000133096473081
313 -0.000036637582375
314 0.000065767330967
315 -0.008983424552168
316 0.005297024037956
317 0.004397535670010
318 -0.000104020424011
319 -0.000386301954211
320 -0.000281202860938
321 0.000643672977602
322 -0.000671947223009
323 0.000423030832324
324 0.000102656231926
325 -0.000178334070501
326 0.000075677838575
327 -0.000036869878920
328 0.000107375433419
329 -0.000108429317039
330 -0.005940956339271
331 0.005551983638146
332 0.003303519328346
333 0.000152881432282
334 -0.000338874755335
335 -0.000007441271593
336 -0.000628146192293
337 0.000056628062876
338 -0.000906986180241
339 0.000049898133973
340 -0.000150163511526
341 0.000100265377553
342 0.000007732226968
343 0.000153853373624
344 -0.000056889565026
345 0.000213651577346
346 -0.017141268485968
347 0.000072545441052
348 -0.001883793259563
349 0.007994694542299
350 0.008717392148301
351 0.006824803658254
352 -0.000156864379635
353 -0.000083159878837
354 -0.000254098602643
355 0.000519568295863
356 0.000785300599498
357 -0.000253204273336
358 -0.000008508162827
359 -0.000003345620351
360 0.000011853783177
361 0.000037440254044
362 -0.000011419077390
363 -0.000003249445806
364 0.000135225223459
365 0.000175967400870
366 -0.000311192624329
367 0.000123673039612
368 -0.000077351506425
369 -0.000023411267806
370 0.000013105853604
371 -0.000004529049254
372 0.000071391941795
373 -0.000057885164408
374 -0.000052834665096
375 -0.000046602317303
376 0.000040301816671
377 0.000058911022299
378 -0.000049180023637
379 0.000018002082496
380 -0.002123549258797
381 0.001980404379104
382 0.001178986406773
383 0.000116970962180
384 0.000087616413069
385 0.000127701964061
386 -0.000141658761369
387 0.000420335572271
388 -0.000036721407942
389 0.000013044363595
390 0.000041983659706
391 -0.000055028023301
392 -0.000054405603175
393 -0.000022290648102
394 -0.000056531276464
395 -0.003209498426424
396 0.001896785904066
397 0.001571454932610
398 0.000013215533335
399 0.000173921371247
400 0.000135765743817
401 0.000334791512354
402 -0.000007787789880
403 0.000262800638011
404 0.000060226770975
405 0.000001857140118
406 -0.000062083911093
407 -0.000030621778404
408 0.000000349975408
409 -0.000069933811088
410 -0.000213701337235
411 0.017187089295405
412 -0.000072645301933
413 0.001882562982168
414 0.007953390893440
415 0.008740521331273
416 0.006818114084707
417 -0.000158583351576
418 -0.000083237935213
419 -0.000254192596252
420 0.000510406906859
421 0.000789664406990
422 -0.000253252805719
423 0.000008750902826
424 0.000002800085701
425 -0.000011550988527
426 -0.000037617438557
427 0.000011447296682
428 0.000003226907218
429 -0.000133695416590
430 -0.000177375699518
431 0.000311071116108
432 -0.000124369388909
433 0.000078322464032
434 0.000023405056971
435 0.000013626135149
436 -0.000005142532612
437 0.000071449099563
438 -0.000058408588779
439 -0.000051906554941
440 -0.000046870483378
441 0.000040127210101
442 0.000058805986438
443 -0.000048988542754
444 0.000018297326081
445 0.003227286807668
446 -0.001896671593725
447 -0.001579795389580
448 0.000011698036654
449 0.000174583266165
450 0.000135861968978
451 0.000333390318409
452 -0.000005237383687
453 0.000265036309929
454 -0.000060401832603
455 -0.000001699185524
456 0.000062101018126
457 0.000030030080974
458 -0.000000824267307
459 0.000070059542824
460 0.002109740795640
461 -0.001980816035292
462 -0.001175036253888
463 0.000116109132086
464 0.000088632017757
465 0.000127495538921
466 -0.000144325255520
467 0.000418443402913
468 -0.000041490684855
469 -0.000013363273871
470 -0.000040689515605
471 0.000054052789476
472 0.000054691188924
473 0.000021683516141
474 0.000056873428367
 Sym=     16.1
 Ene=       0.0000
 Spin= Alpha
 Occup=    1.980557
1 -0.002200870714942
2 -0.006452016516482
3 -0.097187035224897
4 0.018007575210823
5 0.039519610641778
6 -0.009097444142169
7 0.053035204900007
8 0.000000011458131
9 0.000000044138595
10 0.000000030650972
11 0.000005108192460
12 0.000016049146266
13 0.000011814200355
14 0.000006629403470
15 0.000025030631967
16 0.000016585733837
17 -0.000005194973498
18 -0.000019025659187
19 -0.000013049008949
20 0.000000082645053
21 0.000000331070218
22 0.000000255934086
23 -0.000003301753714
24 -0.000011672699236
25 -0.000007709721917
26 -0.000059781874396
27 0.000440470869862
28 -0.000380688995466
29 0.005029637230103
30 -0.005541693137476
31 0.005218093419952
32 -0.000021298828792
33 0.000188799861325
34 -0.000167501032533
35 0.002148053778975
36 -0.002354428503230
37 0.002213475444409
38 -0.000006654900281
39 0.000057769299896
40 -0.000051114399616
41 0.000654792435610
42 -0.000717311335420
43 0.000674552840587
44 0.000007181414871
45 -0.000125047377683
46 0.000117865962811
47 -0.001416348883488
48 0.001537791443754
49 -0.001444889334649
50 0.000000008459347
51 -0.000000015106193
52 -0.000000010962080
53 -0.000000001074200
54 -0.000000052623912
55 -0.000000089698985
56 -0.000000010275205
57 0.000000072890996
58 0.000000104406158
59 -0.000000015390657
60 0.000000479654779
61 -0.000000121370173
62 0.000000036108106
63 -0.000001383691736
64 -0.000002101219714
65 -0.000003001502160
66 0.000000740167321
67 0.000002264054888
68 0.000002953058052
69 -0.000000513269779
70 0.000329112323222
71 0.000333976000081
72 0.000331861592843
73 0.000076874635718
74 0.000035794273900
75 -0.000045133900216
76 0.000013576603301
77 -0.000061336653556
78 0.000013449588496
79 -0.000290919771376
80 -0.000287205561057
81 -0.000295749193739
82 -0.000036259441218
83 0.000034268698331
84 -0.000042584665344
85 -0.004191401802105
86 0.35822072391630
87 -0.001334986893887
88 0.006159123326428
89 0.001199969395111
90 -0.023923551504944
91 0.000329452616542
92 -0.000090060587879
93 0.002594990951278
94 -0.000004296656906
95 -0.001284757333680
96 -0.005752756988575
97 -0.001633403016886
98 -0.000026972220179
99 -0.000132536249223
100 0.000159508469402
101 -0.000082228157784
102 0.001292273491391
103 -0.000044120249711
104 -0.001925591945549
105 0.003353801105790
106 -0.001428209160241
107 -0.000492184264245
108 0.003489768074972
109 -0.000123338648331
110 0.000022554280626
111 -0.000570948513022
112 0.000071456906796
113 -0.000116644209087
114 0.000323837068021
115 0.000035569056422
116 0.000086384466289
117 0.000442170744040
118 -0.000131438557057
119 0.000868107023726
120 0.11198973922333
121 -0.046882590493691
122 -0.044926690014125
123 0.001924238850504
124 -0.002991316692985
125 0.001970727287724
126 -0.000894547635119
127 -0.001357807545119
128 -0.001032508452373
129 -0.000248542333495
130 0.000547621909155
131 -0.000299079575660
132 -0.000269987653625
133 -0.000208182769341
134 -0.000262563354592
135 0.11458262452887
136 -0.044814012973254
137 -0.045713042117968
138 -0.002194587595279
139 -0.002706800606869
140 -0.002502856807647
141 0.000366264190391
142 -0.002457923632933
143 0.000295096403548
144 -0.000224578514058
145 0.000429261616038
146 -0.000204683101980
147 0.000405019398293
148 -0.000086975061044
149 0.000468967156309
150 -0.004192087387781
151 0.35830496933446
152 -0.001335685743963
153 0.006156759133513
154 -0.023909284132015
155 -0.001034463905880
156 -0.001112285032328
157 0.002589897118585
158 0.000147678005877
159 0.000084245562130
160 -0.005653580508089
161 -0.001883918994007
162 0.001390387957499
163 -0.000126511055468
164 0.000053127090673
165 0.000073383964795
166 -0.000060619302118
167 0.000153330440268
168 -0.001290551309312
169 0.003360541613069
170 -0.001705393787834
171 -0.001655147825235
172 0.000165801154551
173 0.000626159070512
174 -0.003474078210612
175 -0.000549179996722
176 0.000103185366082
177 -0.000034341028551
178 0.000349948731625
179 -0.000211053928945
180 0.000213701372610
181 0.000386853551107
182 0.000072616233240
183 -0.000167628048056
184 -0.000850961098186
185 0.11201696293234
186 -0.046893114425702
187 -0.044937711516384
188 -0.003099984742848
189 0.001720510270085
190 -0.001993069272146
191 -0.001297830258287
192 -0.001059435683383
193 0.000950311139441
194 0.000571344900517
195 -0.000302164215831
196 -0.000269180684686
197 -0.000197332706381
198 0.000263736718173
199 0.000225745655249
200 0.11461555809565
201 -0.044822275304052
202 -0.045725400956428
203 -0.002562106996528
204 -0.002540436822812
205 0.002323986365249
206 -0.002473170909465
207 0.000146919804519
208 -0.000363760736719
209 0.000381691698767
210 -0.000156771321320
211 -0.000224920377447
212 0.000486143007222
213 -0.000434828474568
214 0.000059719395066
215 -0.004192266668930
216 0.35831674230827
217 -0.001335747096506
218 0.006157152658398
219 0.023916287127511
220 0.000945254207748
221 0.001021388189968
222 -0.002591045276351
223 -0.000136122658315
224 -0.000071545601093
225 0.005655771184168
226 0.001862304181512
227 -0.001415107603453
228 -0.000126262380634
229 0.000050497823843
230 0.000075764556791
231 -0.000062205734588
232 0.000151696288782
233 -0.001290715292922
234 0.003361945792931
235 -0.001711407038124
236 -0.001650538754807
237 0.000158096808388
238 0.000618720451020
239 -0.003474948095670
240 0.000548907115846
241 -0.000102389954666
242 0.000034892459374
243 -0.000348438156747
244 0.000212320628524
245 -0.000212530895284
246 -0.000387998017872
247 -0.000074950089217
248 0.000165717748646
249 0.000851255805384
250 0.11462097041217
251 -0.044823793786689
252 -0.045728767751682
253 0.002562575324158
254 0.002532462106097
255 -0.002332608207268
256 0.002473405901444
257 -0.000151620238586
258 0.000359232466224
259 0.000381804770983
260 -0.000157487866259
261 -0.000224316904724
262 0.000484376568236
263 -0.000436559187165
264 0.000059530173538
265 0.11202102190863
266 -0.046894695615775
267 -0.044939224942905
268 0.003100692863797
269 -0.001724769527827
270 0.001988384406259
271 0.001298000081355
272 0.001056903690466
273 -0.000952848914840
274 0.000571600530020
275 -0.000301776241210
276 -0.000269824288810
277 -0.000198285108925
278 0.000262738865300
279 0.000225664340948
280 -0.004191907436884
281 0.35825516653190
282 -0.001335164407699
283 0.006160724827380
284 -0.001268481828728
285 0.023919670599424
286 -0.000262609833704
287 0.000101031397713
288 -0.002594987440554
289 -0.000008348285201
290 0.001275317231335
291 0.005753100572030
292 0.001651699067589
293 -0.000019598445556
294 -0.000132665179848
295 0.000152263625404
296 -0.000084275367353
297 0.001293009724016
298 -0.000042366383875
299 -0.001903921659889
300 0.003353847854854
301 -0.001449926194966
302 -0.000502390277451
303 0.003492196365759
304 -0.000115165118815
305 -0.000022480387029
306 0.000571061441621
307 -0.000071405517020
308 0.000118724847258
309 -0.000329007077305
310 -0.000034193130451
311 -0.000088564243124
312 -0.000437152244371
313 0.000129993684466
314 -0.000868406339333
315 0.11459848647301
316 -0.044817681949253
317 -0.045722439467480
318 0.002197917534728
319 0.002706333710632
320 0.002501712219519
321 -0.000372352038850
322 0.002457626217712
323 -0.000289487676104
324 -0.000225318806443
325 0.000428870146436
326 -0.000203551339994
327 0.000405135780845
328 -0.000086888876345
329 0.000468714434679
330 0.11200059534222
331 -0.046888069882049
332 -0.044930668388522
333 -0.001936560642756
334 0.002991723388209
335 -0.001958195703905
336 0.000897137555893
337 0.001357349240170
338 0.001030563592575
339 -0.000249532102040
340 0.000547780497846
341 -0.000298248395806
342 -0.000271913510728
343 -0.000208408542752
344 -0.000260512711656
345 -0.004191393624411
346 0.35824688998043
347 -0.001335292410344
348 0.006154807575674
349 0.000733876085408
350 0.000105834530584
351 -0.023943127597465
352 -0.000117730524572
353 0.000019771586627
354 0.002594541309065
355 0.001902957004206
356 -0.001550267046255
357 -0.005605797723099
358 0.000157245630394
359 -0.000040089424638
360 -0.000117156205756
361 -0.001283275351796
362 0.000119071546521
363 -0.000143689509043
364 -0.001428611908784
365 -0.001967163125534
366 0.003395775034318
367 -0.003466683963087
368 0.000054790709198
369 -0.000349710113620
370 -0.000113048126729
371 0.000056400943393
372 -0.000532214723787
373 -0.000117954615832
374 0.000171879702474
375 0.000415878801916
376 0.000269624593490
377 -0.000247549508527
378 0.000298162178693
379 -0.000836947503557
380 0.11199610137453
381 -0.046895141468008
382 -0.044933583932701
383 -0.001836803341272
384 0.001778342501776
385 -0.003161715991772
386 0.001092129686259
387 -0.000957605688694
388 -0.001263535987676
389 -0.000317123008603
390 -0.000268042658494
391 0.000585165667096
392 0.000230093077655
393 0.000207983314192
394 -0.000214847011113
395 0.11459785086583
396 -0.044810776000856
397 -0.045714777405511
398 0.002622530325666
399 -0.002311449384055
400 -0.002488918696418
401 -0.000183470255861
402 0.000249654769266
403 -0.002486167263506
404 -0.000168966048551
405 -0.000188815826598
406 0.000357781875149
407 0.000045232588470
408 -0.000502693521072
409 0.000439612618903
410 -0.004191895115974
411 0.35828316326619
412 -0.001335423247089
413 0.006155679417775
414 -0.000683515364508
415 -0.000047566092376
416 0.023944402608179
417 0.000107758647607
418 -0.000032707278171
419 -0.002595221032230
420 -0.001898558091715
421 0.001560858746305
422 0.005606952152164
423 0.000170422641441
424 -0.000053448773444
425 -0.000116973867998
426 -0.001281987744122
427 0.000122077713679
428 -0.000141218920994
429 -0.001391594133611
430 -0.002005439412330
431 0.003397033545941
432 -0.003463369206824
433 0.000067584896485
434 -0.000338407582618
435 0.000114598531776
436 -0.000055252206746
437 0.000531947805557
438 0.000119188444842
439 -0.000170934587259
440 -0.000424609600686
441 -0.000272938509146
442 0.000245063201373
443 -0.000289073271538
444 0.000836058061814
445 0.11461262239761
446 -0.044815315613919
447 -0.045722541965578
448 -0.002631754643770
449 0.002302707104551
450 0.002488354528177
451 0.000189841152975
452 -0.000242750707603
453 0.002486254634431
454 -0.000169858251610
455 -0.000187613921522
456 0.000357472173132
457 0.000045073633256
458 -0.000504031027016
459 0.000438051400725
460 0.11200798125967
461 -0.046899885623101
462 -0.044938105674006
463 0.001853030120011
464 -0.001759839479224
465 0.003162944944732
466 -0.001097212289503
467 0.000952029866362
468 0.001263269114572
469 -0.000319337489198
470 -0.000266153698762
471 0.000585491187960
472 0.000229789961214
473 0.000210234996283
474 -0.000212117478771
 Sym=     17.1
 Ene=       0.0000
 Spin= Alpha
 Occup=    1.979754
1 -0.000000086182096
2 -0.000000254993003
3 -0.000003129185469
4 -0.000002199383352
5 0.000001443258229
6 -0.000000270840525
7 0.000005119833533
8 0.000189838630124
9 -0.000092022716732
10 -0.000266540840665
11 0.092532825607707
12 -0.044523836366576
13 -0.12983279860262
14 0.10738735283249
15 -0.051780592745414
16 -0.15077067903576
17 -0.090876833628711
18 0.043794205737570
19 0.12756472037289
20 0.002453268560356
21 -0.001181660522909
22 -0.003443563167844
23 -0.039514905974202
24 0.019046187285646
25 0.055470199185945
26 -0.000090417790125
27 0.000090699480325
28 -0.000000281690200
29 0.000003709855843
30 0.000014916096373
31 0.000034544394377
32 -0.000032982614428
33 0.000033115005829
34 -0.000000132391401
35 -0.000001799908939
36 0.000003428802724
37 0.000006274596343
38 -0.000009692719059
39 0.000009820918139
40 -0.000000128199080
41 -0.000000535185118
42 0.000000380772458
43 0.000001505694542
44 0.000044312935865
45 -0.000042003875108
46 -0.000002309060758
47 0.000002668397732
48 0.000005422611815
49 -0.000003419853380
50 -0.000150298616538
51 0.000063480002285
52 0.000254468111686
53 -0.000138717089624
54 0.000259350436979
55 -0.000237269305579
56 0.000340363843726
57 -0.000344517797172
58 -0.000104135491923
59 0.000021678435686
60 -0.001606089606625
61 0.001175407382037
62 0.003002101465686
63 0.001232119216710
64 -0.001017723834771
65 -0.002099555593851
66 0.000922676106311
67 -0.000559250649722
68 -0.001928186177724
69 -0.000018141425811
70 -0.000000250547262
71 0.000000228024390
72 -0.000000023212755
73 -0.000000102695419
74 0.000000266655924
75 0.000000123082968
76 0.000000119665808
77 -0.000000163452395
78 -0.000000014247927
79 -0.000000000605931
80 0.000000440722296
81 -0.000000399946303
82 -0.000000141432928
83 -0.000000138462064
84 -0.000000027352767
85 -0.002123418848350
86 0.18366228059840
87 -0.000605280635197
88 0.001795598052683
89 -0.018879595674175
90 -0.004707534098707
91 0.020076993324460
92 0.000114446896204
93 0.001318158225291
94 -0.000358488672694
95 -0.001930623762129
96 -0.006187835836461
97 0.000991817939679
98 -0.000063863080885
99 -0.000021192318932
100 0.000085055399817
101 -0.000101272599244
102 0.000702899645111
103 0.000044170661222
104 -0.000765685668781
105 0.001297984247341
106 -0.000532298578560
107 -0.000073439637723
108 0.001933156505575
109 -0.000316844681348
110 -0.000011297465731
111 -0.000309232325208
112 0.000075270366550
113 -0.000141747801611
114 0.000190002151218
115 -0.000105382286774
116 0.000156904942420
117 0.000224876548785
118 0.000004396492996
119 0.000473473775473
120 0.060741259228343
121 -0.023256884777104
122 -0.023959017740156
123 0.000769685979786
124 -0.001565914128704
125 0.001304020095945
126 -0.000246119492923
127 -0.000398276952435
128 0.000372900762730
129 -0.000133234262154
130 0.000140302586396
131 -0.000007068324242
132 -0.000040630781951
133 -0.000037872376413
134 -0.000199970616250
135 0.063461250815695
136 -0.023203673436683
137 -0.025205625089735
138 -0.001473044490033
139 -0.001415693339899
140 -0.001121459591346
141 -0.000781980063351
142 -0.000915240045844
143 -0.000020675903038
144 0.000023624351600
145 0.000109003326345
146 -0.000132627677944
147 0.000307788157748
148 0.000072833089076
149 0.000120739772247
150 0.003746017374147
151 -0.32386483110244
152 0.001067969662082
153 -0.003155414466736
154 0.005599186713285
155 0.014312363198591
156 0.018766208975733
157 -0.002289522731884
158 -0.000146290076444
159 -0.000482841502258
160 0.010588522440442
161 0.002854705748199
162 0.000733725201807
163 0.000019513733041
164 0.000020492675043
165 -0.000040006408084
166 0.000078380150652
167 -0.000084077822893
168 0.001250317513188
169 -0.002258978731462
170 0.001137264424294
171 0.001121714307169
172 -0.000136210094804
173 -0.000819811992536
174 0.003351837845112
175 0.000499226313861
176 -0.000068149787904
177 0.000053447173906
178 -0.000330474362510
179 0.000261844509523
180 -0.000143749173589
181 -0.000339308021860
182 -0.000170411974480
183 0.000072042265153
184 0.000847702652261
185 -0.10720430458999
186 0.041070525951184
187 0.042291523350100
188 0.002827515465168
189 -0.001428740764778
190 0.002100452377055
191 0.000668243949545
192 0.000184782532487
193 0.000396783525086
194 -0.000250145196241
195 0.000194631889340
196 0.000055513306902
197 0.000113507890235
198 -0.000279863692223
199 -0.000080314241970
200 -0.11186002185018
201 0.040877464464122
202 0.044438741514083
203 0.002318788812531
204 0.002658778677869
205 -0.002031194336777
206 0.001515562098819
207 0.001144919376545
208 -0.000320916423313
209 -0.000125875316785
210 -0.000044509376154
211 0.000170384692939
212 -0.000471100725153
213 0.000267503596041
214 0.000121786005717
215 -0.003722489127737
216 0.32176761265075
217 -0.001061896112626
218 0.003150758136083
219 0.005594592758937
220 0.014218833080405
221 0.018648320461202
222 -0.002278477239737
223 -0.000137061263042
224 -0.000469844768361
225 0.010518637018999
226 0.002815668327969
227 0.000721086434771
228 -0.000019974296240
229 -0.000022608856472
230 0.000042583152712
231 -0.000080194184898
232 0.000081115559528
233 -0.001242091792598
234 0.002246481014085
235 -0.001135713145232
236 -0.001110767868854
237 0.000131309175975
238 0.000808953435762
239 -0.003330946618985
240 0.000496141111931
241 -0.000066601486936
242 0.000054077067421
243 -0.000327137928702
244 0.000261499315341
245 -0.000141505508633
246 -0.000338505222923
247 -0.000172144044027
248 0.000068953509366
249 0.000842573885468
250 0.11117659866703
251 -0.040640262467414
252 -0.044188909828163
253 0.002305221494732
254 0.002636092507331
255 -0.002025681878306
256 0.001503821522710
257 0.001126017781176
258 -0.000319616114641
259 0.000126011239137
260 0.000042671970039
261 -0.000168683209176
262 0.000466990266649
263 -0.000266604175969
264 -0.000121009616216
265 0.10651151822494
266 -0.040811512614990
267 -0.042021866299898
268 0.002810342463636
269 -0.001421648659717
270 0.002083330179602
271 0.000662012280905
272 0.000182237809110
273 0.000389755601949
274 0.000248798457942
275 -0.000193056670980
276 -0.000055741786962
277 -0.000112818500120
278 0.000277580887638
279 0.000080055458956
280 0.002100028635300
281 -0.18149277480320
282 0.000598485546727
283 -0.001786925362291
284 -0.018797013410390
285 -0.004700568131810
286 0.020063969423128
287 0.000110761234552
288 0.001303866104483
289 -0.000350534171823
290 -0.001909484433240
291 -0.006115856205451
292 0.000998740398067
293 0.000058929340431
294 0.000022072625289
295 -0.000081001965720
296 0.000101964624805
297 -0.000694535961856
298 -0.000045597167604
299 0.000745122234936
300 -0.001284552379302
301 0.000539430144366
302 0.000074707708936
303 -0.001910558667755
304 0.000311118946256
305 -0.000012338209271
306 -0.000306043110430
307 0.000074320508216
308 -0.000141885686727
309 0.000190901588782
310 -0.000105628987332
311 0.000158439131518
312 0.000219698330599
313 0.000005917562237
314 0.000467626401964
315 -0.062718368517203
316 0.022941651847708
317 0.024932266876816
318 -0.001460121095830
319 -0.001399625496454
320 -0.001103529646212
321 -0.000769843406054
322 -0.000899990361749
323 -0.000014652471649
324 -0.000024083698156
325 -0.000108068586807
326 0.000132152284963
327 -0.000305216622658
328 -0.000071252965355
329 -0.000117980937402
330 -0.060053882606170
331 0.022995959263793
332 0.023686624447100
333 0.000765200934861
334 -0.001548531247174
335 0.001285917778221
336 -0.000244939527243
337 -0.000397896118087
338 0.000369280553915
339 0.000132947395635
340 -0.000139880391340
341 0.000006932995705
342 0.000040517148214
343 0.000036853127690
344 0.000198030408604
345 -0.005821877496720
346 0.50319606917085
347 -0.001659721966515
348 0.004945578342097
349 -0.006483305506885
350 -0.000009987110500
351 -0.011087163283779
352 0.000198345528668
353 -0.000220149484231
354 0.003607142576334
355 0.001987396234726
356 -0.001795739288716
357 -0.016595865277491
358 0.000168978383985
359 -0.000139011620846
360 -0.000029966763139
361 -0.001926087086427
362 0.000126478129068
363 -0.000195489658892
364 -0.001411121030346
365 -0.002196452064802
366 0.003607573095149
367 -0.005212251257504
368 0.000388123659285
369 -0.000656809617662
370 -0.000164602272051
371 0.000069231386387
372 -0.000770474699295
373 -0.000162658182491
374 0.000287653296006
375 0.000604470418552
376 0.000383495304226
377 -0.000380536947689
378 0.000429229862989
379 -0.001271270940080
380 0.16652639007953
381 -0.063818658103102
382 -0.065694395967761
383 -0.002758693667470
384 0.002580972021656
385 -0.004513708028442
386 -0.000182536098546
387 0.000100762600174
388 -0.001072192879192
389 -0.000218837327032
390 -0.000203082595422
391 0.000421919922454
392 0.000124315509725
393 0.000313049881949
394 -0.000278768951888
395 0.17388261812840
396 -0.063559859063225
397 -0.069095488328451
398 0.003881620872308
399 -0.003510410957632
400 -0.003523711221567
401 0.001194747022923
402 -0.001140276936065
403 -0.002374756940947
404 -0.000076329303698
405 -0.000111522397741
406 0.000187851701439
407 -0.000218865294368
408 -0.000601629251302
409 0.000563648808776
410 0.005821392755901
411 -0.50320372269074
412 0.001659811082828
413 -0.004927697534854
414 -0.006574398317483
415 -0.000128722967076
416 -0.011078154577584
417 0.000214894823577
418 -0.000203272741796
419 0.003606524142995
420 0.001984454240510
421 -0.001825343187765
422 -0.016598688379094
423 -0.000188414099633
424 0.000158886965393
425 0.000029527134240
426 0.001924153250531
427 -0.000131514714009
428 0.000190986084658
429 0.001355067159391
430 0.002253860803324
431 -0.003608927962714
432 0.005205834198800
433 -0.000407138724728
434 0.000642760601824
435 -0.000167020364574
436 0.000068055766740
437 -0.000769882008066
438 -0.000164119782952
439 0.000285835809911
440 0.000617539643506
441 0.000388201116241
442 -0.000377142202326
443 0.000415365459308
444 -0.001269722455873
445 -0.17389563193907
446 0.063548033349170
447 0.069097641829279
448 0.003896426834938
449 -0.003496895865558
450 -0.003522612302204
451 0.001194001238116
452 -0.001149622804589
453 -0.002378268711350
454 0.000075299680549
455 0.000112074416911
456 -0.000187374097460
457 0.000219652965111
458 0.000603480245055
459 -0.000562177721001
460 -0.16651918563714
461 0.063817378325595
462 0.065692308456040
463 -0.002781541929971
464 0.002553322251555
465 -0.004514956303378
466 -0.000189653704505
467 0.000093459332024
468 -0.001069779768226
469 0.000219328965934
470 0.000202578771652
471 -0.000421907737587
472 -0.000124452850062
473 -0.000315868841590
474 0.000275034661641
 Sym=     18.1
 Ene=       0.0000
 Spin= Alpha
 Occup=    1.979753
1 0.000000111643804
2 0.000000333164110
3 0.000003225679068
4 0.000004485771306
5 -0.000001912409866
6 0.000000349761155
7 -0.000008636488277
8 0.000200782227637
9 0.000268891515551
10 0.000050671348215
11 0.097980404879216
12 0.13114113960993
13 0.024715269256717
14 0.11376721057177
15 0.15222099684744
16 0.028638979174782
17 -0.096247448869932
18 -0.12880954517063
19 -0.024253651712052
20 0.002596858895885
21 0.003477448981965
22 0.000655333405004
23 -0.041834521253631
24 -0.055990942270688
25 -0.010548013167375
26 0.000060241430024
27 0.000016461589406
28 -0.000076703019430
29 0.000018875502908
30 0.000036464137567
31 -0.000035052318806
32 0.000022701547338
33 0.000005911762863
34 -0.000028613310201
35 0.000005733477268
36 0.000006589318987
37 -0.000005675005841
38 0.000006797216487
39 0.000001750127098
40 -0.000008547343585
41 0.000000884882872
42 0.000001887466592
43 -0.000001541223853
44 -0.000030317207030
45 -0.000002388205648
46 0.000032705412678
47 0.000005201432601
48 -0.000007489388219
49 0.000005892061278
50 -0.000174027529226
51 -0.000172529165506
52 -0.000044351599611
53 0.000347499566766
54 0.000217237095904
55 -0.000303569124589
56 -0.000114017135582
57 0.000014235069399
58 0.000363073039574
59 -0.000028083287537
60 -0.002488481819454
61 -0.002585686436245
62 -0.000352518387011
63 0.001800946717264
64 0.001520257529581
65 0.000153912690779
66 0.001537701988179
67 0.001948804854385
68 0.000319040355226
69 -0.000010351466941
70 0.000000157674368
71 0.000000036893871
72 -0.000000150529338
73 0.000000240540825
74 0.000000029813074
75 -0.000000161107128
76 -0.000000130589709
77 0.000000057520033
78 -0.000000021106531
79 -0.000000303102676
80 0.000000026128707
81 0.000000238294159
82 0.000000203521863
83 -0.000000117169659
84 -0.000000106571488
85 0.005517610595889
86 -0.47689100407399
87 0.001572908839580
88 -0.004688103105083
89 -0.011371051500222
90 0.009771609340010
91 0.003462915771605
92 0.000496360535749
93 -0.003388622962384
94 0.000214346106251
95 0.000048635731167
96 0.015822995582062
97 0.002018628697244
98 0.000102651238705
99 0.000043686735539
100 -0.000146337974244
101 0.000074884010265
102 -0.001838247349219
103 0.000055267430540
104 0.002023092195624
105 -0.003329211394599
106 0.001306119198976
107 0.000821360005712
108 -0.004981209882122
109 0.000255638075424
110 -0.000030699900547
111 0.000780821278074
112 -0.000076396876460
113 0.000134925929900
114 -0.000431869892837
115 -0.000105959349214
116 -0.000093737691185
117 -0.000615711780794
118 0.000208456514634
119 -0.001253714236237
120 -0.15786367073842
121 0.060491037979349
122 0.062274707433318
123 -0.002787585638287
124 0.004034644110548
125 -0.002664295462360
126 -0.000314186111972
127 0.001000803708341
128 -0.000062614424138
129 0.000130674954205
130 -0.000350732842206
131 0.000220057888001
132 0.000342723694834
133 0.000088380777407
134 0.000289829829869
135 -0.16477073065896
136 0.060242158249931
137 0.065471729693690
138 0.003023490583807
139 0.003643935313180
140 0.003651696962370
141 0.000750310587969
142 0.002330446532901
143 0.001233789566155
144 0.000195077099113
145 -0.000259603119895
146 0.000064526020782
147 -0.000463320480824
148 -0.000149726385621
149 -0.000615290681890
150 0.004570358103152
151 -0.39503281610039
152 0.001303555204302
153 -0.003890218817399
154 0.009615156643719
155 -0.015493055065519
156 -0.009874990831600
157 -0.002835332277283
158 0.000248690733317
159 -0.000161030520903
160 0.013140212377779
161 0.000751549267316
162 -0.001788120947343
163 0.000039461385902
164 -0.000027478173091
165 -0.000011983212811
166 -0.000001930917371
167 -0.000203941670685
168 0.001516671744674
169 -0.002805567500025
170 0.001462677926764
171 0.001342889573262
172 0.000165866990219
173 -0.000658879366773
174 0.004118412133780
175 0.000633976078863
176 -0.000130077367161
177 0.000011090318258
178 -0.000394629171633
179 0.000188621811879
180 -0.000300668676790
181 -0.000455938993435
182 -0.000014104710695
183 0.000285789453479
184 0.001002666390041
185 -0.13074326192464
186 0.050096034833420
187 0.051574937672641
188 0.003485186157952
189 -0.002170881832161
190 0.002134289529199
191 0.000855193513558
192 -0.000300174734245
193 -0.000043638162095
194 -0.000324461965106
195 0.000135934643532
196 0.000188527321574
197 0.000279126070138
198 -0.000211290663635
199 -0.000086553352688
200 -0.13653111549350
201 0.049924553481669
202 0.054253977146083
203 0.002866155001149
204 0.002806841345346
205 -0.002914618764862
206 0.001905238405001
207 0.000687464048614
208 -0.001076446494708
209 -0.000180898095956
210 0.000121426125729
211 0.000059471970227
212 -0.000406883711990
213 0.000507745401554
214 0.000162070052497
215 -0.004586917518048
216 0.39652795610008
217 -0.001307842910002
218 0.003879410924116
219 0.009629193331560
220 -0.015631634477438
221 -0.009990148027565
222 -0.002843690663817
223 0.000263256469807
224 -0.000150181617710
225 0.013196072672132
226 0.000744047932471
227 -0.001831735745988
228 -0.000038460473357
229 0.000024014530690
230 0.000014445942666
231 -0.000000487864135
232 0.000202079468357
233 -0.001522926048232
234 0.002816555817134
235 -0.001474834828735
236 -0.001341720988398
237 -0.000175287669546
238 0.000656379109844
239 -0.004133564084610
240 0.000635627186714
241 -0.000129260210191
242 0.000012260587079
243 -0.000394012556794
244 0.000190663756322
245 -0.000300665925664
246 -0.000458770801911
247 -0.000017242986257
248 0.000284216621972
249 0.001006632010040
250 0.13701928072094
251 -0.050081096066181
252 -0.054430357577104
253 0.002876604331741
254 0.002807997729082
255 -0.002934858380608
256 0.001917145378763
257 0.000688531309615
258 -0.001095911287352
259 0.000180870070588
260 -0.000123195172860
261 -0.000057674897728
262 0.000407216816868
263 -0.000511744433043
264 -0.000163377012843
265 0.13123618297992
266 -0.050280659974316
267 -0.051766284811258
268 0.003498487244995
269 -0.002183521926091
270 0.002137798008560
271 0.000859773288150
272 -0.000307668609793
273 -0.000047227575573
274 0.000325711594993
275 -0.000135703413145
276 -0.000190008181847
277 -0.000280958519330
278 0.000211531604120
279 0.000086659293430
280 -0.005520591101940
281 0.47722877222391
282 -0.001573963500629
283 0.004660648185325
284 -0.011485727210551
285 0.009751300980094
286 0.003588004767636
287 0.000514066414399
288 -0.003387792747999
289 0.000200651815574
290 0.000045229896231
291 0.015838640884511
292 0.002063280156603
293 -0.000092475530612
294 -0.000043582301959
295 0.000136057832571
296 -0.000078455908474
297 0.001840603773938
298 -0.000052033269539
299 -0.001993044391534
300 0.003330729537647
301 -0.001337685146112
302 -0.000836537477323
303 0.004986445865553
304 -0.000248201867266
305 -0.000030878930658
306 0.000781145417030
307 -0.000077058964645
308 0.000137758980123
309 -0.000439339518185
310 -0.000103601916491
311 -0.000096330547308
312 -0.000608677033490
313 0.000206987366424
314 -0.001254730835172
315 0.16489549612802
316 -0.060259152591996
317 -0.065513330644161
318 0.003031172384947
319 0.003645514191965
320 0.003652791389687
321 0.000749813693512
322 0.002338029506866
323 0.001249185033535
324 -0.000195492633040
325 0.000259091389970
326 -0.000063598756930
327 0.000464327761348
328 0.000151189576618
329 0.000616241063967
330 0.15796172042452
331 -0.060530169324106
332 -0.062313699249724
333 -0.002805619798000
334 0.004037468013493
335 -0.002648029371267
336 -0.000321794769703
337 0.000997599892925
338 -0.000056645789817
339 -0.000130265219168
340 0.000350612132788
341 -0.000220346913619
342 -0.000344933871308
343 -0.000088946436519
344 -0.000287402928742
345 0.000944854311649
346 -0.081780854320426
347 0.000269933446545
348 -0.000787494149080
349 -0.019082128263506
350 -0.022097609626289
351 0.001088492910194
352 0.000226635117587
353 0.000327354264424
354 -0.000576204079066
355 -0.001995743195899
356 -0.001518397871363
357 0.002633585062926
358 0.000004722835034
359 -0.000005607571205
360 0.000000884736171
361 0.000318595425418
362 -0.000080601766092
363 -0.000035548512044
364 0.000185860909213
365 0.000387980103984
366 -0.000573841013197
367 0.000835355208768
368 0.000139851354302
369 0.000336865869304
370 -0.000016208280934
371 -0.000029867875271
372 0.000118816745845
373 0.000164870461129
374 0.000065623849720
375 -0.000111055426889
376 -0.000143124770349
377 -0.000025551890051
378 -0.000048353965455
379 0.000212779895188
380 -0.027055001573303
381 0.010378019470753
382 0.010679719095758
383 0.000185373691599
384 -0.000706748137193
385 0.000724106783985
386 -0.000293668878843
387 -0.000368285592606
388 0.000156791940764
389 0.000101784364567
390 -0.000038889169347
391 -0.000062895195220
392 -0.000016149146026
393 0.000035462615993
394 0.000136215847744
395 -0.028265916219221
396 0.010313904479486
397 0.011223456419136
398 -0.000899092090231
399 0.000277808390376
400 0.000563482120282
401 -0.000627532396923
402 -0.000280110422123
403 0.000377311483155
404 -0.000097459042583
405 0.000121378772335
406 -0.000023919729752
407 0.000021390935158
408 0.000202107444491
409 0.000025993329761
410 -0.000925199653081
411 0.079868095336552
412 -0.000263523791552
413 0.000785174440609
414 -0.018995311533389
415 -0.022140899860751
416 0.001102775205872
417 0.000225728011600
418 0.000322646156426
419 -0.000563052157497
420 -0.001968762098469
421 -0.001535437607365
422 0.002573545058033
423 -0.000001811345401
424 0.000003535736262
425 -0.000001724390860
426 -0.000310624341120
427 0.000080793751348
428 0.000037075579298
429 -0.000172509539643
430 -0.000389910977644
431 0.000562420517287
432 -0.000813063943035
433 -0.000138960061625
434 -0.000331204445902
435 -0.000017577366382
436 -0.000027898035060
437 0.000116138586865
438 0.000165846929317
439 0.000065062113941
440 -0.000111013716402
441 -0.000142264417660
442 -0.000027632972241
443 -0.000044802548623
444 0.000207153941406
445 0.027580023022828
446 -0.010076496500412
447 -0.010970972861201
448 -0.000884447437961
449 0.000260374146362
450 0.000550539583509
451 -0.000615964619535
452 -0.000287514063237
453 0.000362133830207
454 0.000097595562094
455 -0.000120865736277
456 0.000023270174183
457 -0.000018785090819
458 -0.000199679488812
459 -0.000028455057311
460 0.026473635004774
461 -0.010153883183186
462 -0.010445426477956
463 0.000181368411960
464 -0.000694669668335
465 0.000708356477114
466 -0.000293514200118
467 -0.000366849723672
468 0.000162309353882
469 -0.000101870170970
470 0.000038565471146
471 0.000063304699824
472 0.000014359236410
473 -0.000035348515800
474 -0.000135420873965
 Sym=     19.1
 Ene=       0.0000
 Spin= Alpha
 Occup=    1.979567
1 0.000000014746250
2 0.000000042731673
3 0.000000825052423
4 -0.000000164694753
5 -0.000000226192185
6 0.000000046421980
7 -0.000000272223398
8 0.000224741809282
9 -0.000211605803089
10 0.000232596726616
11 0.071097984994302
12 -0.066950707894140
13 0.073726280385466
14 0.071019642912709
15 -0.066858061804238
16 0.073601080070767
17 -0.064438676867737
18 0.060676242667625
19 -0.066786579588034
20 0.001794514730763
21 -0.001691201829495
22 0.001860351953336
23 -0.026141794051448
24 0.024608035425311
25 -0.027067392822487
26 0.000021991744927
27 -0.000059712995746
28 0.000037721250819
29 0.000006192937796
30 0.000003950775422
31 0.000001491325098
32 0.000007301673652
33 -0.000020117688714
34 0.000012816015062
35 0.000002801252285
36 0.000002056058284
37 0.000001137719634
38 0.000002036073735
39 -0.000005683303622
40 0.000003647229887
41 0.000000915034841
42 0.000000791365508
43 0.000000417835317
44 -0.000009073995047
45 0.000023230224959
46 -0.000014156229912
47 0.000000052461835
48 0.000002937906150
49 0.000001079841957
50 -0.000030009374063
51 0.000034038578559
52 -0.000031211091360
53 0.000016266815206
54 -0.000030802105816
55 0.000011743847833
56 0.000023994985014
57 -0.000014865439493
58 0.000030130225326
59 0.000087126724704
60 -0.002387924115404
61 0.002609526441348
62 -0.002295677555272
63 0.001252288130011
64 -0.001907476760360
65 0.001419423573461
66 0.001951448258282
67 -0.001593570346803
68 0.001660551067345
69 -0.000244188837686
70 0.000000013571113
71 -0.000000245646336
72 0.000000101894961
73 0.000000285790840
74 0.000000276018216
75 -0.000000290885069
76 0.000000124826368
77 -0.000000300190955
78 -0.000000154188498
79 0.000000293329374
80 -0.000000317168665
81 0.000000138177924
82 0.000000039393432
83 0.000000032431132
84 0.000000006834626
85 -0.004125481838906
86 0.36401311395323
87 -0.001154459654494
88 0.002892045538929
89 -0.005486803753676
90 -0.005587663057448
91 -0.005911282282476
92 0.001069170933103
93 0.002782459057478
94 0.001266020264678
95 0.001992171023985
96 -0.013364546922909
97 0.001607637325397
98 -0.000083199034986
99 -0.000032277050010
100 0.000115476084996
101 -0.000122763318820
102 0.001387873268825
103 -0.000076961229248
104 -0.001544010013547
105 0.002469625730413
106 -0.000925615716865
107 0.000169270165571
108 0.004002799346251
109 0.000551736583127
110 -0.000007388646725
111 -0.000654119997733
112 0.000056965632254
113 -0.000141763321547
114 0.000371844896671
115 0.000083702202686
116 0.000151676231350
117 0.000505749171553
118 -0.000160129618346
119 0.000967695005147
120 0.12829023992684
121 -0.044420579703661
122 -0.049767905791727
123 0.002261021066415
124 -0.003277853867619
125 0.002327841263917
126 0.001123656417428
127 -0.002612150928006
128 0.001123462584821
129 -0.000183033374690
130 0.000383202071927
131 -0.000200168697237
132 -0.000460438224939
133 0.000099294126457
134 -0.000469811585021
135 0.11895227056368
136 -0.048114668242407
137 -0.047569244765913
138 -0.002104701759436
139 -0.002689642048198
140 -0.002403210768278
141 -0.000069744187074
142 0.000843605956842
143 -0.000022962094640
144 -0.000015144681525
145 0.000036562494928
146 -0.000021417813402
147 0.000179698971472
148 -0.000122110503422
149 0.000191427804651
150 0.004131213029748
151 -0.36451069798077
152 0.001156262201978
153 -0.002898159325740
154 0.005239188061968
155 0.006054187525692
156 -0.005673658746884
157 -0.002708752851348
158 -0.001371576330217
159 0.001133187608381
160 0.013457709115928
161 -0.000817672747492
162 0.001969618247654
163 0.000023384110653
164 0.000001120667550
165 -0.000024504778204
166 0.000082563332241
167 -0.000199605409876
168 0.001385397489995
169 -0.002416781719484
170 0.001189100730711
171 0.001227680988773
172 -0.000722035534207
173 0.000025450149707
174 0.004035360992614
175 0.000628597237425
176 -0.000089265392263
177 0.000010159039954
178 -0.000403341114592
179 0.000251566230019
180 -0.000250598249533
181 -0.000440010577419
182 -0.000131804138936
183 0.000236968467179
184 0.000945599060425
185 -0.12846222347035
186 0.044482523973999
187 0.049833369197430
188 0.003410028514687
189 -0.002048575027758
190 0.002346190493620
191 0.002674556835170
192 -0.000928342469504
193 0.001161363632797
194 -0.000428428053319
195 0.000247235720106
196 0.000181192333213
197 0.000410984319582
198 -0.000481687667277
199 0.000069751476468
200 -0.11912353847904
201 0.048180470134212
202 0.047636078930400
203 0.002553372267099
204 0.002446975021805
205 -0.002232453014682
206 -0.000843669308501
207 -0.000015325570774
208 -0.000058091270754
209 -0.000017508720918
210 -0.000004930053321
211 0.000022438774239
212 -0.000186793021306
213 0.000194774319958
214 -0.000110450188349
215 -0.004136750433688
216 0.36500219471079
217 -0.001157823009685
218 0.002902481102107
219 0.005250917370273
220 0.005994527251571
221 -0.005735534988268
222 -0.002712835674064
223 -0.001359569502662
224 0.001146878290935
225 0.013474784778972
226 -0.000836400231562
227 0.001950013170622
228 -0.000022921002981
229 -0.000003790607239
230 0.000026711610220
231 -0.000084962402399
232 0.000197417052788
233 -0.001387406461247
234 0.002420807657518
235 -0.001200474437623
236 -0.001220333219895
237 0.000716218659309
238 -0.000030874529574
239 -0.004041168116405
240 0.000629077393784
241 -0.000088054305303
242 0.000011288780281
243 -0.000402294249226
244 0.000253120785776
245 -0.000249780857977
246 -0.000441701640139
247 -0.000134983538354
248 0.000234635369922
249 0.000947192164998
250 0.11928996917401
251 -0.048245036395811
252 -0.047700371795744
253 0.002557038464124
254 0.002442729953318
255 -0.002244030827246
256 -0.000842322229852
257 -0.000015797874529
258 -0.000060071342020
259 0.000017539992744
260 0.000004866171028
261 -0.000022406163772
262 0.000187093311601
263 -0.000195430383136
264 0.000110259137283
265 0.12862930988202
266 -0.044543157569594
267 -0.049896935334747
268 0.003414960822643
269 -0.002054776705300
270 0.002345113740688
271 0.002678438048884
272 -0.000936009506611
273 0.001154669029760
274 0.000429197047598
275 -0.000246718454054
276 -0.000182478593544
277 -0.000412476333045
278 0.000481197365728
279 -0.000069807766097
280 0.004140459787974
281 -0.36534405275376
282 0.001158704473130
283 -0.002902886667111
284 -0.005387123354026
285 -0.005601136226135
286 -0.006006990532320
287 0.001062504158972
288 0.002790362491135
289 0.001276162924190
290 0.002026335071190
291 -0.013405119675198
292 0.001575806783512
293 0.000075447357996
294 0.000032201493846
295 -0.000107648851842
296 0.000125806979248
297 -0.001393477475991
298 0.000074688887323
299 0.001527067060078
300 -0.002477578372146
301 0.000950511312068
302 -0.000161363011758
303 -0.004019110337001
304 -0.000556779377828
305 -0.000007464393706
306 -0.000656327397530
307 0.000057090493335
308 -0.000144129616128
309 0.000378611279183
310 0.000082848616921
311 0.000154144151170
312 0.000501944326640
313 -0.000159443551301
314 0.000971463743267
315 -0.11940418996208
316 0.048289616680982
317 0.047743726422596
318 -0.002115585263434
319 -0.002698418832897
320 -0.002411924623196
321 -0.000067286510545
322 0.000840204535538
323 -0.000029059565780
324 0.000016796386833
325 -0.000036729938663
326 0.000019933551830
327 -0.000181023997244
328 0.000121833090050
329 -0.000192648069544
330 -0.12874298314034
331 0.044584800983012
332 0.049940359455462
333 0.002283489916760
334 -0.003289363660724
335 0.002321110931877
336 0.001137180334598
337 -0.002620347944310
338 0.001114053016718
339 0.000181504124749
340 -0.000384544834442
341 0.000203040709693
342 0.000464817379925
343 -0.000099347153571
344 0.000468193559514
345 0.004146628197754
346 -0.36589001440920
347 0.001160502152052
348 -0.002908323312468
349 -0.006305990469883
350 0.005543188151710
351 0.005088739122723
352 0.001397571529698
353 -0.001183517335220
354 -0.002684551112951
355 0.001006049849343
356 -0.001362352066415
357 0.013564177655830
358 -0.000111344484052
359 0.000099940771596
360 0.000011403712456
361 0.001382648236516
362 -0.000149251287146
363 0.000180440729188
364 0.000880105431058
365 0.001546555318151
366 -0.002426660749208
367 0.004055156861877
368 0.000523262767748
369 -0.000212747659798
370 0.000105646838310
371 -0.000030943911854
372 0.000611112326066
373 0.000176326167045
374 -0.000248494252757
375 -0.000476326768820
376 -0.000318066274287
377 0.000290009866994
378 -0.000343566452964
379 0.000931056795206
380 -0.12891614412260
381 0.044659578550209
382 0.050009707053183
383 0.002190066658943
384 -0.002111977702589
385 0.003495889937085
386 0.001005045231056
387 -0.001002993396963
388 0.002713343655574
389 0.000236123168614
390 0.000219518192534
391 -0.000455641361148
392 0.000057943454584
393 -0.000442779844983
394 0.000431132637626
395 -0.11959650697818
396 0.048354069165313
397 0.047815306697540
398 -0.002536699856451
399 0.002232706503533
400 0.002492895192228
401 -0.000000820499550
402 0.000025758732664
403 -0.000839504947759
404 0.000006224234545
405 0.000000830872481
406 -0.000007055107026
407 -0.000104151803400
408 0.000202084619421
409 -0.000187039122288
410 -0.004155891807918
411 0.36671553633517
412 -0.001163133949208
413 0.002914750853919
414 -0.006193771683159
415 0.005672342974274
416 0.005102812354478
417 0.001394342860288
418 -0.001190280697035
419 -0.002689713889230
420 0.001042401763292
421 -0.001319923083962
422 0.013591444695989
423 0.000125903823042
424 -0.000114913870580
425 -0.000010989952463
426 -0.001384151353718
427 0.000153133076533
428 -0.000177596793204
429 -0.000841235942067
430 -0.001591185623721
431 0.002432421565788
432 -0.004059649206867
433 -0.000514317725600
434 0.000218844963038
435 0.000108008331600
436 -0.000029571114892
437 0.000612050875899
438 0.000176918171249
439 -0.000248770378798
440 -0.000486748910440
441 -0.000321826554205
442 0.000288444192639
443 -0.000334403508079
444 0.000932042489235
445 0.11987644068562
446 -0.048462464335197
447 -0.047923496659439
448 -0.002550810222699
449 0.002230340006239
450 0.002497495213552
451 0.000003336732457
452 0.000033211023730
453 -0.000837267314438
454 -0.000008504266249
455 0.000001507088186
456 0.000006997178063
457 0.000103567533606
458 -0.000203400494764
459 0.000187363223099
460 0.12919727268276
461 -0.044761338299498
462 -0.050116642037757
463 0.002214820688011
464 -0.002093475588502
465 0.003504465878798
466 0.001019059292265
467 -0.000989163247950
468 0.002719322158662
469 -0.000234280092524
470 -0.000222678419930
471 0.000456958512455
472 -0.000057725408783
473 0.000447764644682
474 -0.000427272348894
 Sym=     20.1
 Ene=       0.0000
 Spin= Alpha
 Occup=    1.979437
1 -0.000000241850759
2 -0.000000721320855
3 -0.000003427876479
4 -0.000013043768590
5 0.000006107827613
6 -0.000001523348366
7 0.000016065547568
8 0.000000021110993
9 -0.000000122280918
10 -0.000000782961733
11 0.000055172001928
12 -0.000101063810259
13 -0.000317174741418
14 0.000053666634984
15 -0.000107456288782
16 -0.000387039097012
17 -0.000046916711609
18 0.000091191359654
19 0.000323471267646
20 0.000001247540517
21 -0.000001975799120
22 -0.000007522932632
23 -0.000009324420305
24 0.000032644700961
25 0.000125845689339
26 0.040716257134899
27 -0.038155067591729
28 -0.002561189543169
29 0.004553497301357
30 -0.000761899430231
31 -0.002774771296421
32 0.014531581900497
33 -0.013626643681361
34 -0.000904938219136
35 0.001601868917380
36 -0.000077815323918
37 -0.000758986409034
38 0.004337994839639
39 -0.004070544794418
40 -0.000267450045221
41 0.000473813142089
42 0.000014468547448
43 -0.000182049442550
44 -0.013824693378029
45 0.012778685471583
46 0.001046007906446
47 -0.001776028797129
48 0.002675624329179
49 0.003746900222019
50 -0.000000180378131
51 0.000000287599808
52 0.000000714960470
53 -0.000000403860920
54 0.000000270763600
55 -0.000000402244007
56 0.000000645863578
57 -0.000000656619233
58 -0.000000556976120
59 -0.000000025024667
60 0.000000224205858
61 0.000003585428901
62 0.000012247669305
63 0.000001058682000
64 -0.000003925442829
65 -0.000008648187018
66 -0.000001359485724
67 -0.000000884914822
68 -0.000007783785661
69 -0.000000098428178
70 0.000118775173292
71 -0.000133550034359
72 -0.000004104084807
73 0.000123930059126
74 -0.000057143996718
75 -0.000105200364151
76 -0.000066809277997
77 0.000027485087657
78 0.000035876150645
79 0.000009372250197
80 -0.000218015110702
81 0.000225224428695
82 0.000041501145309
83 0.000039791602079
84 -0.000025128522696
85 0.004769407644475
86 -0.43532637160216
87 0.001369044690422
88 0.000602010272524
89 0.003215237512457
90 0.001566498064686
91 -0.001953439338441
92 -0.000550380059615
93 -0.002713917101259
94 -0.000490498930651
95 -0.001251715387867
96 0.014136798451949
97 -0.002117781820486
98 0.000172918479527
99 -0.000071677505039
100 -0.000101240974488
101 0.000137410030710
102 -0.001705574886474
103 0.000053124018818
104 0.001755438112966
105 -0.002646693584205
106 0.000891255471240
107 0.000035831061135
108 -0.004457025799470
109 -0.000282808434092
110 0.000021635757435
111 0.000699620094141
112 -0.000050541299665
113 0.000149221433253
114 -0.000432072913646
115 -0.000065690948256
116 -0.000178248847875
117 -0.000506565939708
118 0.000133499217289
119 -0.001137617197507
120 -0.15080406601905
121 0.052439409831427
122 0.057669278604424
123 -0.002634360693532
124 0.003787453011011
125 -0.002876001455776
126 -0.001406843941457
127 0.003013974567945
128 -0.000995256853658
129 0.000178705320955
130 -0.000380199848752
131 0.000201494527797
132 0.000524210400363
133 -0.000116964261376
134 0.000499285567806
135 -0.15024045110203
136 0.057299612669073
137 0.057850187222307
138 0.002774964260618
139 0.003193030155898
140 0.003180724259144
141 0.001028013877645
142 0.001248673928199
143 0.000594466398832
144 0.000097033900039
145 -0.000149463591363
146 0.000052429691324
147 -0.000453610364921
148 -0.000099830560838
149 -0.000391346291957
150 -0.005078925621860
151 0.46349748840259
152 -0.001458895240002
153 -0.000533877594022
154 -0.001340993886475
155 -0.002811207384220
156 -0.001602630291974
157 0.002846925921424
158 0.000841835282109
159 -0.000420789134198
160 -0.015016869122839
161 0.000144856084060
162 -0.002533710741269
163 0.000085636744021
164 -0.000069252812604
165 -0.000016383931417
166 -0.000069726977891
167 0.000225411902223
168 -0.001813841375424
169 0.002775752480376
170 -0.001466431908835
171 -0.001309320571541
172 0.000583027492922
173 0.000299868561699
174 -0.004767887189242
175 -0.000714343293342
176 0.000093613115500
177 -0.000002221510903
178 0.000495527506964
179 -0.000280545713858
180 0.000268562845827
181 0.000462864590947
182 0.000154950539952
183 -0.000265582376193
184 -0.001186969441387
185 0.16057244496625
186 -0.055915173173980
187 -0.061412209021151
188 -0.004185811758589
189 0.002563102285941
190 -0.003061688486815
191 -0.003276011261045
192 0.001182970669208
193 -0.001131070097929
194 0.000459980724382
195 -0.000267808899648
196 -0.000192171824734
197 -0.000499055150917
198 0.000544340631940
199 -0.000090127772117
200 0.15995750112859
201 -0.061021323941169
202 -0.061598235225160
203 -0.003204860281125
204 -0.003400372856871
205 0.003149982226900
206 -0.001243027723772
207 -0.001165294906329
208 0.000611217718846
209 0.000100409126902
210 -0.000015228172155
211 -0.000085180954747
212 0.000509963416231
213 -0.000391748811785
214 -0.000127840333777
215 -0.005081590205809
216 0.46374389051464
217 -0.001459842360763
218 -0.000533839491649
219 0.001349166819629
220 0.002777266622449
221 0.001592608731078
222 -0.002850142343220
223 -0.000826404991211
224 0.000433673052201
225 0.015026134751009
226 -0.000171064176487
227 0.002503458993818
228 0.000086015357063
229 -0.000072921019751
230 -0.000013094337311
231 -0.000072770517888
232 0.000222293324570
233 -0.001815013234775
234 0.002779135026083
235 -0.001478036298792
236 -0.001301098727291
237 0.000574893664694
238 0.000292357031134
239 -0.004770926178338
240 0.000714332645101
241 -0.000091976716612
242 0.000003536318898
243 -0.000493712168302
244 0.000282376335798
245 -0.000266986576155
246 -0.000464665643494
247 -0.000158976621383
248 0.000262242106488
249 0.001188040515378
250 0.16005902614639
251 -0.061057777486036
252 -0.061628481907012
253 0.003206986110960
254 0.003392151715507
255 -0.003163011332844
256 0.001248011088160
257 0.001164500074101
258 -0.000615013002378
259 0.000100875452519
260 -0.000016633054808
261 -0.000084242397710
262 0.000509859791194
263 -0.000393199094341
264 -0.000128380955273
265 0.16064697027989
266 -0.055946415362075
267 -0.061440888577635
268 0.004188716986476
269 -0.002568610885365
270 0.003057973066822
271 0.003276165869791
272 -0.001188108947213
273 0.001123583793081
274 0.000460375966510
275 -0.000266899006185
276 -0.000193476960325
277 -0.000500025801696
278 0.000543358697626
279 -0.000089881304688
280 0.004779202184157
281 -0.43621193799944
282 0.001372473112318
283 0.000570191858793
284 -0.003156843543572
285 -0.001581386818722
286 0.001949802636579
287 0.000536350281344
288 0.002722601585569
289 0.000494924193414
290 0.001268930907160
291 -0.014155568959807
292 0.002078827762157
293 0.000163254640112
294 -0.000071378897682
295 -0.000091875742430
296 0.000141000669147
297 -0.001709557629330
298 0.000049906447297
299 0.001734882065216
300 -0.002652714034928
301 0.000917831969712
302 0.000048467744194
303 -0.004470190401636
304 -0.000286391686342
305 -0.000021727756478
306 -0.000701380719782
307 0.000050808272002
308 -0.000152185102226
309 0.000439850360969
310 0.000063923015084
311 0.000181335946516
312 0.000501150619555
313 -0.000132089465093
314 0.001140371215292
315 -0.15056060514045
316 0.057418279859993
317 0.057972894880698
318 -0.002785367064503
319 -0.003198590050096
320 -0.003185683601931
321 -0.001029504221544
322 -0.001254777605547
323 -0.000597805913448
324 0.000097976098479
325 -0.000149600243858
326 0.000051624145378
327 -0.000455790099740
328 -0.000100710864689
329 -0.000391996901565
330 -0.15109711182852
331 0.052580191602908
332 0.057786050133115
333 0.002654405168312
334 -0.003794967579385
335 0.002864528587725
336 0.001414899556146
337 -0.003006461812101
338 0.000975663607194
339 0.000176622265894
340 -0.000380350773230
341 0.000203728507336
342 0.000527096033418
343 -0.000115764912577
344 0.000495495176246
345 0.000288972416961
346 -0.026313477056718
347 0.000082318156560
348 0.000028322241297
349 -0.004498365910539
350 -0.004856977519085
351 -0.000082839664158
352 0.000215523925356
353 0.000155811767036
354 -0.000153624072068
355 -0.001085225843889
356 -0.001314603714596
357 0.000815279280295
358 0.000022633542815
359 -0.000015878659909
360 -0.000006754882906
361 0.000106070037492
362 -0.000021792042145
363 -0.000004334968916
364 0.000227785001244
365 -0.000073624939139
366 -0.000154160062105
367 0.000286052992263
368 0.000093814280466
369 0.000081304041589
370 0.000010657991943
371 0.000002755233224
372 0.000036736738926
373 0.000038354183442
374 0.000008904592866
375 -0.000107004349219
376 -0.000052653380135
377 -0.000012601126136
378 0.000057716841913
379 0.000059900605358
380 -0.009122192534064
381 0.003173864706101
382 0.003483125668338
383 0.000021876197639
384 -0.000304116743627
385 0.000238029262314
386 0.000414304821433
387 0.000324707764287
388 0.000203664996685
389 0.000014110897548
390 0.000016094208236
391 -0.000030205105783
392 0.000005502549659
393 -0.000063089003150
394 -0.000008128633015
395 -0.009084606526782
396 0.003456390443715
397 0.003493441226919
398 -0.000178800412132
399 0.000201162009506
400 0.000176738041628
401 -0.000528491657657
402 -0.000470986503996
403 0.000058864826412
404 -0.000008641932535
405 0.000007728924856
406 0.000000913007679
407 0.000004420942477
408 0.000124355041217
409 0.000082701840500
410 0.000325573261444
411 -0.029569849237007
412 0.000094063494084
413 -0.000092899870550
414 0.004476935609950
415 0.004868315068279
416 0.000026198428247
417 -0.000213325140371
418 -0.000158751241225
419 0.000189227689696
420 0.001095382371766
421 0.001306481764990
422 -0.000900231207731
423 0.000020402923038
424 -0.000013861372456
425 -0.000006541550582
426 0.000117905319490
427 -0.000023015617387
428 -0.000003432832010
429 0.000233454619898
430 -0.000055839109081
431 -0.000177615510817
432 0.000326453443379
433 0.000089323655908
434 0.000086616543858
435 -0.000011859884753
436 -0.000002526203968
437 -0.000042680365929
438 -0.000040120872395
439 -0.000006642046542
440 0.000112460074833
441 0.000056032577502
442 0.000010031304821
443 -0.000055198355120
444 -0.000068798923152
445 -0.010192799931556
446 0.003911932920061
447 0.003927168539495
448 0.000203573096446
449 -0.000221607518163
450 -0.000198340381326
451 0.000527376377877
452 0.000471801932582
453 -0.000059461565954
454 -0.000008647407176
455 0.000007687439552
456 0.000000959967624
457 0.000004537919364
458 0.000127263469245
459 0.000080353771070
460 -0.010249818316464
461 0.003659632993192
462 0.003928844459034
463 -0.000040991683119
464 0.000319749900851
465 -0.000267256645884
466 -0.000405672940087
467 -0.000336156699313
468 -0.000193839554611
469 0.000014762144990
470 0.000016716759274
471 -0.000031478904264
472 0.000003446984283
473 -0.000063817673813
474 -0.000008062485566
 Sym=     21.1
 Ene=       0.0000
 Spin= Alpha
 Occup=    1.979437
1 0.000000087092293
2 0.000000261591385
3 -0.000000075623286
4 0.000004183828785
5 -0.000006626681278
6 0.000001736546141
7 -0.000020610236265
8 0.000000151219360
9 0.000000591073403
10 -0.000000172935425
11 0.000096451061449
12 0.000228984899178
13 -0.000038616954134
14 0.000111814201770
15 0.000283935030052
16 -0.000056512261639
17 -0.000095425216097
18 -0.000238016177426
19 0.000046475211399
20 0.000002790697100
21 0.000005960521495
22 -0.000001244999615
23 -0.000019523854187
24 -0.000084414210183
25 0.000017968410969
26 -0.020246801947134
27 -0.025210152856674
28 0.045456954803808
29 -0.003060891778609
30 -0.004665805432339
31 0.001467873075713
32 -0.007256785886421
33 -0.008986718945042
34 0.016243504831463
35 -0.000847899313542
36 -0.001525262502464
37 0.000431601066901
38 -0.002173223812190
39 -0.002680184070846
40 0.004853407883036
41 -0.000205502064210
42 -0.000428663526613
43 0.000110792704092
44 0.006392459507961
45 0.008712183173078
46 -0.015104642681039
47 0.004105426941532
48 0.003250425075265
49 -0.001699010221602
50 -0.000000346352823
51 -0.000000386642506
52 0.000000007422612
53 0.000000509878241
54 0.000000405733300
55 -0.000000430482718
56 -0.000000045197166
57 0.000000113002055
58 0.000000420524239
59 -0.000000100942905
60 -0.000003610449700
61 -0.000008113640766
62 0.000001790409535
63 0.000003005521790
64 0.000004866855827
65 0.000000239053087
66 0.000001838404786
67 0.000006018735551
68 -0.000002641139544
69 0.000000212817737
70 -0.000070455690112
71 -0.000079163913227
72 0.000128980228929
73 -0.000044316520520
74 0.000100007966461
75 0.000014873099936
76 -0.000093660768099
77 -0.000134260190711
78 0.000112713720017
79 0.000244697036971
80 -0.000120933153355
81 -0.000105636113323
82 -0.000025562217395
83 0.000045954181082
84 0.000039502493950
85 0.003122323743691
86 -0.28495346553629
87 0.000898352285759
88 0.000232321071321
89 -0.003706430955921
90 0.000813566262537
91 0.004072186858933
92 -0.000125779529510
93 -0.001784207228603
94 -0.000519408764271
95 -0.002265886116117
96 0.009142072087752
97 0.000010762487753
98 0.000082505756655
99 -0.000047859667874
100 -0.000034646088781
101 0.000069009998640
102 -0.001119096259776
103 0.000052016532248
104 0.000934080607501
105 -0.001728074311340
106 0.000793993703839
107 0.000110867899934
108 -0.002941201660996
109 -0.000261712649069
110 0.000007720222052
111 0.000456124581896
112 -0.000030753453974
113 0.000071659057313
114 -0.000187065205722
115 -0.000079457966049
116 -0.000082016822100
117 -0.000424890137074
118 0.000120718054226
119 -0.000741224404585
120 -0.098726899603205
121 0.034457881450130
122 0.037767273754948
123 -0.001901322323584
124 0.002469879440352
125 -0.001714644810420
126 -0.000435132896334
127 0.001955701921348
128 -0.001050962045725
129 0.000122668810552
130 -0.000250243238984
131 0.000127574428432
132 0.000295731415230
133 -0.000074649538991
134 0.000363414543789
135 -0.098332878085521
136 0.037542768510835
137 0.037871174582319
138 0.001844636466772
139 0.002090577840512
140 0.002055360597459
141 0.000048827083948
142 0.000785048872531
143 0.000948566437130
144 0.000056927835577
145 -0.000087716442329
146 0.000030788606752
147 -0.000169940425897
148 -0.000059222825693
149 -0.000373112886498
150 0.002583795065108
151 -0.23591272199033
152 0.000742611863007
153 0.000333335825706
154 0.001122638714200
155 -0.003823024088605
156 -0.004411477704431
157 -0.001462049091136
158 -0.000228211782558
159 0.000420671169501
160 0.007767930443043
161 -0.001430568120286
162 -0.000018440783078
163 -0.000040976880241
164 0.000003691516392
165 0.000037285363848
166 0.000020232899223
167 -0.000133045372945
168 0.000922063594413
169 -0.001423952374471
170 0.000555636586905
171 0.000868315787567
172 -0.000208969696457
173 -0.000073955654204
174 0.002432915863597
175 0.000369713740154
176 -0.000037206532455
177 -0.000006091960904
178 -0.000168932535019
179 0.000102488780109
180 -0.000161315471630
181 -0.000327090498101
182 -0.000052570978642
183 0.000169488694849
184 0.000596943280182
185 -0.081721949440847
186 0.028414675829917
187 0.031252048383318
188 0.002145326242715
189 -0.001467506077597
190 0.001397873931265
191 0.001644944625188
192 -0.000193489402794
193 0.000999356190316
194 -0.000228912318711
195 0.000136523686766
196 0.000092388631945
197 0.000215690684577
198 -0.000317735235761
199 0.000043428256023
200 -0.081431949612637
201 0.031070479803442
202 0.031353821589614
203 0.001629357708533
204 0.001756209031422
205 -0.001577449650636
206 0.000678159525323
207 0.000036175404161
208 -0.000866511118138
209 -0.000068330964500
210 0.000021237142378
211 0.000047093822122
212 -0.000145501645604
213 0.000313411483395
214 0.000074579888310
215 0.002573582072626
216 -0.23500781367238
217 0.000739565125005
218 0.000344883909117
219 -0.001106125479241
220 0.003826301748877
221 0.004427193294028
222 0.001454186384471
223 0.000219495545183
224 -0.000427761404264
225 -0.007738523447935
226 0.001439658082477
227 0.000042246604445
228 -0.000041494537262
229 0.000005701028855
230 0.000035793508407
231 0.000021624526475
232 -0.000131036006607
233 0.000918699175913
234 -0.001417989447531
235 0.000557664044944
236 0.000860325402588
237 -0.000202183849735
238 -0.000070742198219
239 0.002423448925822
240 -0.000367914932220
241 0.000036352266084
242 0.000005222957896
243 0.000166813925559
244 -0.000102971893331
245 0.000160087131348
246 0.000326795753470
247 0.000054200210471
248 -0.000167094464688
249 -0.000594710171298
250 -0.081101917503068
251 0.030932343028781
252 0.031245801814013
253 -0.001623498504238
254 -0.001744497643441
255 0.001577026229369
256 -0.000673307078524
257 -0.000034652643205
258 0.000867745785151
259 -0.000067386581553
260 0.000021386941012
261 0.000045999640541
262 -0.000144065580327
263 0.000312988208338
264 0.000074627204801
265 -0.081418952888848
266 0.028305722101924
267 0.031135698724702
268 -0.002137351476639
269 0.001464741075182
270 -0.001389435872057
271 -0.001640723741996
272 0.000195885702489
273 -0.000995990046040
274 -0.000228197045683
275 0.000135576575986
276 0.000092620469697
277 0.000215445670461
278 -0.000316409842061
279 0.000043647780927
280 0.003096444253348
281 -0.28266267510596
282 0.000890377323061
283 0.000305576983970
284 0.003720351701994
285 -0.000773963719413
286 -0.004087750030104
287 0.000119091157926
288 0.001759621847801
289 0.000525518032203
290 0.002277116026969
291 -0.009075331463286
292 -0.000035630763582
293 0.000075715719053
294 -0.000048078127552
295 -0.000027637591501
296 0.000070709421159
297 -0.001111014998488
298 0.000049704170118
299 0.000907809979983
300 -0.001711773379372
301 0.000803963399389
302 0.000114976685653
303 -0.002914551173386
304 -0.000265447940730
305 -0.000007638742743
306 -0.000451703236638
307 0.000030524316615
308 -0.000072481849950
309 0.000188926619489
310 0.000077666592102
311 0.000082730298772
312 0.000417096866179
313 -0.000118619260253
314 0.000734837778777
315 -0.097553454789258
316 0.037213932275485
317 0.037575134505801
318 -0.001833633071197
319 -0.002073391533832
320 -0.002038225133024
321 -0.000050477932220
322 -0.000785739342099
323 -0.000951107090835
324 0.000056859576998
325 -0.000086951244827
326 0.000030091667830
327 -0.000168994805862
328 -0.000059887498584
329 -0.000371033007477
330 -0.097931247822920
331 0.034135789095348
332 0.037455138286636
333 0.001898053412868
334 -0.002450340489247
335 0.001690046159550
336 0.000446018959767
337 -0.001955148559725
338 0.001047101475742
339 0.000120938474975
340 -0.000249083574230
341 0.000128145099255
342 0.000296735065781
343 -0.000075409876581
344 0.000360074418617
345 -0.005691412909468
346 0.51952066355282
347 -0.001635196722238
348 -0.000638660324254
349 0.000511119129223
350 -0.000915631126106
351 -0.001694618526825
352 -0.000838397446408
353 0.000676706771844
354 0.003180549265095
355 -0.001092823121302
356 0.001424636795591
357 -0.016959777139739
358 0.000101802150486
359 -0.000212478805009
360 0.000110676654523
361 -0.002022102169395
362 0.000167718223465
363 -0.000226445323840
364 -0.001127160555338
365 -0.002007028158224
366 0.003134188713562
367 -0.005343422079334
368 -0.000332778283528
369 -0.000033654084929
370 -0.000121267633820
371 0.000025479731864
372 -0.000778831494964
373 -0.000222965071461
374 0.000327787323027
375 0.000612939209726
376 0.000385662675075
377 -0.000361971970525
378 0.000431972889729
379 -0.001304946516236
380 0.17997968929553
381 -0.062652210062270
382 -0.068827742242798
383 -0.003146619030130
384 0.003010295725545
385 -0.004804143309248
386 -0.001220539108747
387 0.001272369589627
388 -0.003709169046921
389 -0.000283668266663
390 -0.000263656681627
391 0.000547324948290
392 -0.000084891398182
393 0.000580681087962
394 -0.000566689041831
395 0.17929069720882
396 -0.068404008713804
397 -0.069046875965783
398 0.003950920844625
399 -0.003487920907498
400 -0.003481062140322
401 0.001058530690403
402 -0.000973567472942
403 -0.001381881468814
404 -0.000019597791475
405 -0.000074129656976
406 0.000093727448451
407 -0.000161736444366
408 -0.000528995484557
409 0.000482670609583
410 -0.005685722711446
411 0.51902699321164
412 -0.001633640002303
413 -0.000653385259007
414 -0.000460221393120
415 0.000946151626984
416 0.001689288644273
417 0.000827707964030
418 -0.000683400558571
419 -0.003175620798286
420 0.001116747287996
421 -0.001381531622301
422 0.016943124297362
423 0.000122297689295
424 -0.000233371229925
425 0.000111073540630
426 -0.002018004354767
427 0.000173106647768
428 -0.000221171917500
429 -0.001073518628272
430 -0.002058487837617
431 0.003132006465889
432 -0.005331667784172
433 -0.000317722845925
434 -0.000024113130725
435 0.000123900290860
436 -0.000023601749207
437 0.000777423141411
438 0.000223940681093
439 -0.000326209542949
440 -0.000625890013953
441 -0.000390170364769
442 0.000357874612318
443 -0.000417132580934
444 0.001302007941888
445 0.17913235278481
446 -0.068329145695104
447 -0.068986542038395
448 -0.003961619076700
449 0.003471371914661
450 0.003476525754842
451 -0.001061477972962
452 0.000975057549863
453 0.001385209476224
454 -0.000019673336570
455 -0.000073688310815
456 0.000093361647385
457 -0.000162427181701
458 -0.000531174480042
459 0.000480352860244
460 0.17980049990790
461 -0.062590220766577
462 -0.068758311268773
463 0.003168769652563
464 -0.002977851377689
465 0.004800876585517
466 0.001238929099962
467 -0.001248774455302
468 0.003706309138781
469 -0.000280981280178
470 -0.000266327230894
471 0.000547308511072
472 -0.000084535121157
473 0.000585612868699
474 -0.000559813726172
 Sym=     22.1
 Ene=       0.0000
 Spin= Alpha
 Occup=    1.968364
1 0.000249780608634
2 0.000841691889989
3 0.002347988929851
4 0.028296531014903
5 -0.000083460599081
6 0.000363195176018
7 -0.011107494749418
8 -0.000000016770123
9 -0.000000051834865
10 -0.000000034952774
11 -0.000005415158243
12 -0.000019346150214
13 -0.000011218940684
14 0.000011911291365
15 0.000032282077124
16 0.000021570151062
17 0.000001783982700
18 0.000008283067164
19 0.000004308969083
20 -0.000000494579445
21 -0.000001658440643
22 -0.000000986651399
23 0.000002445710791
24 0.000009862777004
25 0.000005295128407
26 0.007569255031037
27 -0.047703931326558
28 0.040134676295521
29 -0.53597041420246
30 0.58858609450770
31 -0.55563094501968
32 0.000183776957717
33 -0.001149367972823
34 0.000965591015107
35 -0.012923787364146
36 0.014197127478589
37 -0.013403117931146
38 0.000110258907239
39 -0.000692166938096
40 0.000581908030858
41 -0.007780873651030
42 0.008546008912485
43 -0.008067501267126
44 -0.000051972652019
45 0.000281125336080
46 -0.000229152684062
47 0.003204574567916
48 -0.003531514461600
49 0.003337798048670
50 -0.000000032679663
51 -0.000000094720273
52 -0.000000032192498
53 -0.000000192295106
54 -0.000000008267945
55 0.000000035030523
56 0.000000236139475
57 0.000000135348527
58 0.000000008160245
59 -0.000000006622829
60 -0.000000686969543
61 -0.000001572599076
62 -0.000000798084875
63 -0.000000608710458
64 0.000000604318032
65 0.000000494730543
66 0.000001530376817
67 0.000001505545030
68 0.000000576012676
69 -0.000000035721157
70 0.000879624765024
71 0.000796159982412
72 0.000914418675878
73 -0.000443527784619
74 0.000479059654426
75 -0.000616452725877
76 -0.000642207784477
77 0.000360426707130
78 -0.000337810140684
79 -0.000668715484297
80 -0.000876451085941
81 -0.000729835168550
82 0.001314832019897
83 -0.001126289142374
84 0.001422113085777
85 -0.000116959795116
86 0.002693405895486
87 0.000032481259455
88 -0.003377697861736
89 -0.043516836046755
90 0.011591887804990
91 -0.045667761295728
92 0.001100109223390
93 -0.000353778652013
94 0.001175704614403
95 0.004087116684649
96 -0.001828492600079
97 0.004389365238088
98 -0.000027943763350
99 0.000036434889141
100 -0.000008491125790
101 -0.000015064882019
102 0.000119207619833
103 -0.000006958264865
104 -0.000078104993932
105 -0.000090912818740
106 0.000169017812672
107 0.001935146443071
108 0.000635893456175
109 0.002119556041168
110 0.000312708960371
111 0.000043278973401
112 0.000286665513586
113 -0.000269486346201
114 -0.000001890118568
115 -0.000097268002361
116 -0.000150056749336
117 -0.000056174717345
118 -0.000287334142748
119 -0.000054665936413
120 0.041544618182626
121 -0.010117632254133
122 -0.021695809954455
123 0.000546427127181
124 -0.001161167038248
125 0.000562035981280
126 0.001393238674366
127 -0.002624446757331
128 0.001432352971449
129 -0.000161554667669
130 0.000293990439022
131 -0.000132435771353
132 -0.000276415963180
133 0.000278897428129
134 -0.000271442138057
135 -0.030097193171331
136 0.009903635106726
137 0.019170379649153
138 0.000438466916199
139 0.000997296535206
140 0.000533448340907
141 0.000794602638898
142 0.001797112053181
143 0.000974178925273
144 0.000142557121638
145 -0.000233297536282
146 0.000090740414645
147 -0.000180761304738
148 -0.000205322532250
149 -0.000226931454851
150 -0.000117190576624
151 0.002703623706654
152 0.000032638797702
153 -0.003374463486290
154 0.014164803351643
155 -0.043070757892090
156 0.045285907864194
157 -0.000418633236198
158 0.001104384077717
159 -0.001148755236209
160 -0.002080231783600
161 0.004098350593727
162 -0.004273119193433
163 0.000037347451887
164 -0.000021617419233
165 -0.000015730032653
166 -0.000003672407465
167 0.000020930467378
168 -0.000118812899331
169 -0.000296397879437
170 0.000284865249336
171 0.000011532630101
172 0.001999428767488
173 -0.001991845730688
174 -0.000766539660825
175 0.000078704053409
176 0.000292033616225
177 -0.000300720502714
178 -0.000096757407575
179 -0.000262331889797
180 0.000275571024370
181 -0.000008835160541
182 -0.000129472320759
183 0.000127887867407
184 0.000067741042480
185 0.041512742565756
186 -0.010102243053583
187 -0.021675837056951
188 -0.001190569937601
189 0.000472232249068
190 -0.000565281473724
191 -0.002700804892289
192 0.001229229747986
193 -0.001437739122168
194 0.000319428056552
195 -0.000177775581890
196 -0.000141652474662
197 -0.000232011770238
198 0.000298554004493
199 -0.000262012577097
200 -0.030069641636837
201 0.009889090096477
202 0.019162043888470
203 0.000965226119688
204 0.000563688657096
205 -0.000469547501392
206 0.001741055409887
207 0.001019089983793
208 -0.000859204485959
209 -0.000210427418747
210 0.000086523901031
211 0.000123903517716
212 -0.000234927526405
213 0.000183726083745
214 0.000218554140691
215 -0.000117205686237
216 0.002721160812956
217 0.000032761579131
218 -0.003370741363119
219 -0.014165231501461
220 0.043264157527633
221 -0.045118894069027
222 0.000416961109235
223 -0.001104302014664
224 0.001148418763847
225 0.002085755726955
226 -0.004097244106403
227 0.004275625727203
228 0.000037795002542
229 -0.000019494249012
230 -0.000018300753530
231 -0.000004476749174
232 0.000020349338475
233 -0.000118649210675
234 -0.000295394137443
235 0.000290678870179
236 0.000004715267265
237 0.001998692823443
238 -0.001991692112966
239 -0.000766647831201
240 -0.000078497580043
241 -0.000292275602442
242 0.000300673038099
243 0.000097153140153
244 0.000263349265215
245 -0.000274792515981
246 0.000008162414874
247 0.000128779603920
248 -0.000128602695334
249 -0.000067447477507
250 -0.030088907371593
251 0.009893058094584
252 0.019177051507389
253 -0.000965819391685
254 -0.000558474462327
255 0.000475679727622
256 -0.001743598288936
257 -0.001015247781916
258 0.000861291567451
259 -0.000210758400635
260 0.000089827747869
261 0.000120930652767
262 -0.000234187023663
263 0.000184806228583
264 0.000218776591478
265 0.041516979192909
266 -0.010105276548512
267 -0.021673711288940
268 0.001190850053232
269 -0.000471384938910
270 0.000565470588932
271 0.002698639175406
272 -0.001223548331483
273 0.001444103119486
274 0.000319297428698
275 -0.000178189789584
276 -0.000141107639114
277 -0.000231577595077
278 0.000298694160864
279 -0.000261726712105
280 -0.000117072581570
281 0.002742830023139
282 0.000032763439412
283 -0.003367550292312
284 0.043166687486614
285 -0.011571588041307
286 0.046051929419541
287 -0.001099350099387
288 0.000349518893287
289 -0.001175192178903
290 -0.004118998123369
291 0.001842004861633
292 -0.004364629082502
293 -0.000025973506280
294 0.000037341577609
295 -0.000011368071329
296 -0.000014507268384
297 0.000118862726908
298 -0.000007510528208
299 -0.000074118443916
300 -0.000088505450918
301 0.000162623894834
302 0.001937271508207
303 0.000636727435906
304 0.002116768210302
305 -0.000312373832760
306 -0.000042402369805
307 -0.000287548341224
308 0.000268409226035
309 0.000001247948973
310 0.000096834504806
311 0.000150684248631
312 0.000055640799801
313 0.000288952077870
314 0.000054152418388
315 -0.030142550730437
316 0.009911911871774
317 0.019206603330736
318 -0.000445321603825
319 -0.000997808635750
320 -0.000529239094467
321 -0.000809146172809
322 -0.001803585004062
323 -0.000956285372338
324 0.000139476505091
325 -0.000233948140699
326 0.000094471635608
327 -0.000182671099187
328 -0.000206095838559
329 -0.000225361592968
330 0.041561449001620
331 -0.010127462341275
332 -0.021692220710115
333 -0.000556881602443
334 0.001161714213978
335 -0.000550979700183
336 -0.001414013987761
337 0.002619505599765
338 -0.001414707923609
339 -0.000155753448620
340 0.000293551925532
341 -0.000137798476912
342 -0.000279929636348
343 0.000278612035003
344 -0.000267410072814
345 -0.000116334816774
346 0.002718475630768
347 0.000032382218334
348 -0.003376079584886
349 0.045868086450342
350 -0.042142908122090
351 0.015611009942660
352 -0.001163346239244
353 0.001074327982802
354 -0.000455214909004
355 -0.004294318542469
356 0.003991632938912
357 -0.002208471798564
358 -0.000010806349209
359 -0.000027910041819
360 0.000038716391028
361 -0.000117714238926
362 0.000010918756540
363 -0.000015454008842
364 0.000323889831175
365 0.000080140348571
366 -0.000404030179746
367 -0.000816019944745
368 -0.002068840337954
369 0.001883260223437
370 -0.000279115125004
371 0.000311261015998
372 0.000098416279416
373 0.000098809507655
374 -0.000162315568628
375 -0.000089281282136
376 0.000275662728180
377 -0.000255284905683
378 -0.000042758012384
379 0.000069486270109
380 0.041581016830060
381 -0.010143089745553
382 -0.021717173497815
383 -0.000501960246907
384 0.000499531050652
385 -0.001210170664040
386 -0.001302418061312
387 0.001281139089393
388 -0.002744082318234
389 -0.000155982584889
390 -0.000180159432996
391 0.000336142017885
392 -0.000254537987230
393 0.000258776280374
394 -0.000263634469600
395 -0.030159887769322
396 0.009928704399600
397 0.019207948443469
398 -0.000570788517450
399 0.000491640576951
400 0.000952608104016
401 -0.001032862607967
402 0.000894953391587
403 0.001716465238261
404 0.000077116093021
405 0.000124317519171
406 -0.000201433612192
407 0.000224873875081
408 0.000230215626827
409 -0.000192280975523
410 -0.000116360990469
411 0.002746449074128
412 0.000032574238240
413 -0.003370274187020
414 -0.045214923506783
415 0.042910684218911
416 -0.015566979880280
417 0.001162901521678
418 -0.001074152598719
419 0.000452623379432
420 0.004339568721510
421 -0.003943322732407
422 0.002218949696042
423 -0.000008595189380
424 -0.000030602292561
425 0.000039197481940
426 -0.000117011832146
427 0.000009786457854
428 -0.000016768709826
429 0.000328050608857
430 0.000074717806234
431 -0.000402768415091
432 -0.000815414610743
433 -0.002072324535439
434 0.001878691775784
435 0.000278543369635
436 -0.000312698503751
437 -0.000097666675907
438 -0.000100206336633
439 0.000161187828279
440 0.000088149155194
441 -0.000273498808879
442 0.000258341238232
443 0.000042884440684
444 -0.000069479786149
445 -0.030189113089009
446 0.009934655529217
447 0.019230649851685
448 0.000583608539162
449 -0.000478894274050
450 -0.000952329452760
451 0.001058548243308
452 -0.000863576183168
453 -0.001719145067197
454 0.000069333240385
455 0.000132245018892
456 -0.000201578259277
457 0.000224070059635
458 0.000233092882706
459 -0.000188815526000
460 0.041587802352851
461 -0.010147912089560
462 -0.021713525152314
463 0.000518299764155
464 -0.000480315424174
465 0.001211219273355
466 0.001336754022754
467 -0.001244353177850
468 0.002742597540071
469 -0.000147276996982
470 -0.000189091735805
471 0.000336368732787
472 -0.000253317260960
473 0.000265242935064
474 -0.000256414264031
 Sym=     23.1
 Ene=       0.0000
 Spin= Alpha
 Occup=    1.964677
1 -0.000002734938113
2 -0.000008102487670
3 -0.000096840632819
4 0.000231468670143
5 0.000035892476146
6 -0.000005518767246
7 -0.000084189589816
8 -0.000007973111671
9 -0.000004366873749
10 -0.000000175596439
11 -0.000424639141767
12 -0.000279102492841
13 0.000016066743184
14 -0.001089267919176
15 -0.000305216311231
16 -0.000201929823735
17 0.001056147736038
18 0.000462090138374
19 0.000102548151563
20 -0.000039545952029
21 -0.000021338046969
22 -0.000001964050681
23 0.000859209403942
24 0.000314464769102
25 0.000125340718221
26 -0.005673662847020
27 0.007897568769022
28 -0.002223905922003
29 0.058512335653855
30 0.039520207244829
31 -0.015113520528610
32 -0.000719079577235
33 0.002267143479865
34 -0.001548063902630
35 0.011258373196545
36 0.007684478741770
37 -0.002929300080788
38 -0.000125819485472
39 0.000793179359570
40 -0.000667359874098
41 0.003167991350505
42 0.002178009326964
43 -0.000827455552837
44 -0.003425593437396
45 0.000198582665447
46 0.003227010771949
47 0.021690826918678
48 0.014351176329004
49 -0.005523184621470
50 -0.000000307258526
51 0.000000037418402
52 -0.000000137461256
53 -0.000000395188208
54 -0.000001122571353
55 0.000001332905295
56 0.000000807418779
57 0.000001072369299
58 -0.000001148481667
59 -0.000000045030749
60 -0.000001001591858
61 -0.000001428922112
62 0.000000183616485
63 -0.000002138669996
64 -0.000004330221003
65 0.000001434789911
66 0.000003482446484
67 0.000006247321189
68 -0.000001681137277
69 -0.000000275397633
70 -0.000050472741568
71 -0.000072096634453
72 0.000101151088634
73 0.000017375071601
74 0.000111428202611
75 0.000034759195302
76 -0.000122129050212
77 -0.000095534359451
78 0.000095515880043
79 0.000196495935999
80 -0.000107834502079
81 -0.000069849536519
82 0.000035705314556
83 -0.000021323828238
84 -0.000069945458851
85 0.000169740089832
86 -0.006772314025383
87 -0.000077007280404
88 -0.004118421848120
89 0.32238640850225
90 0.006103755436581
91 -0.22359053692938
92 -0.007179245267230
93 -0.000095999160188
94 0.001137809354436
95 0.001518075665675
96 0.001526499213440
97 -0.024913508518110
98 0.000083390327685
99 0.000001952843587
100 -0.000085343171272
101 0.001664938872083
102 0.000171521950553
103 -0.000639147302107
104 0.000412860951147
105 0.000056536244477
106 -0.000469397195624
107 0.000776834790338
108 -0.000095945468489
109 -0.002230941515628
110 0.000201838552874
111 0.000118276828903
112 -0.000619141287975
113 0.000886359865695
114 -0.000134523897475
115 0.001572002180204
116 -0.001157154700519
117 -0.000024161120279
118 -0.000741336975651
119 -0.000008855936950
120 -0.040838632883130
121 0.002175927477196
122 0.005829047042373
123 0.002744099970526
124 0.000956735781183
125 -0.003557208116376
126 0.006489306056175
127 0.005509078646514
128 -0.010771508011020
129 0.001737020534177
130 -0.000346110707369
131 -0.001390909826808
132 -0.000512782013294
133 -0.000278673058848
134 0.001548858261179
135 0.037474716675724
136 0.001266915269776
137 -0.001432352046427
138 0.002732295283821
139 -0.000567826433459
140 -0.003553448703102
141 0.006571326202028
142 -0.005537775509260
143 -0.011721294202545
144 -0.001766377696120
145 0.000121257162918
146 0.001645120533203
147 -0.000473816439701
148 0.000326567166570
149 0.001286487234293
150 0.000084699024456
151 -0.003576573242193
152 -0.000040515066936
153 -0.002001156912549
154 -0.033389824490261
155 0.36168385257817
156 0.32302113427905
157 0.000577796590889
158 -0.006771817046035
159 -0.003891401966331
160 -0.000435890296217
161 0.009693946158954
162 0.022090467292733
163 -0.000282802031697
164 0.000372889077320
165 -0.000090087045623
166 0.001667156667411
167 0.001227728371936
168 0.000056228427376
169 -0.000252495358973
170 0.000692575809468
171 -0.000440080450495
172 0.001361796124782
173 0.002227830508248
174 0.000284478143451
175 -0.000175457715702
176 0.000474067119456
177 0.000578446562934
178 0.000051011905381
179 0.001034655114629
180 0.000970937038617
181 0.000184389322312
182 -0.001670682897630
183 -0.001747004540260
184 0.000326775371701
185 -0.020835677517043
186 0.001106192137571
187 0.002903072207682
188 0.000098693910382
189 0.003680868967692
190 0.004201889859461
191 0.001767810954652
192 0.009709937240981
193 0.012086991305406
194 0.000036030049359
195 0.001875032587322
196 -0.001911062636681
197 -0.001190390862358
198 -0.001528751112953
199 0.000061520093745
200 0.018795509747208
201 0.000722408688643
202 -0.000779460681833
203 -0.000667844511323
204 0.003580392620076
205 0.004140843620483
206 -0.003849084728172
207 0.009436387231087
208 0.012556169761485
209 0.000213115848598
210 -0.002209597235660
211 0.001996481387063
212 -0.000618410948799
213 -0.001305044928411
214 -0.000359579730792
215 0.000087819160243
216 -0.003013606029125
217 -0.000034859517360
218 -0.002119735177750
219 0.031454357609527
220 -0.36094782044588
221 -0.32220796498646
222 -0.000568251591340
223 0.006744296148713
224 0.003900032289846
225 0.000515371009053
226 -0.009797246712350
227 -0.021926117042881
228 -0.000268693031946
229 0.000364378150590
230 -0.000095685118644
231 0.001661754827639
232 0.001228727807809
233 0.000043527006398
234 -0.000224440211305
235 0.000680594772279
236 -0.000456154560974
237 0.001372874916531
238 0.002217304961742
239 0.000249924049279
240 0.000170546404928
241 -0.000469389909897
242 -0.000579909469529
243 -0.000047583574921
244 -0.001033387928055
245 -0.000970119425741
246 -0.000181228437921
247 0.001663140575945
248 0.001748149622539
249 -0.000312964890791
250 0.018759655238839
251 0.000606832891086
252 -0.000533635737652
253 0.000644138451833
254 -0.003577928153196
255 -0.004125616920964
256 0.003766136596043
257 -0.009428060121998
258 -0.012547265391189
259 0.000202570145650
260 -0.002201059429881
261 0.001998489284231
262 -0.000626689935828
263 -0.001297762406358
264 -0.000347333559805
265 -0.020003139006737
266 0.000994672097020
267 0.002882074581541
268 -0.000101315864571
269 -0.003687200660306
270 -0.004174686847639
271 -0.001742158524383
272 -0.009737301011478
273 -0.012000042409271
274 0.000028586368831
275 0.001873251789291
276 -0.001901838158122
277 -0.001191054693985
278 -0.001521285043730
279 0.000057690476936
280 0.000171205059236
281 -0.006431270477974
282 -0.000072649054685
283 -0.004177264212340
284 -0.31890461218786
285 -0.007344939183203
286 0.22242750533860
287 0.007139235863384
288 0.000103973934150
289 -0.001135316096307
290 -0.001288816198311
291 -0.001470771725272
292 0.024834438183201
293 0.000077155232080
294 0.000010454230945
295 -0.000087609463025
296 0.001649191055250
297 0.000179312476576
298 -0.000636152698564
299 0.000400913719525
300 0.000077339911433
301 -0.000478253630958
302 0.000755171285628
303 -0.000076022745179
304 -0.002223462059405
305 -0.000212194751483
306 -0.000121462422233
307 0.000605284561182
308 -0.000874739862808
309 0.000137720054967
310 -0.001549152355586
311 0.001159428996079
312 0.000025238884728
313 0.000737077900866
314 -0.000000033890773
315 0.037516514203640
316 0.001268525926892
317 -0.001176146574118
318 -0.002689852059586
319 0.000553091699684
320 0.003534124738659
321 -0.006450515991238
322 0.005514505178045
323 0.011724584618655
324 -0.001746682180809
325 0.000113349678809
326 0.001633332502000
327 -0.000466455707678
328 0.000339210841668
329 0.001280619546321
330 -0.040392729957708
331 0.002088318378939
332 0.005610607399141
333 -0.002706935678556
334 -0.000958409486595
335 0.003528688756381
336 -0.006386451257583
337 -0.005539563048410
338 0.010701602256560
339 0.001723175749808
340 -0.000352844206566
341 -0.001370331543243
342 -0.000496023116178
343 -0.000293524680032
344 0.001541634619320
345 -0.000259931898748
346 0.009816490799551
347 0.000108441302194
348 0.006223875762453
349 0.12684145105487
350 0.021456135815607
351 0.014813631434510
352 -0.005479688672043
353 0.002879683932392
354 -0.000539911397843
355 -0.015815762289961
356 0.020897520175590
357 -0.002968658405444
358 -0.000212359260534
359 -0.000030317358698
360 0.000242676619232
361 0.000220602687787
362 0.000983868274504
363 -0.000318722988495
364 -0.000016341825743
365 0.000121244514033
366 -0.000104902688290
367 -0.000399106104518
368 -0.000875518278684
369 0.001511938778331
370 0.000026699709306
371 0.000201821722338
372 -0.000033144246215
373 -0.000322325830701
374 -0.000416291998266
375 0.000046670127970
376 0.000286504411708
377 0.000145519743976
378 -0.000002202455410
379 -0.000184035639491
380 0.061050748234125
381 -0.003317619370757
382 -0.008668962069667
383 0.000024361901415
384 0.001597639469589
385 -0.001282026217111
386 -0.001246309361661
387 0.005711747633192
388 -0.007959331686824
389 -0.000625043579161
390 0.000107031102751
391 0.000518012476409
392 -0.000543175742943
393 0.000499555838181
394 -0.001055046499798
395 -0.056215126510828
396 -0.001869213860264
397 0.002006992022010
398 -0.000138487468271
399 0.001654068212313
400 0.000987632510854
401 -0.002977975067855
402 0.006886552883028
403 0.008502168221466
404 0.000444345878485
405 -0.000275143492913
406 -0.000169202385572
407 0.000903722114517
408 0.000572119729274
409 -0.000863046522556
410 -0.000260544635893
411 0.009776045278148
412 0.000107732068651
413 0.006214579702361
414 -0.12211788118974
415 -0.017192327760792
416 -0.014358431068449
417 0.005435308462647
418 -0.002919965600841
419 0.000534980406399
420 0.016219986837241
421 -0.020578603799688
422 0.002990322029429
423 -0.000206292058170
424 -0.000033372996005
425 0.000239665054175
426 0.000223030679380
427 0.000966189689773
428 -0.000334004007617
429 -0.000004237661491
430 0.000116610147347
431 -0.000112372485857
432 -0.000393827774881
433 -0.000908943977136
434 0.001485945674969
435 -0.000023293267210
436 -0.000193262294639
437 0.000035640042453
438 0.000302393682071
439 0.000390827282280
440 -0.000048878120494
441 -0.000271142484731
442 -0.000131538705300
443 0.000001061985906
444 0.000180170870381
445 -0.056187778526930
446 -0.001905432204258
447 0.001902200551996
448 0.000200694471069
449 -0.001594112391046
450 -0.000981018551614
451 0.003139708781056
452 -0.006762031202938
453 -0.008497655505953
454 0.000405517730876
455 -0.000239418445197
456 -0.000166099285680
457 0.000905419047618
458 0.000584930641494
459 -0.000848524034046
460 0.060982159996935
461 -0.003288163530971
462 -0.008516946304940
463 0.000041663501574
464 -0.001532000084169
465 0.001284618780534
466 0.001419580653558
467 -0.005556531607426
468 0.007992260312561
469 -0.000593359119706
470 0.000071241293137
471 0.000522117826568
472 -0.000546313822365
473 0.000526633085684
474 -0.001032783500783
 Sym=     24.1
 Ene=       0.0000
 Spin= Alpha
 Occup=    1.964672
1 -0.000000524610458
2 -0.000001568326458
3 -0.000022281326825
4 0.000075565270511
5 0.000012893582529
6 -0.000002810250571
7 -0.000042748806257
8 0.000003842195919
9 -0.000005132697362
10 -0.000004943593352
11 0.000201924327810
12 -0.000290793327360
13 -0.000336299143346
14 0.000574521364623
15 -0.000664165048264
16 -0.000297147151916
17 -0.000542448874300
18 0.000697282909136
19 0.000538547145306
20 0.000020618529590
21 -0.000029004578733
22 -0.000027952142855
23 -0.000458729792626
24 0.000575798023899
25 0.000374942463644
26 0.006316249146721
27 -0.002882776548157
28 -0.003433472598564
29 0.013941190976817
30 -0.041726216188683
31 -0.057385521353737
32 0.002294206806963
33 -0.001420771076957
34 -0.000873435730006
35 0.002779825274939
36 -0.007985958757906
37 -0.011078009539926
38 0.000868454569382
39 -0.000577963673528
40 -0.000290490895854
41 0.000805388574865
42 -0.002240861465401
43 -0.003121266650017
44 -0.001480823226053
45 0.001939561684092
46 -0.000458738458040
47 0.004785071871530
48 -0.015600707399559
49 -0.021246254529621
50 0.000000144414855
51 -0.000000526383968
52 -0.000000035131731
53 -0.000001173898124
54 0.000001093820372
55 0.000000023914825
56 0.000000980145264
57 -0.000000387602171
58 0.000000023219338
59 0.000000156080209
60 0.000001138384735
61 -0.000002778648224
62 -0.000003268829300
63 -0.000002389233984
64 -0.000000386072512
65 -0.000000854391851
66 0.000000861930593
67 0.000004114020300
68 0.000005239986564
69 -0.000000532107819
70 -0.000095695392375
71 0.000099343770013
72 0.000013306962539
73 -0.000126518749550
74 0.000033068155177
75 0.000117405761319
76 0.000025001659249
77 -0.000078756016648
78 -0.000064285805665
79 0.000008483232338
80 0.000159617220381
81 -0.000182992498663
82 0.000052705213094
83 0.000061296698398
84 0.000012226356697
85 -0.000204709282299
86 0.007350033753100
87 0.000079328898568
88 0.004827238274534
89 0.20402546494451
90 0.015193830042470
91 -0.27099095606838
92 -0.000698259320056
93 -0.000245007291944
94 0.006935746681355
95 0.024924706344534
96 -0.000612013095805
97 0.004287893109151
98 0.000039024755473
99 0.000161517551592
100 -0.000200542307065
101 0.000542671179365
102 -0.000087069211931
103 -0.001515821562579
104 0.000232612704563
105 0.000122029297406
106 -0.000354642001970
107 0.002194538936370
108 0.000274611595011
109 -0.000232326515820
110 0.000344963942753
111 0.000016639025373
112 -0.000381636994440
113 0.000680443337790
114 -0.000062418808858
115 0.001228738310655
116 -0.001143261033259
117 0.000040095213770
118 -0.000716718553277
119 0.000209377297863
120 0.047112924021095
121 -0.002561091506351
122 -0.006745145326904
123 0.003428856226726
124 -0.000846831529731
125 -0.001951899667723
126 0.010621452279232
127 -0.005644390326868
128 -0.004247053179194
129 0.001194835973142
130 0.000256599859964
131 -0.001451435833106
132 -0.001488696252465
133 0.000546361735485
134 0.000268248536224
135 -0.043330912426424
136 -0.001469512293632
137 0.001429940749229
138 0.003363070887476
139 0.000906149758570
140 -0.001882325711792
141 0.011139718056895
142 0.007142086759705
143 -0.003619578346510
144 -0.001223866570768
145 -0.000258340824255
146 0.001482207395023
147 -0.001302412215554
148 -0.000774881852959
149 0.000060153449801
150 0.000253806689167
151 -0.009380960126477
152 -0.000103936703441
153 -0.006003244168626
154 -0.000325459959297
155 -0.062399631293481
156 -0.17064678546734
157 0.000204922365143
158 -0.002256473421508
159 0.005929568735839
160 0.002883230153226
161 -0.022925077822052
162 0.012402686866270
163 -0.000108058632245
164 0.000029829950206
165 0.000078228682038
166 0.000158044655880
167 -0.001150944795846
168 -0.000253409323914
169 0.000158831631690
170 -0.000367302730707
171 0.000208471099017
172 -0.001752630647762
173 0.000514267397337
174 0.000272024579943
175 0.000118509007646
176 -0.000295992242202
177 -0.000068779190680
178 -0.000037791234803
179 -0.000278811326970
180 -0.000412621879345
181 -0.000121205283422
182 0.000675926591596
183 0.000504898846823
184 0.000064818106019
185 -0.058944401978127
186 0.003159638185804
187 0.008426113051154
188 0.001354509897496
189 -0.002018456392281
190 -0.000528757540211
191 0.007956300128665
192 -0.006703857020339
193 0.000062999993008
194 -0.000539376559472
195 -0.000308115427885
196 0.000847491987356
197 0.001176156747786
198 -0.000386199968410
199 0.000557309973196
200 0.054190929839800
201 0.001828314514430
202 -0.001864989463530
203 -0.000838529216752
204 -0.002166757202033
205 -0.000535364327269
206 -0.007936460129872
207 -0.008678465097815
208 0.000428125193468
209 0.000135639896368
210 0.000700227168993
211 -0.000835867065360
212 0.001029923471691
213 -0.000269796846512
214 -0.000774706594372
215 0.000253354047581
216 -0.009611075836879
217 -0.000106297199401
218 -0.005939615864855
219 0.000779619916432
220 0.065438073651077
221 0.17359133263389
222 -0.000204112313340
223 0.002225648179644
224 -0.005974892988710
225 -0.002941204588663
226 0.023093611411318
227 -0.012360383215690
228 -0.000111246161995
229 0.000026642090131
230 0.000084604071864
231 0.000145845986062
232 -0.001165417895840
233 -0.000249823424060
234 0.000150933055872
235 -0.000362693602681
236 0.000211760546809
237 -0.001772070982494
238 0.000506198446898
239 0.000283305989801
240 -0.000118864640153
241 0.000299025393758
242 0.000074466680353
243 0.000038022944815
244 0.000288300250238
245 0.000422264394573
246 0.000121450704487
247 -0.000689484914703
248 -0.000522171930170
249 -0.000067471568140
250 0.054137859259618
251 0.001894802751319
252 -0.001913213174245
253 0.000842912043204
254 0.002201824124456
255 0.000567814812596
256 0.007963168303699
257 0.008736316873874
258 -0.000373042558914
259 0.000138486427598
260 0.000713013177809
261 -0.000851499605407
262 0.001035976889369
263 -0.000267572077143
264 -0.000778895440673
265 -0.059251240811715
266 0.003191274641925
267 0.008360031099112
268 -0.001356243757346
269 0.002061383635609
270 0.000559559790737
271 -0.007984535522162
272 0.006822175543750
273 0.000002720310944
274 -0.000538933711820
275 -0.000324976103636
276 0.000863909815456
277 0.001191613558936
278 -0.000376556778198
279 0.000560085186820
280 -0.000205308334510
281 0.007750457896481
282 0.000084380943966
283 0.004712428393715
284 -0.20664507021816
285 -0.016677018414605
286 0.27500892262730
287 0.000718321129855
288 0.000251851260713
289 -0.006991074104944
290 -0.025153288680682
291 0.000703385853577
292 -0.004072821587813
293 0.000037165007452
294 0.000171721313968
295 -0.000208886321420
296 0.000551519601430
297 -0.000077962594484
298 -0.001532447792079
299 0.000224540210343
300 0.000143381638357
301 -0.000367921848700
302 0.002214943608911
303 0.000295087660350
304 -0.000249609115252
305 -0.000357495760678
306 -0.000020571097168
307 0.000379556035189
308 -0.000688432156237
309 0.000065821250586
310 -0.001238659919020
311 0.001168063049763
312 -0.000038222227602
313 0.000729432061447
314 -0.000220756477921
315 -0.043099526303943
316 -0.001554228422514
317 0.001535464670318
318 -0.003395545518017
319 -0.000919528687385
320 0.001934402976352
321 -0.011194526544790
322 -0.007179167566338
323 0.003758413562365
324 -0.001243682197572
325 -0.000265474049429
326 0.001509156247001
327 -0.001312862333712
328 -0.000769098023914
329 0.000068559344758
330 0.047539735574949
331 -0.002610977560437
332 -0.006695310453106
333 -0.003474558948672
334 0.000839446331040
335 0.001998486218578
336 -0.010746856373005
337 0.005643030986471
338 0.004345304659031
339 0.001222408919023
340 0.000249148201217
341 -0.001471557120239
342 -0.001501500514176
343 0.000536745370347
344 0.000285637136573
345 -0.000047162818365
346 0.001649369133564
347 0.000018070764136
348 0.001270596930741
349 -0.32740216337533
350 -0.38156922129861
351 -0.010110825208880
352 0.004432856312620
353 0.006568817211927
354 0.000087531483567
355 -0.019351822274848
356 -0.013817464532384
357 -0.001050231932246
358 0.000273928717715
359 -0.000226404376012
360 -0.000047524341703
361 0.000128642613076
362 -0.001297987509439
363 -0.001701186085264
364 0.000744024207614
365 -0.000603961267824
366 -0.000140062939790
367 0.000073164802011
368 -0.002000813359642
369 -0.001750012502791
370 -0.000730060476883
371 -0.000323902761114
372 -0.000088916284438
373 0.001978686309783
374 0.001555204283062
375 -0.000029904221061
376 -0.000999207397385
377 -0.001120643127891
378 0.000149197934846
379 0.000072627913312
380 0.011393981795801
381 -0.000586440139111
382 -0.001513993348351
383 -0.004016901612065
384 -0.004115230054289
385 -0.000384232981421
386 -0.011297006295171
387 -0.011055984795310
388 -0.001928065542074
389 0.001809768206579
390 -0.001998205481498
391 0.000188437274919
392 0.000056747583934
393 0.001551803289523
394 0.001313999873858
395 -0.011059810786708
396 -0.000312183438543
397 0.000276335682219
398 -0.004009141768145
399 -0.004041936751862
400 0.000046885611311
401 -0.012018289453213
402 -0.011168592708975
403 0.001231587657487
404 -0.002246308475388
405 0.002216765681001
406 0.000029542794387
407 -0.000103614359791
408 0.001032741842368
409 0.000939555021011
410 -0.000048092573026
411 0.002116306230753
412 0.000024997908338
413 0.001152869899247
414 0.32632023285387
415 0.38473457103058
416 0.008142196520787
417 -0.004414587785745
418 -0.006610673350921
419 -0.000073960614460
420 0.019244019793012
421 0.014073104020123
422 0.001156186415512
423 0.000269500982539
424 -0.000235323375782
425 -0.000034177606757
426 0.000119366908873
427 -0.001292932085517
428 -0.001714740500527
429 0.000733743810353
430 -0.000623717228835
431 -0.000110026581518
432 0.000052013489098
433 -0.001995819906512
434 -0.001770927265732
435 0.000753103532401
436 0.000297795158078
437 0.000082945750680
438 -0.002006054204581
439 -0.001531914477593
440 0.000034405613560
441 0.000995659789055
442 0.001132380347493
443 -0.000145689015740
444 -0.000057249564934
445 -0.010738541215688
446 -0.000325584531306
447 0.000534808580356
448 0.003994095159838
449 0.004083460368548
450 -0.000065265418204
451 0.011930531324261
452 0.011320805019572
453 -0.001253591954215
454 -0.002247372920211
455 0.002227736026319
456 0.000019636893893
457 -0.000134599902625
458 0.001032676716467
459 0.000945608509898
460 0.011840797917541
461 -0.000670529318547
462 -0.001706652868693
463 0.004014790598207
464 0.004147830891176
465 0.000375619391576
466 0.011289650957718
467 0.011134305604008
468 0.001872950548545
469 0.001820959121912
470 -0.001997033221241
471 0.000176074099329
472 0.000087441083484
473 0.001546481077023
474 0.001331123907303
 Sym=     25.1
 Ene=       0.0000
 Spin= Alpha
 Occup=    1.963975
1 -0.000001120129581
2 -0.000003393384480
3 -0.000025126467893
4 -0.000019035335122
5 0.000011980783648
6 -0.000002636156356
7 0.000040401943463
8 -0.000611892415794
9 -0.000556148937384
10 0.000084202542368
11 -0.042800945590867
12 -0.038881790938343
13 0.005912611771671
14 -0.039447958502309
15 -0.035869106739241
16 0.005345557207555
17 0.074718285341643
18 0.067861936306273
19 -0.010280068929763
20 -0.004450771357378
21 -0.004038302528537
22 0.000617061067146
23 0.067538025936586
24 0.061208120795081
25 -0.009405678516275
26 0.000077407740582
27 0.000079364943038
28 -0.000156772683620
29 0.000084420152863
30 -0.000585196900061
31 0.000466101260992
32 0.000016236141681
33 0.000003131421858
34 -0.000019367563539
35 -0.000056080807383
36 -0.000041957175213
37 0.000020917122134
38 0.000004422655747
39 0.000000226943374
40 -0.000004649599121
41 -0.000013720187992
42 -0.000015530942366
43 0.000009020773907
44 -0.000006882182265
45 -0.000026716572283
46 0.000033598754548
47 -0.000165347765606
48 -0.000055675732526
49 0.000003993101289
50 -0.000078489090945
51 -0.000063204618592
52 0.000020803642121
53 -0.000018938989466
54 -0.000088618202177
55 0.000176757377484
56 0.000124243155173
57 0.000173416096376
58 -0.000204668392261
59 0.000010637686320
60 -0.001344451690256
61 -0.001008847317925
62 0.000306495765640
63 0.000610124907502
64 -0.000078979753526
65 0.000746010603586
66 0.001193646315624
67 0.001432490462605
68 -0.001157217823658
69 0.000050296465132
70 0.000000098074650
71 0.000000161611971
72 -0.000001147517708
73 -0.000000123763203
74 -0.000001868591093
75 0.000000417647996
76 0.000002180750924
77 0.000001289323295
78 -0.000001320893556
79 -0.000001235961727
80 0.000001063681822
81 0.000000952070885
82 -0.000001153619715
83 0.000000777169304
84 -0.000000394287824
85 0.000628567248502
86 -0.031836097579411
87 -0.000128434445488
88 0.009919024975984
89 0.26173090875854
90 -0.080551884158090
91 -0.18988361123651
92 -0.004305454349487
93 -0.000206532289540
94 0.001798117311735
95 0.006050138838102
96 0.014403480424443
97 -0.015851145959112
98 0.000229761830515
99 -0.000339279758074
100 0.000109517927559
101 0.001478890221266
102 -0.000484021058836
103 -0.000622167070875
104 0.000645429224706
105 -0.000840862513707
106 0.000195433289002
107 0.001317995897878
108 -0.000978381641265
109 -0.001226276368862
110 0.000106364109689
111 0.000143421625545
112 -0.000546420540661
113 0.000814870009996
114 -0.000045797109500
115 0.001320537853163
116 -0.000957572437775
117 -0.000146623192998
118 -0.000587437769232
119 -0.000500736497782
120 -0.086822680426219
121 0.014652029816252
122 0.022243294044853
123 0.001476327055085
124 0.001188097051245
125 -0.003913620490103
126 0.003934147005136
127 0.001936521919238
128 -0.010147199058796
129 0.001263512866105
130 0.000109041588817
131 -0.001372554454922
132 -0.000550457727552
133 -0.000345835073290
134 0.001179657319078
135 -0.023788081083001
136 0.010042029279786
137 -0.008455244701136
138 0.003322433686544
139 -0.000495425927656
140 -0.002158775029440
141 0.008543084896445
142 -0.002790761481590
143 -0.003209884143530
144 -0.001620835008865
145 0.000449544758141
146 0.001171290250724
147 -0.000499221947115
148 -0.000295148554946
149 0.000634168896985
150 0.000762769246373
151 -0.038353191072061
152 -0.000152435842978
153 0.011939929618767
154 -0.12080545029577
155 0.15017284057878
156 0.092493505275975
157 0.000132064710815
158 -0.003119290591079
159 -0.000350990021902
160 0.016648840094998
161 0.000857953335935
162 0.012988474925807
163 -0.000628188455955
164 0.000400743816744
165 0.000227444639211
166 0.000966134755473
167 0.000058423871658
168 0.000659764228397
169 -0.001202297312436
170 0.000722198338757
171 0.000480098973680
172 0.000488045630670
173 0.000590083765420
174 0.001313695064126
175 0.000009721747360
176 0.000049940795886
177 0.000320372374144
178 0.000024350304300
179 0.000478107978990
180 0.000194178551672
181 -0.000037393397074
182 -0.000545110587662
183 -0.000624003195691
184 0.000806688868183
185 -0.10510890023107
186 0.017675913036965
187 0.026975114082654
188 0.001275285447701
189 -0.000019388883422
190 0.003126433709911
191 0.001940718691834
192 -0.000078216681446
193 0.008022394684402
194 0.000235437042073
195 0.000615931464874
196 -0.000851368506947
197 -0.000129751625570
198 -0.000888495157633
199 0.000465626615991
200 -0.028555352836861
201 0.012209091671773
202 -0.010246223816990
203 -0.000902090055163
204 0.002042953133963
205 0.000970015715128
206 -0.004142188528282
207 0.005910964713637
208 0.000375901001541
209 0.000609834934911
210 -0.001092801445663
211 0.000482966510752
212 -0.000012781976692
213 -0.000472805322296
214 0.000128033139125
215 -0.000768487071553
216 0.038395020178306
217 0.000151828841230
218 -0.011890168020910
219 -0.12097282197369
220 0.15499680275834
221 0.096551899399963
222 0.000135646129926
223 -0.003212933472366
224 -0.000392920639796
225 0.016673276690923
226 0.000928177364990
227 0.013299583438975
228 0.000629875431433
229 -0.000403714158322
230 -0.000226161273110
231 -0.000993249648316
232 -0.000076344980322
233 -0.000658685689710
234 0.001200914601857
235 -0.000728709549720
236 -0.000472205052137
237 -0.000514209012540
238 -0.000627653764251
239 -0.001311798778617
240 0.000009528115301
241 0.000055030715554
242 0.000328532915707
243 0.000024889781015
244 0.000493101289930
245 0.000208488834141
246 -0.000037673089121
247 -0.000566932742428
248 -0.000649261993561
249 0.000809234003971
250 0.028433542118591
251 -0.012307107661167
252 0.010174789742615
253 -0.000905428093413
254 0.002092753071935
255 0.001018678609179
256 -0.004194752530814
257 0.006020394768922
258 0.000536796171471
259 -0.000610390976300
260 0.001120698720581
261 -0.000510307744281
262 0.000021702838442
263 0.000489581262296
264 -0.000126679077917
265 0.10552651380618
266 -0.017684394781485
267 -0.027051018134490
268 0.001283709051438
269 0.000024906821561
270 0.003180220718454
271 0.001987566386110
272 0.000042981907731
273 0.008174381628705
274 -0.000232613814074
275 -0.000641452869721
276 0.000874066683795
277 0.000142746704628
278 0.000909582632280
279 -0.000467787454399
280 -0.000636837452122
281 0.031905421466820
282 0.000127814830393
283 -0.009905176531463
284 0.26505393926571
285 -0.080027024333207
286 -0.19324689436002
287 -0.004400430792007
288 -0.000211042265301
289 0.001808826376938
290 0.005911936902650
291 0.014483749572311
292 -0.016236591198133
293 -0.000224019121748
294 0.000334653118305
295 -0.000110633996558
296 -0.001502305573013
297 0.000479553840771
298 0.000633988195359
299 -0.000637048091926
300 0.000829736123146
301 -0.000192688031220
302 -0.001325391743632
303 0.000969529735873
304 0.001267344051786
305 0.000119236579501
306 0.000148728790702
307 -0.000546262448569
308 0.000823665921288
309 -0.000053404633811
310 0.001333094793017
311 -0.000983638579589
312 -0.000146135977922
313 -0.000600206811884
314 -0.000496653633599
315 0.023390519457124
316 -0.010152125057752
317 0.008448306477746
318 0.003348965130916
319 -0.000496420323586
320 -0.002210209290291
321 0.008590757994380
322 -0.002862135267982
323 -0.003387059094433
324 0.001641332427280
325 -0.000447346643540
326 -0.001193985783739
327 0.000501329117576
328 0.000282388234420
329 -0.000651047712138
330 0.087702813707660
331 -0.014667580415025
332 -0.022457505550502
333 0.001484167502335
334 0.001215523892561
335 -0.003964740650610
336 0.003952255173089
337 0.002056317012700
338 -0.010296727880127
339 -0.001284077527086
340 -0.000098706850622
341 0.001382784377708
342 0.000545311478451
343 0.000366311610924
344 -0.001204533096410
345 -0.000124842787807
346 0.006399703467269
347 0.000025017080274
348 -0.001968993263526
349 0.33883843219709
350 0.36278966257610
351 0.030241708485138
352 -0.004821300100186
353 -0.004847466613046
354 -0.000158716607876
355 0.015431890352916
356 0.018832402606902
357 -0.002306150949770
358 -0.000267935958813
359 0.000079557516206
360 0.000188378442606
361 -0.000174642329344
362 0.001610827402695
363 0.001623000364341
364 -0.000504016050782
365 0.000205282211396
366 0.000298733839386
367 -0.000316320947840
368 0.001777536727737
369 0.001979235028542
370 0.000676330439739
371 0.000354542925254
372 0.000068932941973
373 -0.001954809876026
374 -0.001569023079162
375 -0.000049302979029
376 0.001047417372921
377 0.001093353830076
378 -0.000043180267455
379 -0.000229520731456
380 0.017108793964872
381 -0.002892621992437
382 -0.004413327175723
383 0.003691702845362
384 0.004580700559513
385 -0.000094138799647
386 0.009643263334103
387 0.011933181848390
388 0.000005948307928
389 -0.001853875417551
390 0.001963602649744
391 -0.000109727232193
392 -0.000233697211656
393 -0.001337048033621
394 -0.001527698495467
395 0.005064650312388
396 -0.002104140615955
397 0.001750607653596
398 0.004181140920864
399 0.004396473058996
400 0.000271110570106
401 0.009264626855273
402 0.009164262957645
403 0.000935128486283
404 0.002316147816342
405 -0.002180330281579
406 -0.000135817534763
407 0.000237805702821
408 -0.000621020911745
409 -0.000838333697980
410 0.000136459821249
411 -0.006490284939332
412 -0.000023513692751
413 0.001996821568672
414 0.33841431790911
415 0.36453939265908
416 0.029732740893604
417 -0.004874037493144
418 -0.004822075083867
419 -0.000158908776636
420 0.015102806220040
421 0.019172275636227
422 -0.002457317991707
423 0.000265689532549
424 -0.000081526614568
425 -0.000184162917982
426 0.000170223127663
427 -0.001617654589922
428 -0.001624720675664
429 0.000493996446813
430 -0.000214372793319
431 -0.000279623653494
432 0.000310662816448
433 -0.001756138832518
434 -0.002009271139523
435 0.000695694824155
436 0.000331838980461
437 0.000061959484278
438 -0.001978756929270
439 -0.001546080640973
440 -0.000042559592606
441 0.001045384378227
442 0.001100871930237
443 -0.000040567778612
444 -0.000223235200752
445 -0.004439918054297
446 0.002134219115648
447 -0.001856760747491
448 0.004154974424218
449 0.004436019920960
450 0.000274764983994
451 0.009163371878929
452 0.009296281718487
453 0.001010439849534
454 -0.002315852915849
455 0.002182650587878
456 0.000133202327971
457 -0.000273748000440
458 0.000608929300974
459 0.000850510444513
460 -0.018616705780512
461 0.003054093807228
462 0.004869469873264
463 0.003649215780929
464 0.004630469433795
465 -0.000139750783473
466 0.009536075060325
467 0.012067398651498
468 -0.000150293936987
469 0.001861752127930
470 -0.001954423608565
471 0.000092671480635
472 0.000277304407961
473 0.001313973995017
474 0.001555343302559
 Sym=     26.1
 Ene=       0.0000
 Spin= Alpha
 Occup=    1.963971
1 -0.000001198197453
2 -0.000003629501951
3 -0.000026789539961
4 -0.000019955962402
5 0.000012872279062
6 -0.000002824670601
7 0.000042554190242
8 0.000286772517307
9 -0.000415937333362
10 -0.000657348893431
11 0.020051989557916
12 -0.029109639643170
13 -0.045976105200509
14 0.018587992038044
15 -0.026809510477588
16 -0.042271524836901
17 -0.035088214604682
18 0.050845502059850
19 0.080199113816674
20 0.002090057325708
21 -0.003034306247403
22 -0.004780915801567
23 -0.031652100257642
24 0.046074631948844
25 0.072481844809737
26 0.000131902060355
27 -0.000083910225495
28 -0.000047991834861
29 0.000350012121298
30 -0.000211888743771
31 0.000686617048788
32 0.000033288619124
33 -0.000026242787355
34 -0.000007045831769
35 -0.000003960841472
36 0.000041083292342
37 0.000061735971536
38 0.000009412345850
39 -0.000007019911832
40 -0.000002392434018
41 0.000001830803798
42 0.000008709360392
43 0.000020969436456
44 -0.000106077213365
45 0.000069592855869
46 0.000036484357496
47 -0.000067069900960
48 0.000124847785622
49 0.000088088496395
50 0.000000987537040
51 -0.000069224845146
52 -0.000060190134346
53 -0.000183582051024
54 0.000206624297527
55 0.000069022921187
56 0.000182257131053
57 -0.000113749421840
58 0.000011730617996
59 0.000018059191872
60 0.000249514457439
61 -0.000991044715606
62 -0.001286656566368
63 -0.001141786334354
64 0.001544881961082
65 0.001044826476622
66 0.000807027561433
67 -0.000215255949380
68 0.000681404451035
69 0.000098865350220
70 0.000000345343466
71 -0.000001326319936
72 -0.000000615586828
73 0.000001680528641
74 -0.000000552503384
75 -0.000000851730183
76 0.000000044844257
77 0.000000284069682
78 0.000000835995801
79 0.000000320925400
80 -0.000000927562684
81 0.000002008914899
82 -0.000001181770948
83 0.000000360141603
84 -0.000001111949815
85 0.000526391358183
86 -0.025893797198853
87 -0.000098546529402
88 0.008017639508237
89 -0.26654544905868
90 -0.085044458319492
91 0.28701790803407
92 0.003056519965311
93 0.000090737326943
94 -0.004667483135309
95 -0.018739693092235
96 0.010826670412843
97 0.008429326687655
98 0.000194187798571
99 -0.000429673418465
100 0.000235485619895
101 -0.001013077363766
102 -0.000488460912183
103 0.001541539214948
104 0.000314705405963
105 -0.000852190056050
106 0.000537484650087
107 -0.001556011154156
108 -0.000920793094473
109 0.001369439178239
110 -0.000365511817233
111 -0.000013883460470
112 0.000454256632252
113 -0.000806485057387
114 0.000019629435128
115 -0.001477431812570
116 0.001296870619335
117 -0.000001002818304
118 0.000867982587204
119 -0.000594974472582
120 -0.071883641383236
121 0.012071237664048
122 0.018511112065477
123 -0.004490359650372
124 0.000766296449288
125 0.002000584394903
126 -0.011619816217570
127 0.001072070456395
128 0.005281680915380
129 -0.001684710378664
130 0.000208173116096
131 0.001476537262568
132 0.001318884088371
133 -0.000483486399357
134 -0.000766192863394
135 -0.019243860156009
136 0.008380613392723
137 -0.006866749197803
138 -0.003159553926460
139 -0.000645121719247
140 0.003625326894411
141 -0.005720877964118
142 -0.002860677004830
143 0.008901683694022
144 0.001507354608401
145 0.000446445991422
146 -0.001953800599822
147 0.000837638575880
148 0.000092970707674
149 -0.000471787908924
150 -0.000303555146581
151 0.014745948481562
152 0.000056418000606
153 -0.004502646645151
154 0.013857611738649
155 0.32600630497638
156 0.34771792590266
157 0.000399716359991
158 -0.004075198924058
159 -0.005164167239087
160 -0.008004999882843
161 0.018531298046659
162 0.013656093389145
163 -0.000020120038561
164 0.000131413842273
165 -0.000111293803712
166 0.001384826836662
167 0.001750451167264
168 -0.000100724840666
169 0.000149643993028
170 0.000240455417831
171 -0.000390099410859
172 0.001855182242275
173 0.001848230886721
174 -0.000322658105370
175 -0.000227137993104
176 0.000558562823906
177 0.000458565385955
178 0.000166604714088
179 0.000969249204729
180 0.001081178139099
181 0.000138132881624
182 -0.001718639871104
183 -0.001696408164174
184 -0.000006860102804
185 0.040896909272352
186 -0.006898408911981
187 -0.010421814849029
188 -0.000884191769225
189 0.004548456750730
190 0.003316758409995
191 -0.001787337507868
192 0.011862889909437
193 0.008688905161381
194 0.000137063375662
195 0.001784381822340
196 -0.001921445198002
197 -0.001579793516399
198 -0.001066944624128
199 -0.000319377527238
200 0.011023571021096
201 -0.004780531726697
202 0.003661860635666
203 -0.000053975600137
204 0.003896718783383
205 0.004307915257209
206 0.000779780237572
207 0.007853414609978
208 0.009895513032949
209 -0.000108805146443
210 -0.002085896059051
211 0.002194701205493
212 -0.000725927102567
213 -0.000781229286771
214 -0.000114628545323
215 0.000288021295455
216 -0.014645868656216
217 -0.000058864024870
218 0.004664842570681
219 0.014422606471810
220 0.32532498844483
221 0.34512508109799
222 0.000386581269848
223 -0.004103450793825
224 -0.005085526356134
225 -0.007913078289452
226 0.018250099097647
227 0.013801365852481
228 0.000014558757482
229 -0.000128822061675
230 0.000114263304193
231 -0.001387407454941
232 -0.001732341633177
233 0.000108128748842
234 -0.000166855982130
235 -0.000229364502109
236 0.000396220484239
237 -0.001838593406923
238 -0.001844127974417
239 0.000332014942680
240 -0.000219728150372
241 0.000550485094064
242 0.000460695540805
243 0.000162065514079
244 0.000966629308948
245 0.001074932930052
246 0.000132730734402
247 -0.001705182563505
248 -0.001693020857754
249 -0.000010195052494
250 -0.011216517424913
251 0.004590837963352
252 -0.003846993557028
253 -0.000049426236538
254 0.003883120883421
255 0.004285313853373
256 0.000702512894757
257 0.007745952332567
258 0.009891955335670
259 0.000111558804746
260 0.002073804022971
261 -0.002185362827717
262 0.000716542072414
263 0.000780889479519
264 0.000112412661903
265 -0.039790359776736
266 0.006752982682603
267 0.010184229010213
268 -0.000852846444370
269 0.004519650140110
270 0.003311822030520
271 -0.001673732843684
272 0.011792978999177
273 0.008670965192057
274 -0.000125228359158
275 -0.001782195809354
276 0.001907424168513
277 0.001564652963762
278 0.001072811226684
279 0.000310522392863
280 -0.000515507063135
281 0.025823368966264
282 0.000100592017082
283 -0.008073395884580
284 -0.26359793213759
285 -0.085231298906805
286 0.28474022371415
287 0.003037494219577
288 0.000097997622230
289 -0.004596936710364
290 -0.018478792241782
291 0.010756640153227
292 0.008517481516003
293 -0.000193184857996
294 0.000432752520491
295 -0.000239567662495
296 0.001001397600465
297 0.000491551031325
298 -0.001524086521891
299 -0.000314974674601
300 0.000863394097555
301 -0.000548419422954
302 0.001525647041932
303 0.000924988741105
304 -0.001361150592129
305 -0.000371292608274
306 -0.000018131150936
307 0.000441928289971
308 -0.000795884826183
309 0.000019063600685
310 -0.001453712599711
311 0.001294026133169
312 0.000005261890917
313 0.000860803581178
314 -0.000596394773069
315 0.019527073847588
316 -0.008344467099835
317 0.006875270379542
318 -0.003117058938136
319 -0.000642668763084
320 0.003609468348860
321 -0.005572293743289
322 -0.002805112375733
323 0.008880665831405
324 -0.001493182562402
325 -0.000445932528128
326 0.001939115090530
327 -0.000822493370182
328 -0.000077011385535
329 0.000472088925094
330 0.070795859975051
331 -0.011873885512968
332 -0.018191664985406
333 -0.004440650699653
334 0.000739662203799
335 0.002006072708000
336 -0.011496855827426
337 0.000995023674156
338 0.005285050362987
339 0.001678616980666
340 -0.000215857708334
341 -0.001462759272332
342 -0.001299021767599
343 0.000458681709669
344 0.000772066290637
345 0.000809308869285
346 -0.040479085212314
347 -0.000159496157334
348 0.012568275136843
349 0.027057838737760
350 0.089927740971028
351 -0.11548557741292
352 0.000774632704845
353 -0.002237347529514
354 0.000007912400760
355 0.008842004085622
356 -0.003265519186533
357 0.018450367908137
358 0.000228501637283
359 0.000360009036930
360 -0.000588510674213
361 0.000617176794378
362 -0.000219454004162
363 0.000765588229300
364 0.000409496764737
365 0.000741415307057
366 -0.001150912071794
367 0.001306753121075
368 0.000410558403972
369 0.000333401462358
370 0.000262236825429
371 -0.000092659429745
372 0.000085657810641
373 -0.000354638194165
374 -0.000246658745751
375 -0.000109483219909
376 0.000002810573448
377 0.000370974415952
378 -0.000005438792529
379 0.000725547246678
380 -0.11136667932997
381 0.018739721256810
382 0.028613302322927
383 0.002341956810857
384 -0.000881273852146
385 0.001565443260011
386 0.006106684906807
387 -0.002221365425612
388 0.002615932530601
389 -0.000408860257609
390 0.000279279555569
391 0.000129580702040
392 0.000501199872250
393 -0.000701363508480
394 0.000195406826311
395 -0.030005752975937
396 0.012898827139314
397 -0.010795055706481
398 0.000110498912492
399 0.001278738997489
400 -0.000812144096970
401 -0.001448518123050
402 0.004371053314405
403 -0.004145488893102
404 0.000072814665820
405 -0.000657456781257
406 0.000584642115437
407 0.000192943437239
408 -0.000354418743367
409 0.000062637731902
410 -0.000807236543962
411 0.040471781976308
412 0.000160231808585
413 -0.012579186933794
414 0.023143324633034
415 0.086007316772331
416 -0.11563402956344
417 0.000840902064429
418 -0.002168321864010
419 0.000013465459638
420 0.008743501072600
421 -0.003389669451421
422 0.018435354274952
423 -0.000224333723962
424 -0.000366354590678
425 0.000590688314641
426 -0.000617350595649
427 0.000241604785901
428 -0.000742786370644
429 -0.000401187067134
430 -0.000754179366846
431 0.001155366433980
432 -0.001305638765955
433 -0.000383114239732
434 -0.000302651480717
435 0.000256522605544
436 -0.000099412652018
437 0.000083684048656
438 -0.000333447008016
439 -0.000223717142615
440 -0.000116935753847
441 -0.000010714182241
442 0.000357093211256
443 0.000004661820991
444 0.000726339269053
445 0.030026332038282
446 -0.012932860103805
447 0.010777109358842
448 0.000063725290628
449 0.001233966630859
450 -0.000813686703531
451 -0.001584847250446
452 0.004238097039281
453 -0.004153315975994
454 -0.000048328129527
455 0.000633023197838
456 -0.000584695068311
457 -0.000193811634587
458 0.000345388242255
459 -0.000071724293311
460 0.11112598540808
461 -0.018645315583305
462 -0.028519255119511
463 0.002308850511483
464 -0.000903320642811
465 0.001559093076483
466 0.006021949166783
467 -0.002292091834245
468 0.002613662597424
469 0.000396729326625
470 -0.000265579861072
471 -0.000131149465553
472 -0.000496023757101
473 0.000690072315562
474 -0.000203312276185
 Sym=     27.1
 Ene=       0.0000
 Spin= Alpha
 Occup=    1.963519
1 0.000007145935672
2 0.000021005666650
3 0.000242152171849
4 -0.000506233335723
5 -0.000141530188510
6 0.000031378068173
7 -0.000042746102069
8 -0.000000415389170
9 -0.000003349780663
10 -0.000000137915988
11 -0.000007564232492
12 -0.000224704946954
13 -0.000003366923606
14 -0.000338621953354
15 0.000055025513071
16 -0.000198895733543
17 0.000230951656117
18 0.000199065209154
19 0.000138449194847
20 -0.000007191758674
21 -0.000020681881754
22 -0.000002811616777
23 0.000030976684634
24 0.000438131441141
25 -0.000068389342389
26 -0.000033793951078
27 0.000046136811835
28 -0.000012342860757
29 0.000462999250630
30 -0.000549863350551
31 0.000561667866733
32 -0.000006310563257
33 -0.000000520218810
34 0.000006830782066
35 -0.000020605591315
36 0.000006356663844
37 0.000011582624926
38 -0.000002718030302
39 0.000000249691239
40 0.000002468339063
41 -0.000003044989069
42 -0.000002450556837
43 0.000008463677380
44 0.000019343163921
45 -0.000006185713978
46 -0.000013157449942
47 -0.000034683695278
48 0.000075553475651
49 -0.000110622458424
50 0.000019180451694
51 -0.000011849447982
52 0.000007692649549
53 -0.000117290976826
54 -0.000092039025644
55 -0.000109020625565
56 0.000091557700530
57 0.000107936728355
58 0.000098699853174
59 -0.000018943301925
60 0.000546453201540
61 -0.000326232685241
62 0.000213426785231
63 -0.003360510696560
64 -0.002659020952132
65 -0.003144506816091
66 0.002627366793461
67 0.003096708028540
68 0.002858164736093
69 -0.000554481717427
70 -0.000002326356332
71 -0.000002403161474
72 -0.000002421222660
73 0.000000280944972
74 -0.000001109625879
75 0.000000332936120
76 0.000000654223522
77 0.000000619355401
78 0.000000026639282
79 0.000002027398861
80 0.000002059125504
81 0.000002194042963
82 -0.000000913473308
83 0.000000657766870
84 -0.000000823607910
85 0.000005977856889
86 -0.000228620438189
87 0.000011710310702
88 -0.000420564240302
89 -0.28118871879875
90 -0.011659027997398
91 0.25867463969743
92 0.005654437571992
93 0.000175354009934
94 -0.005157693722026
95 -0.019468308349833
96 -0.000934310935998
97 0.018038560724690
98 -0.000111749302411
99 -0.000097704317538
100 0.000209453619949
101 -0.001396884766741
102 -0.000069982501693
103 0.001280321959483
104 -0.000780130253826
105 -0.000112495706502
106 0.000892625960328
107 -0.001530837136109
108 -0.000161921017109
109 0.001412217236003
110 -0.000292541188929
111 -0.000076302075460
112 0.000535009405424
113 -0.000876019524180
114 0.000251394637761
115 -0.001544817222227
116 0.001268504714979
117 -0.000149024661230
118 0.000827026782749
119 -0.000100806240473
120 -0.000852472308379
121 0.000645702672047
122 0.000216069194433
123 -0.003616159196764
124 -0.000137914514509
125 0.003308877037977
126 -0.006571180647472
127 -0.000357778241152
128 0.006159008411671
129 -0.001540172064538
130 0.000063413915203
131 0.001476758149334
132 0.000838669043860
133 -0.000109027335958
134 -0.000857097088755
135 -0.000218290352389
136 0.000212335426197
137 0.000081136109159
138 -0.003075317299771
139 -0.000124547156639
140 0.002834750909217
141 -0.009764743731243
142 -0.000430611690912
143 0.008942399373187
144 0.001534731849168
145 0.000072071721135
146 -0.001606803570303
147 0.001017666838878
148 0.000194541148174
149 -0.000861119890023
150 -0.000000596894675
151 0.000070840289057
152 0.000003887670967
153 0.000062139475077
154 0.023073316693322
155 -0.26846064321503
156 -0.26800324463449
157 -0.000450592228815
158 0.005384863357331
159 0.005370787726222
160 0.001560354626116
161 -0.018655483320215
162 -0.018649891464425
163 0.000197111187226
164 -0.000331507231232
165 0.000134396044006
166 -0.001307950167838
167 -0.001328087209662
168 -0.000114217591487
169 0.000213383837663
170 -0.001024334639855
171 0.000810950802191
172 -0.001385554238085
173 -0.001464591288968
174 -0.000129579583331
175 0.000163218990210
176 -0.000386253140844
177 -0.000431134103841
178 0.000088814423734
179 -0.000863655502834
180 -0.000827301652255
181 -0.000307795678132
182 0.001381868470504
183 0.001405728750419
184 -0.000224346605218
185 -0.000055710657139
186 -0.000001935478898
187 0.000177516122124
188 0.000300605133505
189 -0.003449105330191
190 -0.003435799591036
191 0.000537199568278
192 -0.006310611164500
193 -0.006316970548391
194 -0.000134113048497
195 -0.001388766996278
196 0.001522880044775
197 0.000959793873639
198 0.000812809870272
199 0.000080754515298
200 -0.000007589195699
201 -0.000001892548062
202 -0.000127202417654
203 0.000250733929560
204 -0.002937628108598
205 -0.002931260933728
206 0.000815736951015
207 -0.009315187147339
208 -0.009303945313146
209 -0.000132032264671
210 0.001680253611654
211 -0.001548221346984
212 0.000798727592636
213 0.000958833639282
214 0.000073445382279
215 -0.000000961830946
216 0.000136054426284
217 0.000002967889314
218 -0.000119920603495
219 0.021732540268907
220 -0.26825444059144
221 -0.26749375016150
222 -0.000431801291372
223 0.005357931425282
224 0.005382228801037
225 0.001636887302356
226 -0.018773022435816
227 -0.018457314917976
228 -0.000186641827906
229 0.000325985215481
230 -0.000139343387575
231 0.001305273180268
232 0.001328988153287
233 0.000105459377399
234 -0.000206235591799
235 0.001020770722999
236 -0.000814535131199
237 0.001392604367985
238 0.001455530802822
239 0.000108692563443
240 0.000158454970734
241 -0.000381413141031
242 -0.000433980987051
243 0.000091523077969
244 -0.000864659231037
245 -0.000826135715630
246 -0.000304112729528
247 0.001376378657552
248 0.001408382308423
249 -0.000215268317066
250 -0.000061959232269
251 -0.000062684173166
252 0.000059768201729
253 0.000236529888829
254 -0.002938608333909
255 -0.002921708020360
256 0.000731208057249
257 -0.009324676395978
258 -0.009278592703860
259 0.000124244799412
260 -0.001674583749182
261 0.001550338949770
262 -0.000807096551392
263 -0.000949884672874
264 -0.000062773503698
265 0.000439289223631
266 0.000085907504915
267 -0.000194205369155
268 0.000294369537275
269 -0.003453738489936
270 -0.003421221693331
271 0.000570341630974
272 -0.006356117645155
273 -0.006250376827344
274 0.000128068406671
275 0.001389233884056
276 -0.001517302290726
277 -0.000962983849928
278 -0.000807680917738
279 -0.000085686015512
280 -0.000008490726906
281 0.000337463843941
282 -0.000001900194355
283 0.000093286985466
284 -0.27940195237247
285 -0.012931566030782
286 0.25837455431521
287 0.005594700669755
288 0.000216291901437
289 -0.005175657448550
290 -0.019452784640201
291 -0.000753421814068
292 0.017882585411972
293 0.000106740923088
294 0.000106629956230
295 -0.000213370879318
296 0.001387696694096
297 0.000078995952836
298 -0.001278526492417
299 0.000776910647475
300 0.000116616200203
301 -0.000893526847678
302 0.001538685213992
303 0.000161427389400
304 -0.001390190227807
305 -0.000299541495924
306 -0.000082293520101
307 0.000526591642907
308 -0.000871417420081
309 0.000255317067311
310 -0.001530577588849
311 0.001273294508262
312 -0.000144908724279
313 0.000824080762895
314 -0.000107268503981
315 0.000547875838887
316 -0.000258645198018
317 -0.000159998211414
318 -0.003049558864188
319 -0.000131797230000
320 0.002836659682647
321 -0.009687451496243
322 -0.000462621106197
323 0.008964856923832
324 -0.001526894355599
325 -0.000077647142486
326 0.001604541498085
327 -0.001015288737463
328 -0.000183178139749
329 0.000856456173913
330 0.000862288401288
331 -0.000284993006288
332 -0.000133364601885
333 -0.003597102690299
334 -0.000147938855777
335 0.003301722945228
336 -0.006603117866615
337 -0.000296988724922
338 0.006079200734341
339 0.001537900040791
340 -0.000069336710835
341 -0.001468563329956
342 -0.000838444495688
343 0.000101989514661
344 0.000850808738624
345 -0.000003558679668
346 0.000049102186061
347 0.000003644910515
348 -0.000133095597170
349 0.25897995951338
350 0.28454323846928
351 0.009484557601815
352 -0.005178528742542
353 -0.005686800116742
354 -0.000189847252387
355 0.017976497813731
356 0.019727201045562
357 0.000527930519441
358 -0.000305173699731
359 0.000226286216263
360 0.000078887483469
361 -0.000077598785697
362 0.001267019221579
363 0.001405636409164
364 -0.000993371110213
365 0.000911371293542
366 0.000081999816671
367 -0.000151395412823
368 0.001346385612749
369 0.001523288537113
370 0.000533952688069
371 0.000255668428389
372 0.000066564670447
373 -0.001558334492795
374 -0.001253534649224
375 0.000164407540559
376 0.000841961788421
377 0.000910519457877
378 -0.000253713417371
379 -0.000067748692583
380 -0.000086254367179
381 0.000109678104367
382 0.000161954284267
383 0.003322677100462
384 0.003644999928128
385 0.000123585781177
386 0.006102630885816
387 0.006745214669570
388 0.000198012769924
389 -0.001420000218456
390 0.001476714501937
391 -0.000056714283480
392 -0.000124457128390
393 -0.000916990877887
394 -0.000948746112358
395 0.000432563323478
396 -0.000046287074894
397 -0.000157761225970
398 0.002848772669275
399 0.003107857973931
400 0.000096194891776
401 0.008985165472877
402 0.009817947520497
403 0.000303854242947
404 0.001678461911615
405 -0.001627679796919
406 -0.000050782114697
407 0.000201853596554
408 -0.000788200857882
409 -0.000930278593197
410 0.000000329803015
411 -0.000002226106277
412 0.000008062984257
413 -0.000362069462852
414 0.25717059187683
415 0.28500453306654
416 0.008036101677706
417 -0.005117622070695
418 -0.005718237849996
419 -0.000127593965149
420 0.017930919890011
421 0.019660486418436
422 0.000772015580537
423 0.000300721567036
424 -0.000231517415443
425 -0.000069204151593
426 0.000068311258837
427 -0.001260126662431
428 -0.001406715099541
429 0.000992172869627
430 -0.000909895858498
431 -0.000082277011130
432 0.000162359180835
433 -0.001363734596277
434 -0.001500326712187
435 0.000544204369646
436 0.000239274707375
437 0.000058807372724
438 -0.001569158081230
439 -0.001231479251468
440 0.000169556345918
441 0.000839031302722
442 0.000910458544876
443 -0.000248454715711
444 -0.000060352514079
445 0.000150082698839
446 0.000011812167159
447 0.000071425653488
448 0.002815714990716
449 0.003123688433679
450 0.000089927123858
451 0.008875009530796
452 0.009884181832922
453 0.000294699642084
454 -0.001670373796875
455 0.001624212345695
456 0.000046161451180
457 -0.000225552278002
458 0.000784467550418
459 0.000929439885694
460 -0.000140122698518
461 0.000423930270556
462 -0.000016162248332
463 0.003300168320812
464 0.003650439131405
465 0.000108674716710
466 0.006143088387778
467 0.006679872949466
468 0.000280182786250
469 0.001418234673163
470 -0.001469157209103
471 0.000050922535940
472 0.000138701433834
473 0.000917864206425
474 0.000945193162699
 Sym=     28.1
 Ene=       0.0000
 Spin= Alpha
 Occup=    1.961765
1 0.000020251968815
2 0.000059805047685
3 0.000622498771835
4 -0.000928638826548
5 -0.000384771087398
6 0.000085928863202
7 -0.000133604708332
8 -0.000000435414436
9 0.000000582300808
10 -0.000000732179873
11 0.000009599663717
12 0.000000055077664
13 -0.000004336043606
14 -0.000023340322189
15 0.000112350081602
16 -0.000173956509378
17 -0.000037320715831
18 -0.000032397593835
19 0.000072443888545
20 0.000006908321933
21 -0.000004118249846
22 0.000003248088268
23 -0.000103604048695
24 0.000080997377950
25 -0.000079022645795
26 0.000092292286629
27 0.000010020500109
28 -0.000102312786738
29 0.001210809641035
30 -0.001307666291542
31 0.001221239023035
32 0.000021731037849
33 -0.000018244708054
34 -0.000003486329795
35 -0.000019250842622
36 0.000027718635186
37 -0.000027386158387
38 0.000005986943284
39 -0.000003931095008
40 -0.000002055848277
41 0.000003469884321
42 -0.000001704766675
43 0.000001334767489
44 -0.000010327184615
45 0.000011141898094
46 -0.000000814713479
47 -0.000054827615235
48 0.000053906617282
49 -0.000044870398622
50 0.000000551971691
51 -0.000000472804859
52 0.000000326720849
53 -0.000000214139612
54 0.000000087610031
55 -0.000000014109634
56 -0.000000526408122
57 0.000000546724252
58 -0.000000424232383
59 -0.000000054481669
60 0.000011041944496
61 -0.000008574783041
62 0.000005304303484
63 -0.000003512870630
64 -0.000001108344551
65 0.000002497400054
66 -0.000011301452468
67 0.000012612623214
68 -0.000009613869952
69 -0.000005013749821
70 -0.000070364153642
71 -0.000040114721824
72 -0.000030957081115
73 0.000290322165304
74 0.000287572866493
75 -0.000300852952648
76 0.000284509992982
77 -0.000278661483363
78 -0.000307653946059
79 0.000069844792416
80 0.000053758296393
81 0.000000621535501
82 0.000031050871409
83 -0.000011955875072
84 0.000014128533815
85 -0.000000607851191
86 0.000073130040835
87 0.000005934119583
88 -0.000362156078712
89 -0.28925879965682
90 -0.010077647639848
91 0.26431193786206
92 0.004728429833810
93 0.000147009331407
94 -0.004301242731031
95 -0.016856154002046
96 -0.000792858208347
97 0.015729944694583
98 0.000022398110086
99 -0.000093727443949
100 0.000071329333863
101 -0.001501278067251
102 -0.000055419731349
103 0.001355762117036
104 -0.000383784950806
105 -0.000152447534699
106 0.000536232485505
107 -0.002312515977044
108 -0.000130919793883
109 0.002074498129252
110 -0.000284935234509
111 -0.000072263911862
112 0.000554530148524
113 -0.000851027085371
114 0.000061156933949
115 -0.001524504254823
116 0.001233307817500
117 0.000035795277598
118 0.000780523990219
119 -0.000100132791476
120 0.001289275843023
121 -0.000075867123803
122 -0.000390591915600
123 -0.003417015112218
124 -0.000149951179066
125 0.003174338806327
126 -0.008731215492278
127 -0.000419368627669
128 0.008131412393454
129 -0.001706035561646
130 0.000067881625359
131 0.001638153936287
132 0.000948626311862
133 -0.000117343057723
134 -0.000962965454351
135 -0.000334929454830
136 0.000120078831087
137 0.000057839983342
138 -0.003430075493514
139 -0.000117151754375
140 0.003148863948205
141 -0.007781252551139
142 -0.000267858482189
143 0.007065904062719
144 0.001754702972037
145 0.000031742175209
146 -0.001786445147246
147 0.000632380047097
148 0.000198804729173
149 -0.000500487357447
150 -0.000014432199509
151 0.000120448562530
152 0.000000564035317
153 -0.000452615484618
154 -0.021692869006236
155 0.27721388603563
156 0.27698558398465
157 0.000350157459054
158 -0.004513797880486
159 -0.004526912016141
160 -0.001618713768187
161 0.016361465251856
162 0.016225846803606
163 -0.000200343003661
164 0.000202041073638
165 -0.000001698069977
166 0.001414471869089
167 0.001431267330236
168 0.000112140104810
169 -0.000326695269561
170 0.000742922769636
171 -0.000416227500075
172 0.002131307971849
173 0.002203432398120
174 0.000183955846754
175 -0.000153534392061
176 0.000426686145702
177 0.000434226111703
178 0.000088819611684
179 0.000806962994018
180 0.000805012886494
181 0.000117168390835
182 -0.001379422530127
183 -0.001387588348518
184 0.000208006891461
185 0.001581842243293
186 -0.000201050744886
187 -0.000383534602911
188 -0.000296678122827
189 0.003326549000214
190 0.003267291793893
191 -0.000762960659757
192 0.008525460039566
193 0.008350049342123
194 0.000145099630015
195 0.001551229822855
196 -0.001696329452870
197 -0.001095472486791
198 -0.000917985351885
199 -0.000104672618293
200 0.000809138889558
201 -0.000096997647917
202 -0.000362310945406
203 -0.000277274048049
204 0.003275813613247
205 0.003308691588522
206 -0.000592508500609
207 0.007383014843782
208 0.007477042314183
209 0.000065933627654
210 -0.001839593649375
211 0.001773660021721
212 -0.000418130466565
213 -0.000592246727203
214 -0.000049680171661
215 -0.000003660601405
216 0.000067957512763
217 0.000002128549347
218 -0.000290815694729
219 0.021596421689919
220 -0.27766915382847
221 -0.27692433566167
222 -0.000343284659507
223 0.004513409081289
224 0.004534621833721
225 0.001455603566560
226 -0.016455873986883
227 -0.016166201321071
228 -0.000196589551468
229 0.000200359954397
230 -0.000003770402929
231 0.001417242889306
232 0.001431211288141
233 0.000111429398233
234 -0.000316171037021
235 0.000738085514441
236 -0.000421914477420
237 0.002145023332327
238 0.002193829331056
239 0.000171496755512
240 0.000148775147515
241 -0.000422185980271
242 -0.000438691880619
243 -0.000086358008770
244 -0.000810506768157
245 -0.000804110928587
246 -0.000113244797154
247 0.001376928698776
248 0.001392677848331
249 -0.000205365972838
250 0.000259820490968
251 -0.000083089211836
252 -0.000130869520320
253 0.000263426443319
254 -0.003295691539160
255 -0.003295146773856
256 0.000572590673852
257 -0.007430318666867
258 -0.007437382146203
259 0.000066191480810
260 -0.001841549079329
261 0.001775357598519
262 -0.000423694564992
263 -0.000587882469850
264 -0.000035570705950
265 0.001020756045499
266 -0.000041935466682
267 -0.000338547945120
268 0.000283713806677
269 -0.003324916684043
270 -0.003273766111018
271 0.000751855646512
272 -0.008521008152346
273 -0.008374907669340
274 0.000143202931645
275 0.001553386576218
276 -0.001696589507863
277 -0.001095623383662
278 -0.000921079381340
279 -0.000101174999514
280 -0.000009165142456
281 0.000103783131483
282 0.000003120237824
283 -0.000443885894261
284 0.28834183676460
285 0.010346570798319
286 -0.26636585390010
287 -0.004710195459100
288 -0.000164071984770
289 0.004339668161330
290 0.016904453146215
291 0.000929482850812
292 -0.015729122488806
293 0.000024837324847
294 -0.000099691386009
295 0.000074854061161
296 -0.001491734491121
297 -0.000055343345027
298 0.001371794385307
299 -0.000375718496191
300 -0.000167811901257
301 0.000543530397448
302 -0.002298098153823
303 -0.000131636469321
304 0.002093735409009
305 0.000299709887934
306 0.000078060141218
307 -0.000544259366091
308 0.000849402455724
309 -0.000064163904485
310 0.001514920119738
311 -0.001251505465494
312 -0.000040564764774
313 -0.000784719555756
314 0.000103586059444
315 0.000789993608385
316 -0.000088943972212
317 -0.000309933912494
318 0.003442346097250
319 0.000142409525266
320 -0.003148616174956
321 0.007783828545351
322 0.000299549333685
323 -0.007078564135678
324 0.001757431048713
325 0.000034347790011
326 -0.001791778838724
327 0.000634744575345
328 0.000195475884852
329 -0.000498347951680
330 0.001158385167867
331 -0.000081072422689
332 -0.000250930047143
333 0.003409961767289
334 0.000150374889811
335 -0.003192015589522
336 0.008717942058857
337 0.000409118902325
338 -0.008197480409929
339 -0.001709822398899
340 0.000067410924503
341 0.001642411474396
342 0.000948440161685
343 -0.000099254748355
344 -0.000969305534016
345 -0.000010855104669
346 0.000108362158073
347 0.000001065074037
348 -0.000396168837558
349 -0.26413592810596
350 -0.28901566712342
351 -0.007439155726335
352 0.004296430101132
353 0.004725175645268
354 0.000122741936907
355 -0.015558435451850
356 -0.016993197349612
357 -0.000755728964917
358 0.000174287778991
359 -0.000100172588749
360 -0.000074115190243
361 0.000051742444441
362 -0.001356734599856
363 -0.001490793794094
364 0.000698214033293
365 -0.000566804687684
366 -0.000131409345609
367 0.000130988889065
368 -0.002055837886351
369 -0.002271268732570
370 -0.000556819898070
371 -0.000277667564790
372 -0.000059637158895
373 0.001527391692431
374 0.001226976863823
375 0.000014403878085
376 -0.000780339406446
377 -0.000854446733812
378 0.000065607766680
379 0.000074577268126
380 0.000989602627008
381 -0.000057328423599
382 -0.000220244883694
383 -0.003161940559932
384 -0.003423657023459
385 -0.000114915555177
386 -0.008110860708077
387 -0.008742624492027
388 -0.000311693815379
389 0.001564913312164
390 -0.001619112172586
391 0.000054198860421
392 0.000122594096749
393 0.001030097548443
394 0.001051571766703
395 0.001184172117257
396 -0.000220246175150
397 -0.000435619417644
398 -0.003112279310173
399 -0.003457925014145
400 -0.000112140263323
401 -0.007026628164064
402 -0.007798042216957
403 -0.000214486806590
404 -0.001818772206011
405 0.001798596363817
406 0.000020175842194
407 -0.000218499507623
408 0.000417074064163
409 0.000526808767734
410 -0.000003704392048
411 0.000091662027854
412 0.000004694006806
413 -0.000362494975956
414 0.26170461181622
415 0.29182038327405
416 0.006898280300198
417 -0.004256658548477
418 -0.004772207769460
419 -0.000096328792604
420 0.015575179916468
421 0.017015310483864
422 0.000640427159322
423 0.000168735466621
424 -0.000104696733463
425 -0.000064038733158
426 0.000054659715764
427 -0.001336336032703
428 -0.001512880605855
429 0.000684825540996
430 -0.000575901814896
431 -0.000108923726100
432 0.000140432849968
433 -0.002022962193315
434 -0.002304467976321
435 0.000577612966944
436 0.000251937044370
437 0.000052608258174
438 -0.001550604967623
439 -0.001199285425027
440 -0.000009331313025
441 0.000775655852361
442 0.000861276410669
443 -0.000061250071849
444 -0.000069291903536
445 -0.000313561111703
446 0.000113118891683
447 0.000021027005783
448 0.003117695793265
449 0.003461653001734
450 0.000080962229166
451 0.006996303601373
452 0.007835483658079
453 0.000174669725851
454 -0.001817878042819
455 0.001801604864749
456 0.000016273178070
457 -0.000233345559578
458 0.000418058179595
459 0.000525726342793
460 0.001559441006134
461 -0.000150999309235
462 -0.000477249766487
463 0.003145859851450
464 0.003443984633611
465 0.000121335551397
466 0.008064486155553
467 0.008814072634811
468 0.000332517387141
469 0.001563674812338
470 -0.001619637200925
471 0.000055962388586
472 0.000149645447045
473 0.001026473991167
474 0.001059753142622
 Sym=     29.1
 Ene=       0.0000
 Spin= Alpha
 Occup=    1.961528
1 0.003674658658326
2 0.010890882547982
3 0.10976303895019
4 -0.14588280212245
5 -0.066214971277047
6 0.014890939169016
7 -0.038819208438568
8 0.000000020020234
9 0.000000072477116
10 0.000000048128520
11 -0.000002951115223
12 -0.000007048303422
13 -0.000004948820854
14 0.000025560911239
15 0.000072175989220
16 0.000050795075978
17 -0.000007953558801
18 -0.000023149676126
19 -0.000016811118248
20 -0.000000431420587
21 -0.000001187324337
22 -0.000000796566436
23 -0.000004865474090
24 -0.000015882069626
25 -0.000010380020777
26 -0.000320310854235
27 0.001814446933637
28 -0.001494136079402
29 0.020206866944171
30 -0.022132377607090
31 0.020907540720918
32 0.000037878406203
33 -0.000359234930266
34 0.000321356524063
35 -0.004088805462900
36 0.004493667007735
37 -0.004225882589790
38 0.000008968081558
39 -0.000086412093274
40 0.000077444011717
41 -0.000982749083951
42 0.001081562268494
43 -0.001016388727368
44 -0.000048514534835
45 0.000629849105008
46 -0.000581334570173
47 0.007102496010302
48 -0.007762687407150
49 0.007311062962720
50 -0.000000032399142
51 0.000000001826774
52 -0.000000008317285
53 0.000000055040290
54 0.000000123394386
55 0.000000186351796
56 -0.000000011572280
57 -0.000000125845261
58 -0.000000175192987
59 0.000000027657636
60 -0.000001638540987
61 0.000001064363852
62 -0.000000384667302
63 0.000008196313660
64 0.000007878338232
65 0.000010166362948
66 -0.000005997980242
67 -0.000009306332187
68 -0.000009650277606
69 0.000001820692814
70 -0.000653151566574
71 -0.000658307944673
72 -0.000660035269214
73 -0.000123211028576
74 -0.000090991982694
75 0.000115074625211
76 0.000003958249364
77 0.000098184199737
78 -0.000007099776001
79 0.000572152468788
80 0.000575186721851
81 0.000584244519424
82 0.000004214800268
83 -0.000009649371731
84 0.000010916130610
85 -0.001344981415757
86 0.007584469803223
87 0.000173687957345
88 -0.072291667033429
89 -0.006312451138230
90 0.31526086469978
91 0.002773593605220
92 0.000089171658275
93 -0.005657675541620
94 -0.000065009261672
95 -0.000666943624326
96 -0.027550369169001
97 -0.002127921908608
98 -0.000923545117707
99 0.001612615472406
100 -0.000689070354699
101 -0.000237077673727
102 0.001666728896193
103 -0.000093104286609
104 0.000289254365282
105 -0.000707653023505
106 0.000418398658223
107 -0.000480464348926
108 0.001193277845864
109 -0.000589724433065
110 0.000101737353644
111 0.000477259219415
112 0.000067983711163
113 -0.000200014346376
114 -0.000416130585535
115 -0.000022973285857
116 0.000063519363217
117 -0.000224179848965
118 -0.000068236433857
119 0.001388775462499
120 0.18530181814226
121 -0.023275815974842
122 -0.058249621608354
123 0.003340245877149
124 -0.000838361694389
125 0.003560135984706
126 0.009596628275759
127 -0.001147065075816
128 0.010299177322976
129 0.000484140285143
130 -0.001167843691342
131 0.000683703406199
132 -0.000591242766101
133 0.001763842506708
134 -0.000644121816375
135 0.14980636937163
136 -0.013792986988421
137 -0.047403678364784
138 -0.002948587290139
139 0.000427499826118
140 -0.003234617763220
141 -0.009780587015827
142 0.001616373400853
143 -0.010678327402115
144 0.000576350212618
145 -0.001444369852311
146 0.000868019639692
147 0.000170811421288
148 0.001768189760780
149 0.000161611943260
150 -0.001345000904204
151 0.007586620886087
152 0.000174135947968
153 -0.072335860699053
154 0.31475743522362
155 0.020015963835321
156 0.004598600529354
157 -0.005646470655654
158 -0.000384423811533
159 -0.000077061895027
160 -0.027421050951045
161 -0.003452221826015
162 0.000987073572155
163 0.001616758956395
164 -0.000821061128435
165 -0.000795697827960
166 0.000058694448241
167 0.000316286092681
168 -0.001657466620914
169 -0.000653950093004
170 0.000278934618212
171 0.000375015474792
172 -0.000599678161815
173 0.000606268211952
174 -0.001159853497296
175 0.000485648679324
176 0.000025206431546
177 -0.000090852916762
178 -0.000342494818939
179 -0.000007763313258
180 0.000317883828413
181 -0.000309071257151
182 -0.000026054663386
183 -0.000195991849712
184 -0.001369442663438
185 0.18541575582355
186 -0.023264463120636
187 -0.058290256852834
188 -0.001042344882051
189 0.003362631403586
190 -0.003489456706876
191 -0.001740605842308
192 0.009793203930268
193 -0.010046911032804
194 -0.001098800129038
195 0.000483091823603
196 0.000615708305435
197 -0.000729686088331
198 0.000726559663238
199 -0.001728535725357
200 0.14977686662581
201 -0.013799408800502
202 -0.047385349696121
203 0.000611820073691
204 -0.003064374440621
205 0.003092837496075
206 0.002226785858228
207 -0.010112015117673
208 0.010254064418174
209 -0.001453591077521
210 0.000736248048177
211 0.000717343029344
212 0.000008108769752
213 -0.000067088203569
214 -0.001782905816031
215 -0.001345891675840
216 0.007588436853350
217 0.000174420933277
218 -0.072330729137315
219 -0.31488043457421
220 -0.018925343125026
221 -0.003566608286761
222 0.005648294563281
223 0.000349001997534
224 0.000050443445447
225 0.027431435342755
226 0.003445760029231
227 -0.000960997040578
228 0.001618902710257
229 -0.000825945023918
230 -0.000792957686339
231 0.000045821683918
232 0.000304617120595
233 -0.001658496252043
234 -0.000651467547385
235 0.000273578636607
236 0.000377888910778
237 -0.000616504441424
238 0.000584646960269
239 -0.001162318969667
240 -0.000486758038577
241 -0.000023601497000
242 0.000092182277502
243 0.000344716292211
244 0.000013791384846
245 -0.000311838754393
246 0.000308338145501
247 0.000017873346152
248 0.000188163251104
249 0.001371088702205
250 0.14974030856182
251 -0.013810943664409
252 -0.047369467073317
253 -0.000613916916080
254 0.003065439450872
255 -0.003089541156578
256 -0.002235658199626
257 0.010110757878707
258 -0.010247725728869
259 -0.001453889946905
260 0.000733114281969
261 0.000720775664936
262 0.000009255344608
263 -0.000063814745181
264 -0.001781919383958
265 0.18548984601932
266 -0.023262695190351
267 -0.058310453731154
268 0.001043876634763
269 -0.003355524664089
270 0.003498913848427
271 0.001747715825708
272 -0.009783158916055
273 0.010064341276212
274 -0.001098670603082
275 0.000481074803521
276 0.000617595799561
277 -0.000728948913878
278 0.000729224775145
279 -0.001728946796773
280 -0.001346921753496
281 0.007587391753280
282 0.000174452516302
283 -0.072276446106901
284 0.007464156037268
285 -0.31529103301989
286 -0.003665258893105
287 -0.000130421327350
288 0.005654205803588
289 0.000079496134351
290 0.000630917200366
291 0.027573289329438
292 0.002068902430777
293 -0.000913985202160
294 0.001612442717963
295 -0.000698457515803
296 -0.000252262174605
297 0.001667137039046
298 -0.000083007519694
299 0.000294552512780
300 -0.000709154323624
301 0.000414601810844
302 -0.000494898443100
303 0.001194683715919
304 -0.000564438608682
305 -0.000101048058076
306 -0.000476583156218
307 -0.000069129743669
308 0.000206817844287
309 0.000406669009189
310 0.000031110643620
311 -0.000071247648176
312 0.000232734391353
313 0.000061636640046
314 -0.001389608798416
315 0.14967690687545
316 -0.013820229403645
317 -0.047350480894896
318 0.002961342759903
319 -0.000432688648005
320 0.003216345235441
321 0.009820575976497
322 -0.001639063955669
323 0.010620729448058
324 0.000586749929174
325 -0.001444417719592
326 0.000857667790418
327 0.000170583388661
328 0.001767068156433
329 0.000155540511052
330 0.18549316051795
331 -0.023266158104020
332 -0.058305101746794
333 -0.003350411834611
334 0.000843972226706
335 -0.003556964102741
336 -0.009637940591396
337 0.001168641276751
338 -0.010280920405251
339 0.000494485173469
340 -0.001167079882952
341 0.000672594709484
342 -0.000595103374862
343 0.001766362930270
344 -0.000645742240574
345 -0.001346953145280
346 0.007590022850320
347 0.000174394315532
348 -0.072241397279669
349 -0.016987044436276
350 0.007586440034991
351 0.31478577134862
352 0.000324552659527
353 -0.000142250358388
354 -0.005644971414870
355 0.003243544025736
356 -0.001959733410077
357 -0.027382811764022
358 -0.000689288548234
359 -0.000945865169654
360 0.001635153717888
361 -0.001652703403615
362 0.000050744638585
363 -0.000181087717090
364 0.000378557015960
365 0.000236702168302
366 -0.000615259184262
367 -0.001139320753679
368 0.000675375409007
369 -0.000606544893680
370 -0.000049624887575
371 0.000054909147683
372 0.000509696509938
373 -0.000064825182167
374 0.000160156994649
375 -0.000238544849386
376 0.000131403955363
377 -0.000233825346732
378 -0.000445284777083
379 -0.001365455637400
380 0.18552332271365
381 -0.023302993942318
382 -0.058310178246581
383 -0.003530010315098
384 0.003283566230896
385 -0.001154631059603
386 -0.010257093122573
387 0.009499354203332
388 -0.002063360631111
389 0.000633152866604
390 0.000422952816629
391 -0.001056105683232
392 -0.001700362006483
393 0.000818683873208
394 -0.000752030264972
395 0.14956473054320
396 -0.013780218955547
397 -0.047331563217074
398 0.003205294529878
399 -0.002918690718714
400 0.000711531273784
401 0.010577038667800
402 -0.009668125488753
403 0.002554665706680
404 0.000876770870304
405 0.000578359968692
406 -0.001455130838996
407 -0.001771445960373
408 0.000042160298921
409 -0.000017996577868
410 -0.001348322232802
411 0.007592877594612
412 0.000174836134700
413 -0.072231351122343
414 0.016000652542187
415 -0.008615422606743
416 -0.31486951677657
417 -0.000291773152183
418 0.000164085216660
419 0.005644699596831
420 -0.003226188879288
421 0.001922614729971
422 0.027399889668692
423 -0.000673763030493
424 -0.000962742127361
425 0.001636505157854
426 -0.001651275249933
427 0.000065278229601
428 -0.000167996079064
429 0.000387074675443
430 0.000227761557635
431 -0.000614836233078
432 -0.001140614313612
433 0.000690770645086
434 -0.000581914947424
435 0.000050176890061
436 -0.000053483846731
437 -0.000510235454603
438 0.000072710209084
439 -0.000153877128901
440 0.000223598197284
441 -0.000140029571330
442 0.000225633239094
443 0.000460954499329
444 0.001364705344139
445 0.14950735136152
446 -0.013800445628283
447 -0.047305936658771
448 -0.003225581906876
449 0.002892084986686
450 -0.000715279169165
451 -0.010642109166566
452 0.009581518881955
453 -0.002570835002456
454 0.000895370713069
455 0.000559689978450
456 -0.001455060691518
457 -0.001767717746956
458 0.000042607233641
459 -0.000022435643803
460 0.18563496083711
461 -0.023298670113582
462 -0.058341330719434
463 0.003547186831960
464 -0.003268629990051
465 0.001158675228123
466 0.010316887190347
467 -0.009445652709348
468 0.002078459366197
469 0.000651166709703
470 0.000404027040594
471 -0.001055193750297
472 -0.001699329729950
473 0.000824481125322
474 -0.000749987624924
 Sym=     30.1
 Ene=       0.0000
 Spin= Alpha
 Occup=    1.960423
1 -0.000000036006064
2 -0.000000107313720
3 -0.000000893187915
4 0.000000633106973
5 0.000000608042492
6 -0.000000125068994
7 0.000000574060227
8 -0.000720194840792
9 0.000680207656741
10 -0.000746441355368
11 -0.044828316535925
12 0.042340965866926
13 -0.046471950607143
14 -0.018002081568508
15 0.017067775142787
16 -0.018624684561324
17 0.057943735473197
18 -0.054783482871843
19 0.060056609017034
20 -0.002975903952274
21 0.002814623554354
22 -0.003086025012118
23 0.009872403872837
24 -0.009320625563387
25 0.010190635586520
26 -0.000000660620375
27 0.000012227158595
28 -0.000011566538220
29 -0.000027299036710
30 -0.000043314852308
31 -0.000020263218387
32 0.000002869943401
33 -0.000003063272113
34 0.000000193328712
35 -0.000010592389030
36 -0.000017914559415
37 -0.000008272691231
38 0.000001072597981
39 -0.000001264747468
40 0.000000192149487
41 -0.000003628574084
42 -0.000006158491106
43 -0.000002849070170
44 -0.000017095449926
45 0.000044409478685
46 -0.000027314028759
47 -0.000004174515519
48 0.000000059496334
49 -0.000001086555911
50 -0.000031328897527
51 0.000032481607915
52 -0.000027662163116
53 0.000015769190272
54 -0.000014100450103
55 0.000028987930080
56 0.000026262936446
57 -0.000029478199887
58 0.000008124756199
59 -0.000151762082329
60 0.002601037328237
61 -0.002845712478384
62 0.002497620559910
63 -0.001367578453148
64 0.002053958331059
65 -0.001570193499665
66 -0.002122079313623
67 0.001763965596593
68 -0.001780716112710
69 0.000530963446157
70 -0.000000105878468
71 0.000000071399037
72 -0.000000095777367
73 0.000000335521439
74 0.000000197173747
75 -0.000000416588477
76 0.000000133282029
77 -0.000000294849960
78 -0.000000178505200
79 -0.000000053838594
80 0.000000239826842
81 -0.000000071582391
82 0.000000060673251
83 0.000000131046391
84 0.000000108762845
85 -0.000923288088581
86 -0.014247381427492
87 -0.000162146840586
88 -0.046446729283803
89 0.16115117514539
90 0.20267113170763
91 0.18535818543620
92 -0.006301161427599
93 -0.003139243301540
94 -0.007012028078601
95 -0.022208028356836
96 -0.010715997401905
97 -0.024538109521982
98 -0.000564557083385
99 0.000772585985079
100 -0.000208028901694
101 0.002207624433264
102 0.001310631076640
103 0.002521776216925
104 -0.000167740893059
105 0.000004972036529
106 0.000162768856530
107 0.001989199261733
108 0.001342585882504
109 0.002215869504956
110 -0.000698908515485
111 0.000332600988013
112 -0.000571619395522
113 0.000027298599167
114 -0.000325846915872
115 0.000627678479203
116 0.000910385571239
117 -0.000120384135277
118 0.000139229416184
119 0.000881785256402
120 -0.063459457275665
121 0.009916186384690
122 0.021994359923211
123 0.000121289311906
124 0.003788629826494
125 0.000308698179023
126 0.001520411068066
127 0.009189492482850
128 0.002075911551774
129 0.000737147241871
130 -0.001567324102851
131 0.000830176860980
132 0.000922091226196
133 0.000151060777629
134 0.000892535048971
135 0.28642676904463
136 -0.038280933022236
137 -0.089324675209583
138 -0.004162469388881
139 -0.003140523979489
140 -0.004645787369589
141 -0.010217729261684
142 -0.007644991119489
143 -0.011417187998377
144 -0.000007149434000
145 -0.000401864703822
146 0.000409014137821
147 0.001202688845994
148 0.002277412786075
149 0.001373377093310
150 0.000921517991473
151 0.014227260648990
152 0.000162087122904
153 0.046328635474633
154 -0.19149815742065
155 -0.18760425275702
156 0.17233650008168
157 0.002726766281745
158 0.006878718679409
159 -0.006661933624268
160 0.009262560246499
161 0.024147781822656
162 -0.023369490816570
163 -0.000520038529476
164 0.000085205019670
165 0.000434833509807
166 -0.002463921206624
167 0.002267122338008
168 0.001459896936112
169 0.000216810939803
170 -0.000266966530784
171 0.000050155590981
172 -0.002110696826020
173 0.002015725250506
174 0.001476977430643
175 -0.000315097179384
176 0.000680604062068
177 -0.000635184890199
178 0.000134631137773
179 -0.000162754921175
180 -0.000031886840672
181 0.000288116089800
182 -0.000750371247953
183 0.000884076796331
184 0.000831544013399
185 0.064262788077363
186 -0.010030284335599
187 -0.022252528610036
188 -0.003781599217367
189 -0.000479213902123
190 0.000162690838609
191 -0.009091399283845
192 -0.002427682539525
193 0.001681751204228
194 0.001650814408859
195 -0.000883933652935
196 -0.000766880755924
197 -0.000707339910846
198 0.000935188483811
199 0.000205385266037
200 -0.28678203840927
201 0.038356123613525
202 0.089440394736899
203 0.002883115235654
204 0.004629050135068
205 -0.004376920371458
206 0.007007897943749
207 0.011351547392116
208 -0.010749140688797
209 0.000531107493126
210 -0.000355020442208
211 -0.000176087050918
212 -0.001260897924808
213 0.001136592541178
214 0.002362680785680
215 -0.000922560521876
216 -0.014242564445095
217 -0.000162131245499
218 -0.046315731453214
219 -0.19147705020959
220 -0.18833824941417
221 0.17201010927304
222 0.002724040148682
223 0.006884194806637
224 -0.006667677364645
225 0.009269006005015
226 0.024059332425133
227 -0.023495127012544
228 0.000519407362105
229 -0.000096381426696
230 -0.000423025935409
231 0.002464632434290
232 -0.002272657326547
233 -0.001461237856885
234 -0.000217543976302
235 0.000250310557230
236 -0.000032766580928
237 0.002111656242577
238 -0.002024759614460
239 -0.001479851122177
240 -0.000315126488006
241 0.000682437952168
242 -0.000635716264081
243 0.000138576025888
244 -0.000163428176117
245 -0.000031837131306
246 0.000284210523327
247 -0.000752158414767
248 0.000884739999839
249 0.000831742627418
250 0.28701794383398
251 -0.038404003600601
252 -0.089516058130432
253 0.002887903731765
254 0.004606663678852
255 -0.004405638967000
256 0.007014986076694
257 0.011301283306284
258 -0.010807021926495
259 -0.000530290498442
260 0.000336875807674
261 0.000193414690768
262 0.001255911256011
263 -0.001144209010301
264 -0.002364516026847
265 -0.064422577842404
266 0.010053970621128
267 0.022305891121150
268 -0.003785609432390
269 -0.000484036393519
270 0.000156206424743
271 -0.009099283902410
272 -0.002440914133643
273 0.001664482757368
274 -0.001652302861065
275 0.000888279556001
276 0.000764023305065
277 0.000708160611624
278 -0.000936022970911
279 -0.000205003202335
280 0.000925999204136
281 0.014288058265762
282 0.000162300540293
283 0.046418850795737
284 0.16281016047731
285 0.20282557030265
286 0.18480783808772
287 -0.006343844990680
288 -0.003134511522854
289 -0.007000291568465
290 -0.022253749588956
291 -0.010712624866588
292 -0.024588790556589
293 0.000565888007862
294 -0.000771270030903
295 0.000205382023041
296 -0.002221157585339
297 -0.001313541769140
298 -0.002521849923890
299 0.000173218915835
300 -0.000002864339870
301 -0.000170354575965
302 -0.002004152036897
303 -0.001348291214088
304 -0.002222226361401
305 -0.000695113767875
306 0.000332839508791
307 -0.000581339080138
308 0.000027225154348
309 -0.000323522293807
310 0.000640367983654
311 0.000905367827891
312 -0.000123028766547
313 0.000139580237046
314 0.000883175909325
315 -0.28702769601636
316 0.038401374481746
317 0.089517009883774
318 -0.004165829460412
319 -0.003147137526650
320 -0.004658315144587
321 -0.010225190490932
322 -0.007651388411910
323 -0.011430132322093
324 0.000005932167406
325 0.000402250587412
326 -0.000408182754818
327 -0.001203046988032
328 -0.002281026816892
329 -0.001375401235184
330 0.063842207915067
331 -0.009971638883066
332 -0.022122020294009
333 0.000124410909979
334 0.003799807365884
335 0.000301891239380
336 0.001533403501138
337 0.009213035619098
338 0.002054111159874
339 -0.000742365343818
340 0.001570611521357
341 -0.000828246177539
342 -0.000929400881088
343 -0.000150656415089
344 -0.000890948105658
345 0.000926045170663
346 0.014286304973110
347 0.000162446783363
348 0.046538102608217
349 0.19325058131105
350 -0.17047643099976
351 -0.18716325536411
352 -0.007129614024282
353 0.006420636220364
354 0.002539792582830
355 -0.025012129172980
356 0.022527932366125
357 0.008614107546965
358 0.000011708481451
359 0.000394756515092
360 -0.000406464996543
361 0.001526208445006
362 0.002487990671031
363 -0.002197007964202
364 -0.000343472453142
365 0.000026264676655
366 0.000317207776487
367 0.001531031592365
368 0.002131669180760
369 -0.001912301353507
370 -0.000579425391370
371 0.000733608200890
372 -0.000320011671468
373 0.000680500776418
374 -0.000968489610692
375 0.000119265796664
376 0.000096879961376
377 -0.000015749072933
378 0.000310074913934
379 0.000808554049928
380 0.062875119969553
381 -0.009833001022142
382 -0.021809398506371
383 0.000475408681277
384 -0.000314591051875
385 -0.003753604654119
386 0.002479016852153
387 -0.001983052789085
388 -0.008992753306227
389 -0.000890251096531
390 -0.000809495444814
391 0.001699746541346
392 0.000231256952101
393 0.000757385622829
394 -0.000777261512931
395 -0.28637151125073
396 0.038271889220540
397 0.089302400569151
398 -0.004794115770975
399 0.004279915169234
400 0.002727245602306
401 -0.011772914491574
402 0.010515008966177
403 0.006631932808459
404 -0.000523120930157
405 -0.000071774940463
406 0.000594895870620
407 0.002386790875627
408 0.001216462290644
409 -0.001064738928662
410 -0.000927674817444
411 -0.014310701605090
412 -0.000162512721201
413 -0.046519178431898
414 0.19500817799969
415 -0.16919570966924
416 -0.18714395199270
417 -0.007181285306115
418 0.006381445979925
419 0.002533923579844
420 -0.025105712954793
421 0.022485370391790
422 0.008607257518521
423 -0.000004381731041
424 -0.000399612597138
425 0.000403994328178
426 -0.001527125164293
427 -0.002504126423889
428 0.002187062677652
429 0.000347877252670
430 -0.000027636652758
431 -0.000320240599913
432 -0.001534659417775
433 -0.002148349868625
434 0.001907204710612
435 -0.000566335510568
436 0.000745326529027
437 -0.000320212163427
438 0.000663911793125
439 -0.000983458058172
440 0.000113860838763
441 0.000095907026697
442 -0.000016502412432
443 0.000315748860025
444 0.000807605142832
445 0.28673580939932
446 -0.038345713316455
447 -0.089419018204353
448 -0.004808594761791
449 0.004274592729231
450 0.002730710362085
451 -0.011808830640282
452 0.010488435389680
453 0.006634366904037
454 0.000536912553488
455 0.000058373609690
456 -0.000595286163178
457 -0.002387346682730
458 -0.001219320602599
459 0.001062389177075
460 -0.063117989226415
461 0.009869600263760
462 0.021890635998866
463 0.000479069289383
464 -0.000308235449929
465 -0.003760337562872
466 0.002495077040955
467 -0.001959715144844
468 -0.009006046414848
469 0.000895896942325
470 0.000806616503770
471 -0.001702513446095
472 -0.000230030500527
473 -0.000765208058103
474 0.000771496564195
 Sym=     31.1
 Ene=       0.0000
 Spin= Alpha
 Occup=    1.959881
1 -0.000179723204397
2 -0.000559069572701
3 -0.005378011089528
4 0.008169045301193
5 0.000077451576204
6 0.000355818269519
7 -0.000058576431258
8 0.000005286788198
9 0.000018789156074
10 0.000012011873968
11 0.000262117838417
12 0.000931208664931
13 0.000593999173177
14 0.000717103380677
15 0.002551568663625
16 0.001638710590612
17 -0.000698881335414
18 -0.002484493605381
19 -0.001591633687290
20 0.000022729607573
21 0.000080845603803
22 0.000051740426140
23 -0.000138030796965
24 -0.000495925879868
25 -0.000320596746672
26 -0.001911421769044
27 0.012068898862132
28 -0.010157477093088
29 0.13552271789703
30 -0.14883278524238
31 0.14050012083881
32 0.000037515391899
33 -0.000213065723599
34 0.000175550331700
35 -0.002437766508726
36 0.002676851723174
37 -0.002523584807971
38 0.000001872396316
39 -0.000003226281639
40 0.000001353885323
41 -0.000051988761689
42 0.000057097180562
43 -0.000052553465665
44 0.000034544567503
45 -0.000246021954812
46 0.000211477387309
47 -0.002743390187498
48 0.003008282940076
49 -0.002847174845721
50 -0.000001013615705
51 -0.000002236525484
52 -0.000001656680269
53 0.000002119528085
54 0.000001163456755
55 -0.000000066708936
56 -0.000000759619914
57 0.000001837157054
58 0.000002289378755
59 -0.000000162447420
60 -0.000033903076816
61 -0.000066854731841
62 -0.000036428753734
63 -0.000018156577652
64 0.000053314657218
65 0.000060965138497
66 0.000063642328296
67 0.000036380377790
68 -0.000012090836685
69 0.000005274893671
70 -0.000168351074675
71 -0.000152166490776
72 -0.000175194576211
73 0.000086025895159
74 -0.000094073409986
75 0.000120650400860
76 0.000124199220935
77 -0.000069495442427
78 0.000066552232461
79 0.000127638644220
80 0.000168090242680
81 0.000139660076787
82 -0.000255919929961
83 0.000219450643798
84 -0.000277285348342
85 0.000092012745529
86 0.004382659706732
87 0.000071768992227
88 0.003623385787332
89 -0.21004156935436
90 -0.003381176557126
91 -0.22918701000899
92 0.007396074253383
93 -0.000445704080232
94 0.008039946422959
95 0.025568564203239
96 -0.001817026288269
97 0.027749673619279
98 -0.000053139706627
99 0.000395302794588
100 -0.000342163087960
101 -0.003220763845206
102 -0.000377062289145
103 -0.003495953232261
104 -0.000316127377569
105 0.001068726187463
106 -0.000752598809894
107 -0.004539732225404
108 -0.000813989197673
109 -0.004893296066178
110 0.000942927384314
111 -0.000012639341068
112 0.000748100907848
113 -0.000105389291962
114 0.000056926463459
115 -0.000884971893536
116 -0.001159680545542
117 -0.000039969007968
118 -0.000118710796850
119 0.000001219607231
120 0.22904903122987
121 -0.035097575868611
122 -0.070142156822774
123 0.002235978121408
124 -0.005222619112074
125 0.002212030136058
126 0.004169768512776
127 -0.010611221531305
128 0.004093480534570
129 -0.000575922681460
130 0.001110923833032
131 -0.000535001151573
132 -0.001455695020519
133 0.000970519380707
134 -0.001464410837456
135 -0.25157914330373
136 0.039370459373130
137 0.076328740793808
138 0.002858264880070
139 0.004528028351393
140 0.003297101565348
141 0.005700236316732
142 0.008947208177225
143 0.006572332607961
144 0.000292759390032
145 -0.000270809057586
146 -0.000021950332446
147 -0.001345218363793
148 -0.001467176880352
149 -0.001543253046622
150 0.000099949383762
151 0.004679111327918
152 0.000073286444601
153 0.004383019565501
154 0.006215202225164
155 -0.21468311351822
156 0.21831289346924
157 -0.000820247562843
158 0.007537804803533
159 -0.007670651452223
160 -0.003206545646251
161 0.026219263969730
162 -0.026393242582704
163 0.000706982274916
164 -0.000597297976268
165 -0.000109684298648
166 -0.003224309912219
167 0.003303156618510
168 0.000596434663132
169 0.001519189836388
170 -0.001101107841745
171 -0.000418081994643
172 -0.004462437228557
173 0.004628608328538
174 0.001103607704824
175 -0.000005344911610
176 0.000838860480310
177 -0.000829036484190
178 -0.000096383948570
179 -0.000100156953876
180 0.000112949201832
181 0.000103554899987
182 -0.001025292480691
183 0.000999319958854
184 -0.000044531496709
185 0.22391131125057
186 -0.034276056339752
187 -0.068483332702306
188 -0.005255946820657
189 0.001789256772311
190 -0.002217325560920
191 -0.010683222447852
192 0.003258343039616
193 -0.004079778340651
194 0.001244212303923
195 -0.000719803075156
196 -0.000524409228767
197 -0.001272535721888
198 0.001522523142603
199 -0.000850565848028
200 -0.24919925450665
201 0.038771998877756
202 0.075615282740890
203 0.004258380157475
204 0.003395544900069
205 -0.002998953577326
206 0.008443390120618
207 0.006802555408980
208 -0.006029828964156
209 -0.000105055664517
210 -0.000058232194015
211 0.000163287858532
212 -0.001466897503456
213 0.001315922328295
214 0.001555151273835
215 0.000108708504389
216 0.005015291453061
217 0.000075204476538
218 0.005226539996295
219 -0.002879670493653
220 0.21483548332309
221 -0.21117958492913
222 0.000739422672094
223 -0.007490446287671
224 0.007502964758606
225 0.002982636078499
226 -0.025665584604218
227 0.026314111491498
228 0.000680114771565
229 -0.000566570751769
230 -0.000113544019797
231 -0.003194942037447
232 0.003227774533409
233 0.000602338105808
234 0.001499054580809
235 -0.001063776562194
236 -0.000435278018615
237 -0.004416588304761
238 0.004523366108759
239 0.001091012395097
240 0.000010599352665
241 -0.000820255097242
242 0.000815991567416
243 0.000089521114109
244 0.000108085396545
245 -0.000096021016199
246 -0.000103741637955
247 0.000992402297249
248 -0.000998746552087
249 0.000032704430474
250 -0.24666923002980
251 0.038122445229554
252 0.074853368400042
253 -0.004181256542424
254 -0.003312436476633
255 0.003043883014389
256 -0.008326024621686
257 -0.006701391169101
258 0.006152828863883
259 -0.000090478764313
260 -0.000029945791967
261 0.000120424556281
262 -0.001437607549196
263 0.001308557075722
264 0.001551644072769
265 0.21828705431211
266 -0.033366976975599
267 -0.066658984345677
268 0.005158535662747
269 -0.001689570731300
270 0.002180707297885
271 0.010513573639609
272 -0.002993329730245
273 0.004037929069283
274 0.001234886969588
275 -0.000733550736372
276 -0.000501336233216
277 -0.001232726945404
278 0.001503458238894
279 -0.000817619205540
280 0.000116529364758
281 0.005322380692672
282 0.000077112354623
283 0.005982254401945
284 0.20024608098964
285 0.012936386201132
286 0.21906773381787
287 -0.007113111976853
288 0.000223889757739
289 -0.007716831187974
290 -0.024840991336322
291 0.001296245369411
292 -0.026714472659770
293 -0.000013431772277
294 0.000326726656091
295 -0.000313294883815
296 -0.003080120617776
297 -0.000407669998817
298 -0.003336568050193
299 -0.000287102984476
300 0.001022786533682
301 -0.000735683549206
302 -0.004337764868203
303 -0.000798456971937
304 -0.004662591964251
305 -0.000887134738192
306 0.000031454005657
307 -0.000714182981770
308 0.000089078603514
309 -0.000073753051227
310 0.000849039590245
311 0.001101137544366
312 0.000031553074339
313 0.000109137427122
314 0.000036600645383
315 -0.24462682564617
316 0.037574208631202
317 0.074233919515329
318 -0.002830582008887
319 -0.004297770755730
320 -0.003236645078682
321 -0.005771759521743
322 -0.008601884057561
323 -0.006591948127234
324 0.000257116128641
325 -0.000220600226136
326 -0.000036515902505
327 -0.001297973223367
328 -0.001460368725143
329 -0.001485358467314
330 0.21344505785216
331 -0.032576168154497
332 -0.065079684460640
333 -0.002067477080943
334 0.004971340752988
335 -0.001988857845175
336 -0.003802818536649
337 0.010191939133311
338 -0.003588220319842
339 -0.000550448804139
340 0.001097053710997
341 -0.000546604906858
342 -0.001392863594651
343 0.000878152220625
344 -0.001373525099560
345 0.000095724396674
346 0.004557554328097
347 0.000073337560432
348 0.004044492379696
349 0.22960051778031
350 -0.20584942451235
351 0.014726384707563
352 -0.008001607124472
353 0.007265265361774
354 -0.001100877430323
355 -0.027410769590493
356 0.025372044481261
357 -0.004125610083816
358 -0.000602112370904
359 -0.000300143488499
360 0.000902255859403
361 0.000681640575196
362 0.003407350785029
363 -0.003111492753054
364 -0.001127820467907
365 -0.000659699789498
366 0.001787520257405
367 0.001228555307995
368 0.004720312251352
369 -0.004329176520750
370 -0.000729286413490
371 0.000945130807793
372 0.000006911097187
373 0.000856401305507
374 -0.001162907466261
375 -0.000039112314402
376 0.000122039091871
377 -0.000105118574052
378 0.000029840104536
379 -0.000089353925519
380 0.22648477666595
381 -0.034683766733592
382 -0.069306584951844
383 -0.001926245331662
384 0.001978361533217
385 -0.005369954385565
386 -0.003480588829357
387 0.003666768909321
388 -0.010890003629806
389 -0.000654529183725
390 -0.000678081720958
391 0.001332610904683
392 -0.000826474545932
393 0.001393723849099
394 -0.001390370398412
395 -0.25058024658502
396 0.039096797964467
397 0.076032922657499
398 -0.003465815346519
399 0.003074932839031
400 0.004204746828925
401 -0.006935008863232
402 0.006144937963388
403 0.008316758328740
404 -0.000133149156786
405 0.000174035223740
406 -0.000040886066954
407 0.001595623632133
408 0.001468658635062
409 -0.001288433743250
410 0.000111386208145
411 0.005158822879175
412 0.000076723717905
413 0.005556227854174
414 -0.22147406436384
415 0.20201425392601
416 -0.007977847142759
417 0.007797902485274
418 -0.007095233257751
419 0.000941249063725
420 0.027168457960119
421 -0.024478022157209
422 0.003755572923237
423 -0.000566133055083
424 -0.000277558762115
425 0.000843691817198
426 0.000693561210873
427 0.003312000063156
428 -0.003021781276347
429 -0.001087178864489
430 -0.000649432756259
431 0.001736611620748
432 0.001208015721134
433 0.004577428118372
434 -0.004204321444746
435 0.000697321790993
436 -0.000921001088929
437 0.000007495861169
438 -0.000828007097498
439 0.001131950063226
440 0.000023070342471
441 -0.000107548258613
442 0.000103702562092
443 -0.000033127095545
444 0.000061792034897
445 -0.24613717475811
446 0.037948692371432
447 0.074693876912176
448 0.003474507406596
449 -0.002991283383301
450 -0.004058579995843
451 0.007040185830534
452 -0.006067826198902
453 -0.008090303839177
454 -0.000177777692342
455 0.000191634561802
456 -0.000013856869459
457 0.001583712618002
458 0.001435981779898
459 -0.001247712530790
460 0.21650686975323
461 -0.033073677792444
462 -0.066069545604657
463 0.001860805116864
464 -0.001801514855148
465 0.005200680322957
466 0.003358103523489
467 -0.003237964282798
468 0.010603050794806
469 -0.000617476375041
470 -0.000700529182234
471 0.001318005557276
472 -0.000768765028137
473 0.001370315208666
474 -0.001310268848763
 Sym=     32.1
 Ene=       0.0000
 Spin= Alpha
 Occup=    1.959842
1 0.000002279061390
2 0.000007087798101
3 0.000073183726502
4 -0.000142946280192
5 0.000001542841935
6 -0.000006009369073
7 0.000023902278005
8 -0.000476363781385
9 0.000469369929364
10 0.000885442351763
11 -0.022956662257923
12 0.022607261628538
13 0.042619840282916
14 -0.069808969037641
15 0.068934193721005
16 0.13043395133079
17 0.065128648635328
18 -0.064229654940242
19 -0.12141498454700
20 -0.002058815844735
21 0.002029763938713
22 0.003837273379712
23 0.014469463832762
24 -0.014230563073340
25 -0.027024095376431
26 0.000194192837106
27 -0.000287742905717
28 0.000093550068611
29 -0.001681644735317
30 0.001839627960217
31 -0.001819914588785
32 0.000047558986098
33 -0.000035770554392
34 -0.000011788431706
35 0.000041252392902
36 -0.000055282074617
37 0.000003498609795
38 0.000014802253932
39 -0.000011881740909
40 -0.000002920513023
41 0.000004484162713
42 -0.000008840687293
43 -0.000009321874955
44 -0.000019034811537
45 0.000021033467179
46 -0.000001998655642
47 0.000017797368750
48 -0.000000436264686
49 0.000070416691739
50 0.000048431942388
51 -0.000060228445200
52 -0.000125226933801
53 0.000018092752645
54 -0.000007956831302
55 0.000085883404641
56 -0.000083071021921
57 0.000088761769890
58 0.000082126157314
59 -0.000004892044334
60 0.000915400430825
61 -0.001987651028863
62 -0.002986871461354
63 -0.002861018463553
64 0.003619949841417
65 0.002144352827954
66 0.001632879909578
67 -0.000953236151767
68 0.001862955748632
69 0.000221440781040
70 0.000002254495073
71 0.000001559139791
72 0.000002151098035
73 0.000000220891192
74 0.000000902133217
75 -0.000002779757794
76 -0.000001772684463
77 0.000000980326727
78 -0.000000858088294
79 -0.000001460222831
80 -0.000002500068600
81 -0.000001278593513
82 0.000003529552031
83 -0.000002525585040
84 0.000003433079800
85 -0.000288873969552
86 -0.012281663430751
87 -0.000063919967377
88 -0.030640467061309
89 -0.22386246821444
90 0.11945296525735
91 -0.062470580056592
92 0.005567095833993
93 -0.002888927188781
94 0.002930498110794
95 0.006664595255668
96 -0.006762673992287
97 0.017003057842278
98 -0.000348571820080
99 0.000880868398662
100 -0.000532296578583
101 -0.002584240916210
102 0.000342838242422
103 -0.001648335531384
104 -0.000099516297794
105 0.000596573046812
106 -0.000497056749018
107 -0.003688055642349
108 -0.000326527284768
109 -0.002521472702740
110 0.000627014806593
111 0.000229144282076
112 0.000735132472737
113 -0.000456629093846
114 -0.000215874910958
115 -0.001064002156718
116 -0.000384599544419
117 -0.000091554403868
118 0.000077718447813
119 0.000446834595833
120 0.21187075649474
121 -0.034781705611508
122 -0.068790046318712
123 0.001557544169398
124 -0.003534957285432
125 0.003576923589088
126 0.002351464300753
127 -0.005897363822717
128 0.008808317464801
129 -0.000736706048037
130 0.000262144407297
131 0.000474561640740
132 -0.000667119095016
133 0.001184906570583
134 -0.001424984367974
135 -0.10317652192503
136 0.026280578190473
137 0.031399806138519
138 -0.000477032752360
139 0.003140588887988
140 0.001863754481913
141 -0.002408668012805
142 0.004477392699306
143 0.001521262644579
144 0.000933004799857
145 -0.000635581048217
146 -0.000297423751640
147 -0.000535671907591
148 -0.000105506958479
149 -0.000872604998988
150 0.000248343095208
151 0.010553128507293
152 0.000054080094619
153 0.026424004912659
154 -0.12068794708307
155 0.20379077546536
156 -0.036653052117949
157 0.002895719224207
158 -0.005043957695797
159 0.002263182199528
160 0.005919841028162
161 -0.005334982608358
162 0.015969034138107
163 -0.001061643658602
164 0.000648027453534
165 0.000413616205068
166 0.002275897072454
167 -0.001354524804497
168 0.000236640133567
169 -0.000958883661548
170 0.000640233722384
171 0.000318649939164
172 0.003355468220008
173 -0.001978455700666
174 -0.000380898722482
175 -0.000281146328870
176 -0.000388696912870
177 0.000700255072937
178 0.000327429960423
179 0.000335524791626
180 0.000040812052415
181 0.000049767421364
182 0.000185966840267
183 -0.000980302819221
184 0.000510140745583
185 -0.18592732574506
186 0.030359813424265
187 0.060288865655142
188 0.003127714669638
189 -0.001029645815377
190 0.003347844225926
191 0.005156871698288
192 -0.001326053037014
193 0.008340575056915
194 -0.000252487988816
195 0.000758685698074
196 -0.000506197709258
197 0.000441685204978
198 -0.001385541583983
199 0.000977981887966
200 0.092358899442461
201 -0.023105656047350
202 -0.028127109322297
203 -0.002857859828929
204 0.000248261827639
205 0.001777725426909
206 -0.004240549581932
207 0.001907688838084
208 0.001715281240513
209 0.000502157419661
210 -0.000817218447501
211 0.000315061027839
212 0.000645555432059
213 -0.000750451047543
214 -0.000212120502141
215 -0.000248548312298
216 -0.010582403945400
217 -0.000057068552257
218 -0.026394837451114
219 -0.11941049590671
220 0.19594767587579
221 -0.030323613652213
222 0.002854778642233
223 -0.004796541430214
224 0.002035479083979
225 0.005791986049062
226 -0.004587174575798
227 0.015106221301034
228 0.001033022740396
229 -0.000619878687862
230 -0.000413144052535
231 -0.002167485057056
232 0.001249042201615
233 -0.000250834269308
234 0.000897817966942
235 -0.000582010303163
236 -0.000315807663779
237 -0.003201629973108
238 0.001823716118676
239 0.000350903263327
240 -0.000277976970111
241 -0.000364091942748
242 0.000669499935601
243 0.000320254112101
244 0.000331215487926
245 0.000044884843163
246 0.000052691128708
247 0.000157265112501
248 -0.000943113263324
249 0.000502897504770
250 -0.084363976893439
251 0.021756601724898
252 0.025611130301001
253 -0.002708319344060
254 0.000351930620699
255 0.001678286896372
256 -0.003977047408281
257 0.002078590472459
258 0.001528421656319
259 -0.000494972275144
260 0.000813445958877
261 -0.000318473683732
262 -0.000596725912292
263 0.000709259022136
264 0.000163042042900
265 0.17814560760677
266 -0.029111044788949
267 -0.057870640644792
268 0.002958552970883
269 -0.000979306486878
270 0.003253225152455
271 0.004836192657028
272 -0.001235935344316
273 0.008161508903045
274 0.000217112728510
275 -0.000730376334758
276 0.000513263606248
277 -0.000406681978654
278 0.001331699030268
279 -0.000948961662775
280 0.000283269725754
281 0.012090269970232
282 0.000062519051803
283 0.030404196945303
284 -0.22730256042051
285 0.11833232700910
286 -0.067004357709648
287 0.005721111182743
288 -0.002882990494562
289 0.003090757547281
290 0.007341643164463
291 -0.006779118599023
292 0.017498721513832
293 0.000337565911232
294 -0.000883602677545
295 0.000546036766313
296 0.002651065547255
297 -0.000330089680386
298 0.001710667914666
299 0.000086187305178
300 -0.000610675102115
301 0.000524487796937
302 0.003779107106114
303 0.000350163742904
304 0.002601805172955
305 0.000637610882973
306 0.000226022810922
307 0.000749658819765
308 -0.000455837064514
309 -0.000206787639500
310 -0.001082178378623
311 -0.000399607701999
312 -0.000096453782312
313 0.000076405530068
314 0.000441653943173
315 0.10845851842373
316 -0.027045236158161
317 -0.032959740275751
318 -0.000401097393573
319 0.003221934781873
320 0.001932386500197
321 -0.002237674929632
322 0.004659342707732
323 0.001673166936491
324 -0.000931624673398
325 0.000635875127297
326 0.000295749546101
327 0.000566025441547
328 0.000143309951626
329 0.000903396932503
330 -0.21594027487199
331 0.035347008184253
332 0.070010519679178
333 0.001627902246972
334 -0.003641503227705
335 0.003588831278192
336 0.002489654466873
337 -0.006132213971927
338 0.008826249501903
339 0.000732870874365
340 -0.000289185983396
341 -0.000443684890968
342 0.000708933200690
343 -0.001208036990653
344 0.001445805731234
345 -0.000533257154891
346 -0.022696043605677
347 -0.000118949346431
348 -0.056736706962434
349 0.26014000832393
350 -0.23630128458339
351 0.25043163808180
352 -0.007862797094892
353 0.007218063612595
354 -0.006159484655200
355 -0.022417889621939
356 0.021421231206266
357 -0.014203627611780
358 -0.001237008207400
359 -0.001066711765868
360 0.002303719973268
361 -0.000318729587130
362 0.003886312643936
363 -0.003628489048202
364 -0.001290256350754
365 -0.000792033832338
366 0.002082290183093
367 0.001079298169099
368 0.005779668322720
369 -0.005283692851925
370 -0.001000806226966
371 0.001290556321285
372 0.000533974128929
373 0.001028622268624
374 -0.001369818822260
375 -0.000341365818043
376 0.000314100184857
377 -0.000361644175652
378 -0.000375035652264
379 -0.000990505514526
380 0.39311306920747
381 -0.064353471974990
382 -0.12758718950775
383 -0.004576032778641
384 0.004502797021849
385 -0.006921043403253
386 -0.010194950669669
387 0.010012522937031
388 -0.011710033679577
389 -0.000299011703444
390 -0.000455693071991
391 0.000754704775435
392 -0.002096523332856
393 0.002014933910811
394 -0.001991485733747
395 -0.19205403385627
396 0.048711335928360
397 0.058402805078960
398 -0.001764940604122
399 0.001538138809738
400 0.005774420896490
401 0.000193145856057
402 -0.000254117932078
403 0.008544806798026
404 0.000442189706249
405 0.000530635614963
406 -0.000972825321211
407 0.000446274777786
408 0.001514924953342
409 -0.001320301162316
410 0.000529086794950
411 0.022534914520879
412 0.000116709243349
413 0.056548790571608
414 0.26727539879085
415 -0.24015270333456
416 0.25049111297446
417 -0.008114335836908
418 0.007352875483687
419 -0.006182369246544
420 -0.023313827072446
421 0.021856389446076
422 -0.014303393699688
423 0.001235585384557
424 0.001092197763978
425 -0.002327783148536
426 0.000297321556301
427 -0.004000348150198
428 0.003678602728802
429 0.001301508823138
430 0.000830019578468
431 -0.002131528401606
432 -0.001115274852511
433 -0.005941170752430
434 0.005347365404615
435 -0.001002869675321
436 0.001326887525542
437 0.000533763545415
438 0.001023102790480
439 -0.001420441589670
440 -0.000325568894395
441 0.000322388069475
442 -0.000359764833695
443 -0.000390550048480
444 -0.000990599640828
445 0.19867349541015
446 -0.049738756381200
447 -0.060417284054203
448 -0.001863858894373
449 0.001616581761175
450 0.005880080087341
451 0.000004343377525
452 -0.000081932080904
453 0.008754510784307
454 -0.000433730579728
455 -0.000537651779292
456 0.000971382359021
457 -0.000489722333721
458 -0.001556622904162
459 0.001349132541019
460 -0.39871723334165
461 0.065215914740078
462 0.12930124378443
463 -0.004668879606478
464 0.004496174212273
465 -0.007061573541006
466 -0.010364901300980
467 0.009992635144591
468 -0.011993748439285
469 0.000284042617079
470 0.000508327344859
471 -0.000792369961938
472 0.002112480644379
473 -0.002071786116477
474 0.002003897535183
 Sym=     33.1
 Ene=       0.0000
 Spin= Alpha
 Occup=    1.959840
1 0.000002532603873
2 0.000007877163742
3 0.000081826195363
4 -0.000161868076227
5 0.000002033036718
6 -0.000006823083682
7 0.000028345449782
8 0.000766196868291
9 0.000797775605918
10 -0.000011628562173
11 0.036886429747373
12 0.038405880483454
13 -0.000539491773620
14 0.11279658178969
15 0.11750811362362
16 -0.001911949966788
17 -0.10502004515152
18 -0.10940532060591
19 0.001687717540535
20 0.003316680623606
21 0.003457029500270
22 -0.000051679635513
23 -0.023320186293834
24 -0.024330913362832
25 0.000368141084211
26 0.000088569151324
27 -0.000129134653520
28 0.000040565502196
29 -0.001854645442493
30 0.002117996393317
31 -0.001992114611205
32 0.000016229661624
33 0.000017315428213
34 -0.000033545089837
35 0.000058368633152
36 -0.000026049043721
37 0.000025251485398
38 0.000005122427406
39 0.000004942952786
40 -0.000010065380191
41 0.000009540179556
42 0.000002869697941
43 -0.000002637685136
44 -0.000008133571238
45 -0.000018024292877
46 0.000026157864115
47 0.000003345214767
48 -0.000047326597261
49 0.000047301012176
50 -0.000107346706475
51 -0.000087388115738
52 0.000007859726832
53 0.000110416378117
54 0.000082605817356
55 -0.000072562182269
56 0.000033604341587
57 0.000034637642974
58 0.000062017252180
59 -0.000004692486017
60 -0.002984493191904
61 -0.002558649611931
62 0.000354211538540
63 0.000987086442367
64 0.000135576553569
65 0.002073965296917
66 0.003017031350922
67 0.003297212124160
68 -0.002549189944071
69 0.000144347958634
70 0.000002588274434
71 0.000002196244178
72 0.000002478696299
73 -0.000001418627470
74 0.000000317252570
75 -0.000001370012224
76 -0.000001291987436
77 0.000002074347776
78 -0.000001440327519
79 -0.000002025226948
80 -0.000002521388029
81 -0.000001832739789
82 0.000003665785184
83 -0.000003208668570
84 0.000003741352752
85 -0.000450069425283
86 -0.019200973193011
87 -0.000101856134371
88 -0.047886057864196
89 -0.15640901793401
90 0.19382199482757
91 -0.27344879090015
92 0.005401152425759
93 -0.004643017474279
94 0.007597514997923
95 0.021368174586949
96 -0.010151242623795
97 0.016541485836219
98 -0.000685959776990
99 0.001455021640286
100 -0.000769061863295
101 -0.002842721503271
102 0.000574773013190
103 -0.003655732232268
104 -0.000376045294666
105 0.001032165411237
106 -0.000656120116571
107 -0.004125553292948
108 -0.000463122381190
109 -0.005390993330485
110 0.001158503078273
111 0.000406891536929
112 0.000769543119657
113 -0.000148274182718
114 -0.000226594326617
115 -0.000651840820506
116 -0.001406020798379
117 -0.000319307955009
118 -0.000380609615796
119 0.000777699197906
120 0.33002381392272
121 -0.054003997909938
122 -0.10713893710415
123 0.004639866197053
124 -0.005420711848315
125 0.003552060651847
126 0.010776179923048
127 -0.008943246546677
128 0.007230431523420
129 0.000086291259178
130 0.000351467665703
131 -0.000437758924881
132 -0.001851145611606
133 0.001937801048638
134 -0.001424349401067
135 -0.16027328871811
136 0.040793321619851
137 0.048729724212133
138 0.001706773348427
139 0.004980858496297
140 0.000643577825672
141 0.000566046529034
142 0.007162685137378
143 -0.001573234070595
144 0.000196120533058
145 -0.001005971631038
146 0.000809851097980
147 -0.001123835213892
148 -0.000295686507002
149 -0.001158202229078
150 -0.000472812200951
151 -0.020178525281497
152 -0.000106460755229
153 -0.050353271736433
154 0.21087934386218
155 -0.16896869471280
156 0.27789919639454
157 -0.005176739995241
158 0.005754328522654
159 -0.007766608497220
160 -0.012167176855440
161 0.021586998056919
162 -0.017537949701295
163 0.001807996165588
164 -0.001167027672856
165 -0.000640968492732
166 -0.002935175387045
167 0.003806998722953
168 -0.000349153174799
169 0.001506956640668
170 -0.001150400616183
171 -0.000356556024485
172 -0.004489482870793
173 0.005428385514349
174 0.000859198028856
175 0.000418818736087
176 0.001077144191314
177 -0.000984277337094
178 -0.000379120079750
179 -0.000051885707867
180 0.000532700719956
181 -0.000182784218735
182 -0.001393254872142
183 0.000787845900716
184 -0.000804095162960
185 0.34837132588439
186 -0.057071214292250
187 -0.11309228340186
188 -0.006038995753221
189 0.004370220859230
190 -0.003863669156818
191 -0.010201418139769
192 0.010332548463047
193 -0.007889088917375
194 0.000593060649004
195 -0.000147940853629
196 -0.000445119795376
197 -0.001849792632408
198 0.001693543306647
199 -0.001928336446162
200 -0.16991295169763
201 0.043175896995852
202 0.051655950516830
203 0.005100866154414
204 0.002178026412240
205 -0.000584473164892
206 0.007445362411570
207 0.000998077467765
208 0.001661093784895
209 -0.000917736741144
210 0.000054306186193
211 0.000863430554951
212 -0.001353510627891
213 0.001088283170699
214 0.000348286551076
215 0.000470122388422
216 0.020062724899785
217 0.000103494353972
218 0.050247378731160
219 0.21131268021277
220 -0.17497358551436
221 0.28599892680878
222 -0.005204849716159
223 0.005980593666242
224 -0.008023492920856
225 -0.012282280640332
226 0.022469131713391
227 -0.018304914972948
228 -0.001833054916950
229 0.001175505760336
230 0.000657549156615
231 0.003037932264663
232 -0.003918150403412
233 0.000330375423847
234 -0.001562908000508
235 0.001158323349348
236 0.000404584651160
237 0.004637711127313
238 -0.005584468824445
239 -0.000894369890487
240 0.000419878599175
241 0.001110012514400
242 -0.001007094514294
243 -0.000379900834813
244 -0.000055599332713
245 0.000537586726782
246 -0.000183425419219
247 -0.001433638730131
248 0.000813572349456
249 -0.000806866693389
250 0.17807290647275
251 -0.044499041662050
252 -0.054183246801279
253 0.005243757175082
254 0.002290392694493
255 -0.000683317262369
256 0.007709205373744
257 0.001228636225187
258 0.001491279478455
259 0.000922385735076
260 -0.000051013396810
261 -0.000871372338266
262 0.001397345488058
263 -0.001134470265544
264 -0.000400091153824
265 -0.35578076792198
266 0.058241703266003
267 0.11537885219285
268 -0.006212096773215
269 0.004450425863877
270 -0.003915209373053
271 -0.010539361997039
272 0.010479937663883
273 -0.007979409609129
274 -0.000633871349418
275 0.000161240585129
276 0.000472630764290
277 0.001899507055482
278 -0.001734001732737
279 0.001955962461389
280 0.000446270529715
281 0.019036824748961
282 0.000098688601224
283 0.047699345459216
284 -0.16410725651942
285 0.19369534465105
286 -0.28051273083000
287 0.005665469079930
288 -0.004652027686753
289 0.007831438306998
290 0.022275342675025
291 -0.010187509960132
292 0.017296107144408
293 0.000673433083194
294 -0.001469036158971
295 0.000795603075777
296 0.002963341898417
297 -0.000561436631885
298 0.003756092645857
299 0.000365851584348
300 -0.001072558917595
301 0.000706707333247
302 0.004301294351118
303 0.000489839000927
304 0.005529679621787
305 0.001185974514123
306 0.000406806937256
307 0.000804258810406
308 -0.000155277636935
309 -0.000215810192866
310 -0.000696087798558
311 -0.001435874142961
312 -0.000329978586388
313 -0.000382938624385
314 0.000779103093625
315 0.16866963309873
316 -0.042135009222054
317 -0.051318421903479
318 0.001801402186354
319 0.005131508159029
320 0.000754599105116
321 0.000747250457780
322 0.007447339732052
323 -0.001357231895178
324 -0.000204714312177
325 0.001013937705354
326 -0.000809223393177
327 0.001167683974462
328 0.000343677307621
329 0.001208028459725
330 -0.33738761085650
331 0.055185782238462
332 0.10940935359828
333 0.004737696399653
334 -0.005589686007736
335 0.003587864028791
336 0.010950074092703
337 -0.009271315770330
338 0.007286297574013
339 -0.000088331207301
340 -0.000387437261552
341 0.000475768468853
342 0.001908717936444
343 -0.001963676570158
344 0.001456745514172
345 0.000018463226863
346 0.000856231268138
347 0.000003319184531
348 0.002275639123482
349 0.079246072702580
350 0.11804150314312
351 -0.007146328841218
352 -0.001133504700665
353 -0.002224950674271
354 0.000220935319559
355 0.006832092267849
356 0.004541755913700
357 0.000852474198205
358 0.000052173493918
359 0.000025389898262
360 -0.000077563392180
361 -0.000021476371841
362 0.000355100771668
363 0.000857050105138
364 0.000077277923394
365 -0.000006705422271
366 -0.000070572501122
367 -0.000098316671394
368 0.000458801904251
369 0.001180916689703
370 0.000268523520891
371 0.000030375706336
372 -0.000001161016395
373 -0.000609616756528
374 -0.000354206999860
375 -0.000070880692611
376 0.000249354648766
377 0.000313453713321
378 0.000072438359561
379 0.000003273723311
380 -0.020900596320939
381 0.003408558364394
382 0.006715592654823
383 0.001316911355562
384 0.000968384151660
385 0.000437448380680
386 0.003993345656711
387 0.003354062403093
388 0.000824531803008
389 -0.000575650898726
390 0.000661473778028
391 -0.000085822879301
392 0.000054129310433
393 -0.000569363199095
394 -0.000366007244284
395 0.013242561762596
396 -0.002921404845863
397 -0.004016286720569
398 0.001357591521040
399 0.001200414645975
400 -0.000282663563863
401 0.002255226843585
402 0.002214137447801
403 -0.000436399777601
404 0.000679017128862
405 -0.000713762966118
406 0.000034745837255
407 0.000026024182187
408 -0.000170544217810
409 -0.000033197652235
410 -0.000023192761439
411 -0.001002471978071
412 -0.000004704636602
413 -0.002424402828482
414 0.083259571628566
415 0.11358336510964
416 -0.007725281603759
417 -0.001303309015273
418 -0.002054066236907
419 0.000204486083515
420 0.006136158027557
421 0.005153020601945
422 0.000739076002020
423 -0.000040856990151
424 -0.000022469811787
425 0.000063326801938
426 0.000003228179664
427 -0.000424374987204
428 -0.000787559736026
429 -0.000056709437482
430 0.000016210308563
431 0.000040499128919
432 0.000065047458046
433 -0.000549381738934
434 -0.001087967405115
435 0.000257732246951
436 0.000041778178764
437 -0.000004156260218
438 -0.000593671584881
439 -0.000368812012331
440 -0.000070356057945
441 0.000247887490375
442 0.000312760703715
443 0.000075932266173
444 0.000007157594358
445 -0.007548912189724
446 0.002069589108617
447 0.002318319521275
448 0.001265224893199
449 0.001273945390065
450 -0.000199059152467
451 0.002053726405257
452 0.002370676401740
453 -0.000256809735279
454 -0.000670289901574
455 0.000708439484488
456 -0.000038149582914
457 -0.000071522797533
458 0.000136271982623
459 0.000062110375468
460 0.016171568955208
461 -0.002770885370242
462 -0.005291378116903
463 0.001267145050985
464 0.001012989011412
465 0.000313756376543
466 0.003891048492483
467 0.003442717950873
468 0.000550015558005
469 0.000590838501683
470 -0.000641840049060
471 0.000051001547377
472 -0.000025875250671
473 0.000533353154188
474 0.000400978376474
 Sym=     34.1
 Ene=       0.0000
 Spin= Alpha
 Occup=    1.959192
1 -0.000000086338862
2 -0.000000253398711
3 -0.000003127274404
4 0.000009350036884
5 0.000001796853096
6 -0.000000155995082
7 -0.000005350576226
8 0.000001226300875
9 0.000004623616159
10 0.000001179955346
11 0.000056330090217
12 0.000221856779125
13 0.000054116384664
14 0.000108712719929
15 0.000581904335251
16 0.000258639433629
17 -0.000115243165728
18 -0.000572539926795
19 -0.000217454822738
20 0.000001436203867
21 0.000016246549589
22 0.000007205206354
23 -0.000047157695296
24 -0.000116563272772
25 -0.000054923482581
26 0.008318592562432
27 -0.006289663114909
28 -0.002028929447522
29 0.000931257522826
30 0.000060471991989
31 -0.000550415470881
32 0.001969372433805
33 -0.001588178496701
34 -0.000381193937104
35 -0.000532002879374
36 0.001953755196161
37 0.002672187701845
38 0.000623383533254
39 -0.000510741716009
40 -0.000112641817245
41 -0.000227795850779
42 0.000770648338430
43 0.001064909215403
44 0.002054057511740
45 -0.001331936752510
46 -0.000722120759230
47 0.002022433582027
48 -0.004563874994821
49 -0.006719561502378
50 -0.000000372917775
51 -0.000000589411605
52 -0.000000202283237
53 0.000000657607096
54 0.000000434257285
55 -0.000000293839839
56 -0.000000157285400
57 0.000000356521364
58 0.000000565231281
59 -0.000000136663773
60 -0.000008791912750
61 -0.000021621189137
62 -0.000002275809506
63 0.000001299410948
64 0.000016640125438
65 0.000000671170007
66 0.000010496177789
67 0.000012367743761
68 0.000002382148848
69 0.000000715327787
70 0.000029554316062
71 0.000017638401352
72 -0.000019828956074
73 -0.000232700244282
74 0.000166235704515
75 0.000233144169097
76 0.000077024141046
77 -0.000167624957698
78 -0.000084703819834
79 -0.000058865810441
80 0.000006950103880
81 0.000027881839542
82 0.000010303370290
83 0.000001863878734
84 -0.000000595587638
85 -0.000223219032039
86 -0.001462578629741
87 -0.000013240766518
88 -0.003975490623171
89 0.27412735481414
90 0.008636023284745
91 0.18125846411551
92 -0.007384258373390
93 0.000026836446349
94 -0.005991689385897
95 -0.015751687293213
96 0.000276879124929
97 -0.023513609447757
98 0.000053563797791
99 -0.000375990899770
100 0.000322427101979
101 0.003564550765915
102 0.000427500798716
103 0.003222650600433
104 0.000186603218590
105 -0.000699932535124
106 0.000513329316534
107 0.005354251776184
108 0.000851284202922
109 0.004972683692314
110 -0.001041894395186
111 0.000022354432006
112 -0.000983341697481
113 0.000357558789155
114 -0.000083414399055
115 0.001291492771522
116 0.001040289226652
117 0.000053422781317
118 0.000027798556884
119 0.000017415072693
120 -0.23147999399537
121 0.043839856475187
122 0.076852523603887
123 -0.001439618453043
124 0.005397651362398
125 -0.002756244650260
126 -0.001083133814838
127 0.007605439021357
128 -0.004439823622072
129 0.000858508429983
130 -0.000951621806466
131 0.000093113376483
132 0.001038149021024
133 -0.000813815613582
134 0.001414089056327
135 0.25889574406954
136 -0.047872937179123
137 -0.085893648356270
138 -0.002221768313527
139 -0.004737777440802
140 -0.004007046517664
141 -0.003035688593925
142 -0.006261280226852
143 -0.007033691177207
144 -0.000650855913905
145 0.000267656684794
146 0.000383199229111
147 0.001059573978260
148 0.001317694870883
149 0.001506078570660
150 0.000287410760677
151 0.001640599330944
152 0.000014102205997
153 0.004709322700594
154 0.013141287055115
[truncated: 4,020,865 more chars]
