# Supplementary material for: FCIQMC-Tailored Distinguishable Cluster Approach: Open-Shell Systems
Source: J Chem Theory Comput. 2022 May 6;18(6):3427–37. doi: 10.1021/acs.jctc.2c00059 (PMC9202306; doi:10.1021/acs.jctc.2c00059)
Supplement: Supplementary file 2 — ct2c00059_si_002.zip [file ct2c00059_si_002.zip › molden/FeH2O62_ls_dcsdnos.molden]

[Molden Format]
[Molpro variables]
_NUMVAR=  1056.000000000000    
_AVOGAD= 0.6022136736000000E+24
_BOLTZ= 0.1380658000000000E-22
_CLIGHT=  29979245800.00000    
_EV= 0.3674932379085202E-01
_ENULL= 0.8854187817000000E-11
_KJOULE= 0.3808798324128737E-03
_KJOULE/MOL= 0.3808798324128737E-03
_CM= 0.4556335267302901E-05
_CM-1= 0.4556335267302901E-05
_DEB2SI= 0.3335641000000000E-29
_AMU2AU=  1822.888390000000    
_KCAL= 0.1593601117815568E-02
_KCAL/MOL= 0.1593601117815568E-02
_KELVIN= 0.3166811411060229E-05
_JOULE= 0.4359748200000000E-17
_HERTZ= 0.1519829846004524E-15
_HZ= 0.1519829846004524E-15
_JPCAL=  4.184000000000000    
_PLANCK= 0.6626075540000000E-33
_TOA= 0.5291772109200000    
_TOANG= 0.5291772109200000    
_TORAD= 0.1745329251994330E-01
_TOCM=  219474.6306700000    
_TODEBYE=  2.541580000000000    
_TOE= 0.4803242000000000E-09
_TOEV=  27.21138505000000    
_TOHERTZ=  6579683920729000.    
_TOHZ=  6579683920729000.    
_TOK=  315775.0400000000    
_TOKCAL=  627.5096000000000    
_TOKELVIN=  315775.0400000000    
_TOKJ=  2625.500000000000    
_TOKJOULE=  2625.500000000000    
_TOKG= 0.1660565586000000E-26
_ANG=  1.889726124565062    
_ANGSTROM=  1.889726124565062    
_RPAREF=  0.000000000000000    
_RPADISS=  0.000000000000000    
_IGNORE_UNDEF=  2.000000000000000    
_STRICTCHECK=  0.000000000000000    
!SEWARD=  0.000000000000000    
!MULTI=  0.000000000000000    
!DFMULTI=  0.000000000000000    
_SEW_ONEEL=  0.000000000000000    
_CPPDONE=FALSE
_DKROLL_DONE=  0.000000000000000    
_FNUC_DONE=  0.000000000000000    
_FOCKDONE=TRUE
_GRADONE=FALSE
_HESSDONE=FALSE
_INTDONE=TRUE
_SCFDONE=TRUE
_MODUL_BLOCK=FALSE
_MODUL_CUDA=FALSE
_MODUL_SLATER=FALSE
_MODUL_MRCC=TRUE
_MODUL_NBO6=FALSE
_MODUL_NECI=FALSE
_MODUL_AIMS=FALSE
_MODUL_GECCO=FALSE
_ISWINDOWS=FALSE
_MRCC_EXEC=/algpfs1/kats/mrcc/dmrcc
_FITC_AO_SAVED=FALSE
_FITC_MO_SAVED=FALSE
_SHARED_FS=TRUE
_LSTYP=SEWARD
_INTYP=INTS
_GEOMTYP=ZMAT
_GRADTYP=ALASKA
_DIRECT=FALSE
_DKHO= -1.000000000000000    
_FNUC=  0.000000000000000    
_SYNCM=  0.000000000000000    
_BASIS=VTZ
_ZORIENT=  1.000000000000000    
!ZORIENT=  0.000000000000000    
_CHARGE=  2.000000000000000    
_NELEC=  84.00000000000000    
_SPIN=  0.000000000000000    
!SPIN=  0.000000000000000    
_QSDSTEP=  0.000000000000000    
_QSDIRC=  0.000000000000000    
_PROGRAM=MATROP
_CPUSTEP= 0.1399999999848660    
_SYSSTEP= 0.2999999999883585E-01
_WALLSTEP= 0.2000000000000000    
!DFSCF=  0.000000000000000    
!SCSGRD=  0.000000000000000    
_CPUTOT=  246037.0500000000    
_DFTEXFAC=  1.000000000000000    
_DMX=  0.000000000000000    
_DMY=  0.000000000000000    
_DMZ=  0.000000000000000    
_DMX_SCF= -6.366425976967378    
_DMY_SCF= -2.724168663421310    
_DMZ_SCF=-0.5244693547667509    
_HOMO=  42.10000000000000    
_EHOMO= -27.70931172738219    
_LUMO=  43.10000000000000    
_ELUMO= -27.69993635972387    
_ENERGY_METHOD=MATROP
_ENERGY_BASIS=cc-pVTZ
_GEOMETRY_METHOD=
_GEOMETRY_BASIS=
_ENUC=  686.6568262999060    
_GRADEXFAC=  9999.000000000000    
_GRADMETHOD=  1.000000000000000    
_NMRMETHOD=  0.000000000000000    
_NMRMAGNET=  0.000000000000000    
!GRID_FREEZE= -1.000000000000000    
_ITERATIONS=  0.000000000000000    
_LASTNELEC=  84.00000000000000    
_LASTSPIN=  0.000000000000000    
_LASTSYM=  1.000000000000000    
_MPP_PROG=  1.000000000000000    
_MSNSTATES=  0.000000000000000    
_RS2PHASE=  0.000000000000000    
_IPROC_MPP=  0.000000000000000    
_IPROC_MPPX=  0.000000000000000    
_NPROC_MPP=  3.000000000000000    
_NPROC_MPPX=  3.000000000000000    
_NPROC_SMP=  1.000000000000000    
_NUMSTEP=  0.000000000000000    
_ORBITAL=  2102.200000000000    
_PI=  3.141592653589793    
_SEIG_MIN= 0.7975469754975168E-04
_SEWPROP=TRUE
_STATUS=  0.000000000000000    
_SYSTOT=  24953.49000000000    
_VERSION=  2021001.000000000    
_WALLTOT=  278901.9600000000    
_DATE=16-Feb-21
_LASTORB=RHF
_OUTPUT=/home/vitale/stu/iron/3_FeH2O6/dcsdNOs/core11/ls/feH2O6_udcsd.out
_PGROUP=C1
_TIME=14:25:23
_LIBMOL=/algpfs1/vitale/Molpro/lib/
_VIGRDC=  0.000000000000000    
!VIBCNT=  0.000000000000000    
!RGHFCNT=  0.000000000000000    
!SURFREC=  0.000000000000000    
!XSURFREC=  0.000000000000000    
!XPOLYREC=  0.000000000000000    
!ROTREC=  0.000000000000000    
!POLYREC=  0.000000000000000    
!DIPREC=  0.000000000000000    
!DIP4DREC=  0.000000000000000    
!DIPROT=  0.000000000000000    
!DIP4DROT=  0.000000000000000    
!PTREC=  0.000000000000000    
!PT4DREC=  0.000000000000000    
!VSCFREC=  0.000000000000000    
!VCIREC=  0.000000000000000    
!PVCIREC=  0.000000000000000    
!VMP2REC=  0.000000000000000    
!VMCSCFREC=  0.000000000000000    
!VMRCIREC=  0.000000000000000    
!VIBSTATEREC=  0.000000000000000    
!VIBSTATECNT=  0.000000000000000    
!VIBINFO=  0.000000000000000    
!GAREC=  0.000000000000000    
!SCFORB=  21022.00000000000    
!MCORB=  25002.00000000000    
!SCORE=  5.000000000000000    
!NEWMOL= -1.000000000000000    
!NEWSYM= -1.000000000000000    
_SLFILES=slscratch
_NGSSTO=  9.000000000000000    
_SIN=SIN
_COS=COS
_TAN=TAN
_ACOS=ACOS
_ASIN=ASIN
_ATAN=ATAN
_COSH=COSH
_SINH=SINH
_TANH=TANH
_ABS=ABS
_MOD=MOD
_ERF=ERF
_REFC=REFC
_ERFC=ERFC
_HYPOT=HYPOT
_J0=J0
_J1=J1
_JN=JN
_GAMMA=GAMMA
_LGAMMA=LGAMMA
_Y0=Y0
_Y1=Y1
_YN=YN
_EXP=EXP
_LOG=LOG
_LOG10=LOG10
_SQRT=SQRT
_INT=INT
_NINT=NINT
_MAX=MAX
_MIN=MIN
_COSMO=  0.000000000000000    
_COSMOIT=  0.000000000000000    
_COSMOES=  0.000000000000000    
_COSMOEDS=  0.000000000000000    
_COSMOEC=  0.000000000000000    
_COSMOEDCORR=  0.000000000000000    
_FEPSI=  1.000000000000000    
_SL_IsMM=  0.000000000000000    
_SL_NSYM=  1.000000000000000    
_SL_System_BitSw=  0.000000000000000    
_SL_Unique_atoms=  0.000000000000000    
_SL_GRAD=  0.000000000000000    
_SL_MAXUPD_Hess=  5.000000000000000    
_SL_N_PRINT_COD=  5.000000000000000    
_SL_PRINT_CODES=  0.000000000000000    
_SL_BasType=  0.000000000000000    
_SL_Energy_Pred=  0.000000000000000    
_SL_New_Coords=  0.000000000000000    
_SL_Total_Nuclea=  0.000000000000000    
_SL_Highest_Mltp=  0.000000000000000    
_SL_Ref_Geom=  0.000000000000000    
_SL_Symmetry_ope=  1.000000000000000    
_SL_agrad=  0.000000000000000    
_SL_GrdMax=  0.000000000000000    
_SL_GrdNorm=  0.000000000000000    
_SL_GrdRMS=  0.000000000000000    
_SL_Hss_Q=  0.000000000000000    
_SL_Hss_X=  0.000000000000000    
_SL_BMxOld=  0.000000000000000    
_SL_KtB=  0.000000000000000    
_SL_TROld=  0.000000000000000    
_SL_No_of_Intern=  0.000000000000000    
_SL_Hess=  0.000000000000000    
_SL_K=  0.000000000000000    
!LATTICE= -1.000000000000000    
!NEWLATTICE=  0.000000000000000    
!LATGRAD_VAR=FALSE
!SEW_LATTICE=  1.000000000000000    
!AIC_ONEEL=  0.000000000000000    
!LOCAL=  0.000000000000000    
!SAVEDOM= -1.000000000000000    
!RESTDOM= -1.000000000000000    
!SAVEDOM_HF= -1.000000000000000    
!RESTDOM_HF= -1.000000000000000    
!HESSREC=  0.000000000000000    
!FREQREC=  0.000000000000000    
!NMODREC=  0.000000000000000    
!GTASKS=  0.000000000000000    
!HTASKS=  0.000000000000000    
!SAVEDOM_EOM= -1.000000000000000    
!RESTDOM_EOM= -1.000000000000000    
!GRADSTATE= -1.000000000000000    
!THRCHG= 0.1000000000000000    
!DEBUG= -1.000000000000000    
!CFIT_CPHF=  0.000000000000000    
!RDOMAUX_CPHF=  3.000000000000000    
!THRAO_CPHF= 0.1000000000000000E-09
!THRMO_CPHF= 0.1000000000000000E-08
!THROV_CPHF= 0.1000000000000000E-11
!THRSW_CPHF= 0.1000000000000000E-09
!THRPROD_CPHF= 0.1000000000000000E-08
!THRAOPR_CPHF= 0.1000000000000000E-11
!CFIT_SCFGRD=  0.000000000000000    
!RDOMAUX_SCFGRD=  7.000000000000000    
!THRAO_SCFGRD= 0.1000000000000000E-09
!THRMO_SCFGRD= 0.1000000000000000E-08
!THROV_SCFGRD= 0.1000000000000000E-11
!THRSW_SCFGRD= 0.1000000000000000E-09
!THRPROD_SCFGRD= 0.1000000000000000E-08
!THRAOPR_SCFGRD= 0.1000000000000000E-11
!LOCFIT_SCF=  0.000000000000000    
!LOCFIT_MP2= -1.000000000000000    
_RIDOM=  0.000000000000000    
!CC2_METHOD=  0.000000000000000    
_BASIS2006=FALSE
_SVDDEL= -1.000000000000000    
_SVDDELA= -1.000000000000000    
_SVDDELP= -1.000000000000000    
_SVDDELF= -1.000000000000000    
_SVDDELS= -1.000000000000000    
_SVDDEL_ABS= -1.000000000000000    
_SVDDELA_ABS= -1.000000000000000    
_SVDDELP_ABS= -1.000000000000000    
_SVDDELF_ABS= -1.000000000000000    
_SVDDELS_ABS= -1.000000000000000    
_MAXBASIS=  0.000000000000000    
!OPT_CONICAL=  0.000000000000000    
!CLEARSP_JGRID=  0.000000000000000    
_GRDHYBR=  0.000000000000000    
_STATEGRAD=  1.000000000000000    
_4EXT_NDISKS=  1.000000000000000    
!EMBEDFLAG=  1.000000000000000    
!EMBED=FALSE
!EMBED_F12=FALSE
!EMBEDNUC=  0.000000000000000    
_EMBEDENERGY=  0.000000000000000    
!EMBED_DFC=FALSE
!NUM_VOIDS=  0.000000000000000    
_IBODY=  0.000000000000000    
_EMBE_CORR=  0.000000000000000    
!EMBED_PROJ=FALSE
!EMB_PROJ_ZMU=  1000000.000000000    
!CORRECTION_HF=  0.000000000000000    
!EMBED_AORB=  0.000000000000000    
!EMBED_NACORR=  0.000000000000000    
!EMBED_MP2=FALSE
!EMBED_TRUNC_PERTURBATION=FALSE
!EMBED_FROZEN=  0.000000000000000    
!EMBED_ACTIVE=  0.000000000000000    
_CHANGE_BASIS=FALSE
_RESTORE_BASIS=FALSE
_FIX_EMBED_GUESS=FALSE
_EMBED_SCF=FALSE
_HUZINAGA_T=FALSE
_HUZINAGA_F=FALSE
_HUZINAGA=FALSE
_HUZINAGA_CORRECT=FALSE
!FASTLATGRAD=  1.000000000000000    
!FASTVLAMBDA= -1.000000000000000    
!IFORCE= -1.000000000000000    
!USESYM= -1.000000000000000    
_SINDEX=  0.000000000000000    
_AVDOM_OSV=  0.000000000000000    
_AVDOM_PNO=  0.000000000000000    
_AVDOM_PAO=  0.000000000000000    
_AVDOM_LMO=  0.000000000000000    
_CC2OSV_FLAG=  0.000000000000000    
_EOMCCSD_CONV=FALSE
_TMADC2_FLAG=FALSE
_PROPADC2_FLAG=FALSE
_LEN_VirQ=  0.000000000000000    
_GRDCC2LR_FLAG=FALSE
_GRDADC2_FLAG=FALSE
_DMX_CC=  248.3016281425602    
_DMY_CC=  106.2462151796844    
_DMZ_CC=  20.44914701252219    
_DMX_NUC= -273.7681094545620    
_DMY_NUC= -117.1433565557740    
_DMZ_NUC= -22.54715254886100    
_RO_VGLOBAL=  0.000000000000000    
_OPT=FALSE
_FREQ=FALSE
_HESS=FALSE
_CMRCC_callName=EMPTY
_CMRCC_callCount=  0.000000000000000    
_GECCO_CIROOT=  1.000000000000000    
_SYM_CATION=  1.000000000000000    
_MON_A=FALSE
_MON_B=FALSE
GX1= -1.684554500000000    
GY1=-0.7208248000000000    
GZ1=-0.1387753000000000    
GX2= -1.837160900000000    
GY2=  1.310307400000000    
GZ2=-0.2366417000000000    
GX3= -2.724803100000000    
GY3=  1.695138700000000    
GZ3=-0.1781363000000000    
GX4= -1.226072100000000    
GY4=  1.950690300000000    
GZ4= 0.1550818000000000    
GX5= 0.3478431000000000    
GY5=-0.6860383000000000    
GZ5= 0.2399420000000000E-01
GX6= 0.8167238999999996    
GY6= -1.531187100000000    
GZ6=-0.4875370000000000E-01
GX7= 0.9394100000000000    
GY7=-0.4567700000000000E-02
GZ7=-0.3261608999999999    
GX8= -3.719177499999999    
GY8=-0.7293063000000000    
GZ8=-0.2749855000000000    
GX9= -4.334336400000000    
GY9= -1.126479000000000    
GZ9= 0.3580976000000000    
GX10= -4.107849100000000    
GY10=-0.8432878000000000    
GZ10= -1.155530999999999    
GX11= -1.504960700000000    
GY11= -2.750836300000000    
GZ11=-0.6623740000000000E-01
GX12= -1.821349900000000    
GY12= -3.378513100000000    
GZ12=-0.7317226999999999    
GX13= -1.609871000000000    
GY13= -3.178368000000000    
GZ13= 0.7972597000000000    
GX14= -1.695563600000000    
GY14=-0.7997349000000000    
GZ14=  1.898876199999999    
GX15=-0.8512825000000001    
GY15=-0.6664715000000000    
GZ15=  2.355885300000000    
GX16= -2.388566800000000    
GY16=-0.4582020000000000    
GZ16=  2.482027600000000    
GX17= -1.698365000000000    
GY17=-0.6692264999999999    
GZ17= -2.177319600000000    
GX18= -1.275481400000000    
GY18= -1.307169700000000    
GZ18= -2.769894700000000    
GX19= -1.630872400000000    
GY19= 0.1989462000000000    
GZ19= -2.602923800000000    
[Atoms] Angs
FE    1   26        -1.6845545000       -0.7208248000       -0.1387753000
O     2    8        -1.8371609000        1.3103074000       -0.2366417000
H     3    1        -2.7248031000        1.6951387000       -0.1781363000
H     4    1        -1.2260721000        1.9506903000        0.1550818000
O     5    8         0.3478431000       -0.6860383000        0.0239942000
H     6    1         0.8167239000       -1.5311871000       -0.0487537000
H     7    1         0.9394100000       -0.0045677000       -0.3261609000
O     8    8        -3.7191775000       -0.7293063000       -0.2749855000
H     9    1        -4.3343364000       -1.1264790000        0.3580976000
H    10    1        -4.1078491000       -0.8432878000       -1.1555310000
O    11    8        -1.5049607000       -2.7508363000       -0.0662374000
H    12    1        -1.8213499000       -3.3785131000       -0.7317227000
H    13    1        -1.6098710000       -3.1783680000        0.7972597000
O    14    8        -1.6955636000       -0.7997349000        1.8988762000
H    15    1        -0.8512825000       -0.6664715000        2.3558853000
H    16    1        -2.3885668000       -0.4582020000        2.4820276000
O    17    8        -1.6983650000       -0.6692265000       -2.1773196000
H    18    1        -1.2754814000       -1.3071697000       -2.7698947000
H    19    1        -1.6308724000        0.1989462000       -2.6029238000
[GTO]
   1 0
 s   20  1.00
  0.4316265000D+07  0.8048802692D-05
  0.6463424000D+06  0.6258305761D-04
  0.1470897000D+06  0.3290238874D-03
  0.4166152000D+05  0.1387354947D-02
  0.1359077000D+05  0.5023255808D-02
  0.4905750000D+04  0.1610139938D-01
  0.1912746000D+04  0.4590033825D-01
  0.7926043000D+03  0.1136153957D+00
  0.3448065000D+03  0.2283868913D+00
  0.1558999000D+03  0.3221158877D+00
  0.7223091000D+02  0.2383660909D+00
  0.3272506000D+02  0.7404666717D-01
  0.1566762000D+02  0.9214196648D-01
  0.7503483000D+01  0.9339789643D-01
  0.3312223000D+01  0.1573964940D-01
  0.1558471000D+01 -0.4186681840D-03
  0.6839140000D+00  0.5376317794D-04
  0.1467570000D+00 -0.3816653854D-04
  0.7058300000D-01  0.4319602835D-04
  0.3144900000D-01 -0.3401018870D-05
 s   20  1.00
  0.4316265000D+07 -0.4155954054D-05
  0.6463424000D+06 -0.3231401042D-04
  0.1470897000D+06 -0.1699525022D-03
  0.4166152000D+05 -0.7171369093D-03
  0.1359077000D+05 -0.2603625034D-02
  0.4905750000D+04 -0.8399109109D-02
  0.1912746000D+04 -0.2434109032D-01
  0.7926043000D+03 -0.6251948081D-01
  0.3448065000D+03 -0.1365929018D+00
  0.1558999000D+03 -0.2312707030D+00
  0.7223091000D+02 -0.2383734031D+00
  0.3272506000D+02  0.3123837041D-01
  0.1566762000D+02  0.5086818066D+00
  0.7503483000D+01  0.4987695065D+00
  0.3312223000D+01  0.9033552118D-01
  0.1558471000D+01 -0.6005337078D-02
  0.6839140000D+00  0.2312454030D-03
  0.1467570000D+00 -0.5643680074D-03
  0.7058300000D-01  0.4992260065D-03
  0.3144900000D-01 -0.1015293013D-03
 s   20  1.00
  0.4316265000D+07  0.9532178049D-06
  0.6463424000D+06  0.7414605038D-05
  0.1470897000D+06  0.3898393020D-04
  0.4166152000D+05  0.1647152009D-03
  0.1359077000D+05  0.5985980031D-03
  0.4905750000D+04  0.1942390010D-02
  0.1912746000D+04  0.5687237029D-02
  0.7926043000D+03  0.1501329008D-01
  0.3448065000D+03  0.3452455018D-01
  0.1558999000D+03  0.6495820034D-01
  0.7223091000D+02  0.7716194040D-01
  0.3272506000D+02 -0.1873411010D-01
  0.1566762000D+02 -0.3009185016D+00
  0.7503483000D+01 -0.4554661024D+00
  0.3312223000D+01  0.1286463007D+00
  0.1558471000D+01  0.7183316037D+00
  0.6839140000D+00  0.4051743021D+00
  0.1467570000D+00  0.2168227011D-01
  0.7058300000D-01 -0.8343566043D-02
  0.3144900000D-01  0.3658979019D-02
 s   20  1.00
  0.4316265000D+07 -0.2063008037D-06
  0.6463424000D+06 -0.1604169029D-05
  0.1470897000D+06 -0.8438437153D-05
  0.4166152000D+05 -0.3563151064D-04
  0.1359077000D+05 -0.1295998023D-03
  0.4905750000D+04 -0.4201534076D-03
  0.1912746000D+04 -0.1231954022D-02
  0.7926043000D+03 -0.3248922059D-02
  0.3448065000D+03 -0.7493717136D-02
  0.1558999000D+03 -0.1410102026D-01
  0.7223091000D+02 -0.1691600031D-01
  0.3272506000D+02  0.4218996076D-02
  0.1566762000D+02  0.6833810124D-01
  0.7503483000D+01  0.1098201020D+00
  0.3312223000D+01 -0.4009005073D-01
  0.1558471000D+01 -0.2174739039D+00
  0.6839140000D+00 -0.2465135045D+00
  0.1467570000D+00  0.2731435049D+00
  0.7058300000D-01  0.5748321104D+00
  0.3144900000D-01  0.3012713055D+00
 s   20  1.00
  0.4316265000D+07 -0.4009367711D-06
  0.6463424000D+06 -0.3189255566D-05
  0.1470897000D+06 -0.1623079288D-04
  0.4166152000D+05 -0.7157921269D-04
  0.1359077000D+05 -0.2463958437D-03
  0.4905750000D+04 -0.8544908515D-03
  0.1912746000D+04 -0.2307593409D-02
  0.7926043000D+03 -0.6728293193D-02
  0.3448065000D+03 -0.1366165242D-01
  0.1558999000D+03 -0.3062240543D-01
  0.7223091000D+02 -0.2631137467D-01
  0.3272506000D+02 -0.9760184731D-02
  0.1566762000D+02  0.1801906320D+00
  0.7503483000D+01  0.1529634271D+00
  0.3312223000D+01  0.5505413976D-01
  0.1558471000D+01 -0.9551365694D+00
  0.6839140000D+00  0.2586813459D+00
  0.1467570000D+00  0.1834049325D+01
  0.7058300000D-01 -0.9333241655D+00
  0.3144900000D-01 -0.6981606238D+00
 s   20  1.00
  0.4316265000D+07 -0.6966042047D-06
  0.6463424000D+06 -0.5568036038D-05
  0.1470897000D+06 -0.2813684019D-04
  0.4166152000D+05 -0.1252418008D-03
  0.1359077000D+05 -0.4260787029D-03
  0.4905750000D+04 -0.1499060010D-02
  0.1912746000D+04 -0.3979103027D-02
  0.7926043000D+03 -0.1185686008D-01
  0.3448065000D+03 -0.2346734016D-01
  0.1558999000D+03 -0.5467736037D-01
  0.7223091000D+02 -0.4393820030D-01
  0.3272506000D+02 -0.2376103016D-01
  0.1566762000D+02  0.3435928023D+00
  0.7503483000D+01  0.3192960022D+00
  0.3312223000D+01 -0.1343207009D+00
  0.1558471000D+01 -0.2221020015D+01
  0.6839140000D+00  0.2571142017D+01
  0.1467570000D+00 -0.2292404016D+00
  0.7058300000D-01 -0.1832452012D+01
  0.3144900000D-01  0.1591333011D+01
 s   20  1.00
  0.4316265000D+07  0.0000000000D+00
  0.6463424000D+06  0.0000000000D+00
  0.1470897000D+06  0.0000000000D+00
  0.4166152000D+05  0.0000000000D+00
  0.1359077000D+05  0.0000000000D+00
  0.4905750000D+04  0.0000000000D+00
  0.1912746000D+04  0.0000000000D+00
  0.7926043000D+03  0.0000000000D+00
  0.3448065000D+03  0.0000000000D+00
  0.1558999000D+03  0.0000000000D+00
  0.7223091000D+02  0.0000000000D+00
  0.3272506000D+02  0.0000000000D+00
  0.1566762000D+02  0.0000000000D+00
  0.7503483000D+01  0.0000000000D+00
  0.3312223000D+01  0.0000000000D+00
  0.1558471000D+01  0.0000000000D+00
  0.6839140000D+00  0.0000000000D+00
  0.1467570000D+00  0.0000000000D+00
  0.7058300000D-01  0.0000000000D+00
  0.3144900000D-01  0.1000000000D+01
 p   16  1.00
  0.1774569000D+05  0.4099998806D-04
  0.4200721000D+04  0.3689998925D-03
  0.1364429000D+04  0.2128999380D-02
  0.5220806000D+03  0.9368997272D-02
  0.2214595000D+03  0.3309699036D-01
  0.1009096000D+03  0.9443097250D-01
  0.4840115000D+02  0.2080769394D+00
  0.2398536000D+02  0.3323329032D+00
  0.1218250000D+02  0.3329869030D+00
  0.6242298000D+01  0.1568429543D+00
  0.3110944000D+01  0.2154899372D-01
  0.1509958000D+01 -0.2094999390D-02
  0.7108450000D+00 -0.1738999494D-02
  0.2731900000D+00 -0.2999999126D-03
  0.1042330000D+00  0.2899999156D-04
  0.3829100000D-01 -0.1099999680D-04
 p   16  1.00
  0.1774569000D+05 -0.1500001063D-04
  0.4200721000D+04 -0.1300000921D-03
  0.1364429000D+04 -0.7510005321D-03
  0.5220806000D+03 -0.3329002359D-02
  0.2214595000D+03 -0.1191200844D-01
  0.1009096000D+03 -0.3493302475D-01
  0.4840115000D+02 -0.7998905668D-01
  0.2398536000D+02 -0.1346360954D+00
  0.1218250000D+02 -0.1385980982D+00
  0.6242298000D+01  0.3027802145D-01
  0.3110944000D+01  0.3332162361D+00
  0.1509958000D+01  0.4561533232D+00
  0.7108450000D+00  0.2850512020D+00
  0.2731900000D+00  0.4614403270D-01
  0.1042330000D+00 -0.3249002302D-02
  0.3829100000D-01  0.1357000962D-02
 p   16  1.00
  0.1774569000D+05  0.3000000702D-05
  0.4200721000D+04  0.2900000679D-04
  0.1364429000D+04  0.1650000386D-03
  0.5220806000D+03  0.7340001718D-03
  0.2214595000D+03  0.2626000615D-02
  0.1009096000D+03  0.7725001808D-02
  0.4840115000D+02  0.1773300415D-01
  0.2398536000D+02  0.3005500704D-01
  0.1218250000D+02  0.3109400728D-01
  0.6242298000D+01 -0.1004800235D-01
  0.3110944000D+01 -0.8830602067D-01
  0.1509958000D+01 -0.1298240304D+00
  0.7108450000D+00 -0.7693701801D-01
  0.2731900000D+00  0.2126610498D+00
  0.1042330000D+00  0.5730611341D+00
  0.3829100000D-01  0.3696510865D+00
 p   16  1.00
  0.1774569000D+05  0.4999996982D-05
  0.4200721000D+04  0.4199997465D-04
  0.1364429000D+04  0.2409998545D-03
  0.5220806000D+03  0.1084999345D-02
  0.2214595000D+03  0.3830997688D-02
  0.1009096000D+03  0.1142299311D-01
  0.4840115000D+02  0.2579198443D-01
  0.2398536000D+02  0.4481797295D-01
  0.1218250000D+02  0.4459797308D-01
  0.6242298000D+01 -0.1117699325D-01
  0.3110944000D+01 -0.1381339166D+00
  0.1509958000D+01 -0.1882848864D+00
  0.7108450000D+00 -0.1073989352D+00
  0.2731900000D+00  0.4448627315D+00
  0.1042330000D+00  0.6402386136D+00
  0.3829100000D-01  0.6445696110D-01
 p   16  1.00
  0.1774569000D+05  0.1100000139D-04
  0.4200721000D+04  0.8700001101D-04
  0.1364429000D+04  0.5410000685D-03
  0.5220806000D+03  0.2226000282D-02
  0.2214595000D+03  0.8593001087D-02
  0.1009096000D+03  0.2333900295D-01
  0.4840115000D+02  0.5884400745D-01
  0.2398536000D+02  0.8828901117D-01
  0.1218250000D+02  0.1231920156D+00
  0.6242298000D+01 -0.6318600800D-01
  0.3110944000D+01 -0.3549020449D+00
  0.1509958000D+01 -0.6197080784D+00
  0.7108450000D+00  0.8129861029D+00
  0.2731900000D+00  0.8191181037D+00
  0.1042330000D+00 -0.9017051141D+00
  0.3829100000D-01 -0.1359130172D+00
 p   16  1.00
  0.1774569000D+05  0.0000000000D+00
  0.4200721000D+04  0.0000000000D+00
  0.1364429000D+04  0.0000000000D+00
  0.5220806000D+03  0.0000000000D+00
  0.2214595000D+03  0.0000000000D+00
  0.1009096000D+03  0.0000000000D+00
  0.4840115000D+02  0.0000000000D+00
  0.2398536000D+02  0.0000000000D+00
  0.1218250000D+02  0.0000000000D+00
  0.6242298000D+01  0.0000000000D+00
  0.3110944000D+01  0.0000000000D+00
  0.1509958000D+01  0.0000000000D+00
  0.7108450000D+00  0.0000000000D+00
  0.2731900000D+00  0.0000000000D+00
  0.1042330000D+00  0.0000000000D+00
  0.3829100000D-01  0.1000000000D+01
 d    8  1.00
  0.1133440000D+03  0.3529999550D-02
  0.3364140000D+02  0.2578399672D-01
  0.1233100000D+02  0.9911898738D-01
  0.4994780000D+01  0.2390729696D+00
  0.2072800000D+01  0.3571989545D+00
  0.8307530000D+00  0.3621879539D+00
  0.3091780000D+00  0.2364609699D+00
  0.1001300000D+00  0.6011799234D-01
 d    8  1.00
  0.1133440000D+03 -0.3889998304D-02
  0.3364140000D+02 -0.2844198760D-01
  0.1233100000D+02 -0.1124289510D+00
  0.4994780000D+01 -0.2742568804D+00
  0.2072800000D+01 -0.3155458624D+00
  0.8307530000D+00  0.5710897510D-01
  0.3091780000D+00  0.5636037543D+00
  0.1001300000D+00  0.3846368323D+00
 d    8  1.00
  0.1133440000D+03  0.5695000221D-02
  0.3364140000D+02  0.4200100163D-01
  0.1233100000D+02  0.1735400067D+00
  0.4994780000D+01  0.4101570159D+00
  0.2072800000D+01  0.1132520044D+00
  0.8307530000D+00 -0.7696800299D+00
  0.3091780000D+00 -0.3164300123D-01
  0.1001300000D+00  0.7137970277D+00
 d    8  1.00
  0.1133440000D+03  0.0000000000D+00
  0.3364140000D+02  0.0000000000D+00
  0.1233100000D+02  0.0000000000D+00
  0.4994780000D+01  0.0000000000D+00
  0.2072800000D+01  0.0000000000D+00
  0.8307530000D+00  0.0000000000D+00
  0.3091780000D+00  0.0000000000D+00
  0.1001300000D+00  0.1000000000D+01
 f    1  1.00
  0.3275800000D+01  0.1000000000D+01
 f    1  1.00
  0.7920000000D+00  0.1000000000D+01
 g    1  1.00
  0.2089700000D+01  0.1000000000D+01
  
   2 0
 s   10  1.00
  0.1533000000D+05  0.5079996682D-03
  0.2299000000D+04  0.3928997434D-02
  0.5224000000D+03  0.2024298678D-01
  0.1473000000D+03  0.7918094828D-01
  0.4755000000D+02  0.2306868493D+00
  0.1676000000D+02  0.4331177171D+00
  0.6207000000D+01  0.3502597712D+00
  0.1752000000D+01  0.4272797209D-01
  0.6882000000D+00 -0.8153994674D-02
  0.2384000000D+00  0.2380998445D-02
 s   10  1.00
  0.1533000000D+05 -0.1150000604D-03
  0.2299000000D+04 -0.8950004697D-03
  0.5224000000D+03 -0.4636002433D-02
  0.1473000000D+03 -0.1872400983D-01
  0.4755000000D+02 -0.5846303068D-01
  0.1676000000D+02 -0.1364630716D+00
  0.6207000000D+01 -0.1757400922D+00
  0.1752000000D+01  0.1609340845D+00
  0.6882000000D+00  0.6034183167D+00
  0.2384000000D+00  0.3787651988D+00
 s   10  1.00
  0.1533000000D+05  0.0000000000D+00
  0.2299000000D+04  0.0000000000D+00
  0.5224000000D+03  0.0000000000D+00
  0.1473000000D+03  0.0000000000D+00
  0.4755000000D+02  0.0000000000D+00
  0.1676000000D+02  0.0000000000D+00
  0.6207000000D+01  0.0000000000D+00
  0.1752000000D+01  0.1000000000D+01
  0.6882000000D+00  0.0000000000D+00
  0.2384000000D+00  0.0000000000D+00
 s   10  1.00
  0.1533000000D+05  0.0000000000D+00
  0.2299000000D+04  0.0000000000D+00
  0.5224000000D+03  0.0000000000D+00
  0.1473000000D+03  0.0000000000D+00
  0.4755000000D+02  0.0000000000D+00
  0.1676000000D+02  0.0000000000D+00
  0.6207000000D+01  0.0000000000D+00
  0.1752000000D+01  0.0000000000D+00
  0.6882000000D+00  0.0000000000D+00
  0.2384000000D+00  0.1000000000D+01
 p    5  1.00
  0.3446000000D+02  0.1592799074D-01
  0.7749000000D+01  0.9973994203D-01
  0.2280000000D+01  0.3104918195D+00
  0.7156000000D+00  0.4910257146D+00
  0.2140000000D+00  0.3363368045D+00
 p    5  1.00
  0.3446000000D+02  0.0000000000D+00
  0.7749000000D+01  0.0000000000D+00
  0.2280000000D+01  0.0000000000D+00
  0.7156000000D+00  0.1000000000D+01
  0.2140000000D+00  0.0000000000D+00
 p    5  1.00
  0.3446000000D+02  0.0000000000D+00
  0.7749000000D+01  0.0000000000D+00
  0.2280000000D+01  0.0000000000D+00
  0.7156000000D+00  0.0000000000D+00
  0.2140000000D+00  0.1000000000D+01
 d    1  1.00
  0.2314000000D+01  0.1000000000D+01
 d    1  1.00
  0.6450000000D+00  0.1000000000D+01
 f    1  1.00
  0.1428000000D+01  0.1000000000D+01
  
   3 0
 s    5  1.00
  0.3387000000D+02  0.6067999217D-02
  0.5095000000D+01  0.4530799416D-01
  0.1159000000D+01  0.2028219738D+00
  0.3258000000D+00  0.5039029350D+00
  0.1027000000D+00  0.3834209505D+00
 s    5  1.00
  0.3387000000D+02  0.0000000000D+00
  0.5095000000D+01  0.0000000000D+00
  0.1159000000D+01  0.0000000000D+00
  0.3258000000D+00  0.1000000000D+01
  0.1027000000D+00  0.0000000000D+00
 s    5  1.00
  0.3387000000D+02  0.0000000000D+00
  0.5095000000D+01  0.0000000000D+00
  0.1159000000D+01  0.0000000000D+00
  0.3258000000D+00  0.0000000000D+00
  0.1027000000D+00  0.1000000000D+01
 p    1  1.00
  0.1407000000D+01  0.1000000000D+01
 p    1  1.00
  0.3880000000D+00  0.1000000000D+01
 d    1  1.00
  0.1057000000D+01  0.1000000000D+01
  
   4 0
 s    5  1.00
  0.3387000000D+02  0.6067999217D-02
  0.5095000000D+01  0.4530799416D-01
  0.1159000000D+01  0.2028219738D+00
  0.3258000000D+00  0.5039029350D+00
  0.1027000000D+00  0.3834209505D+00
 s    5  1.00
  0.3387000000D+02  0.0000000000D+00
  0.5095000000D+01  0.0000000000D+00
  0.1159000000D+01  0.0000000000D+00
  0.3258000000D+00  0.1000000000D+01
  0.1027000000D+00  0.0000000000D+00
 s    5  1.00
  0.3387000000D+02  0.0000000000D+00
  0.5095000000D+01  0.0000000000D+00
  0.1159000000D+01  0.0000000000D+00
  0.3258000000D+00  0.0000000000D+00
  0.1027000000D+00  0.1000000000D+01
 p    1  1.00
  0.1407000000D+01  0.1000000000D+01
 p    1  1.00
  0.3880000000D+00  0.1000000000D+01
 d    1  1.00
  0.1057000000D+01  0.1000000000D+01
  
   5 0
 s   10  1.00
  0.1533000000D+05  0.5079996682D-03
  0.2299000000D+04  0.3928997434D-02
  0.5224000000D+03  0.2024298678D-01
  0.1473000000D+03  0.7918094828D-01
  0.4755000000D+02  0.2306868493D+00
  0.1676000000D+02  0.4331177171D+00
  0.6207000000D+01  0.3502597712D+00
  0.1752000000D+01  0.4272797209D-01
  0.6882000000D+00 -0.8153994674D-02
  0.2384000000D+00  0.2380998445D-02
 s   10  1.00
  0.1533000000D+05 -0.1150000604D-03
  0.2299000000D+04 -0.8950004697D-03
  0.5224000000D+03 -0.4636002433D-02
  0.1473000000D+03 -0.1872400983D-01
  0.4755000000D+02 -0.5846303068D-01
  0.1676000000D+02 -0.1364630716D+00
  0.6207000000D+01 -0.1757400922D+00
  0.1752000000D+01  0.1609340845D+00
  0.6882000000D+00  0.6034183167D+00
  0.2384000000D+00  0.3787651988D+00
 s   10  1.00
  0.1533000000D+05  0.0000000000D+00
  0.2299000000D+04  0.0000000000D+00
  0.5224000000D+03  0.0000000000D+00
  0.1473000000D+03  0.0000000000D+00
  0.4755000000D+02  0.0000000000D+00
  0.1676000000D+02  0.0000000000D+00
  0.6207000000D+01  0.0000000000D+00
  0.1752000000D+01  0.1000000000D+01
  0.6882000000D+00  0.0000000000D+00
  0.2384000000D+00  0.0000000000D+00
 s   10  1.00
  0.1533000000D+05  0.0000000000D+00
  0.2299000000D+04  0.0000000000D+00
  0.5224000000D+03  0.0000000000D+00
  0.1473000000D+03  0.0000000000D+00
  0.4755000000D+02  0.0000000000D+00
  0.1676000000D+02  0.0000000000D+00
  0.6207000000D+01  0.0000000000D+00
  0.1752000000D+01  0.0000000000D+00
  0.6882000000D+00  0.0000000000D+00
  0.2384000000D+00  0.1000000000D+01
 p    5  1.00
  0.3446000000D+02  0.1592799074D-01
  0.7749000000D+01  0.9973994203D-01
  0.2280000000D+01  0.3104918195D+00
  0.7156000000D+00  0.4910257146D+00
  0.2140000000D+00  0.3363368045D+00
 p    5  1.00
  0.3446000000D+02  0.0000000000D+00
  0.7749000000D+01  0.0000000000D+00
  0.2280000000D+01  0.0000000000D+00
  0.7156000000D+00  0.1000000000D+01
  0.2140000000D+00  0.0000000000D+00
 p    5  1.00
  0.3446000000D+02  0.0000000000D+00
  0.7749000000D+01  0.0000000000D+00
  0.2280000000D+01  0.0000000000D+00
  0.7156000000D+00  0.0000000000D+00
  0.2140000000D+00  0.1000000000D+01
 d    1  1.00
  0.2314000000D+01  0.1000000000D+01
 d    1  1.00
  0.6450000000D+00  0.1000000000D+01
 f    1  1.00
  0.1428000000D+01  0.1000000000D+01
  
   6 0
 s    5  1.00
  0.3387000000D+02  0.6067999217D-02
  0.5095000000D+01  0.4530799416D-01
  0.1159000000D+01  0.2028219738D+00
  0.3258000000D+00  0.5039029350D+00
  0.1027000000D+00  0.3834209505D+00
 s    5  1.00
  0.3387000000D+02  0.0000000000D+00
  0.5095000000D+01  0.0000000000D+00
  0.1159000000D+01  0.0000000000D+00
  0.3258000000D+00  0.1000000000D+01
  0.1027000000D+00  0.0000000000D+00
 s    5  1.00
  0.3387000000D+02  0.0000000000D+00
  0.5095000000D+01  0.0000000000D+00
  0.1159000000D+01  0.0000000000D+00
  0.3258000000D+00  0.0000000000D+00
  0.1027000000D+00  0.1000000000D+01
 p    1  1.00
  0.1407000000D+01  0.1000000000D+01
 p    1  1.00
  0.3880000000D+00  0.1000000000D+01
 d    1  1.00
  0.1057000000D+01  0.1000000000D+01
  
   7 0
 s    5  1.00
  0.3387000000D+02  0.6067999217D-02
  0.5095000000D+01  0.4530799416D-01
  0.1159000000D+01  0.2028219738D+00
  0.3258000000D+00  0.5039029350D+00
  0.1027000000D+00  0.3834209505D+00
 s    5  1.00
  0.3387000000D+02  0.0000000000D+00
  0.5095000000D+01  0.0000000000D+00
  0.1159000000D+01  0.0000000000D+00
  0.3258000000D+00  0.1000000000D+01
  0.1027000000D+00  0.0000000000D+00
 s    5  1.00
  0.3387000000D+02  0.0000000000D+00
  0.5095000000D+01  0.0000000000D+00
  0.1159000000D+01  0.0000000000D+00
  0.3258000000D+00  0.0000000000D+00
  0.1027000000D+00  0.1000000000D+01
 p    1  1.00
  0.1407000000D+01  0.1000000000D+01
 p    1  1.00
  0.3880000000D+00  0.1000000000D+01
 d    1  1.00
  0.1057000000D+01  0.1000000000D+01
  
   8 0
 s   10  1.00
  0.1533000000D+05  0.5079996682D-03
  0.2299000000D+04  0.3928997434D-02
  0.5224000000D+03  0.2024298678D-01
  0.1473000000D+03  0.7918094828D-01
  0.4755000000D+02  0.2306868493D+00
  0.1676000000D+02  0.4331177171D+00
  0.6207000000D+01  0.3502597712D+00
  0.1752000000D+01  0.4272797209D-01
  0.6882000000D+00 -0.8153994674D-02
  0.2384000000D+00  0.2380998445D-02
 s   10  1.00
  0.1533000000D+05 -0.1150000604D-03
  0.2299000000D+04 -0.8950004697D-03
  0.5224000000D+03 -0.4636002433D-02
  0.1473000000D+03 -0.1872400983D-01
  0.4755000000D+02 -0.5846303068D-01
  0.1676000000D+02 -0.1364630716D+00
  0.6207000000D+01 -0.1757400922D+00
  0.1752000000D+01  0.1609340845D+00
  0.6882000000D+00  0.6034183167D+00
  0.2384000000D+00  0.3787651988D+00
 s   10  1.00
  0.1533000000D+05  0.0000000000D+00
  0.2299000000D+04  0.0000000000D+00
  0.5224000000D+03  0.0000000000D+00
  0.1473000000D+03  0.0000000000D+00
  0.4755000000D+02  0.0000000000D+00
  0.1676000000D+02  0.0000000000D+00
  0.6207000000D+01  0.0000000000D+00
  0.1752000000D+01  0.1000000000D+01
  0.6882000000D+00  0.0000000000D+00
  0.2384000000D+00  0.0000000000D+00
 s   10  1.00
  0.1533000000D+05  0.0000000000D+00
  0.2299000000D+04  0.0000000000D+00
  0.5224000000D+03  0.0000000000D+00
  0.1473000000D+03  0.0000000000D+00
  0.4755000000D+02  0.0000000000D+00
  0.1676000000D+02  0.0000000000D+00
  0.6207000000D+01  0.0000000000D+00
  0.1752000000D+01  0.0000000000D+00
  0.6882000000D+00  0.0000000000D+00
  0.2384000000D+00  0.1000000000D+01
 p    5  1.00
  0.3446000000D+02  0.1592799074D-01
  0.7749000000D+01  0.9973994203D-01
  0.2280000000D+01  0.3104918195D+00
  0.7156000000D+00  0.4910257146D+00
  0.2140000000D+00  0.3363368045D+00
 p    5  1.00
  0.3446000000D+02  0.0000000000D+00
  0.7749000000D+01  0.0000000000D+00
  0.2280000000D+01  0.0000000000D+00
  0.7156000000D+00  0.1000000000D+01
  0.2140000000D+00  0.0000000000D+00
 p    5  1.00
  0.3446000000D+02  0.0000000000D+00
  0.7749000000D+01  0.0000000000D+00
  0.2280000000D+01  0.0000000000D+00
  0.7156000000D+00  0.0000000000D+00
  0.2140000000D+00  0.1000000000D+01
 d    1  1.00
  0.2314000000D+01  0.1000000000D+01
 d    1  1.00
  0.6450000000D+00  0.1000000000D+01
 f    1  1.00
  0.1428000000D+01  0.1000000000D+01
  
   9 0
 s    5  1.00
  0.3387000000D+02  0.6067999217D-02
  0.5095000000D+01  0.4530799416D-01
  0.1159000000D+01  0.2028219738D+00
  0.3258000000D+00  0.5039029350D+00
  0.1027000000D+00  0.3834209505D+00
 s    5  1.00
  0.3387000000D+02  0.0000000000D+00
  0.5095000000D+01  0.0000000000D+00
  0.1159000000D+01  0.0000000000D+00
  0.3258000000D+00  0.1000000000D+01
  0.1027000000D+00  0.0000000000D+00
 s    5  1.00
  0.3387000000D+02  0.0000000000D+00
  0.5095000000D+01  0.0000000000D+00
  0.1159000000D+01  0.0000000000D+00
  0.3258000000D+00  0.0000000000D+00
  0.1027000000D+00  0.1000000000D+01
 p    1  1.00
  0.1407000000D+01  0.1000000000D+01
 p    1  1.00
  0.3880000000D+00  0.1000000000D+01
 d    1  1.00
  0.1057000000D+01  0.1000000000D+01
  
  10 0
 s    5  1.00
  0.3387000000D+02  0.6067999217D-02
  0.5095000000D+01  0.4530799416D-01
  0.1159000000D+01  0.2028219738D+00
  0.3258000000D+00  0.5039029350D+00
  0.1027000000D+00  0.3834209505D+00
 s    5  1.00
  0.3387000000D+02  0.0000000000D+00
  0.5095000000D+01  0.0000000000D+00
  0.1159000000D+01  0.0000000000D+00
  0.3258000000D+00  0.1000000000D+01
  0.1027000000D+00  0.0000000000D+00
 s    5  1.00
  0.3387000000D+02  0.0000000000D+00
  0.5095000000D+01  0.0000000000D+00
  0.1159000000D+01  0.0000000000D+00
  0.3258000000D+00  0.0000000000D+00
  0.1027000000D+00  0.1000000000D+01
 p    1  1.00
  0.1407000000D+01  0.1000000000D+01
 p    1  1.00
  0.3880000000D+00  0.1000000000D+01
 d    1  1.00
  0.1057000000D+01  0.1000000000D+01
  
  11 0
 s   10  1.00
  0.1533000000D+05  0.5079996682D-03
  0.2299000000D+04  0.3928997434D-02
  0.5224000000D+03  0.2024298678D-01
  0.1473000000D+03  0.7918094828D-01
  0.4755000000D+02  0.2306868493D+00
  0.1676000000D+02  0.4331177171D+00
  0.6207000000D+01  0.3502597712D+00
  0.1752000000D+01  0.4272797209D-01
  0.6882000000D+00 -0.8153994674D-02
  0.2384000000D+00  0.2380998445D-02
 s   10  1.00
  0.1533000000D+05 -0.1150000604D-03
  0.2299000000D+04 -0.8950004697D-03
  0.5224000000D+03 -0.4636002433D-02
  0.1473000000D+03 -0.1872400983D-01
  0.4755000000D+02 -0.5846303068D-01
  0.1676000000D+02 -0.1364630716D+00
  0.6207000000D+01 -0.1757400922D+00
  0.1752000000D+01  0.1609340845D+00
  0.6882000000D+00  0.6034183167D+00
  0.2384000000D+00  0.3787651988D+00
 s   10  1.00
  0.1533000000D+05  0.0000000000D+00
  0.2299000000D+04  0.0000000000D+00
  0.5224000000D+03  0.0000000000D+00
  0.1473000000D+03  0.0000000000D+00
  0.4755000000D+02  0.0000000000D+00
  0.1676000000D+02  0.0000000000D+00
  0.6207000000D+01  0.0000000000D+00
  0.1752000000D+01  0.1000000000D+01
  0.6882000000D+00  0.0000000000D+00
  0.2384000000D+00  0.0000000000D+00
 s   10  1.00
  0.1533000000D+05  0.0000000000D+00
  0.2299000000D+04  0.0000000000D+00
  0.5224000000D+03  0.0000000000D+00
  0.1473000000D+03  0.0000000000D+00
  0.4755000000D+02  0.0000000000D+00
  0.1676000000D+02  0.0000000000D+00
  0.6207000000D+01  0.0000000000D+00
  0.1752000000D+01  0.0000000000D+00
  0.6882000000D+00  0.0000000000D+00
  0.2384000000D+00  0.1000000000D+01
 p    5  1.00
  0.3446000000D+02  0.1592799074D-01
  0.7749000000D+01  0.9973994203D-01
  0.2280000000D+01  0.3104918195D+00
  0.7156000000D+00  0.4910257146D+00
  0.2140000000D+00  0.3363368045D+00
 p    5  1.00
  0.3446000000D+02  0.0000000000D+00
  0.7749000000D+01  0.0000000000D+00
  0.2280000000D+01  0.0000000000D+00
  0.7156000000D+00  0.1000000000D+01
  0.2140000000D+00  0.0000000000D+00
 p    5  1.00
  0.3446000000D+02  0.0000000000D+00
  0.7749000000D+01  0.0000000000D+00
  0.2280000000D+01  0.0000000000D+00
  0.7156000000D+00  0.0000000000D+00
  0.2140000000D+00  0.1000000000D+01
 d    1  1.00
  0.2314000000D+01  0.1000000000D+01
 d    1  1.00
  0.6450000000D+00  0.1000000000D+01
 f    1  1.00
  0.1428000000D+01  0.1000000000D+01
  
  12 0
 s    5  1.00
  0.3387000000D+02  0.6067999217D-02
  0.5095000000D+01  0.4530799416D-01
  0.1159000000D+01  0.2028219738D+00
  0.3258000000D+00  0.5039029350D+00
  0.1027000000D+00  0.3834209505D+00
 s    5  1.00
  0.3387000000D+02  0.0000000000D+00
  0.5095000000D+01  0.0000000000D+00
  0.1159000000D+01  0.0000000000D+00
  0.3258000000D+00  0.1000000000D+01
  0.1027000000D+00  0.0000000000D+00
 s    5  1.00
  0.3387000000D+02  0.0000000000D+00
  0.5095000000D+01  0.0000000000D+00
  0.1159000000D+01  0.0000000000D+00
  0.3258000000D+00  0.0000000000D+00
  0.1027000000D+00  0.1000000000D+01
 p    1  1.00
  0.1407000000D+01  0.1000000000D+01
 p    1  1.00
  0.3880000000D+00  0.1000000000D+01
 d    1  1.00
  0.1057000000D+01  0.1000000000D+01
  
  13 0
 s    5  1.00
  0.3387000000D+02  0.6067999217D-02
  0.5095000000D+01  0.4530799416D-01
  0.1159000000D+01  0.2028219738D+00
  0.3258000000D+00  0.5039029350D+00
  0.1027000000D+00  0.3834209505D+00
 s    5  1.00
  0.3387000000D+02  0.0000000000D+00
  0.5095000000D+01  0.0000000000D+00
  0.1159000000D+01  0.0000000000D+00
  0.3258000000D+00  0.1000000000D+01
  0.1027000000D+00  0.0000000000D+00
 s    5  1.00
  0.3387000000D+02  0.0000000000D+00
  0.5095000000D+01  0.0000000000D+00
  0.1159000000D+01  0.0000000000D+00
  0.3258000000D+00  0.0000000000D+00
  0.1027000000D+00  0.1000000000D+01
 p    1  1.00
  0.1407000000D+01  0.1000000000D+01
 p    1  1.00
  0.3880000000D+00  0.1000000000D+01
 d    1  1.00
  0.1057000000D+01  0.1000000000D+01
  
  14 0
 s   10  1.00
  0.1533000000D+05  0.5079996682D-03
  0.2299000000D+04  0.3928997434D-02
  0.5224000000D+03  0.2024298678D-01
  0.1473000000D+03  0.7918094828D-01
  0.4755000000D+02  0.2306868493D+00
  0.1676000000D+02  0.4331177171D+00
  0.6207000000D+01  0.3502597712D+00
  0.1752000000D+01  0.4272797209D-01
  0.6882000000D+00 -0.8153994674D-02
  0.2384000000D+00  0.2380998445D-02
 s   10  1.00
  0.1533000000D+05 -0.1150000604D-03
  0.2299000000D+04 -0.8950004697D-03
  0.5224000000D+03 -0.4636002433D-02
  0.1473000000D+03 -0.1872400983D-01
  0.4755000000D+02 -0.5846303068D-01
  0.1676000000D+02 -0.1364630716D+00
  0.6207000000D+01 -0.1757400922D+00
  0.1752000000D+01  0.1609340845D+00
  0.6882000000D+00  0.6034183167D+00
  0.2384000000D+00  0.3787651988D+00
 s   10  1.00
  0.1533000000D+05  0.0000000000D+00
  0.2299000000D+04  0.0000000000D+00
  0.5224000000D+03  0.0000000000D+00
  0.1473000000D+03  0.0000000000D+00
  0.4755000000D+02  0.0000000000D+00
  0.1676000000D+02  0.0000000000D+00
  0.6207000000D+01  0.0000000000D+00
  0.1752000000D+01  0.1000000000D+01
  0.6882000000D+00  0.0000000000D+00
  0.2384000000D+00  0.0000000000D+00
 s   10  1.00
  0.1533000000D+05  0.0000000000D+00
  0.2299000000D+04  0.0000000000D+00
  0.5224000000D+03  0.0000000000D+00
  0.1473000000D+03  0.0000000000D+00
  0.4755000000D+02  0.0000000000D+00
  0.1676000000D+02  0.0000000000D+00
  0.6207000000D+01  0.0000000000D+00
  0.1752000000D+01  0.0000000000D+00
  0.6882000000D+00  0.0000000000D+00
  0.2384000000D+00  0.1000000000D+01
 p    5  1.00
  0.3446000000D+02  0.1592799074D-01
  0.7749000000D+01  0.9973994203D-01
  0.2280000000D+01  0.3104918195D+00
  0.7156000000D+00  0.4910257146D+00
  0.2140000000D+00  0.3363368045D+00
 p    5  1.00
  0.3446000000D+02  0.0000000000D+00
  0.7749000000D+01  0.0000000000D+00
  0.2280000000D+01  0.0000000000D+00
  0.7156000000D+00  0.1000000000D+01
  0.2140000000D+00  0.0000000000D+00
 p    5  1.00
  0.3446000000D+02  0.0000000000D+00
  0.7749000000D+01  0.0000000000D+00
  0.2280000000D+01  0.0000000000D+00
  0.7156000000D+00  0.0000000000D+00
  0.2140000000D+00  0.1000000000D+01
 d    1  1.00
  0.2314000000D+01  0.1000000000D+01
 d    1  1.00
  0.6450000000D+00  0.1000000000D+01
 f    1  1.00
  0.1428000000D+01  0.1000000000D+01
  
  15 0
 s    5  1.00
  0.3387000000D+02  0.6067999217D-02
  0.5095000000D+01  0.4530799416D-01
  0.1159000000D+01  0.2028219738D+00
  0.3258000000D+00  0.5039029350D+00
  0.1027000000D+00  0.3834209505D+00
 s    5  1.00
  0.3387000000D+02  0.0000000000D+00
  0.5095000000D+01  0.0000000000D+00
  0.1159000000D+01  0.0000000000D+00
  0.3258000000D+00  0.1000000000D+01
  0.1027000000D+00  0.0000000000D+00
 s    5  1.00
  0.3387000000D+02  0.0000000000D+00
  0.5095000000D+01  0.0000000000D+00
  0.1159000000D+01  0.0000000000D+00
  0.3258000000D+00  0.0000000000D+00
  0.1027000000D+00  0.1000000000D+01
 p    1  1.00
  0.1407000000D+01  0.1000000000D+01
 p    1  1.00
  0.3880000000D+00  0.1000000000D+01
 d    1  1.00
  0.1057000000D+01  0.1000000000D+01
  
  16 0
 s    5  1.00
  0.3387000000D+02  0.6067999217D-02
  0.5095000000D+01  0.4530799416D-01
  0.1159000000D+01  0.2028219738D+00
  0.3258000000D+00  0.5039029350D+00
  0.1027000000D+00  0.3834209505D+00
 s    5  1.00
  0.3387000000D+02  0.0000000000D+00
  0.5095000000D+01  0.0000000000D+00
  0.1159000000D+01  0.0000000000D+00
  0.3258000000D+00  0.1000000000D+01
  0.1027000000D+00  0.0000000000D+00
 s    5  1.00
  0.3387000000D+02  0.0000000000D+00
  0.5095000000D+01  0.0000000000D+00
  0.1159000000D+01  0.0000000000D+00
  0.3258000000D+00  0.0000000000D+00
  0.1027000000D+00  0.1000000000D+01
 p    1  1.00
  0.1407000000D+01  0.1000000000D+01
 p    1  1.00
  0.3880000000D+00  0.1000000000D+01
 d    1  1.00
  0.1057000000D+01  0.1000000000D+01
  
  17 0
 s   10  1.00
  0.1533000000D+05  0.5079996682D-03
  0.2299000000D+04  0.3928997434D-02
  0.5224000000D+03  0.2024298678D-01
  0.1473000000D+03  0.7918094828D-01
  0.4755000000D+02  0.2306868493D+00
  0.1676000000D+02  0.4331177171D+00
  0.6207000000D+01  0.3502597712D+00
  0.1752000000D+01  0.4272797209D-01
  0.6882000000D+00 -0.8153994674D-02
  0.2384000000D+00  0.2380998445D-02
 s   10  1.00
  0.1533000000D+05 -0.1150000604D-03
  0.2299000000D+04 -0.8950004697D-03
  0.5224000000D+03 -0.4636002433D-02
  0.1473000000D+03 -0.1872400983D-01
  0.4755000000D+02 -0.5846303068D-01
  0.1676000000D+02 -0.1364630716D+00
  0.6207000000D+01 -0.1757400922D+00
  0.1752000000D+01  0.1609340845D+00
  0.6882000000D+00  0.6034183167D+00
  0.2384000000D+00  0.3787651988D+00
 s   10  1.00
  0.1533000000D+05  0.0000000000D+00
  0.2299000000D+04  0.0000000000D+00
  0.5224000000D+03  0.0000000000D+00
  0.1473000000D+03  0.0000000000D+00
  0.4755000000D+02  0.0000000000D+00
  0.1676000000D+02  0.0000000000D+00
  0.6207000000D+01  0.0000000000D+00
  0.1752000000D+01  0.1000000000D+01
  0.6882000000D+00  0.0000000000D+00
  0.2384000000D+00  0.0000000000D+00
 s   10  1.00
  0.1533000000D+05  0.0000000000D+00
  0.2299000000D+04  0.0000000000D+00
  0.5224000000D+03  0.0000000000D+00
  0.1473000000D+03  0.0000000000D+00
  0.4755000000D+02  0.0000000000D+00
  0.1676000000D+02  0.0000000000D+00
  0.6207000000D+01  0.0000000000D+00
  0.1752000000D+01  0.0000000000D+00
  0.6882000000D+00  0.0000000000D+00
  0.2384000000D+00  0.1000000000D+01
 p    5  1.00
  0.3446000000D+02  0.1592799074D-01
  0.7749000000D+01  0.9973994203D-01
  0.2280000000D+01  0.3104918195D+00
  0.7156000000D+00  0.4910257146D+00
  0.2140000000D+00  0.3363368045D+00
 p    5  1.00
  0.3446000000D+02  0.0000000000D+00
  0.7749000000D+01  0.0000000000D+00
  0.2280000000D+01  0.0000000000D+00
  0.7156000000D+00  0.1000000000D+01
  0.2140000000D+00  0.0000000000D+00
 p    5  1.00
  0.3446000000D+02  0.0000000000D+00
  0.7749000000D+01  0.0000000000D+00
  0.2280000000D+01  0.0000000000D+00
  0.7156000000D+00  0.0000000000D+00
  0.2140000000D+00  0.1000000000D+01
 d    1  1.00
  0.2314000000D+01  0.1000000000D+01
 d    1  1.00
  0.6450000000D+00  0.1000000000D+01
 f    1  1.00
  0.1428000000D+01  0.1000000000D+01
  
  18 0
 s    5  1.00
  0.3387000000D+02  0.6067999217D-02
  0.5095000000D+01  0.4530799416D-01
  0.1159000000D+01  0.2028219738D+00
  0.3258000000D+00  0.5039029350D+00
  0.1027000000D+00  0.3834209505D+00
 s    5  1.00
  0.3387000000D+02  0.0000000000D+00
  0.5095000000D+01  0.0000000000D+00
  0.1159000000D+01  0.0000000000D+00
  0.3258000000D+00  0.1000000000D+01
  0.1027000000D+00  0.0000000000D+00
 s    5  1.00
  0.3387000000D+02  0.0000000000D+00
  0.5095000000D+01  0.0000000000D+00
  0.1159000000D+01  0.0000000000D+00
  0.3258000000D+00  0.0000000000D+00
  0.1027000000D+00  0.1000000000D+01
 p    1  1.00
  0.1407000000D+01  0.1000000000D+01
 p    1  1.00
  0.3880000000D+00  0.1000000000D+01
 d    1  1.00
  0.1057000000D+01  0.1000000000D+01
  
  19 0
 s    5  1.00
  0.3387000000D+02  0.6067999217D-02
  0.5095000000D+01  0.4530799416D-01
  0.1159000000D+01  0.2028219738D+00
  0.3258000000D+00  0.5039029350D+00
  0.1027000000D+00  0.3834209505D+00
 s    5  1.00
  0.3387000000D+02  0.0000000000D+00
  0.5095000000D+01  0.0000000000D+00
  0.1159000000D+01  0.0000000000D+00
  0.3258000000D+00  0.1000000000D+01
  0.1027000000D+00  0.0000000000D+00
 s    5  1.00
  0.3387000000D+02  0.0000000000D+00
  0.5095000000D+01  0.0000000000D+00
  0.1159000000D+01  0.0000000000D+00
  0.3258000000D+00  0.0000000000D+00
  0.1027000000D+00  0.1000000000D+01
 p    1  1.00
  0.1407000000D+01  0.1000000000D+01
 p    1  1.00
  0.3880000000D+00  0.1000000000D+01
 d    1  1.00
  0.1057000000D+01  0.1000000000D+01


[MO]
 Sym=      1.1
 Ene=       0.0000
 Spin= Alpha
 Occup=    2.000000
1 0.98286608564860
2 -0.17940124112448
3 -0.000321009757051
4 0.000292530284841
5 -0.000036990163505
6 0.000008628255900
7 -0.000166705839433
8 -0.002601352189459
9 -0.008661460587500
10 0.012258043253509
11 -0.000021324667472
12 -0.000069173394731
13 0.000094926078760
14 -0.000025331463157
15 -0.000063240126876
16 0.000033305480082
17 0.000013932331837
18 0.000034450961913
19 -0.000015871691349
20 -0.000000417586313
21 -0.000000648474068
22 -0.000000182445632
23 0.000008949832702
24 0.000022052510643
25 -0.000012618403156
26 -0.000000570729016
27 0.000000161893260
28 0.000000408835756
29 -0.000000624427028
30 0.000000028509196
31 -0.000000253431038
32 -0.000000826982967
33 0.000000200350208
34 0.000000626632759
35 -0.000001948351561
36 0.000001625819056
37 -0.000001411600327
38 -0.000000101236746
39 0.000000080266082
40 0.000000020970665
41 -0.000000945769243
42 0.000000771191027
43 -0.000000666990773
44 -0.000011074757921
45 0.000000515199140
46 0.000010559558780
47 -0.000006210510960
48 0.000004360056323
49 -0.000005725081835
50 0.000002329586084
51 0.000008479306498
52 -0.000012433712357
53 -0.000002938241882
54 -0.000005379137592
55 0.000008623599504
56 -0.000000187225824
57 -0.000005997045847
58 0.000008057976122
59 -0.000000135335386
60 0.000000361704336
61 0.000001095566329
62 -0.000001641910542
63 -0.000000548585536
64 -0.000000814759793
65 0.000001013467209
66 0.000000063308246
67 -0.000000655096678
68 0.000001189386943
69 -0.000000051355974
70 -0.000000403807652
71 -0.000000398049502
72 -0.000000410154245
73 -0.000000077211536
74 -0.000000059681145
75 0.000000069015247
76 -0.000000012106184
77 0.000000061493560
78 0.000000012466124
79 0.000000344036607
80 0.000000365300043
81 0.000000355185160
82 -0.000000000482911
83 -0.000000002431610
84 0.000000010996476
85 -0.012461455137893
86 0.000030772931082
87 -0.000017241775389
88 -0.000053306446572
89 0.000009941316699
90 -0.000034184192682
91 -0.000022170283184
92 -0.000006292488895
93 0.000022961204907
94 0.000015832560003
95 -0.000000992110582
96 0.000034552140714
97 0.000005590506081
98 -0.000000467062762
99 0.000000387537934
100 0.000000079524828
101 -0.000000034755634
102 -0.000000046373573
103 -0.000000648520541
104 0.000002160193683
105 -0.000001195334391
106 -0.000000964859292
107 -0.000000091755516
108 0.000000616256824
109 0.000003237559381
110 0.000000162348737
111 0.000000403247952
112 -0.000000292161341
113 -0.000000274408123
114 -0.000000277147800
115 -0.000000017563439
116 0.000000056594435
117 -0.000000263866099
118 0.000000409539010
119 -0.000000008968601
120 -0.000021955980661
121 0.000013190704682
122 0.000006638486339
123 -0.000001638313709
124 0.000000648602022
125 -0.000000412601643
126 -0.000001431028078
127 -0.000002700809144
128 0.000000424599740
129 0.000000839275589
130 0.000000209590228
131 -0.000001048865816
132 -0.000002076700776
133 -0.000000747068938
134 0.000000178082531
135 -0.000021422877178
136 0.000007447870603
137 0.000008112570616
138 0.000001631330419
139 0.000001277474449
140 0.000000489992400
141 0.000002246826082
142 -0.000000793521284
143 0.000001301204020
144 -0.000000749552460
145 0.000000962433259
146 -0.000000212880799
147 0.000001371702986
148 0.000000745046946
149 0.000001378049337
150 -0.010621328959536
151 0.000026477519027
152 -0.000014642561280
153 -0.000043388043734
154 -0.000030748788251
155 0.000005081685479
156 0.000017985073050
157 0.000021005581986
158 -0.000003371467116
159 -0.000012800175128
160 0.000032834207414
161 0.000002537814790
162 -0.000005654384170
163 0.000000307407936
164 -0.000000335158086
165 0.000000027750150
166 0.000000041738622
167 0.000000508993262
168 0.000000071817892
169 -0.000000814937011
170 0.000001632382402
171 -0.000000817445391
172 -0.000000555099602
173 -0.000002507608153
174 -0.000000626167721
175 0.000000450370315
176 0.000000088236125
177 0.000000285367419
178 -0.000000272104183
179 -0.000000138887330
180 -0.000000431296804
181 -0.000000332131000
182 0.000000020506146
183 0.000000048436235
184 -0.000000033904267
185 -0.000017970746871
186 0.000008889702456
187 0.000005113303013
188 0.000000691996055
189 -0.000001358007717
190 0.000000354660189
191 -0.000002146459335
192 -0.000002325171149
193 -0.000000480616659
194 0.000000659139479
195 0.000000168958316
196 -0.000000828097795
197 -0.000001806522251
198 -0.000000181062373
199 0.000000598235937
200 -0.000017675652404
201 0.000004518528590
202 0.000007664575606
203 0.000001046090087
204 0.000001463348278
205 -0.000000239709186
206 -0.000001413082276
207 0.000002363445804
208 -0.000001299308012
209 0.000000812200289
210 -0.000000502750659
211 -0.000000309449630
212 0.000001419328417
213 -0.000001058625836
214 -0.000000680384660
215 -0.014619553493336
216 0.000034704502108
217 -0.000020130528946
218 -0.000045461278091
219 0.000039149207600
220 0.000028561651232
221 0.000010295699894
222 -0.000027354208051
223 -0.000020907239101
224 -0.000006971620604
225 -0.000041505523381
226 -0.000009723589063
227 -0.000006231032221
228 0.000000509713030
229 0.000000043251916
230 -0.000000552964946
231 -0.000000749815728
232 0.000000108352539
233 0.000000012555260
234 -0.000001724927404
235 -0.000001643495024
236 0.000003368422427
237 0.000004174362713
238 0.000000019999964
239 -0.000000615536822
240 -0.000000244290271
241 0.000000488528608
242 0.000000026568278
243 0.000000291498836
244 -0.000000599087160
245 -0.000000208571225
246 0.000000036250955
247 -0.000000056342745
248 0.000000172926139
249 0.000000027756369
250 -0.000024832928774
251 0.000004786467507
252 0.000010334109264
253 -0.000001617853887
254 -0.000000699957698
255 0.000002147978162
256 -0.000000076908904
257 -0.000002011538414
258 0.000003996892150
259 0.000000831456777
260 -0.000000036850250
261 -0.000000794606526
262 0.000001440609271
263 -0.000001525104894
264 -0.000000820777377
265 -0.000024228288270
266 0.000005233078709
267 0.000007419936479
268 -0.000001023404308
269 0.000000365044424
270 -0.000002249891127
271 0.000001681738136
272 -0.000000903997951
273 -0.000004738696920
274 0.000000237708611
275 -0.000000856299816
276 0.000000618591205
277 0.000000360496814
278 0.000002061965606
279 0.000000982894700
280 -0.019341149433384
281 0.000044265631670
282 -0.000026374568959
283 -0.000057854583822
284 0.000033081403660
285 0.000055230932968
286 -0.000010809174329
287 -0.000024267429610
288 -0.000038688772245
289 0.000007285773835
290 -0.000009399616188
291 -0.000054534166260
292 0.000002954452482
293 0.000000300979134
294 0.000000461127219
295 -0.000000762106353
296 -0.000000942434457
297 -0.000000062132103
298 -0.000000077436062
299 -0.000003569319414
300 -0.000001027226465
301 0.000004596545879
302 0.000005090532871
303 0.000000878818405
304 -0.000000108986945
305 0.000000575518784
306 -0.000000438972130
307 0.000000010061350
308 -0.000000630403736
309 0.000000614756823
310 -0.000000165380488
311 -0.000000141735738
312 -0.000000025813909
313 0.000000151881771
314 -0.000000056079546
315 -0.000032326421544
316 0.000003722005275
317 0.000012266521979
318 -0.000000512770321
319 -0.000002157112478
320 -0.000002875772955
321 -0.000002974056225
322 -0.000000882304393
323 -0.000005569261633
324 -0.000000467087842
325 0.000001236412896
326 -0.000000769325054
327 0.000001502447123
328 0.000001010123700
329 0.000002273461878
330 -0.000032326346811
331 0.000007154215475
332 0.000009786515063
333 0.000000281256077
334 -0.000001366473367
335 0.000003066178601
336 -0.000000877726760
337 0.000001321724557
338 0.000005989467486
339 -0.000001123249370
340 0.000000455459452
341 0.000000667789918
342 0.000000477783867
343 -0.000001093724741
344 -0.000002840101339
345 -0.021234670603278
346 0.000048338799029
347 -0.000028921968083
348 -0.000062962277238
349 -0.000009363775670
350 -0.000039361718174
351 -0.000059100218146
352 0.000006988869448
353 0.000028718411217
354 0.000041373717109
355 0.000003938041639
356 0.000015054799644
357 0.000057843308440
358 -0.000000799520057
359 0.000000261713312
360 0.000000537806745
361 0.000000122903936
362 0.000000038204005
363 -0.000000949220554
364 0.000004974369593
365 -0.000003573771016
366 -0.000001400598577
367 -0.000001089118690
368 0.000000700426318
369 0.000005374340416
370 0.000000052554725
371 -0.000000700508055
372 0.000000425550582
373 -0.000000227168455
374 0.000000138083346
375 -0.000000062718016
376 0.000000156658892
377 0.000000801746833
378 -0.000000508218001
379 -0.000000071203374
380 -0.000035400795414
381 0.000006211740384
382 0.000010945077633
383 0.000003379155904
384 -0.000000252918272
385 0.000001586774133
386 0.000007493618400
387 0.000001215039274
388 -0.000000708530821
389 0.000000468642326
390 -0.000001095333688
391 0.000000626691362
392 0.000001295373041
393 0.000002823577620
394 0.000000552797691
395 -0.000035875120786
396 0.000006298602265
397 0.000013180822028
398 -0.000002973224623
399 0.000000805361409
400 0.000002115125976
401 -0.000006461750908
402 0.000002053092046
403 0.000000171457116
404 -0.000000716015225
405 -0.000000383420786
406 0.000001099436011
407 -0.000001453044535
408 -0.000002522197446
409 0.000001845241868
410 -0.015839299963759
411 0.000038137991116
412 -0.000022033417176
413 -0.000048457343490
414 -0.000029898249458
415 -0.000011092364346
416 0.000043009486859
417 0.000021721146648
418 0.000008185511783
419 -0.000030476125209
420 0.000012358851298
421 0.000007604979420
422 -0.000045653412358
423 0.000000072426737
424 -0.000000576857455
425 0.000000504430718
426 0.000000100173038
427 0.000000724369116
428 -0.000000002827246
429 -0.000002029479744
430 0.000003865571956
431 -0.000001836092212
432 -0.000001146278926
433 -0.000004172692592
434 -0.000000862565817
435 -0.000000517289445
436 0.000000041154446
437 -0.000000295312847
438 0.000000051153602
439 -0.000000282343036
440 0.000000368806134
441 0.000000642863016
442 0.000000227128552
443 0.000000027397627
444 0.000000041138004
445 -0.000026110680253
446 0.000003837318524
447 0.000008734963980
448 0.000000842891339
449 -0.000002209027893
450 -0.000001558293407
451 0.000002104554048
452 -0.000004686136733
453 -0.000000422365848
454 0.000000020588340
455 -0.000000839671402
456 0.000000819083063
457 -0.000000977127865
458 -0.000001571308236
459 0.000001642477587
460 -0.000025304596906
461 0.000001115411610
462 0.000006060231432
463 -0.000000461678886
464 0.000002595469252
465 -0.000001118109215
466 0.000000525051351
467 0.000006340498157
468 0.000000271030254
469 -0.000000897649348
470 0.000000485407995
471 0.000000412241353
472 0.000000921222169
473 -0.000000258151174
474 -0.000002064340212
 Sym=      2.1
 Ene=       0.0000
 Spin= Alpha
 Occup=    2.000000
1 0.000024778003699
2 0.048698841711356
3 0.000601877789850
4 0.001359992668777
5 -0.000245139522564
6 0.000054582520428
7 -0.000855865391415
8 -0.10312281736834
9 0.82257895990802
10 0.45000860806845
11 -0.000822991490096
12 0.006107858331421
13 0.003304175721554
14 -0.000646728805610
15 -0.001871593669993
16 -0.001711993086670
17 0.000324289982795
18 0.001156844497179
19 0.001017906915808
20 -0.000000855923584
21 -0.000058817971701
22 -0.000040322571011
23 0.000242559118785
24 0.000640678784174
25 0.000586479549283
26 -0.000005444799488
27 0.000012205525936
28 -0.000006760726448
29 0.000017574329790
30 -0.000012043431451
31 -0.000009222036190
32 -0.000001021129979
33 0.000014214378762
34 -0.000013193248783
35 -0.000000572272020
36 0.000004582263378
37 0.000002152014296
38 0.000004988918476
39 0.000001600780121
40 -0.000006589698596
41 0.000002694497056
42 0.000001274812168
43 -0.000001224315117
44 -0.000247236681932
45 0.000216390185801
46 0.000030846496131
47 -0.000076649779640
48 0.000017030493498
49 -0.000010101820429
50 -0.000033567089917
51 -0.000822268487046
52 -0.000459989180693
53 0.000061865407703
54 0.000553047039716
55 0.000302957913920
56 -0.000016830430787
57 0.000550141899959
58 0.000314182332246
59 0.000003588659099
60 -0.000006455001704
61 -0.000116070606960
62 -0.000066667840895
63 0.000011957676321
64 0.000076326154919
65 0.000041063205654
66 -0.000003297382759
67 0.000079398905493
68 0.000048381088838
69 -0.000000082932598
70 -0.000011090635242
71 -0.000010692647639
72 -0.000010776934080
73 -0.000001688189137
74 -0.000001523496465
75 0.000001801154851
76 0.000000247200197
77 0.000001413898483
78 -0.000000193213174
79 0.000009666986939
80 0.000009815046197
81 0.000009115933162
82 -0.000000072431191
83 0.000000147041122
84 -0.000000151559410
85 -0.068731089600375
86 0.000162017106186
87 -0.000092958155220
88 -0.000306954898735
89 0.000057305057141
90 -0.000192636659039
91 -0.000123571823332
92 -0.000040255947023
93 0.000125069826515
94 0.000086098227860
95 0.000019661379985
96 0.000149004556363
97 0.000062835236177
98 -0.000004001778816
99 0.000004248126801
100 -0.000000246347985
101 -0.000000685314659
102 -0.000001326779958
103 -0.000002158317010
104 0.000018969154847
105 -0.000012273158561
106 -0.000006695996286
107 0.000000812675075
108 0.000008049317186
109 0.000011804225055
110 -0.000000708530334
111 0.000001016848149
112 -0.000001656165882
113 -0.000000432182554
114 -0.000001009133613
115 0.000001367857918
116 0.000001382775748
117 -0.000000355111337
118 0.000000854121779
119 0.000000404441362
120 -0.000126504811648
121 0.000082330135037
122 0.000032343098737
123 -0.000011358351602
124 0.000003207409268
125 -0.000000245026012
126 0.000000788214538
127 0.000000603134651
128 -0.000003412977046
129 0.000007464710536
130 -0.000000914874887
131 -0.000006549835649
132 -0.000007947827569
133 -0.000004097733612
134 -0.000000660464877
135 -0.000122973116268
136 0.000039152819888
137 0.000032088454037
138 0.000007314263995
139 0.000007980798028
140 0.000003225960254
141 0.000007936825384
142 0.000004533513702
143 0.000000184478614
144 -0.000001602993383
145 0.000002779662551
146 -0.000001176669168
147 0.000006949540947
148 0.000007736946555
149 0.000006491838724
150 0.027028786403410
151 -0.000057875419132
152 0.000039561858975
153 -0.000014357100411
154 0.000072649324023
155 -0.000022681228290
156 -0.000047725933101
157 -0.000055530351111
158 0.000030771895311
159 0.000030192993279
160 -0.000099397825022
161 0.000091005332793
162 0.000049770084343
163 0.000001911385863
164 -0.000000559792878
165 -0.000001351592985
166 -0.000000514543853
167 -0.000000269212783
168 -0.000000293959935
169 -0.000009943904762
170 -0.000004191140420
171 0.000014135045183
172 0.000012426794581
173 0.000005853467881
174 0.000000160639978
175 -0.000000011935508
176 0.000000890164097
177 -0.000000892103710
178 -0.000000748971228
179 0.000000527402912
180 0.000002002811648
181 0.000000764984393
182 -0.000001721683371
183 -0.000000805928925
184 -0.000000657750508
185 0.000035936186369
186 0.000098160553553
187 -0.000006807103435
188 -0.000002214480765
189 0.000007846552988
190 -0.000000779018876
191 -0.000014311642778
192 0.000049754847222
193 0.000002645891738
194 -0.000001348112399
195 0.000003727400957
196 -0.000002379288559
197 -0.000000234223274
198 -0.000000170835105
199 -0.000000437257196
200 0.000035197563318
201 0.000000834423818
202 0.000006952651349
203 -0.000000991556012
204 0.000001071499475
205 0.000001332358643
206 0.000004710958199
207 -0.000026648721648
208 -0.000005800690917
209 -0.000003981819894
210 0.000003730305076
211 0.000000251514819
212 -0.000003841655525
213 0.000004669626811
214 0.000002288941577
215 -0.087443204296576
216 0.000156987287704
217 -0.000107363159062
218 -0.000273212994286
219 0.000232083773999
220 0.000170109092051
221 0.000056797986014
222 -0.000156197740937
223 -0.000132190099801
224 -0.000025993526700
225 -0.000151111906307
226 -0.000019886713500
227 0.000068250418588
228 0.000003255048936
229 0.000001569103809
230 -0.000004824152745
231 -0.000004521329397
232 0.000001063014037
233 0.000001058829095
234 -0.000007280211295
235 -0.000011544581738
236 0.000018824793033
237 0.000021539819242
238 -0.000011600750986
239 -0.000011026296929
240 -0.000001203806034
241 0.000002594460722
242 0.000000152139088
243 0.000000925886897
244 -0.000002071904647
245 -0.000000255309113
246 0.000000689188378
247 -0.000001408929677
248 0.000000051193107
249 0.000001631573682
250 -0.000168367747649
251 0.000047837249816
252 0.000098106534487
253 -0.000012108475524
254 -0.000005457156596
255 0.000015104234714
256 -0.000008334091517
257 -0.000017550472877
258 0.000007836109520
259 0.000002078520644
260 -0.000001259246180
261 -0.000000819274464
262 0.000006381017899
263 -0.000008530963532
264 -0.000005331055091
265 -0.000174471769348
266 0.000171665148770
267 0.000093360226034
268 -0.000006091010431
269 -0.000000018393679
270 -0.000010653882972
271 0.000019748372566
272 0.000000389454336
273 0.000016640532942
274 -0.000002091567219
275 -0.000008771702137
276 0.000010863269355
277 0.000002206632457
278 0.000014202482033
279 0.000006211194787
280 -0.24478463137101
281 0.000486859557213
282 -0.000323720893279
283 -0.000388871777347
284 0.000428391629228
285 0.000690552072776
286 -0.000142336612293
287 -0.000325355848214
288 -0.000511622277332
289 0.000102775528534
290 -0.000134547912968
291 -0.000552879358938
292 0.000134621678537
293 0.000007858289917
294 0.000002874514424
295 -0.000010732804341
296 -0.000010921594459
297 -0.000001249173992
298 -0.000001557396690
299 -0.000073848963117
300 -0.000006726627481
301 0.000080575590598
302 0.000066722411667
303 0.000016373130145
304 0.000002594029382
305 0.000008240720591
306 -0.000000893290728
307 0.000003950597957
308 -0.000005590074117
309 0.000007333350141
310 -0.000004736451407
311 -0.000005466012737
312 -0.000006134874866
313 -0.000000563831943
314 -0.000002326493156
315 -0.000415898192947
316 0.000014833000924
317 0.000150763339182
318 -0.000013465819574
319 -0.000027449603759
320 -0.000040078238115
321 -0.000030275065069
322 -0.000059586564042
323 -0.000084104049180
324 -0.000001567032010
325 0.000008048581396
326 -0.000006481549387
327 0.000015781424443
328 0.000012070610605
329 0.000023309280288
330 -0.000405764775964
331 -0.000040070506428
332 0.000141608753425
333 0.000000735222429
334 -0.000019164618027
335 0.000047415531964
336 -0.000014098393502
337 -0.000032943288390
338 0.000109171227270
339 -0.000009601362826
340 -0.000000387205491
341 0.000009988568317
342 0.000004343354151
343 -0.000011937750837
344 -0.000025905526273
345 -0.025528820338112
346 0.000068305486593
347 -0.000035063352400
348 -0.000106076223103
349 -0.000013200955289
350 -0.000052208460983
351 -0.000077576853704
352 0.000015129490289
353 0.000035197394705
354 0.000053900120278
355 0.000031408619105
356 0.000036571369180
357 0.000039790636139
358 -0.000001606810600
359 -0.000000770204695
360 0.000002377015295
361 0.000000400390673
362 0.000000578096486
363 -0.000000572515286
364 0.000010402856881
365 -0.000001481728336
366 -0.000008921128545
367 -0.000002810063451
368 0.000002208041012
369 0.000003944557851
370 0.000000890840383
371 -0.000000641664009
372 0.000000091278146
373 -0.000001454875905
374 0.000001198274089
375 -0.000000729674467
376 0.000000259688113
377 -0.000000337391484
378 0.000000607211983
379 -0.000000768534134
380 -0.000045157500016
381 0.000008371176815
382 0.000011947095747
383 0.000005126973934
384 -0.000001433017331
385 0.000001632252931
386 0.000008628338357
387 0.000005561137747
388 0.000007745275787
389 0.000001835010335
390 -0.000001916648497
391 0.000000081638162
392 0.000001794722595
393 -0.000000176257702
394 -0.000002245818809
395 -0.000054444112293
396 0.000046066546792
397 0.000023059838374
398 -0.000002096982837
399 0.000003860290480
400 0.000002197552272
401 -0.000002860039346
402 -0.000016342323375
403 -0.000000404894653
404 -0.000000303632408
405 0.000000354085370
406 -0.000000050452962
407 -0.000004796447250
408 -0.000001551569141
409 0.000003695344116
410 -0.18407865753215
411 0.000365099141771
412 -0.000243248081161
413 -0.000155766224734
414 -0.000355299507664
415 -0.000136872713261
416 0.000498905089576
417 0.000270437257372
418 0.000110398750153
419 -0.000382459249781
420 0.000171645363117
421 0.000161297284413
422 -0.000450737423311
423 0.000003506963748
424 -0.000007147396200
425 0.000003640432452
426 0.000002217958907
427 0.000007414160959
428 -0.000000173237966
429 -0.000049048780997
430 0.000063412407501
431 -0.000014363626504
432 -0.000023409776239
433 -0.000052137655885
434 -0.000011924258593
435 -0.000007483196691
436 0.000004964744462
437 0.000001293691300
438 0.000003590555025
439 -0.000006842006922
440 0.000004650727577
441 0.000006449206870
442 0.000000181103257
443 -0.000006386396591
444 0.000002373862426
445 -0.000300140330118
446 -0.000034282111172
447 0.000118798348041
448 0.000014507241860
449 -0.000029030729699
450 -0.000020719734194
451 0.000032853308217
452 -0.000076663501381
453 -0.000044135178681
454 0.000003197787858
455 -0.000007468089773
456 0.000004270301915
457 -0.000009440879851
458 -0.000013320878541
459 0.000015017564460
460 -0.000285178022989
461 -0.000148175529122
462 0.000089857033456
463 -0.000002764636433
464 0.000039197616339
465 -0.000016399585629
466 0.000007765353599
467 0.000119625068224
468 -0.000042771580479
469 -0.000005412836851
470 0.000003749313859
471 0.000001663522992
472 0.000008325245403
473 -0.000001094702909
474 -0.000015252529837
 Sym=      3.1
 Ene=       0.0000
 Spin= Alpha
 Occup=    2.000000
1 -0.000071181391700
2 -0.14710283397220
3 -0.001554207098953
4 -0.003105150587127
5 0.000564264337288
6 -0.000124469721135
7 0.001959470381732
8 -0.092235158648835
9 0.26746402362414
10 -0.15072908490372
11 -0.000637063234418
12 0.001923397879892
13 -0.000887708039291
14 0.001521997278391
15 -0.001257376293739
16 0.004098475367415
17 -0.000983547887073
18 0.000653216903917
19 -0.002299920426819
20 0.000046313249419
21 -0.000013042936077
22 0.000065877535133
23 -0.000453778341774
24 0.000505567205686
25 -0.001450672576929
26 0.000031674559522
27 0.000053256159046
28 -0.000084930718568
29 -0.000005110817223
30 0.000036702915250
31 -0.000030522971550
32 0.000042964119854
33 0.000085925414871
34 -0.000128889534725
35 0.000031321413115
36 0.000022652649209
37 -0.000012783941219
38 0.000003097498516
39 0.000021344528235
40 -0.000024442026751
41 0.000017245831294
42 0.000010577892601
43 -0.000007382901862
44 0.000659433217008
45 0.000765698696389
46 -0.001425131913397
47 -0.000000859099270
48 -0.000033958307510
49 0.000061012869691
50 0.000075566179560
51 -0.000278773150465
52 0.000141710909001
53 -0.000020054184822
54 0.000191383799153
55 -0.000092025672470
56 -0.000081328483755
57 0.000182629629692
58 -0.000098099462937
59 0.000005741421079
60 0.000008702053441
61 -0.000043229444276
62 0.000024747737008
63 0.000000919748829
64 0.000033086005627
65 -0.000016147822823
66 -0.000012594778652
67 0.000024912379991
68 -0.000017054750520
69 -0.000001762874512
70 0.000032696661482
71 0.000033172235579
72 0.000032771665942
73 0.000005989861615
74 0.000004576790778
75 -0.000006036313135
76 -0.000001136856836
77 -0.000004306482713
78 0.000000506813924
79 -0.000029069631237
80 -0.000028365982549
81 -0.000029201385581
82 0.000000845291268
83 -0.000000362656325
84 0.000000062321254
85 0.11913509442354
86 -0.000179920722487
87 0.000131912542099
88 0.000310996980925
89 -0.000102327805903
90 0.000332716266934
91 0.000223421632473
92 0.000079352862344
93 -0.000234715587244
94 -0.000162470232481
95 -0.000048867168591
96 -0.000155985100818
97 -0.000113242089353
98 0.000001943296111
99 0.000000472700874
100 -0.000002415996985
101 0.000000928630752
102 0.000003023583347
103 0.000003353229245
104 -0.000006654362829
105 -0.000008345789087
106 0.000015000151916
107 -0.000000020435191
108 -0.000018441045072
109 -0.000016382311854
110 0.000000205620820
111 -0.000003151526925
112 0.000003281441334
113 0.000001467485753
114 0.000005505214964
115 0.000000222482821
116 -0.000001743355032
117 -0.000001276997902
118 -0.000004624998353
119 -0.000002541035708
120 0.000246277150250
121 -0.000244274531750
122 -0.000174826237478
123 0.000013539183328
124 -0.000005018464347
125 0.000004854918161
126 0.000006522234273
127 0.000032594652213
128 -0.000011364001841
129 -0.000009234644981
130 -0.000002823587563
131 0.000012058232544
132 0.000014773344352
133 0.000004560008772
134 0.000005793338272
135 0.000250094969164
136 -0.000143650801623
137 -0.000206337754001
138 -0.000009961891607
139 -0.000015969437386
140 -0.000012298146564
141 -0.000031269660457
142 0.000024004747704
143 0.000024402348220
144 0.000009218971188
145 -0.000010643971463
146 0.000001425000275
147 -0.000009234161630
148 -0.000010611761644
149 -0.000018808359666
150 0.044613912000770
151 -0.000066128108238
152 0.000043153570554
153 0.000453665227351
154 0.000126632992106
155 -0.000016514908417
156 -0.000084130870950
157 -0.000052262899242
158 -0.000017724753533
159 0.000070993999742
160 0.000144586792974
161 -0.000090101651068
162 -0.000123686490808
163 -0.000003432085343
164 0.000004846279131
165 -0.000001414193788
166 0.000001217971449
167 -0.000005402969249
168 -0.000000912599152
169 0.000011827376801
170 0.000001263154300
171 -0.000013090531101
172 -0.000021015598896
173 0.000010934794127
174 0.000010650190076
175 -0.000002842395277
176 -0.000001479307406
177 0.000002355673494
178 0.000009207664389
179 0.000000103954498
180 -0.000003883763108
181 -0.000005394190954
182 0.000001880744654
183 0.000000723295468
184 0.000002791415743
185 0.000176641269216
186 -0.000458576849393
187 -0.000166364952683
188 -0.000001607838634
189 -0.000005857311404
190 -0.000005690191963
191 0.000072929143327
192 -0.000098670725301
193 0.000021559808708
194 0.000002617606921
195 -0.000017048550947
196 0.000014430944026
197 0.000012435524665
198 -0.000002485682054
199 -0.000003132673575
200 0.000153650140262
201 -0.000284657000231
202 -0.000149973284243
203 -0.000002943540123
204 -0.000006243564608
205 0.000010652304352
206 0.000022204961890
207 0.000050913127199
208 -0.000039697701644
209 0.000002784247149
210 -0.000003371908623
211 0.000000587661474
212 -0.000003154918498
213 0.000010383819332
214 0.000008011157821
215 0.044265261495902
216 -0.000071900607519
217 0.000051870107635
218 -0.000274294306148
219 -0.000142655812735
220 -0.000094873921012
221 -0.000026028890072
222 0.000147072760587
223 0.000081399013159
224 0.000017182399268
225 0.000222667016325
226 0.000120025013066
227 -0.000049897150489
228 -0.000004427656208
229 0.000001807316934
230 0.000002620339274
231 0.000000270812343
232 -0.000000837437716
233 -0.000000526651652
234 0.000019041541777
235 0.000016464183936
236 -0.000035505725712
237 -0.000016312129833
238 0.000005404036999
239 0.000009490552681
240 -0.000003413179986
241 -0.000006766198172
242 0.000004496846406
243 -0.000005300812746
244 0.000003414906069
245 -0.000003396643429
246 0.000009880074227
247 0.000005662901368
248 -0.000002636509120
249 -0.000002336862525
250 0.000040542559167
251 0.000235271061102
252 -0.000059902047570
253 0.000015952769231
254 -0.000000096270168
255 -0.000020939664479
256 0.000047437036240
257 0.000062468645745
258 -0.000034973211300
259 0.000001863814447
260 -0.000001429497089
261 -0.000000434317358
262 0.000008610132950
263 0.000001430331026
264 -0.000002951603742
265 0.000015941114543
266 0.000204275229079
267 0.000034087618434
268 0.000007632902293
269 0.000003665259001
270 0.000015620973446
271 0.000046024693983
272 -0.000005321712867
273 0.000055799832437
274 -0.000003465313214
275 -0.000000669717899
276 0.000004135031112
277 -0.000001094364041
278 -0.000003611623661
279 -0.000002516527377
280 -0.084355709293823
281 0.000145084376383
282 -0.000103271905707
283 -0.000742702642652
284 0.000139037281168
285 0.000204181689639
286 -0.000048341149498
287 -0.000082599638787
288 -0.000084062512665
289 0.000023745355423
290 -0.000005433938539
291 -0.000077499517938
292 -0.000225094309391
293 0.000006895092864
294 -0.000005943338683
295 -0.000000951754181
296 -0.000001911398472
297 -0.000002865939620
298 0.000002001924330
299 -0.000007389066311
300 0.000036860951989
301 -0.000029471885679
302 0.000003568611720
303 0.000006794021997
304 0.000001030680193
305 -0.000001759286894
306 -0.000007139778015
307 -0.000004461292266
308 -0.000002195619485
309 -0.000003081523208
310 0.000004179309470
311 0.000004555950538
312 0.000012660540600
313 0.000001806142195
314 0.000001968660407
315 -0.000171657494925
316 0.000173169066355
317 0.000027454702850
318 0.000002049292149
319 -0.000003513996082
320 0.000003301816688
321 0.000004275492807
322 0.000047697676908
323 0.000004458363167
324 -0.000012398681309
325 0.000017174903666
326 -0.000004776222357
327 0.000013781100267
328 0.000009944547454
329 0.000017378107422
330 -0.000226309928275
331 0.000477858966198
332 0.000134553713980
333 -0.000002772770594
334 0.000004594882881
335 -0.000000507715433
336 0.000022354354485
337 0.000083800550021
338 -0.000082159948851
339 -0.000013127530308
340 -0.000000692894380
341 0.000013820424688
342 0.000004561307368
343 -0.000007109734622
344 -0.000026668292290
345 0.38250163796022
346 -0.000847669997122
347 0.000523391521853
348 0.001166740442191
349 0.000167896431829
350 0.000712300461485
351 0.001050327457498
352 -0.000111272664517
353 -0.000528250780017
354 -0.000733588700610
355 -0.000066923190180
356 -0.000223113445023
357 -0.000810785353604
358 0.000021757446828
359 -0.000007976661743
360 -0.000013780785085
361 -0.000002927369315
362 -0.000000797161311
363 0.000016452750859
364 -0.000132947943775
365 0.000083390092987
366 0.000049557850789
367 0.000027541670439
368 0.000000756507961
369 -0.000095214578443
370 -0.000003782971723
371 0.000011320964261
372 -0.000003223033349
373 0.000005748402672
374 -0.000009724630418
375 -0.000003606411947
376 -0.000000673013515
377 -0.000005464036977
378 0.000007930564944
379 0.000001680931307
380 0.000660073125802
381 -0.000143920464570
382 -0.000167739353288
383 -0.000069667054772
384 -0.000003813643118
385 -0.000028003584706
386 -0.000081253299997
387 -0.000004680027710
388 -0.000046568546666
389 -0.000024669530212
390 0.000021052313742
391 0.000003617216470
392 -0.000024932605509
393 -0.000043588852930
394 -0.000010023822190
395 0.000654730703429
396 -0.000120206372448
397 -0.000131204981852
398 0.000059227856758
399 -0.000019457044712
400 -0.000034442243453
401 0.000084821491147
402 -0.000037228440608
403 -0.000087559347629
404 -0.000001101874143
405 0.000004772027171
406 -0.000003670153028
407 0.000029786772129
408 0.000038300035635
409 -0.000022712616133
410 0.83793519512992
411 -0.001691994565228
412 0.001108162776872
413 0.001924149623944
414 0.001597688865860
415 0.000595786736820
416 -0.002233756816400
417 -0.001185379927984
418 -0.000430716575127
419 0.001585970490362
420 -0.000632166358960
421 -0.000202068449375
422 0.001854211716837
423 -0.000018213143858
424 0.000035860609368
425 -0.000017647465510
426 -0.000013019687320
427 -0.000035304259983
428 0.000000313072933
429 0.000182394719974
430 -0.000228647551583
431 0.000046252831609
432 0.000102004072615
433 0.000219785748461
434 0.000015048644744
435 0.000026738451663
436 -0.000011869890741
437 0.000003778870644
438 -0.000012336093391
439 0.000018087067706
440 -0.000013966108052
441 -0.000023537303928
442 -0.000002161938157
443 0.000008896221070
444 -0.000006700432587
445 0.001440325242303
446 -0.000118449422087
447 -0.000471930242420
448 -0.000053722335266
449 0.000119492543638
450 0.000090026647821
451 -0.000138132352899
452 0.000249543329897
453 0.000135965163069
454 0.000000269772789
455 0.000027571144197
456 -0.000027840916986
457 0.000055384363240
458 0.000067682442262
459 -0.000078971254560
460 0.001433797085569
461 -0.000229491483255
462 -0.000498304877785
463 0.000005371103608
464 -0.000149012492166
465 0.000059101329608
466 0.000006293236867
467 -0.000268011297703
468 0.000050036655917
469 0.000046788617104
470 -0.000050036645407
471 0.000003248028304
472 -0.000044479897412
473 0.000012206953260
474 0.000099755710672
 Sym=      4.1
 Ene=       0.0000
 Spin= Alpha
 Occup=    2.000000
1 0.000052262396128
2 0.11733303851159
3 0.000912934549361
4 0.001234898100583
5 -0.000231939341272
6 0.000049290889309
7 -0.000787774166911
8 0.27886448777069
9 -0.35815978756016
10 0.55992402147699
11 0.002022015775726
12 -0.002882078583889
13 0.004558306778638
14 -0.000975386969441
15 -0.002778272042317
16 0.005068984719616
17 0.000512097885850
18 0.001457967849535
19 -0.002668921033595
20 -0.000019583495503
21 -0.000016459893557
22 0.000037369993051
23 0.000391797884332
24 0.001010100731583
25 -0.001847230947304
26 -0.000014986014402
27 0.000055985613740
28 -0.000040999599338
29 0.000016673084393
30 -0.000017949132747
31 0.000016187571682
32 -0.000025599021093
33 0.000088394596496
34 -0.000062795575403
35 0.000002272742474
36 0.000013061665897
37 0.000001240978244
38 -0.000008977244150
39 0.000026471679374
40 -0.000017494435224
41 0.000002440283953
42 0.000007205007999
43 0.000000266037383
44 -0.000127436365644
45 0.000614713657508
46 -0.000487277291863
47 -0.000116338024260
48 -0.000031545832158
49 -0.000061411480788
50 -0.000289602441652
51 0.000398219527490
52 -0.000532397707053
53 0.000130369251889
54 -0.000286076047817
55 0.000342204749579
56 0.000258173195701
57 -0.000248191512245
58 0.000372081728842
59 -0.000012633454748
60 -0.000040960878060
61 0.000049448852567
62 -0.000064695416605
63 0.000018327744922
64 -0.000034162447564
65 0.000038995135421
66 0.000036627039735
67 -0.000032180149887
68 0.000047802874196
69 -0.000003273284690
70 -0.000026414998911
71 -0.000025964111522
72 -0.000026839917356
73 -0.000004541340513
74 -0.000004332891459
75 0.000004788129927
76 -0.000000584648044
77 0.000004168298164
78 0.000000958729136
79 0.000022431330348
80 0.000023969788508
81 0.000023177750642
82 -0.000000501882450
83 0.000000220825078
84 -0.000000331102744
85 -0.088595430547149
86 0.000215209815851
87 -0.000125450762898
88 -0.000553446279466
89 0.000059498488284
90 -0.000229901601165
91 -0.000161796899807
92 -0.000002753893898
93 0.000140332823603
94 0.000122541040863
95 0.000111624975440
96 0.000100688759442
97 -0.000071194256089
98 -0.000008875431501
99 0.000005800952369
100 0.000003074479133
101 -0.000001131724391
102 -0.000000694208153
103 -0.000007163140140
104 0.000031408989099
105 -0.000021529288947
106 -0.000009879700152
107 0.000023854813875
108 0.000010724121345
109 0.000033848383067
110 0.000000752800634
111 0.000001512786159
112 0.000000039027359
113 0.000000170400774
114 -0.000001244750424
115 0.000003883684799
116 -0.000001180388809
117 -0.000000784865188
118 -0.000003936045496
119 0.000001466319326
120 -0.000191942941597
121 0.000269385738645
122 0.000048314460546
123 -0.000011073400427
124 0.000003950747835
125 0.000001881630700
126 0.000074386739079
127 -0.000011529401879
128 -0.000006595670113
129 0.000021203347540
130 -0.000008501647765
131 -0.000012701699775
132 -0.000016866892753
133 -0.000006972231369
134 0.000005294277430
135 -0.000168283878572
136 0.000077612900125
137 0.000004266824495
138 0.000020720004571
139 0.000007866274565
140 0.000004918843873
141 -0.000030178118122
142 0.000042655339428
143 0.000025488810074
144 0.000005248040144
145 -0.000004268699948
146 -0.000000979340196
147 0.000009294520585
148 0.000006298472074
149 0.000001505676220
150 0.065871093727647
151 -0.000127370785285
152 0.000088067277630
153 0.000347795471156
154 0.000167421867714
155 -0.000030459269638
156 -0.000117227340251
157 -0.000086732243962
158 0.000001821043936
159 0.000093034741161
160 -0.000014976312536
161 0.000037127650540
162 -0.000112593315567
163 0.000000959183092
164 0.000004274332255
165 -0.000005233515347
166 0.000000915016671
167 -0.000007225291551
168 -0.000000107454469
169 -0.000006999488792
170 -0.000007908713427
171 0.000014908202219
172 -0.000014811886433
173 0.000029383198743
174 0.000004958773376
175 -0.000001372879484
176 -0.000001486596740
177 0.000001524751483
178 0.000004582879918
179 0.000000798015727
180 -0.000001839449786
181 -0.000002740968807
182 0.000001196463093
183 -0.000000206218994
184 0.000000857144595
185 0.000170996330827
186 -0.000240412761289
187 -0.000119203302856
188 -0.000004109752192
189 0.000003092911719
190 -0.000003878934967
191 0.000045175130847
192 -0.000031075122141
193 0.000015061906463
194 0.000004078993427
195 -0.000011782549606
196 0.000007703556179
197 0.000013910199859
198 0.000003670893911
199 -0.000003584814904
200 0.000158672413034
201 -0.000189127944043
202 -0.000062511682361
203 -0.000002327111435
204 -0.000009012183291
205 0.000007994376096
206 0.000002178957543
207 0.000009917819007
208 -0.000009960102761
209 -0.000000898993375
210 -0.000000153704854
211 0.000001052698229
212 -0.000007303336719
213 0.000009545562846
214 0.000004017669153
215 -0.17881474245257
216 0.000348406108931
217 -0.000234284904424
218 -0.000302144288907
219 0.000467997413223
220 0.000360997182873
221 0.000130894909754
222 -0.000334666790392
223 -0.000280492172931
224 -0.000093873023582
225 -0.000280451339023
226 -0.000046244400876
227 -0.000229327804283
228 0.000003925933949
229 0.000004511395019
230 -0.000008437328968
231 -0.000011061490023
232 0.000003501410947
233 0.000000430270430
234 -0.000015353638003
235 -0.000041757859524
236 0.000057111497527
237 0.000060085569689
238 -0.000010700112433
239 -0.000014981390958
240 0.000000398701878
241 0.000004339713554
242 -0.000002933791828
243 0.000000296131398
244 -0.000002688445476
245 -0.000001367925932
246 -0.000000831046099
247 -0.000003133891229
248 0.000005304020708
249 0.000003463621287
250 -0.000353237148676
251 0.000174694035775
252 0.000169022154837
253 -0.000017099239224
254 -0.000021379298299
255 0.000026375148448
256 -0.000031799367398
257 0.000011046476295
258 0.000047716278643
259 0.000001372061683
260 0.000004724032735
261 -0.000006096094418
262 0.000018734963316
263 -0.000012823252937
264 -0.000010901217554
265 -0.000326099143682
266 0.000046147907779
267 0.000169292126914
268 -0.000014871783522
269 0.000006286728277
270 -0.000031338429895
271 -0.000001841646820
272 -0.000032439467956
273 -0.000073355723707
274 -0.000004645786060
275 -0.000008532262379
276 0.000013178048439
277 0.000000142837515
278 0.000013369552056
279 0.000008856775991
280 -0.42658952825860
281 0.000839828822900
282 -0.000554392253501
283 -0.001299473149256
284 0.000734084983286
285 0.001192984622125
286 -0.000237603424299
287 -0.000541742066716
288 -0.000812624912094
289 0.000141434949976
290 -0.000178363610865
291 -0.000908314708341
292 -0.000176056212469
293 0.000013415449712
294 0.000006831467607
295 -0.000020246917320
296 -0.000018143318926
297 -0.000004717249791
298 -0.000000881536136
299 -0.000099535467701
300 -0.000000015851090
301 0.000099551318791
302 0.000097654378040
303 0.000034042952899
304 0.000015931774639
305 0.000011273079923
306 -0.000006626178794
307 0.000001326917894
308 -0.000008938315388
309 0.000009216375195
310 -0.000001377879954
311 -0.000006186108426
312 -0.000000326423467
313 -0.000000402367214
314 -0.000001987465113
315 -0.000745953656412
316 0.000101503990519
317 0.000263420533839
318 -0.000011637888297
319 -0.000049486818614
320 -0.000061989370236
321 -0.000073767409390
322 -0.000054532305662
323 -0.000096041900567
324 -0.000014128677892
325 0.000021351238791
326 -0.000007222560900
327 0.000028008139819
328 0.000025941050924
329 0.000049374581656
330 -0.000791020060797
331 0.000461065185909
332 0.000313737841224
333 -0.000004408499359
334 -0.000026980064361
335 0.000065486546117
336 0.000014061085939
337 0.000036966832667
338 0.000034917179231
339 -0.000030723342523
340 -0.000001380957598
341 0.000032104300121
342 0.000012064420372
343 -0.000025635199201
344 -0.000066203511835
345 -0.30676272152575
346 0.000561776331930
347 -0.000389674398510
348 -0.000373328099560
349 -0.000144277847098
350 -0.000579665674002
351 -0.000856697517392
352 0.000123479889643
353 0.000439203051094
354 0.000626388952921
355 0.000127816634734
356 0.000269159984632
357 0.000712974302898
358 -0.000010685387738
359 0.000007154540938
360 0.000003530846800
361 0.000003294100271
362 0.000001629311603
363 -0.000011886178987
364 0.000079353140457
365 -0.000082253693217
366 0.000002900552760
367 -0.000024555168130
368 0.000009426763023
369 0.000074942646732
370 0.000004405652855
371 -0.000012660516356
372 0.000000685266603
373 -0.000006169174647
374 0.000004899116856
375 0.000005348327273
376 0.000000258371085
377 0.000012086748265
378 -0.000006267708897
379 -0.000003342964011
380 -0.000520036581000
381 -0.000022694831189
382 0.000249295109240
383 0.000054288262133
384 -0.000002145945337
385 0.000027669025337
386 0.000160421494030
387 0.000028734828443
388 0.000018889951641
389 0.000005605225224
390 -0.000011439066913
391 0.000005833841689
392 0.000014830183115
393 0.000031512239007
394 0.000002728621112
395 -0.000542958606386
396 0.000051970301806
397 0.000286375699758
398 -0.000042922127529
399 0.000018768813760
400 0.000036671356500
401 -0.000128124180265
402 0.000020375211008
403 0.000017600039229
404 -0.000011224042957
405 -0.000002664147610
406 0.000013888190566
407 -0.000020053679893
408 -0.000031673936285
409 0.000026917758231
410 0.38137974501401
411 -0.000734608835139
412 0.000495683122325
413 0.001061202822882
414 0.000720002058578
415 0.000269967818534
416 -0.001002456114185
417 -0.000529237201346
418 -0.000180621605106
419 0.000673816664946
420 -0.000231243534630
421 0.000049289428468
422 0.000819749989573
423 -0.000010275957061
424 0.000014977165335
425 -0.000004701208274
426 -0.000006574162111
427 -0.000017438841138
428 -0.000001256190018
429 0.000077802862538
430 -0.000071952425726
431 -0.000005850436812
432 0.000042859688578
433 0.000099481467034
434 0.000003675728512
435 0.000010595547359
436 -0.000001398995115
437 0.000003808194461
438 -0.000002445691790
439 0.000003460600673
440 -0.000004295290346
441 -0.000011769726702
442 -0.000001583651766
443 -0.000000813938666
444 -0.000001343836632
445 0.000672058302379
446 -0.000121084493212
447 -0.000249288528136
448 -0.000018984679223
449 0.000049026990213
450 0.000041553545302
451 -0.000068560602888
452 0.000100859220614
453 0.000020182800678
454 0.000004987380522
455 0.000014163394773
456 -0.000019150775295
457 0.000025397617264
458 0.000036207686087
459 -0.000041140453926
460 0.000707464807347
461 -0.000355053390606
462 -0.000310120170221
463 0.000001263350838
464 -0.000057513009423
465 0.000025231737407
466 0.000011307591334
467 -0.000068036379413
468 -0.000044133037353
469 0.000025763972202
470 -0.000026935970983
471 0.000001171998781
472 -0.000021132607226
473 0.000008759995207
474 0.000057666495862
 Sym=      5.1
 Ene=       0.0000
 Spin= Alpha
 Occup=    2.000000
1 -0.000024738122805
2 -0.048345923876974
3 -0.000607786078203
4 -0.001389229138166
5 0.000250303507420
6 -0.000055791144296
7 0.000874124401076
8 0.32707336882958
9 -0.17545582978591
10 0.32358696656290
11 0.002458910929199
12 -0.001358494404795
13 0.001887590348024
14 -0.000258263428787
15 -0.000076556895791
16 -0.008942245727529
17 0.000196077502307
18 -0.000086079834816
19 0.004983303280976
20 -0.000015530863333
21 0.000021875268382
22 -0.000139182124087
23 0.000092107914345
24 0.000093218634712
25 0.003182972671966
26 0.000049308125442
27 -0.000007013151158
28 -0.000042294974284
29 0.000005096351946
30 0.000016355247818
31 -0.000010103371414
32 0.000084210662965
33 -0.000019409261527
34 -0.000064801401437
35 0.000021336364379
36 0.000014043164776
37 -0.000005184517504
38 0.000029218318941
39 -0.000015762714200
40 -0.000013455604742
41 0.000010973432934
42 0.000005808458346
43 -0.000004412181169
44 0.000424316208468
45 0.000243806544281
46 -0.000668122752749
47 0.000001169180113
48 0.000070096317891
49 0.000121782992158
50 -0.000333672834167
51 0.000218095818339
52 -0.000294118042764
53 0.000188251402594
54 -0.000169701980862
55 0.000177857785328
56 0.000259417681072
57 -0.000122904264386
58 0.000216742976889
59 -0.000010904603995
60 -0.000048733769027
61 0.000028894601557
62 -0.000052403254910
63 0.000031632391038
64 -0.000024833356003
65 0.000031645323623
66 0.000033750821168
67 -0.000013932819956
68 0.000038661020510
69 0.000002198500384
70 0.000011134921995
71 0.000010559452544
72 0.000010591467131
73 0.000001321833809
74 0.000002270615171
75 -0.000001264400249
76 0.000000204770859
77 -0.000002063329220
78 -0.000000408795834
79 -0.000009751795335
80 -0.000009808032802
81 -0.000008797151580
82 0.000000273728228
83 -0.000000278103285
84 -0.000000077055207
85 0.12422818727961
86 -0.000237613094688
87 0.000156568013807
88 0.000700413817824
89 -0.000088645210057
90 0.000325166912611
91 0.000225951950036
92 0.000006941801154
93 -0.000181739739079
94 -0.000182339378083
95 -0.000135475529931
96 -0.000071605578247
97 0.000161887985285
98 0.000010415936868
99 -0.000005750261991
100 -0.000004665674877
101 0.000001868226208
102 0.000000817278472
103 0.000011803518530
104 -0.000019348246504
105 0.000010791798510
106 0.000008556447994
107 -0.000031517244397
108 -0.000014857667489
109 -0.000045904251076
110 -0.000003442781164
111 -0.000002715798644
112 -0.000000796229975
113 0.000001606764593
114 0.000005749704864
115 -0.000002152643718
116 0.000003012211035
117 -0.000002106078636
118 0.000003220898328
119 -0.000002668164876
120 0.000323211845155
121 -0.000531094457978
122 -0.000206203900345
123 0.000006863419142
124 -0.000009084312473
125 0.000003150644623
126 -0.000110148783028
127 0.000074034975772
128 -0.000014104280311
129 -0.000029714851079
130 0.000009530938498
131 0.000020183912581
132 0.000026170466608
133 0.000007462568293
134 -0.000004702079947
135 0.000280321610967
136 -0.000255638591584
137 -0.000151355258165
138 -0.000023033258403
139 -0.000012737146301
140 -0.000011098673586
141 0.000039624943599
142 -0.000006695801950
143 -0.000007522077661
144 -0.000003289069296
145 0.000001810870358
146 0.000001478198938
147 -0.000013234902932
148 -0.000008071693611
149 -0.000011958881051
150 -0.011577960442671
151 0.000052984894400
152 -0.000026813105008
153 -0.000322816002736
154 -0.000015101975034
155 -0.000007316849406
156 0.000014625561266
157 -0.000028965221122
158 0.000050223719512
159 -0.000021258649377
160 -0.000044532660993
161 0.000107408527628
162 0.000183215382760
163 0.000004018812465
164 -0.000006239375431
165 0.000002220562967
166 0.000000650656891
167 0.000006138725718
168 -0.000000853919925
169 -0.000013907555649
170 0.000011771747274
171 0.000002135808375
172 0.000021761679995
173 -0.000021651888519
174 0.000000189639009
175 -0.000000323116647
176 0.000002924401905
177 -0.000002656270941
178 -0.000000359510456
179 0.000000029692285
180 0.000005029751979
181 0.000000793016928
182 -0.000003953189157
183 -0.000001465990545
184 0.000001014702728
185 -0.000068499713187
186 0.000235921108525
187 0.000022525854640
188 0.000002385256676
189 0.000004459123789
190 -0.000002590949766
191 -0.000041569884966
192 0.000089386066964
193 0.000006842083967
194 -0.000006262115903
195 0.000013725639471
196 -0.000007463523568
197 -0.000013941137534
198 -0.000009167725955
199 0.000002580919123
200 -0.000030029508134
201 0.000050799751110
202 -0.000041788827663
203 -0.000001437027357
204 0.000010983487865
205 0.000003022752859
206 0.000029960218884
207 -0.000045917932130
208 -0.000035578694413
209 -0.000008379434438
210 0.000009332172549
211 -0.000000952738111
212 0.000002334361001
213 0.000005317548920
214 0.000002599140758
215 -0.012875457576437
216 -0.000003128560794
217 -0.000003635066057
218 -0.000672661519498
219 0.000009028339953
220 0.000016823410530
221 -0.000004812167344
222 0.000051593131333
223 0.000012607646889
224 0.000045217159775
225 0.000057942520649
226 0.000060569613278
227 0.000461838939267
228 -0.000003280532693
229 0.000003664329187
230 -0.000000383796494
231 -0.000000322887795
232 -0.000002972808307
233 0.000002619783038
234 0.000028402081196
235 0.000018151035504
236 -0.000046553116700
237 -0.000010315507830
238 -0.000012591293608
239 -0.000006099224444
240 -0.000006524536035
241 -0.000003639557865
242 0.000007291235801
243 -0.000002083666860
244 0.000001294377268
245 -0.000000879523197
246 0.000010837250518
247 0.000003588602009
248 -0.000008902696138
249 -0.000001758943527
250 -0.000040412020763
251 0.000071411132685
252 -0.000004780829627
253 -0.000001387714634
254 0.000010840064556
255 -0.000002902782595
256 0.000039680023570
257 -0.000023376199386
258 -0.000048874386668
259 0.000009601893238
260 -0.000011240689662
261 0.000001638796424
262 0.000003217041019
263 -0.000009010911203
264 -0.000004659268231
265 -0.000111061461306
266 0.000594856017643
267 0.000078427986032
268 0.000009371603272
269 -0.000006621747217
270 0.000016313641968
271 0.000088402662282
272 0.000047083541864
273 0.000174625551825
274 -0.000003297383944
275 -0.000014519060184
276 0.000017816444128
277 0.000006767839661
278 0.000025243800320
279 0.000007314886525
280 -0.066918805240300
281 0.000153000768769
282 -0.000099448870530
283 0.000067153414555
284 0.000117579928240
285 0.000185109693767
286 -0.000053660493444
287 -0.000097483674205
288 -0.000141792881101
289 0.000070111560502
290 -0.000043338295486
291 -0.000131208391008
292 0.000388344547194
293 0.000002353053517
294 -0.000000614627509
295 -0.000001738426009
296 -0.000004015167495
297 0.000001224896571
298 -0.000001834847558
299 -0.000030797481572
300 -0.000000820295013
301 0.000031617776586
302 0.000022836578266
303 -0.000002713382111
304 -0.000013934568947
305 0.000001991046147
306 0.000001062699931
307 0.000003045426497
308 -0.000002560890422
309 -0.000000004763536
310 -0.000006003729138
311 -0.000000110378297
312 -0.000001420998036
313 0.000001917860737
314 -0.000001036237168
315 -0.000130741148362
316 0.000137269778516
317 0.000035852492919
318 -0.000013886421699
319 -0.000001300865065
320 -0.000001664811637
321 0.000047526510801
322 -0.000000323833788
323 -0.000045353422900
324 0.000003580306494
325 0.000002360502136
326 -0.000005940808630
327 0.000013795384868
328 0.000005805652097
329 0.000004317591175
330 -0.000098041282574
331 -0.000236856533230
332 0.000050084671992
333 0.000007428767355
334 -0.000007921662582
335 0.000018909373665
336 -0.000039871258529
337 -0.000035282152376
338 0.000119903539336
339 0.000005192589658
340 -0.000001930542601
341 -0.000003262047057
342 -0.000003161839835
343 0.000000210805239
344 0.000007307879578
345 0.81754781116065
346 -0.001594220036841
347 0.001070399152766
348 0.001606891761488
349 0.000365153701953
350 0.001535597289648
351 0.002242888381177
352 -0.000261946526319
353 -0.001149736814969
354 -0.001602212112854
355 -0.000137319753802
356 -0.000541822353400
357 -0.001847147421614
358 0.000034375943520
359 -0.000023330187348
360 -0.000011045756173
361 -0.000007336840701
362 -0.000002688405416
363 0.000035870760101
364 -0.000224898072053
365 0.000214397992809
366 0.000010500079244
367 0.000060893835651
368 0.000001038204666
369 -0.000217625240422
370 -0.000007706743650
371 0.000028622875728
372 -0.000003868723519
373 0.000010506326921
374 -0.000014625452524
375 -0.000012394148792
376 -0.000000166645309
377 -0.000023776164979
378 0.000017584586057
379 0.000005616472906
380 0.001403001388855
381 -0.000181482299362
382 -0.000551275401607
383 -0.000141231906324
384 -0.000003557300496
385 -0.000066011980398
386 -0.000293979971046
387 -0.000030368965188
388 -0.000039404363819
389 -0.000031238166716
390 0.000036339894426
391 -0.000005101727710
392 -0.000046734525082
393 -0.000099876264735
394 -0.000021805106315
395 0.001418549276507
396 -0.000105577951302
397 -0.000538452940549
398 0.000125542473231
399 -0.000039980636538
400 -0.000088486697213
401 0.000282036204164
402 -0.000115065261019
403 -0.000114091966998
404 0.000018003195373
405 0.000011088622512
406 -0.000029091817885
407 0.000049882601779
408 0.000086578344233
409 -0.000057948366772
410 -0.25488047127423
411 0.000422856119406
412 -0.000318531901176
413 -0.000106864721202
414 -0.000493233218346
415 -0.000186240076863
416 0.000679567010191
417 0.000375914724322
418 0.000147058404445
419 -0.000503715979491
420 0.000200210705613
421 0.000150707928627
422 -0.000609639587802
423 0.000008125762708
424 -0.000006076102385
425 -0.000002049660322
426 0.000003517147586
427 0.000012477637170
428 -0.000000539248264
429 -0.000074477522551
430 0.000051883572356
431 0.000022593950195
432 -0.000030333458861
433 -0.000080142969953
434 -0.000008651841755
435 -0.000010169756077
436 0.000003875592789
437 0.000001550185880
438 0.000001644903314
439 -0.000005852193645
440 0.000004012989019
441 0.000011999256228
442 0.000000652540287
443 -0.000006092781622
444 0.000003408206589
445 -0.000450082796009
446 -0.000015264898582
447 0.000261999481761
448 0.000018681045055
449 -0.000036726054887
450 -0.000033075798824
451 0.000054793939890
452 -0.000123993610204
453 -0.000017413690835
454 0.000000888185505
455 -0.000016141752459
456 0.000015253566954
457 -0.000008889584279
458 -0.000025024898458
459 0.000023732486788
460 -0.000426962265527
461 -0.000057109140602
462 0.000236877924933
463 -0.000005006005859
464 0.000043928252124
465 -0.000023009869595
466 0.000010318733539
467 0.000156678690558
468 0.000002851410561
469 -0.000008118980068
470 0.000004512277424
471 0.000003606702645
472 0.000011423860459
473 -0.000003233061442
474 -0.000030208143327
 Sym=      6.1
 Ene=       0.0000
 Spin= Alpha
 Occup=    2.000000
1 -0.000030820107099
2 -0.056631762574596
3 -0.000845529537044
4 -0.002134958666597
5 0.000382308003142
6 -0.000085759274317
7 0.001340606304128
8 -0.13280712326081
9 -0.028338516108925
10 0.54904123370685
11 -0.000953943381236
12 0.000213013760365
13 0.004245557954970
14 0.000492442304100
15 0.006799599262714
16 0.001579684632068
17 -0.000209295399802
18 -0.003755157509814
19 -0.000820189769551
20 -0.000001965702002
21 0.000098192877781
22 0.000007864353802
23 -0.000222908580324
24 -0.002424046527133
25 -0.000549891678528
26 0.000007721363502
27 -0.000046506984997
28 0.000038785621494
29 -0.000007285852126
30 -0.000010421226872
31 -0.000023256479902
32 0.000001606661835
33 -0.000068529307436
34 0.000066922645601
35 0.000000503061582
36 -0.000021829568867
37 -0.000013791084467
38 -0.000011307387313
39 -0.000012760310605
40 0.000024067697918
41 -0.000003681446171
42 -0.000012208042602
43 -0.000009060627211
44 0.000442605601122
45 -0.000744984403884
46 0.000302378802762
47 0.000187759877261
48 -0.000012355505885
49 0.000006948727177
50 0.000081782282598
51 0.000021546685268
52 -0.000558466139644
53 -0.000090456720644
54 -0.000004509534798
55 0.000380668240480
56 -0.000019265725302
57 -0.000024398376972
58 0.000368592710345
59 -0.000004084478618
60 0.000014804073732
61 0.000010582982034
62 -0.000077748593733
63 -0.000015884287188
64 -0.000006079815843
65 0.000057380000591
66 -0.000003977461937
67 -0.000008118744496
68 0.000046930683855
69 0.000001750484264
70 0.000012088951690
71 0.000012475984757
72 0.000012993944253
73 0.000002545793028
74 0.000000916298772
75 -0.000002711483499
76 -0.000000020602806
77 -0.000001093844632
78 -0.000000291877892
79 -0.000010162918913
80 -0.000011072776991
81 -0.000011752647069
82 0.000000419236850
83 0.000000238202768
84 0.000000222297094
85 -0.062147259542120
86 0.000056478189657
87 -0.000070219766223
88 0.000243088165875
89 0.000053881563112
90 -0.000166282033747
91 -0.000119052712237
92 -0.000041772342357
93 0.000131052063019
94 0.000098510920638
95 -0.000102008231148
96 0.000170067674790
97 0.000008288758767
98 0.000000111477905
99 -0.000004131312491
100 0.000004019834586
101 -0.000000252179398
102 0.000000089911787
103 -0.000005073342440
104 0.000006729039828
105 0.000025725407618
106 -0.000032454447446
107 -0.000001841158141
108 0.000004858532706
109 0.000031334838500
110 -0.000001437021815
111 -0.000002072233663
112 -0.000003151729370
113 0.000000721961089
114 0.000004268399039
115 -0.000000468316069
116 0.000001206005990
117 -0.000001488205837
118 0.000004696804739
119 0.000001385847826
120 -0.000104580473101
121 -0.000079306152206
122 0.000108861249635
123 -0.000010268594805
124 0.000009248043992
125 -0.000003298950318
126 -0.000074031916995
127 -0.000017277571240
128 0.000011862812021
129 -0.000002660508557
130 0.000001341126952
131 0.000001319381604
132 -0.000008706290164
133 -0.000001551627910
134 0.000002093635031
135 -0.000117960336515
136 -0.000031616651476
137 0.000124636340849
138 0.000011103584043
139 0.000012001377163
140 0.000005175882049
141 0.000052298492857
142 0.000001319905041
143 0.000027808589318
144 -0.000007225644230
145 0.000006543346778
146 0.000000682297452
147 0.000004884302879
148 -0.000003951105143
149 0.000006650588343
150 -0.087845158885798
151 0.000184561058209
152 -0.000124816399756
153 0.000011129980463
154 -0.000241458763494
155 0.000060824996373
156 0.000150467383926
157 0.000185479332112
158 -0.000082033823092
159 -0.000114261680777
160 0.000225913831085
161 -0.000329471685565
162 -0.000091108778609
163 -0.000002557517690
164 -0.000001016912181
165 0.000003574429871
166 -0.000000983550065
167 0.000002956693995
168 0.000000191761862
169 0.000010533890131
170 0.000026921150501
171 -0.000037455040633
172 -0.000020508030761
173 -0.000020278321312
174 -0.000002983210389
175 0.000000430733348
176 -0.000002876805925
177 0.000002625861567
178 0.000000922783949
179 -0.000001964340224
180 -0.000004675098762
181 -0.000001500673377
182 0.000005823980388
183 0.000001152135784
184 -0.000000509474928
185 -0.000123912663002
186 -0.000235139537207
187 0.000048996933793
188 0.000008092420022
189 -0.000021847070053
190 0.000005885038663
191 0.000042265471653
192 -0.000129397493657
193 -0.000024148790092
194 -0.000000569750187
195 -0.000004055765029
196 0.000004625515216
197 0.000003009631382
198 0.000002239858287
199 0.000001373412736
200 -0.000153634755654
201 0.000092544059522
202 0.000027802571815
203 0.000003751967587
204 0.000001432000004
205 -0.000011700281637
206 -0.000004542819650
207 0.000064356996679
208 0.000034708596345
209 0.000006806046139
210 -0.000008363052435
211 0.000001557006296
212 0.000008277578736
213 -0.000014855803633
214 -0.000007434927874
215 0.13272630232623
216 -0.000235674013056
217 0.000160442535770
218 0.000681500004762
219 -0.000340466278056
220 -0.000264655419583
221 -0.000082719157193
222 0.000199381964189
223 0.000201814263983
224 0.000004289895751
225 0.000113283710361
226 -0.000112929994680
227 -0.000197203582255
228 -0.000005540910485
229 -0.000003924893738
230 0.000009465804224
231 0.000010598766346
232 -0.000001438747792
233 -0.000001169934267
234 0.000009356809211
235 0.000007338174092
236 -0.000016694983303
237 -0.000042199186816
238 0.000029182442465
239 0.000018603150018
240 0.000003416186321
241 0.000000055707214
242 -0.000003257967096
243 0.000001053954775
244 -0.000001640254833
245 0.000001308253501
246 -0.000005637249677
247 0.000001565515763
248 0.000003062768036
249 -0.000003235553378
250 0.000288310468832
251 -0.000212481976125
252 -0.000178329096679
253 0.000015318289865
254 0.000009687551622
255 -0.000025053651060
256 0.000003126928812
257 0.000017127495245
258 0.000030229841816
259 0.000000044575914
260 0.000002144902047
261 -0.000002189477961
262 -0.000011789052595
263 0.000014185770002
264 0.000008957429072
265 0.000334060289050
266 -0.000547831438793
267 -0.000214400326502
268 0.000008709192646
269 -0.000001374372369
270 0.000007967157235
271 -0.000076864453228
272 -0.000000143518447
273 -0.000108588178230
274 0.000006921615448
275 0.000020170704184
276 -0.000027092319632
277 -0.000005878944776
278 -0.000028930538058
279 -0.000011709499272
280 0.78081508828047
281 -0.001551555343695
282 0.001030481559256
283 0.001484876459545
284 -0.001353809832412
285 -0.002202035787872
286 0.000449449513198
287 0.001023152199543
288 0.001583458603427
289 -0.000327111443209
290 0.000429319912459
291 0.001796130578697
292 -0.000305778731312
293 -0.000023639972470
294 -0.000010426039122
295 0.000034066011592
296 0.000034347844215
297 0.000005073540934
298 0.000005554972489
299 0.000222440313385
300 0.000008314005454
301 -0.000230754318840
302 -0.000201505256630
303 -0.000051210972896
304 -0.000012657863328
305 -0.000025601611726
306 0.000004877070172
307 -0.000009900861114
308 0.000020135134585
309 -0.000020844892153
310 0.000012564140644
311 0.000014213031907
312 0.000014301615892
313 0.000000719258448
314 0.000006239922253
315 0.001351107599866
316 -0.000100036976925
317 -0.000493331082242
318 0.000037203523489
319 0.000090449711870
320 0.000117980271416
321 0.000099413273989
322 0.000140868535875
323 0.000264038215605
324 0.000012156737480
325 -0.000033994499723
326 0.000021837762243
327 -0.000054036317316
328 -0.000041606981303
329 -0.000079935024990
330 0.001320759221666
331 -0.000062430349631
332 -0.000492572480198
333 -0.000001728153844
334 0.000059455389010
335 -0.000141572161552
336 0.000032854287739
337 0.000053170794418
338 -0.000305497473906
339 0.000034761054864
340 0.000001973277175
341 -0.000036734332039
342 -0.000015272443039
343 0.000039698952979
344 0.000090372827689
345 -0.040806644145961
346 0.000093913384028
347 -0.000062697060365
348 -0.000203904066924
349 -0.000007507571817
350 -0.000070837914413
351 -0.000098808251017
352 -0.000027862979336
353 0.000058643077772
354 0.000043548253558
355 -0.000069544225210
356 -0.000111121830977
357 0.000096646720619
358 -0.000005503386263
359 0.000002443351658
360 0.000003060034605
361 -0.000000873387921
362 -0.000000054875965
363 -0.000006186049007
364 0.000016920146081
365 -0.000011614708829
366 -0.000005305437251
367 -0.000001034555452
368 -0.000017403260134
369 0.000027390737634
370 -0.000002036773491
371 0.000000371143064
372 -0.000000785277346
373 0.000002839890418
374 0.000001198691785
375 0.000002499459336
376 -0.000000107272029
377 -0.000001696632457
378 -0.000001445899220
379 0.000000789467509
380 -0.000093273972447
381 0.000122260397921
382 0.000031319045208
383 0.000002871990429
384 0.000003071647664
385 0.000005812735688
386 -0.000037350204510
387 -0.000011229757245
388 -0.000025770805443
389 0.000009011391147
390 -0.000004285867686
391 -0.000004725523461
392 0.000004750676095
393 0.000014599233878
394 0.000009963013108
395 -0.000069479116965
396 -0.000017943794813
397 -0.000014553297351
398 -0.000014439807037
399 -0.000003556201411
400 0.000004669301875
401 0.000007860152941
402 0.000051111646969
403 0.000027483421225
404 0.000005043082161
405 -0.000001587576241
406 -0.000003455505920
407 0.000002736043873
408 -0.000005897053729
409 -0.000003744788033
410 0.18683870511712
411 -0.000393969684788
412 0.000256776151060
413 -0.000259391529105
414 0.000364696897865
415 0.000143984761516
416 -0.000526944463035
417 -0.000292953926868
418 -0.000141574344654
419 0.000435048800481
420 -0.000202525462816
421 -0.000456576458191
422 0.000549071311051
423 -0.000000652935283
424 0.000008225157025
425 -0.000007572221742
426 -0.000000418379313
427 -0.000008309978528
428 0.000002833480067
429 0.000062445425211
430 -0.000096589899229
431 0.000034144474018
432 0.000023164472544
433 0.000063395098339
434 0.000018214374037
435 0.000009819461700
436 -0.000009275912819
437 -0.000006113546207
438 -0.000005505117761
439 0.000012948708760
440 -0.000006072798977
441 -0.000007669072557
442 -0.000000503765789
443 0.000014274981918
444 -0.000004385875437
445 0.000300222304483
446 0.000088283657188
447 -0.000135049145261
448 -0.000021818813637
449 0.000032844753752
450 0.000023117974322
451 -0.000026812094980
452 0.000115212134757
453 0.000067063064388
454 -0.000009673724264
455 0.000008779086452
456 0.000000894637812
457 0.000006372569125
458 0.000011587837401
459 -0.000010289906355
460 0.000227183065241
461 0.000532609854441
462 -0.000044688938405
463 0.000007785062183
464 -0.000050086823535
465 0.000024654850765
466 -0.000031410914766
467 -0.000234141097933
468 0.000102044207103
469 -0.000003676949058
470 0.000005350485299
471 -0.000001673536241
472 -0.000006055393763
473 -0.000001968443299
474 -0.000000186952744
 Sym=      7.1
 Ene=       0.0000
 Spin= Alpha
 Occup=    2.000000
1 -0.000029572761149
2 -0.063060636414140
3 -0.000598131396324
4 -0.001072147850735
5 0.000196363965199
6 -0.000042916063899
7 0.000678287104982
8 0.76898862157295
9 0.25011108107499
10 -0.092076415481973
11 0.006095260626767
12 0.001822468651790
13 -0.000528222412232
14 0.004369332960576
15 -0.001515975326919
16 0.002785323574991
17 -0.002275836837532
18 0.000943144461887
19 -0.001550280900725
20 0.000025920309011
21 -0.000037976406980
22 0.000038030459030
23 -0.001595778165297
24 0.000483347748590
25 -0.000990362901307
26 -0.000031106075127
27 -0.000014662033589
28 0.000045768108716
29 -0.000000418624335
30 0.000019318560058
31 -0.000005801845870
32 -0.000044311147306
33 -0.000023224485657
34 0.000067535632963
35 -0.000010608926814
36 -0.000006218196187
37 0.000009429686634
38 -0.000009941502081
39 -0.000007227353828
40 0.000017168855909
41 -0.000003666202562
42 -0.000000283075084
43 0.000005095088665
44 -0.000448398746614
45 -0.000168824824516
46 0.000617223571130
47 0.000054919914012
48 -0.000048579385518
49 0.000000970453424
50 -0.000777236861467
51 -0.000156493748833
52 0.000158928033366
53 0.000544529321292
54 0.000045243197204
55 -0.000158094389545
56 0.000498243352823
57 0.000164715199062
58 -0.000055129942138
59 -0.000009098317538
60 -0.000101093709712
61 -0.000024364563378
62 0.000026785521572
63 0.000071463942825
64 0.000009921615861
65 -0.000023831920204
66 0.000064167501383
67 0.000022766876112
68 -0.000012104628024
69 -0.000003699282242
70 0.000014022656024
71 0.000013849871577
72 0.000014851364984
73 0.000001808235996
74 0.000001331465961
75 -0.000001867840741
76 -0.000000146354453
77 -0.000001188980167
78 0.000000048109326
79 -0.000011436618193
80 -0.000013195861673
81 -0.000012892345034
82 0.000000131809669
83 -0.000000191164753
84 0.000000079968157
85 0.14930457046059
86 -0.000289548707696
87 0.000192812791923
88 0.000274393373508
89 -0.000122785818633
90 0.000410150055253
91 0.000268945057761
92 0.000086613521795
93 -0.000305639078112
94 -0.000194078187911
95 -0.000077113467635
96 -0.000421280765401
97 -0.000176513148964
98 0.000005601547445
99 -0.000002632476884
100 -0.000002969070562
101 -0.000000892331805
102 0.000002900364758
103 0.000003981915048
104 -0.000040118658528
105 0.000003416061968
106 0.000036702596560
107 0.000004143643783
108 -0.000018361764226
109 -0.000033315820637
110 0.000003149804847
111 -0.000001008881275
112 0.000006717078572
113 -0.000001559712362
114 -0.000004536427522
115 -0.000003145977023
116 -0.000002666194291
117 0.000005889983789
118 -0.000005865929554
119 -0.000000670252133
120 0.000234894403392
121 -0.000002365336217
122 -0.000052223862144
123 0.000029494793107
124 -0.000008597108211
125 -0.000003549842015
126 0.000048559491191
127 -0.000016742698148
128 0.000020347120683
129 -0.000006887870521
130 -0.000001507204439
131 0.000008395074960
132 0.000022091090350
133 0.000008398176365
134 -0.000002854265216
135 0.000221735895203
136 0.000128588689901
137 -0.000071144811363
138 -0.000024306395949
139 -0.000022034098672
140 -0.000001964746137
141 -0.000051891477782
142 -0.000037869634804
143 -0.000058982692769
144 0.000006019359964
145 -0.000009214887421
146 0.000003195527457
147 -0.000015417920847
148 -0.000007311399597
149 -0.000006546810262
150 -0.097379856356425
151 0.000144533043189
152 -0.000114644066223
153 -0.000114306441484
154 -0.000277583527331
155 0.000053422917721
156 0.000168524691595
157 0.000190160367164
158 -0.000049967464626
159 -0.000123269000169
160 0.000245555380436
161 0.000018758782003
162 -0.000092723187861
163 -0.000002314769544
164 -0.000000809464496
165 0.000003124234039
166 -0.000000287122787
167 0.000002941889972
168 0.000002093465433
169 0.000024627063567
170 0.000001854489138
171 -0.000026481552706
172 -0.000003884046482
173 -0.000017233504390
174 -0.000010077844696
175 0.000001605432155
176 -0.000000377059538
177 0.000003760423510
178 -0.000000796372259
179 -0.000000222196548
180 -0.000006209821742
181 -0.000001357541000
182 0.000000728075003
183 0.000001164684187
184 -0.000001040806301
185 -0.000179946846104
186 0.000069766904169
187 0.000126469350927
188 0.000007787901641
189 -0.000012124995911
190 0.000002036121378
191 -0.000025274400553
192 -0.000049748749330
193 -0.000003739846083
194 0.000004814177162
195 -0.000000064153261
196 -0.000004750023901
197 -0.000014688811580
198 -0.000000057692673
199 0.000003707160596
200 -0.000182422586996
201 0.000025222445413
202 0.000132528641087
203 0.000014309216567
204 0.000008366452466
205 -0.000003348670592
206 -0.000027714094298
207 0.000050297584991
208 -0.000010638944979
209 0.000012025037633
210 -0.000007701354934
211 -0.000004323682699
212 0.000013284996351
213 -0.000012420319824
214 -0.000005855904161
215 0.49363542607129
216 -0.000965336076386
217 0.000642392292981
218 0.001201761637733
219 -0.001292796508881
220 -0.000969786919345
221 -0.000358207803490
222 0.000897463895026
223 0.000714294697850
224 0.000253443119376
225 0.001071099723279
226 0.000378005122266
227 0.000056307741257
228 -0.000009321591795
229 -0.000011050309066
230 0.000020371900861
231 0.000021129813658
232 -0.000002286041093
233 -0.000005744882510
234 0.000013439229869
235 0.000104348310767
236 -0.000117787540635
237 -0.000128732786914
238 0.000004565028164
239 0.000041944410359
240 0.000002752242915
241 -0.000016232455595
242 0.000004654170024
243 -0.000005763515060
244 0.000015463247263
245 0.000000911291061
246 0.000002070993711
247 0.000006314877229
248 -0.000007155515392
249 -0.000002615810432
250 0.000868169439443
251 -0.000115681105187
252 -0.000334745335556
253 0.000058008114991
254 0.000026941577852
255 -0.000065205327678
256 0.000051778329292
257 0.000070031566382
258 -0.000145800028267
259 -0.000023859787241
260 0.000004834738121
261 0.000019025049120
262 -0.000043801981208
263 0.000048688105880
264 0.000033211995331
265 0.000876903926587
266 -0.000286386507192
267 -0.000357840081151
268 0.000031026155898
269 0.000000822588398
270 0.000082485280898
271 -0.000017179769194
272 0.000000136278706
273 0.000130914897758
274 0.000004921989335
275 0.000028225781116
276 -0.000033147770450
277 -0.000009188684893
278 -0.000062174487194
279 -0.000030850845379
280 0.095043176136963
281 -0.000209320023026
282 0.000128014674750
283 0.000503138092476
284 -0.000169866733679
285 -0.000260422945982
286 0.000049660667566
287 0.000130259738893
288 0.000153834045447
289 -0.000009580674356
290 -0.000086253130218
291 0.000059299207969
292 -0.000015937131888
293 -0.000003738391493
294 -0.000003915475263
295 0.000007653866756
296 0.000008088910290
297 -0.000000237459253
298 0.000001841849531
299 0.000014404180041
300 0.000011939443028
301 -0.000026343623068
302 -0.000033032170265
303 -0.000007382433493
304 -0.000017828401380
305 0.000000616933081
306 0.000001203072409
307 0.000001013997912
308 -0.000002843299605
309 0.000002160295557
310 -0.000000273958608
311 0.000002015597021
312 -0.000003774386570
313 -0.000001086462347
314 0.000002199682676
315 0.000210515185190
316 -0.000205090591810
317 -0.000078937100893
318 0.000009633373986
319 0.000006738875426
320 0.000015401440987
321 -0.000012792503391
322 0.000010971690962
323 -0.000018338964519
324 0.000001134921115
325 0.000001510986414
326 -0.000002645907529
327 -0.000009967116788
328 -0.000008049033049
329 -0.000009477245594
330 0.000225094330356
331 -0.000278999825930
332 -0.000119765501442
333 -0.000003388372251
334 0.000006296347546
335 -0.000009908606630
336 0.000012483326280
337 -0.000031603137945
338 0.000044870681368
339 0.000011359808176
340 0.000005700311198
341 -0.000017060119374
342 -0.000002556598830
343 0.000007206419503
344 0.000014550032843
345 -0.21581452003695
346 0.000416754500410
347 -0.000279718720054
348 -0.000721073881101
349 -0.000096881540701
350 -0.000399511105667
351 -0.000578605372310
352 0.000061108231096
353 0.000281691942414
354 0.000386016626732
355 -0.000175139317358
356 0.000149005435515
357 0.000478886913619
358 -0.000007882684311
359 0.000007693177475
360 0.000000189506836
361 0.000003402971494
362 -0.000001801190195
363 -0.000007727256898
364 0.000034294619792
365 -0.000048607067900
366 0.000014312448108
367 -0.000017274405374
368 0.000002217828578
369 0.000046777309193
370 -0.000000056856956
371 -0.000005862932245
372 0.000004095927922
373 0.000000681998890
374 0.000001027176487
375 -0.000001774651113
376 -0.000000605717279
377 0.000006838772542
378 -0.000003720612846
379 0.000000546282437
380 -0.000401925793602
381 0.000261466276197
382 0.000153238420029
383 0.000031404634409
384 0.000005528346397
385 0.000011519874400
386 0.000017902877902
387 -0.000021017197908
388 -0.000028481052317
389 0.000010813488732
390 -0.000014303538811
391 0.000003490050079
392 0.000014807708126
393 0.000037573743796
394 0.000009411832447
395 -0.000361113474530
396 0.000019334432114
397 0.000102383896259
398 -0.000027220019743
399 0.000002261037323
400 0.000022546881358
401 -0.000059033897930
402 0.000044944740396
403 0.000008746496721
404 -0.000004436696564
405 -0.000009401262555
406 0.000013837959119
407 -0.000015358933879
408 -0.000028551131862
409 0.000015714822520
410 0.043235210722335
411 -0.000038679509059
412 0.000041737435521
413 -0.000165428685728
414 0.000083730731327
415 0.000035765794011
416 -0.000129024186483
417 -0.000063587771765
418 -0.000048628439505
419 0.000117340108966
420 -0.000143981897620
421 -0.000023893656217
422 0.000141461089510
423 -0.000000049882956
424 -0.000001942770734
425 0.000001992653690
426 -0.000001384443199
427 0.000001326983149
428 0.000000158442496
429 0.000013763952344
430 -0.000003282375826
431 -0.000010481576518
432 0.000007446094918
433 -0.000000138601281
434 0.000010419546151
435 0.000004156996024
436 -0.000002014916996
437 -0.000000342937409
438 0.000000505553053
439 0.000002705599682
440 -0.000001277574232
441 -0.000006082748468
442 -0.000000002304859
443 0.000001737673047
444 -0.000001238790967
445 0.000068542613576
446 0.000059933518695
447 -0.000096088420068
448 -0.000003499718422
449 0.000003132703613
450 0.000009548935595
451 -0.000003345425699
452 0.000046413906175
453 -0.000011558681900
454 -0.000000092865798
455 0.000006970479773
456 -0.000006877613975
457 0.000001949311262
458 0.000006261011244
459 -0.000003175478354
460 0.000048388439964
461 0.000099586193290
462 -0.000043152323598
463 0.000001352057326
464 -0.000009481825095
465 0.000003826964749
466 -0.000001439432839
467 -0.000065586794580
468 0.000012584278598
469 -0.000000350643632
470 0.000006390873809
471 -0.000006040230177
472 -0.000000713254896
473 -0.000003562482825
474 0.000001323153476
 Sym=      8.1
 Ene=       0.0000
 Spin= Alpha
 Occup=    2.000000
1 -0.000022906300504
2 -0.035833831823710
3 -0.000781327148951
4 -0.002287056684032
5 0.000406317076878
6 -0.000091936485680
7 0.001432603286014
8 -0.37829643343520
9 -0.15117529972354
10 0.18052623910058
11 -0.002613822033889
12 -0.001413400018552
13 0.001341051437867
14 0.004097609768179
15 -0.004832508688725
16 -0.000653701862694
17 -0.002333453121252
18 0.002760988277461
19 0.000452520240235
20 0.000072245956006
21 -0.000080815686027
22 -0.000030224502197
23 -0.001439449299085
24 0.001644455200572
25 0.000173039264285
26 -0.000070523469088
27 0.000026998830936
28 0.000043524638152
29 -0.000025655700821
30 -0.000001910733085
31 0.000009700540630
32 -0.000099546229305
33 0.000034788441444
34 0.000064757787861
35 -0.000025827583099
36 0.000005020934271
37 0.000033237545730
38 -0.000010402784945
39 -0.000000792211654
40 0.000011194996600
41 -0.000012893784856
42 0.000005551966692
43 0.000016252210592
44 -0.001419397308963
45 0.000677857171423
46 0.000741540137540
47 -0.000041798467085
48 -0.000133252180837
49 0.000033642124421
50 0.000372620967738
51 0.000106889928887
52 -0.000213802472991
53 -0.000271862044288
54 -0.000042597827230
55 0.000167850502116
56 -0.000228061443934
57 -0.000100810061031
58 0.000118995615903
59 0.000003782039573
60 0.000057287686699
61 0.000011207300210
62 -0.000027876757023
63 -0.000039445349699
64 -0.000003360271210
65 0.000025170720216
66 -0.000037414147341
67 -0.000011675899859
68 0.000012229874002
69 -0.000002031245972
70 0.000007638867979
71 0.000007961720948
72 0.000007810133830
73 0.000000793128655
74 0.000001088721496
75 -0.000001023937156
76 -0.000000293967868
77 -0.000000967919055
78 0.000000459627175
79 -0.000006842435127
80 -0.000006576154145
81 -0.000007143284169
82 -0.000000222255283
83 -0.000000162073483
84 0.000000309662099
85 0.20588211074629
86 -0.000375967983430
87 0.000262577103114
88 0.000026823933706
89 -0.000163117467546
90 0.000579737816693
91 0.000374757052177
92 0.000111575330597
93 -0.000451034000896
94 -0.000295240055829
95 0.000028241053370
96 -0.000594989846892
97 -0.000169586354992
98 0.000009087810665
99 -0.000005747315785
100 -0.000003340494880
101 0.000001798669397
102 0.000001961291131
103 0.000009364067585
104 -0.000071617397106
105 0.000012300911276
106 0.000059316485830
107 -0.000009606289504
108 -0.000026012605829
109 -0.000065069883985
110 0.000006555168877
111 0.000002341195131
112 0.000010763850167
113 -0.000003242361995
114 -0.000011940604726
115 -0.000005815957146
116 -0.000005552319933
117 0.000008799561849
118 -0.000008625263258
119 -0.000004271707269
120 0.000304104880857
121 0.000138035174293
122 -0.000102050423086
123 0.000042110958028
124 -0.000019934424773
125 -0.000000264571051
126 0.000110865695255
127 -0.000030333894147
128 0.000005404730089
129 -0.000007331228536
130 -0.000000811726636
131 0.000008142955172
132 0.000025647543025
133 0.000010228012491
134 -0.000004393320949
135 0.000327547249481
136 0.000197383489598
137 -0.000183432527513
138 -0.000043522593886
139 -0.000036222215608
140 -0.000009134435146
141 -0.000083651737729
142 -0.000069861303955
143 -0.000095186818889
144 0.000006782989220
145 -0.000006494950495
146 -0.000000288038725
147 -0.000017597875212
148 -0.000003431802370
149 -0.000005842222826
150 0.35124013444645
151 -0.000796948635299
152 0.000488883294260
153 0.000862388461715
154 0.000997563772701
155 -0.000184536134895
156 -0.000605927200785
157 -0.000716709040226
158 0.000150110122485
159 0.000452008163593
160 -0.000823233660634
161 0.000265857350534
162 0.000222956457986
163 -0.000010908835622
164 0.000018336775183
165 -0.000007427939561
166 0.000000680604821
167 -0.000014749776697
168 -0.000003521203397
169 0.000038497426971
170 -0.000129305409635
171 0.000090807982664
172 0.000016742426901
173 0.000087742307924
174 0.000033775986365
175 -0.000001759495274
176 0.000006236707386
177 -0.000010047725564
178 -0.000006462853977
179 0.000001655553545
180 0.000005770801768
181 0.000008823464600
182 -0.000010022974548
183 0.000007709636660
184 0.000002639879607
185 0.000566603696058
186 0.000116645741434
187 -0.000118230581970
188 -0.000028534399769
189 0.000070633354774
190 -0.000003720259960
191 -0.000084483316956
192 0.000153809471053
193 0.000011281540364
194 0.000002129377136
195 -0.000016569851708
196 0.000014440474573
197 0.000030927989966
198 0.000004023584888
199 -0.000017223006927
200 0.000592295825009
201 -0.000096428661131
202 -0.000101727317102
203 -0.000030667901814
204 -0.000050113412426
205 0.000022840496507
206 -0.000080710541653
207 -0.000107962084977
208 0.000016228666438
209 -0.000005487028736
210 0.000004640530372
211 0.000000846498364
212 -0.000033684819174
213 0.000024620188325
214 0.000026494277826
215 0.75013161316394
216 -0.001521888717860
217 0.000996192340061
218 0.001519844480905
219 -0.001967548439118
220 -0.001473314546748
221 -0.000555417476449
222 0.001418399631275
223 0.001090401224275
224 0.000429731123361
225 0.001712133333402
226 0.000694222605052
227 0.000370086415408
228 -0.000013649294375
229 -0.000016380780676
230 0.000030030075051
231 0.000029486180258
232 -0.000003343980848
233 -0.000007637158154
234 0.000040596670345
235 0.000176835497486
236 -0.000217432167831
237 -0.000196722202213
238 -0.000010960722887
239 0.000057922344512
240 0.000001729418892
241 -0.000027717368180
242 0.000012388540870
243 -0.000012450315471
244 0.000024862143986
245 0.000000447838678
246 0.000010130056549
247 0.000012324607659
248 -0.000017068810394
249 -0.000003047161822
250 0.001264121688929
251 -0.000052855819259
252 -0.000396657394620
253 0.000083012813575
254 0.000044511695313
255 -0.000100476986213
256 0.000129213249865
257 0.000100380986927
258 -0.000259344365260
259 -0.000032228910476
260 0.000001812988446
261 0.000030415922030
262 -0.000061951986270
263 0.000069653362624
264 0.000049400723015
265 0.001240777156558
266 0.000037704951012
267 -0.000402478051820
268 0.000047324586693
269 0.000001263310747
270 0.000143010359622
271 0.000069210620252
272 0.000014419274535
273 0.000323770798148
274 0.000005185165782
275 0.000031462714902
276 -0.000036647880684
277 -0.000010679989224
278 -0.000078162892808
279 -0.000043299945381
280 -0.25344089200485
281 0.000514667973059
282 -0.000347813984289
283 0.000017629836727
284 0.000437537315400
285 0.000719006782961
286 -0.000156259299521
287 -0.000326662104238
288 -0.000562083762876
289 0.000150533874633
290 -0.000296547727406
291 -0.000830837577439
292 0.000271237443260
293 0.000007164281862
294 0.000000774430859
295 -0.000007938712721
296 -0.000008072108869
297 -0.000001390828388
298 -0.000000404553443
299 -0.000101276706062
300 0.000007458717519
301 0.000093817988542
302 0.000068862443016
303 0.000009224717318
304 -0.000021064013163
305 0.000012766526218
306 0.000001930045831
307 0.000007235432564
308 -0.000011638093680
309 0.000013165621516
310 -0.000008005204390
311 -0.000005489998596
312 -0.000015755049723
313 -0.000001702147046
314 0.000000809290258
315 -0.000364909703007
316 -0.000245446173996
317 0.000066130051594
318 -0.000005898454366
319 -0.000032113782919
320 -0.000038727112817
321 -0.000069018584410
322 -0.000077758175721
323 -0.000161337773673
324 -0.000001570809764
325 0.000014602400662
326 -0.000013031590897
327 0.000011314066977
328 0.000008209775317
329 0.000025348379107
330 -0.000325654127338
331 -0.000499528901943
332 0.000037353313642
333 -0.000003611295652
334 -0.000023197666020
335 0.000061478099931
336 -0.000004051502193
337 -0.000094005417471
338 0.000245901801205
339 0.000002644666548
340 0.000003815198721
341 -0.000006459865269
342 0.000006708595186
343 -0.000009580941638
344 -0.000020036288820
345 -0.013173698123461
346 0.000017745660532
347 -0.000011236695833
348 -0.000522551836981
349 -0.000010912768990
350 -0.000015623291224
351 -0.000014830925830
352 0.000018673004025
353 -0.000014852086479
354 -0.000036618033380
355 -0.000191948939766
356 0.000046884308789
357 -0.000051510434116
358 0.000002739159070
359 0.000002671588300
360 -0.000005410747370
361 0.000002620394343
362 -0.000001953094201
363 0.000003114674065
364 -0.000041855606753
365 0.000011575878556
366 0.000030279728197
367 -0.000001794376889
368 0.000005967711142
369 -0.000021822305144
370 -0.000002250827511
371 0.000002934109585
372 0.000006264206347
373 0.000002848993918
374 -0.000005862507497
375 -0.000012553979515
376 0.000000170808074
377 0.000001925986406
378 0.000004149664784
379 0.000001758754372
380 -0.000075703891763
381 0.000336541937210
382 0.000051621323696
383 -0.000008096122422
384 0.000002201211034
385 -0.000010319842049
386 -0.000068377724108
387 -0.000026795177834
388 -0.000059810317308
389 0.000005281531578
390 -0.000007043682479
391 0.000001762150901
392 0.000003296083062
393 0.000011699977150
394 0.000000107082704
395 -0.000038457723299
396 0.000129957418216
397 -0.000027960498880
398 0.000017089959125
399 -0.000004236829757
400 -0.000002941458210
401 0.000015964870166
402 -0.000029410215760
403 -0.000057565260827
404 -0.000003105859317
405 -0.000009755664068
406 0.000012861523385
407 -0.000009526973221
408 -0.000009205784616
409 0.000010285796359
410 -0.074316650592560
411 0.000195202425691
412 -0.000123298889223
413 0.000198774714843
414 -0.000137988025078
415 -0.000054985892438
416 0.000193939793477
417 0.000117515006022
418 0.000052119750328
419 -0.000168605139618
420 0.000036968774349
421 0.000299699052589
422 -0.000294673418024
423 0.000002178723329
424 -0.000005291533461
425 0.000003112810132
426 -0.000001242113302
427 0.000005438188632
428 -0.000000685799415
429 -0.000041156279286
430 0.000060693735809
431 -0.000019537456523
432 -0.000004634348493
433 -0.000041220500528
434 -0.000008123536745
435 -0.000004282092093
436 0.000004496044458
437 0.000004426042172
438 0.000003487614346
439 -0.000005815075262
440 0.000005660198381
441 0.000002257415058
442 -0.000000217001360
443 -0.000011598357082
444 0.000000443427990
445 -0.000084006775308
446 -0.000131251979101
447 -0.000066071827344
448 0.000005829325057
449 -0.000018246869025
450 -0.000005887264396
451 0.000046038960995
452 -0.000056084378038
453 -0.000068161539588
454 0.000004452119087
455 -0.000000285772978
456 -0.000004166346109
457 0.000002273275868
458 0.000002595390014
459 0.000004778792420
460 -0.000052664716353
461 -0.000418939513751
462 -0.000061557084194
463 -0.000000352507026
464 0.000027209013251
465 -0.000011912840578
466 0.000007089472085
467 0.000130743891964
468 -0.000077107211104
469 0.000008091125854
470 -0.000003678513256
471 -0.000004412612598
472 0.000002724669514
473 -0.000005083895828
474 0.000001773920449
 Sym=      9.1
 Ene=       0.0000
 Spin= Alpha
 Occup=    2.000000
1 0.18431605731425
2 0.95643452816353
3 0.004371266133858
4 -0.001961007534716
5 0.000221324106144
6 -0.000083531857462
7 0.001082491224501
8 0.013901570106820
9 0.046286624060523
10 -0.065506719920179
11 0.000113954768539
12 0.000369655788626
13 -0.000507288660192
14 0.000135355926355
15 0.000337918374096
16 -0.000177785874473
17 -0.000074450033859
18 -0.000184089517110
19 0.000084659021876
20 0.000002233907549
21 0.000003468847717
22 0.000000995047523
23 -0.000047821998854
24 -0.000117829807701
25 0.000067380112299
26 0.000000809130009
27 0.000013223710432
28 -0.000014032840441
29 0.000161639102558
30 -0.000173264669748
31 0.000164550056926
32 0.000004556288346
33 -0.000001954730834
34 -0.000002601557512
35 0.000000349752294
36 0.000002311568811
37 -0.000002824681287
38 0.000000790403237
39 -0.000002018819031
40 0.000001228415794
41 -0.000012941283957
42 0.000015550828687
43 -0.000014982267319
44 0.000058950766475
45 -0.000001384549663
46 -0.000057566216812
47 0.000048556905435
48 -0.000040113608016
49 0.000046427270421
50 -0.000012384612628
51 -0.000045350201677
52 0.000066468716760
53 0.000015307897936
54 0.000028433660961
55 -0.000046451081052
56 0.000001307803491
57 0.000032410019285
58 -0.000042726060379
59 0.000000658319880
60 -0.000001949584784
61 -0.000005845083506
62 0.000008767318611
63 0.000003034137127
64 0.000004435403450
65 -0.000005320105473
66 -0.000000418494665
67 0.000003406598982
68 -0.000006442486764
69 0.000000291238822
70 -0.000223821038437
71 -0.000225262436782
72 -0.000226319935306
73 -0.000038949315412
74 -0.000032265195653
75 0.000040778028490
76 0.000004804228815
77 0.000031063253785
78 -0.000001646571353
79 0.000195655459366
80 0.000197513082562
81 0.000200045071912
82 -0.000004236442040
83 0.000001612574234
84 -0.000002453476053
85 0.066430135626159
86 -0.000176753952904
87 0.000094613712694
88 0.000331771195406
89 -0.000056533456305
90 0.000182081625903
91 0.000107221450130
92 0.000035640063590
93 -0.000113534727494
94 -0.000080659692856
95 0.000016627708525
96 -0.000204616571955
97 -0.000025054244984
98 0.000001969985337
99 -0.000001398108499
100 -0.000000571876838
101 -0.000000027632134
102 -0.000000036763026
103 0.000003488424894
104 -0.000006662323849
105 0.000002819477428
106 0.000003842846421
107 0.000001932638817
108 -0.000000363568524
109 -0.000017817331822
110 -0.000001390452880
111 -0.000001309113298
112 0.000001296151227
113 0.000001805463765
114 0.000001250948656
115 0.000000754375737
116 0.000000060024530
117 0.000000505411138
118 -0.000002493345089
119 0.000000606610848
120 0.000118601767849
121 -0.000069759011312
122 -0.000027942726422
123 0.000008051857796
124 -0.000002711620534
125 0.000002918736552
126 0.000008862493376
127 0.000018433967427
128 -0.000004292957043
129 -0.000003660972390
130 -0.000001654548267
131 0.000005315520658
132 0.000012089125116
133 0.000004149276773
134 -0.000001124376268
135 0.000106613635328
136 -0.000058709634238
137 -0.000042633059540
138 -0.000007766342681
139 -0.000005833868738
140 -0.000001692121687
141 -0.000009456837411
142 0.000016401540213
143 -0.000005605744236
144 0.000005050509634
145 -0.000007015599925
146 0.000001965090291
147 -0.000008869334598
148 -0.000004074715195
149 -0.000008723042897
150 0.056596534158722
151 -0.000153806136179
152 0.000080724467484
153 0.000278787546652
154 0.000163694083711
155 -0.000030988595085
156 -0.000084999534195
157 -0.000103194285584
158 0.000021013790098
159 0.000064836118406
160 -0.000196278269067
161 -0.000003987238437
162 0.000025076829750
163 -0.000000944155565
164 0.000001225039913
165 -0.000000280884348
166 -0.000000310320963
167 -0.000002741784793
168 -0.000000121834848
169 0.000000586433535
170 -0.000003518503028
171 0.000002932069493
172 0.000003529262165
173 0.000014121312633
174 0.000000751638921
175 -0.000001678480089
176 -0.000000969351266
177 -0.000001307967274
178 0.000001419426163
179 0.000001221198526
180 0.000002798459705
181 0.000000832491184
182 0.000000079322668
183 -0.000001043637463
184 -0.000000219691044
185 0.000097304823165
186 -0.000046765825600
187 -0.000019786545842
188 -0.000002858787225
189 0.000006651940054
190 -0.000002603741325
191 0.000015276726448
192 0.000013942605859
193 0.000004762798554
194 -0.000004217759650
195 0.000000076567684
196 0.000004141191966
197 0.000010477640502
198 0.000001168172371
199 -0.000003261339035
200 0.000086586510625
201 -0.000043054736969
202 -0.000040232050880
203 -0.000004663037575
204 -0.000006747368411
205 0.000000419517156
206 0.000019455563371
207 -0.000008910249573
208 0.000006092474573
209 -0.000006005989545
210 0.000003444616064
211 0.000002561373481
212 -0.000009462285325
213 0.000006847538222
214 0.000003794981906
215 0.077962955626605
216 -0.000197771930657
217 0.000110052615637
218 0.000289877467399
219 -0.000209204567817
220 -0.000141500370243
221 -0.000058882356203
222 0.000137234180592
223 0.000107418018698
224 0.000039514016994
225 0.000242088124785
226 0.000048611300715
227 0.000044585215156
228 -0.000002052335604
229 -0.000000353390089
230 0.000002405725693
231 0.000004086382368
232 -0.000000394400494
233 0.000000207400864
234 0.000005681115119
235 0.000007213934784
236 -0.000012895049903
237 -0.000023025622167
238 -0.000001292910238
239 0.000000608323629
240 0.000000439669086
241 -0.000002211263574
242 -0.000000606128267
243 -0.000000609586768
244 0.000003379377385
245 0.000001411737126
246 0.000000019708790
247 -0.000000412655985
248 -0.000000598530721
249 0.000000365166769
250 0.000124835603877
251 -0.000044466932943
252 -0.000054497522407
253 0.000007707851135
254 0.000002806480804
255 -0.000010480829447
256 -0.000011641238601
257 0.000008915386196
258 -0.000018636370191
259 -0.000006170232587
260 0.000000913862656
261 0.000005256369932
262 -0.000009137310330
263 0.000009768347409
264 0.000004581905357
265 0.000130737357025
266 -0.000027262194699
267 -0.000032118968550
268 0.000004744635627
269 -0.000002728702066
270 0.000011356243882
271 -0.000013081380866
272 0.000006700539069
273 0.000026484505083
274 -0.000001803219933
275 0.000004259731074
276 -0.000002456511141
277 -0.000002154103222
278 -0.000011981943387
279 -0.000005402126521
280 0.10319506381173
281 -0.000248853915206
282 0.000143418721696
283 0.000356053416899
284 -0.000165822122117
285 -0.000294236166463
286 0.000062009890793
287 0.000126318086875
288 0.000197526683672
289 -0.000041619728919
290 0.000045355718559
291 0.000311688588875
292 -0.000026548805573
293 -0.000001723065448
294 -0.000001775286198
295 0.000003498351646
296 0.000005043114163
297 0.000000092774529
298 0.000000253091315
299 0.000017470297467
300 0.000001777097407
301 -0.000019247394874
302 -0.000027822870885
303 -0.000002410659688
304 0.000001650177579
305 -0.000002860813011
306 0.000001577983136
307 0.000000363582005
308 0.000003870315147
309 -0.000002326783891
310 0.000000732638831
311 -0.000000032131728
312 0.000000209697355
313 -0.000001220435279
314 -0.000000127495553
315 0.000164882701586
316 -0.000038760969435
317 -0.000064816369316
318 0.000001932251268
319 0.000010541057223
320 0.000014308996167
321 0.000015299252040
322 -0.000007352298036
323 0.000026610917655
324 0.000003428535701
325 -0.000008446091337
326 0.000005017555636
327 -0.000009120359131
328 -0.000005479929086
329 -0.000013926852888
330 0.000174009181044
331 -0.000037518506864
332 -0.000044775016132
333 -0.000002229519539
334 0.000006486328778
335 -0.000015769235137
336 0.000006975345037
337 -0.000010924660853
338 -0.000033234668295
339 0.000005719492511
340 -0.000003058757282
341 -0.000002660735228
342 -0.000002784989076
343 0.000005852553388
344 0.000016085222735
345 0.11331400554766
346 -0.000270631328117
347 0.000157032773175
348 0.000383388740214
349 0.000054396745959
350 0.000199418926867
351 0.000315632943237
352 -0.000040439266125
353 -0.000149673927708
354 -0.000212171752064
355 -0.000030985774565
356 -0.000076646033500
357 -0.000330011399714
358 0.000003686834742
359 -0.000001506625610
360 -0.000002180209131
361 -0.000000416672099
362 -0.000000116730188
363 0.000005136161853
364 -0.000021185594884
365 0.000017402276829
366 0.000003783318056
367 0.000003584410093
368 -0.000004257091965
369 -0.000029550663627
370 0.000000129037882
371 0.000003418268605
372 -0.000001495569619
373 0.000001083444605
374 0.000000084551237
375 0.000000285642148
376 -0.000001256567090
377 -0.000004670639816
378 0.000001720875051
379 0.000000005374918
380 0.000190447650681
381 -0.000032488694693
382 -0.000050961311025
383 -0.000017481318209
384 0.000002123425281
385 -0.000007676256201
386 -0.000041414361091
387 -0.000008597363473
388 0.000007698199324
389 -0.000001534807035
390 0.000005548578922
391 -0.000004013771886
392 -0.000006951775993
393 -0.000015917034818
394 -0.000003212653208
395 0.000183851733396
396 -0.000052553307167
397 -0.000069716031244
398 0.000014784566841
399 -0.000003456263124
400 -0.000010403212540
401 0.000030867365543
402 -0.000009806999294
403 0.000010971167816
404 0.000004596862997
405 0.000002884322759
406 -0.000007481185756
407 0.000007985907176
408 0.000015380710290
409 -0.000011081851858
410 0.084481275184085
411 -0.000216113575363
412 0.000120220081841
413 0.000305824135624
414 0.000148479814629
415 0.000062589082250
416 -0.000229883481397
417 -0.000111732637022
418 -0.000046161180014
419 0.000153978865843
420 -0.000061998840131
421 -0.000050905515355
422 0.000264678336233
423 -0.000000534978057
424 0.000002546363392
425 -0.000002011385335
426 -0.000000242628387
427 -0.000003946583901
428 -0.000000117546625
429 0.000009531310043
430 -0.000015723508567
431 0.000006192198524
432 0.000003120059034
433 0.000023062898515
434 0.000005449919252
435 0.000002421644176
436 0.000000339642827
437 0.000000747840651
438 0.000000410697786
439 0.000001137528586
440 -0.000001051385866
441 -0.000003659674384
442 -0.000001593207255
443 0.000000048052347
444 0.000000292161049
445 0.000131673634063
446 -0.000039381077381
447 -0.000045944354302
448 -0.000003530118405
449 0.000010814782196
450 0.000007422791101
451 -0.000009375663065
452 0.000021922696920
453 -0.000009689335444
454 0.000000611746514
455 0.000005397373134
456 -0.000006009119648
457 0.000005450069375
458 0.000009883375014
459 -0.000010451451498
460 0.000136489353807
461 -0.000005230886876
462 -0.000024855452089
463 0.000003205328895
464 -0.000013197001147
465 0.000005217271580
466 -0.000004646288321
467 -0.000035315841816
468 -0.000005470743415
469 0.000004498102273
470 -0.000001691435344
471 -0.000002806666929
472 -0.000005122509153
473 0.000001565814577
474 0.000011936396386
 Sym=     10.1
 Ene=       0.0000
 Spin= Alpha
 Occup=    2.000000
1 -0.000033479895977
2 -0.064293994168838
3 -0.000850900605118
4 -0.002009323649027
5 0.000361116304795
6 -0.000080629463032
7 0.001263382833020
8 0.19911732912841
9 0.065311003605866
10 -0.057523695250584
11 0.000883427758071
12 0.000598557266754
13 -0.000522945290879
14 -0.010146058756902
15 0.001626219809663
16 -0.001847527093286
17 0.005656374617485
18 -0.000866074784123
19 0.001100996498902
20 -0.000152318089862
21 0.000012281910864
22 -0.000034335442562
23 0.003591278590220
24 -0.000606156351117
25 0.000604823329099
26 -0.000046051142842
27 0.000029458906874
28 0.000016592235968
29 -0.000017454727220
30 0.000009603374355
31 -0.000002205100904
32 -0.000068707850623
33 0.000055457032561
34 0.000013250818062
35 -0.000021520372547
36 -0.000004558258828
37 0.000015468176637
38 -0.000014156549524
39 0.000023470588693
40 -0.000009314039168
41 -0.000009608410630
42 0.000001417434617
43 0.000007956435129
44 -0.000714623555733
45 0.000115670371141
46 0.000598953184592
47 -0.000043696651807
48 -0.000178098657420
49 0.000001032595152
50 -0.000198785223369
51 -0.000042274620505
52 0.000075518079537
53 0.000141536238654
54 0.000012469624089
55 -0.000063924893259
56 0.000125162124771
57 0.000044247731014
58 -0.000037393242366
59 -0.000003382962482
60 -0.000040582337778
61 0.000000415874610
62 0.000009962649526
63 0.000028044354798
64 0.000000773472219
65 -0.000011017492956
66 0.000026402564776
67 -0.000001331426559
68 -0.000002348803989
69 0.000004476659990
70 0.000013803718285
71 0.000014460129403
72 0.000014183067811
73 0.000003326819774
74 0.000002629232533
75 -0.000003579026423
76 -0.000000473247639
77 -0.000002572968333
78 0.000000326928227
79 -0.000012367290698
80 -0.000011880598729
81 -0.000013033663712
82 0.000000196308092
83 -0.000000075486345
84 0.000000338370727
85 0.010709740536545
86 -0.000076587945245
87 0.000035480771078
88 -0.000597968992230
89 -0.000021249437294
90 0.000052651219194
91 0.000027570580556
92 0.000053285431169
93 -0.000101461573078
94 -0.000043520626886
95 0.000509831595442
96 -0.000096591445139
97 -0.000026029537873
98 0.000002494845552
99 -0.000005329173361
100 0.000002834327809
101 0.000003527994472
102 -0.000003298684047
103 0.000002173814335
104 -0.000066828578310
105 0.000040551188270
106 0.000026277390041
107 0.000007209726570
108 0.000000170343175
109 -0.000022658082734
110 0.000008963847841
111 0.000006851999745
112 0.000002848113428
113 -0.000001674578874
114 -0.000012328986492
115 -0.000003630007334
116 -0.000010351684994
117 0.000003136064166
118 -0.000000191137805
119 -0.000003580350389
120 -0.000079816616309
121 0.000629802405599
122 0.000096776592906
123 0.000023005822903
124 -0.000010559146929
125 0.000007838996290
126 0.000183735159786
127 -0.000107654243058
128 -0.000036890175568
129 0.000015354518298
130 -0.000000736491948
131 -0.000014618026350
132 -0.000025081763416
133 -0.000002926986643
134 0.000003769952735
135 -0.000004380349684
136 0.000072239222868
137 0.000017182813826
138 -0.000009703286611
139 -0.000000288570385
140 -0.000013958935869
141 -0.000047040159019
142 -0.000065538715330
143 0.000017389012612
144 -0.000000671980117
145 0.000013447335169
146 -0.000012775355052
147 0.000007866067535
148 0.000003748201813
149 0.000003535826138
150 0.91689237374842
151 -0.001790668562856
152 0.001200638320023
153 0.001719684005123
154 0.002596310806726
155 -0.000467881810222
156 -0.001590815057525
157 -0.001869120867754
158 0.000342785487444
159 0.001193876398105
160 -0.002163818519638
161 0.000133672278944
162 0.000565541429548
163 -0.000010505431526
164 0.000037400079012
165 -0.000026894647486
166 0.000000309155722
167 -0.000037898752841
168 -0.000012428391324
169 -0.000002341544399
170 -0.000249687190544
171 0.000252028734943
172 0.000015680785985
173 0.000227362607036
174 0.000099009501267
175 -0.000006258585978
176 0.000010668166545
177 -0.000030138075988
178 -0.000016867845388
179 0.000000706949977
180 0.000025810422635
181 0.000025264619602
182 -0.000015019797331
183 0.000014624049337
184 0.000008706547157
185 0.001550825389807
186 -0.000115444221471
187 -0.000584129162431
188 -0.000076352414208
189 0.000160963456520
190 -0.000004771426939
191 -0.000065930447680
192 0.000349001271825
193 0.000008081714031
194 -0.000011172055379
195 -0.000033621246286
196 0.000044793301665
197 0.000114425305882
198 0.000016890410527
199 -0.000042883955576
200 0.001567250937043
201 -0.000028304329299
202 -0.000590497747587
203 -0.000102139147511
204 -0.000141011668214
205 0.000044235127036
206 -0.000138218919460
207 -0.000322398064219
208 0.000154704355046
209 -0.000036158175194
210 0.000023299166020
211 0.000012859009173
212 -0.000097032985451
213 0.000063912798476
214 0.000051112807540
215 -0.23660700043432
216 0.000377757799197
217 -0.000293522631802
218 0.000060439297786
219 0.000623022801525
220 0.000469700995357
221 0.000178251326901
222 -0.000474052953664
223 -0.000358365739813
224 -0.000149570171370
225 -0.000636520094657
226 -0.000261955026355
227 -0.000148485391723
228 -0.000003139848537
229 0.000007469149041
230 -0.000004329300504
231 -0.000010296640933
232 0.000000318009098
233 0.000002364628910
234 0.000026444786087
235 -0.000076751431787
236 0.000050306645700
237 0.000074793501511
238 0.000010965733320
239 -0.000017400369515
240 0.000002650769446
241 0.000012227728391
242 -0.000004957338751
243 0.000005081739102
244 -0.000014259551490
245 0.000001430193931
246 -0.000008638119506
247 -0.000002145667646
248 0.000005220773929
249 0.000001345365388
250 -0.000394087016690
251 -0.000116628160186
252 0.000238913931652
253 -0.000035054856333
254 -0.000012504790359
255 0.000033699187533
256 -0.000021393451454
257 -0.000065041487613
258 0.000139576101757
259 0.000018489503180
260 -0.000000446682946
261 -0.000018042820235
262 0.000020836419788
263 -0.000022395948181
264 -0.000006391174935
265 -0.000370658253399
266 -0.000167561301847
267 0.000198981207557
268 -0.000020563388721
269 0.000000493581926
270 -0.000044805144478
271 -0.000002749208846
272 -0.000010923528432
273 -0.000179964767712
274 0.000004056786503
275 -0.000003397802549
276 -0.000000658983954
277 0.000004575031140
278 0.000028003423957
279 0.000010972858369
280 0.22022885808853
281 -0.000406334012690
282 0.000275543799379
283 0.000297825934172
284 -0.000384749778796
285 -0.000636335407972
286 0.000141311199909
287 0.000274792131276
288 0.000477386280672
289 -0.000147349206801
290 0.000324713934677
291 0.000560530352072
292 -0.000085053276994
293 -0.000004426499317
294 0.000000762664376
295 0.000003663834941
296 0.000002887106629
297 0.000004117744915
298 0.000000509140871
299 0.000058509337734
300 -0.000013097720422
301 -0.000045411617312
302 -0.000030045739420
303 -0.000019111089708
304 0.000022676297871
305 -0.000009869290937
306 0.000003743964007
307 -0.000004734524455
308 0.000011277013119
309 -0.000005861981671
310 0.000006248456104
311 0.000001964030136
312 0.000000838926857
313 0.000000103575009
314 0.000001745449026
315 0.000373047630482
316 -0.000006546322276
317 -0.000188177467404
318 0.000011535253494
319 0.000027479420103
320 0.000019632869864
321 -0.000010237013277
322 -0.000005780605510
323 0.000112369031730
324 0.000006353853494
325 -0.000021589458158
326 0.000015235604664
327 -0.000023052930104
328 -0.000017868936063
329 -0.000023307528595
330 0.000346435522626
331 0.000080885944095
332 -0.000140097104620
333 -0.000001473286535
334 0.000012425793923
335 -0.000042508899867
336 0.000009837851419
337 0.000029789967904
338 -0.000145574043740
339 0.000006507140233
340 -0.000007708716880
341 0.000001201576647
342 0.000005182698475
343 0.000008800421170
344 0.000019226283697
345 -0.028157674711003
346 0.000100698594732
347 -0.000057356848012
348 0.000086993257850
349 -0.000026596154313
350 -0.000054681671167
351 -0.000067736392447
352 0.000045143545198
353 0.000050125481756
354 0.000055684337127
355 0.000410340793738
356 -0.000003684497000
357 0.000047257895727
358 -0.000001415978576
359 0.000001621044195
360 -0.000000205065619
361 -0.000001970241051
362 0.000001822285641
363 -0.000003676814548
364 0.000027387930010
365 -0.000020809872093
366 -0.000006578057918
367 0.000007883433767
368 0.000012460521923
369 0.000020623296973
370 0.000002392943927
371 0.000000149268623
372 -0.000001624508048
373 -0.000005545730482
374 0.000000318189568
375 0.000001223347752
376 0.000002335259310
377 -0.000000518454440
378 0.000000956158504
379 0.000000052678308
380 -0.000029129765428
381 -0.000260489617691
382 0.000000241551113
383 0.000013208584010
384 -0.000006479632092
385 0.000005559722041
386 0.000098606297902
387 0.000040081049009
388 0.000044646759155
389 -0.000002115951690
390 0.000007259054021
391 -0.000005143102330
392 -0.000002127231844
393 -0.000012463615146
394 -0.000002924734036
395 -0.000060555138309
396 0.000139851936366
397 -0.000034331780659
398 0.000002510420192
399 0.000012395949997
400 -0.000006336736499
401 -0.000025778734567
402 -0.000050779297516
403 0.000011311994290
404 -0.000002947954692
405 0.000005981353064
406 -0.000003033398372
407 -0.000003822324036
408 0.000000332082048
409 0.000008960858150
410 -0.023288666497286
411 0.000052836809771
412 -0.000036592614749
413 0.000275386480265
414 -0.000038739160747
415 -0.000031957072041
416 0.000068442157422
417 0.000009355808365
418 0.000077604546268
419 -0.000088571751617
420 0.000284719565892
421 0.000115280671308
422 -0.000264548545125
423 -0.000000060370811
424 0.000005241849395
425 -0.000005181478584
426 0.000001254160462
427 -0.000006238617914
428 0.000001747031662
429 -0.000025567042770
430 0.000005781999708
431 0.000019785043062
432 0.000002543849855
433 0.000011362047442
434 -0.000035060090783
435 -0.000005363155926
436 0.000003560245603
437 0.000001431291309
438 -0.000001471273328
439 -0.000004326725825
440 0.000003996695945
441 0.000008666702063
442 -0.000000449844885
443 -0.000005916974743
444 -0.000002442940051
445 0.000030922282949
446 -0.000231771941682
447 -0.000076163396566
448 -0.000006004988883
449 0.000006602632790
450 -0.000004663785525
451 0.000018610627968
452 -0.000083162832782
453 0.000001363097746
454 -0.000002044531200
455 -0.000010419590782
456 0.000012464121982
457 -0.000001740670935
458 -0.000002545996977
459 0.000004010605615
460 0.000057427267783
461 -0.000422089299304
462 -0.000105012512675
463 0.000003330354773
464 0.000017437167285
465 0.000000873938565
466 -0.000021212297523
467 0.000139611670024
468 -0.000070873200352
469 0.000010596587905
470 -0.000018636768592
471 0.000008040180686
472 0.000000432275822
473 0.000002410509959
474 0.000006411543925
 Sym=     11.1
 Ene=       0.0000
 Spin= Alpha
 Occup=    2.000000
1 -0.000010189546046
2 -0.015610340704897
3 -0.000355797368230
4 -0.001054921331471
5 0.000187318744096
6 -0.000042430008714
7 0.000660563730508
8 -0.064186630651495
9 0.003030566762136
10 0.078906521002116
11 -0.000554443433768
12 -0.000437677276639
13 0.000724698627417
14 -0.001360732516048
15 -0.007348967155982
16 0.002672333625485
17 0.000812958696870
18 0.004044569282371
19 -0.001600502416616
20 -0.000032844680896
21 -0.000100357039252
22 0.000055375422979
23 0.000427699030992
24 0.002626386598830
25 -0.000859537645759
26 0.000070282201350
27 -0.000083609365648
28 0.000013327164297
29 -0.000002486341358
30 -0.000013721645443
31 -0.000011531703799
32 0.000111171399800
33 -0.000119695096854
34 0.000008523697054
35 -0.000002973474358
36 -0.000030182262787
37 -0.000019509830106
38 0.000029803416040
39 -0.000017523992312
40 -0.000012279423728
41 -0.000005761219535
42 -0.000016355223324
43 -0.000012288764782
44 0.000907827869915
45 -0.001522090293107
46 0.000614262423193
47 0.000103119361055
48 0.000014952527465
49 0.000110528405442
50 0.000054392993732
51 -0.000010121117098
52 -0.000084341491302
53 -0.000041300943972
54 0.000011688191838
55 0.000060023237356
56 -0.000031674914919
57 0.000001890711666
58 0.000053132747368
59 0.000000974587532
60 0.000008760129228
61 -0.000011339505409
62 -0.000011882304117
63 -0.000002415744786
64 0.000008578183094
65 0.000007145271933
66 -0.000009337201882
67 0.000006635359861
68 0.000008796511908
69 -0.000002934422931
70 0.000003798403077
71 0.000003233078297
72 0.000003114212179
73 0.000000098121465
74 0.000000726134121
75 -0.000000219957469
76 -0.000000819697804
77 -0.000000991735699
78 0.000000697766163
79 -0.000003440576964
80 -0.000003231774348
81 -0.000002238713459
82 0.000000163588462
83 0.000000356341910
84 0.000000163460153
85 0.93936720773466
86 -0.001882101681147
87 0.001244402874556
88 0.001904450395522
89 -0.000787006938737
90 0.002536761122226
91 0.001691080018398
92 0.000591207928150
93 -0.001812573282704
94 -0.001259828213167
95 0.000506368778083
96 -0.002145712985667
97 -0.000652861341108
98 0.000037354301615
99 -0.000012786795408
100 -0.000024567506207
101 0.000004197623835
102 0.000011178223790
103 0.000039897328453
104 -0.000256987119081
105 0.000018592290075
106 0.000238394829006
107 0.000008043681892
108 -0.000092738717823
109 -0.000246230225417
110 0.000015249446160
111 -0.000005042641647
112 0.000029568302609
113 0.000001539455821
114 -0.000012074821044
115 -0.000011139501749
116 -0.000021998734761
117 0.000018840234749
118 -0.000028530539019
119 -0.000006621024101
120 0.001583717867872
121 -0.000055357241972
122 -0.000564666197891
123 0.000174114028782
124 -0.000059856189323
125 0.000009917015976
126 0.000384588611031
127 -0.000049794279283
128 -0.000003696294052
129 -0.000055113755362
130 0.000009891870782
131 0.000045221884580
132 0.000104629564965
133 0.000045156628232
134 -0.000009514861389
135 0.001606804562604
136 -0.000120387554211
137 -0.000533342961880
138 -0.000123692106859
139 -0.000108621389259
140 -0.000056068842246
141 -0.000311580063282
142 -0.000160331415392
143 -0.000137204216136
144 0.000043181495703
145 -0.000048633936715
146 0.000005452441011
147 -0.000086987611915
148 -0.000052462727044
149 -0.000080330541706
150 -0.077867548381323
151 0.000149262884093
152 -0.000092512171918
153 -0.000996850447502
154 -0.000191522249589
155 0.000035240662437
156 0.000125607543526
157 0.000060821187909
158 -0.000004453826450
159 -0.000065782108682
160 0.000008200978103
161 0.000401167444902
162 -0.000023486717087
163 -0.000002607637752
164 -0.000002055125034
165 0.000004662762786
166 0.000002658357692
167 0.000000156052934
168 0.000004292215197
169 0.000021937968916
170 -0.000033131075496
171 0.000011193106579
172 0.000009373827758
173 0.000007986058570
174 -0.000008773245835
175 0.000008929460167
176 0.000004172259715
177 -0.000002152151112
178 -0.000015872264891
179 0.000000651925754
180 -0.000000403995234
181 0.000003892136929
182 -0.000006249599559
183 0.000003291408945
184 0.000002717137380
185 -0.000235239601999
186 0.000654610428522
187 0.000118755582538
188 -0.000008464340590
189 0.000004301426696
190 -0.000005885775203
191 -0.000103019051425
192 0.000147955509019
193 0.000034527447854
194 0.000001688508663
195 0.000017920804008
196 -0.000019609312671
197 -0.000031989824803
198 -0.000003294249314
199 0.000007439358852
200 -0.000160361472910
201 0.000181345750961
202 0.000010636593836
203 0.000003482665978
204 -0.000003329685964
205 0.000005546326900
206 -0.000046321963641
207 -0.000038537715865
208 0.000003569334410
209 0.000013489957081
210 0.000000199271781
211 -0.000013689228861
212 0.000018039741873
213 -0.000011296243050
214 -0.000014567525256
215 -0.26424130242551
216 0.000576654373234
217 -0.000371328164578
218 -0.000468176156879
219 0.000684221241252
220 0.000516181719130
221 0.000183770383981
222 -0.000490487934892
223 -0.000398997958077
224 -0.000110992122283
225 -0.000644696304945
226 -0.000094092841018
227 -0.000203101792419
228 0.000009850612980
229 0.000006336900914
230 -0.000016187513894
231 -0.000015993654365
232 0.000002652613060
233 -0.000000087107002
234 -0.000035649792476
235 -0.000071245583917
236 0.000106895376393
237 0.000098161036256
238 -0.000016592944049
239 -0.000016073790760
240 0.000002519020967
241 0.000009461548040
242 -0.000004979103846
243 0.000007503090463
244 -0.000004552613676
245 0.000001326812410
246 -0.000010882711734
247 -0.000008141385078
248 0.000005353356390
249 0.000001452349396
250 -0.000430816929050
251 -0.000052586554802
252 0.000064394852782
253 -0.000029421795723
254 -0.000013983319346
255 0.000050506463192
256 -0.000100553998204
257 -0.000089095562881
258 0.000074051011666
259 0.000000710811822
260 0.000001710376346
261 -0.000002421188168
262 0.000009600181752
263 -0.000024562725007
264 -0.000010162813479
265 -0.000425303481098
266 -0.000109706033471
267 0.000095339020301
268 -0.000022926449194
269 -0.000002809950287
270 -0.000054140269869
271 -0.000041223980248
272 -0.000006570775506
273 -0.000107939379413
274 -0.000010435273166
275 -0.000008208479797
276 0.000018643752963
277 0.000012063907318
278 0.000028807744809
279 0.000016872995616
280 0.043362051917478
281 -0.000195844212752
282 0.000085703581827
283 0.000380903564943
284 -0.000067874578560
285 -0.000118607702956
286 0.000028713265843
287 0.000041066630753
288 0.000080958361789
289 -0.000033491280568
290 0.000071926257064
291 0.000114157386724
292 -0.000109486010160
293 0.000000996461201
294 -0.000006032819148
295 0.000005036357948
296 0.000000204009986
297 -0.000000037468270
298 -0.000000060082452
299 0.000004855335663
300 0.000034785972325
301 -0.000039641307988
302 -0.000005256498490
303 0.000001738456541
304 0.000008580206883
305 -0.000000427992360
306 0.000000872320802
307 -0.000001750357843
308 -0.000002316103287
309 -0.000001235977284
310 0.000003346023051
311 0.000002890315294
312 0.000000065636117
313 -0.000000997671578
314 -0.000001377360927
315 0.000045206136811
316 -0.000023060710118
317 0.000139434597350
318 0.000002560551218
319 -0.000003573167830
320 0.000002425488346
321 -0.000017734245592
322 0.000037672024921
323 -0.000003909649284
324 0.000000089269342
325 0.000003905659542
326 -0.000003994928884
327 -0.000000696245609
328 -0.000009085051737
329 -0.000003976407897
330 0.000041338697236
331 0.000112464033495
332 0.000105542143131
333 0.000002750707156
334 -0.000000933952762
335 -0.000016200691600
336 -0.000009225100771
337 0.000058419936006
338 -0.000019002951439
339 0.000000386559780
340 0.000004247894806
341 -0.000004634454586
342 0.000000059234851
343 0.000003910745776
344 -0.000003235542896
345 -0.16089975064587
346 0.000348259754777
347 -0.000229176519481
348 0.000367614537235
349 -0.000086816494219
350 -0.000300195034332
351 -0.000461059442249
352 0.000121382365691
353 0.000226722031418
354 0.000405984271798
355 0.000309695936497
356 0.000381754540912
357 0.000679772353902
358 -0.000002993299013
359 0.000001851723851
360 0.000001141575162
361 0.000000954824018
362 -0.000000069639899
363 -0.000001567903144
364 0.000079129674910
365 -0.000074532948978
366 -0.000004596725932
367 -0.000001318611537
368 0.000037386920433
369 0.000043226069617
370 0.000006978072260
371 -0.000013539478241
372 -0.000004748467467
373 -0.000008932779661
374 0.000006106070299
375 0.000017502545672
376 -0.000000429286694
377 0.000012059045937
378 -0.000011131808045
379 0.000001709078012
380 -0.000120900893758
381 -0.000729552448492
382 -0.000079672828412
383 0.000051670635650
384 0.000004687323752
385 0.000018784387677
386 0.000265675221643
387 0.000014329178523
388 0.000145330877661
389 -0.000017916232032
390 0.000011883313218
391 0.000006032918813
392 0.000002996917965
393 -0.000001333854084
394 0.000000573212381
395 -0.000185536621556
396 -0.000319748575524
397 -0.000007901816143
398 -0.000024643461021
399 0.000004448976759
400 0.000020920819527
401 -0.000156157526907
402 0.000047686911262
403 0.000062246532915
404 -0.000011149887546
405 0.000002470883555
406 0.000008679003991
407 -0.000005717753706
408 -0.000014280446140
409 0.000004568959545
410 -0.034177095290601
411 0.000096375894535
412 -0.000053605736774
413 -0.000219237449957
414 -0.000063959975152
415 -0.000039047642196
416 0.000078610396602
417 0.000040318559799
418 0.000056740384033
419 -0.000040669210817
420 0.000001391582846
421 0.000261675938046
422 0.000035613065317
423 0.000001852054485
424 0.000000071859975
425 -0.000001923914460
426 0.000000128629959
427 0.000001492335378
428 -0.000000922339816
429 -0.000007151191911
430 0.000004242658784
431 0.000002908533126
432 0.000002095125355
433 -0.000001882031454
434 -0.000013351495284
435 0.000002700641333
436 0.000000280475031
437 -0.000002182811679
438 -0.000003265232956
439 -0.000003126558510
440 -0.000003794688095
441 -0.000000358057607
442 0.000002750261769
443 0.000006723237274
444 -0.000001137814894
445 -0.000093280195818
446 0.000243579663090
447 -0.000000074905502
448 0.000011047041268
449 0.000011821204132
450 0.000007352284203
451 -0.000078229217391
452 -0.000014117605409
453 0.000023192921917
454 0.000003591253301
455 -0.000005938733256
456 0.000002347479955
457 -0.000009329696589
458 -0.000016085149040
459 0.000001182663399
460 -0.000079557351962
461 -0.000005247589633
462 0.000050541010070
463 -0.000007261842728
464 0.000006183866281
465 0.000000568229317
466 0.000024405905752
467 0.000044960541690
468 -0.000002912498978
469 0.000000342705610
470 0.000001765196101
471 -0.000002107901711
472 -0.000000597556545
473 0.000005156757717
474 0.000007073958665
 Sym=     12.1
 Ene=       0.0000
 Spin= Alpha
 Occup=    1.993106
1 -0.000925983709101
2 -0.006234344904905
3 0.98940340997048
4 -0.001269756082664
5 0.010693070173697
6 -0.006238752438308
7 0.017318583781176
8 0.000000017791930
9 -0.000000014076733
10 -0.000000035721685
11 -0.000000293652418
12 0.000001261673367
13 0.000003111301438
14 0.000002983834555
15 0.000001235767521
16 -0.000000273715057
17 -0.000001712432130
18 -0.000000257421815
19 0.000001035129709
20 0.000000040602859
21 -0.000000057624877
22 -0.000000145024061
23 -0.000000288811959
24 -0.000000786483936
25 -0.000000914279528
26 -0.000008097268274
27 0.000052832354441
28 -0.000044735086168
29 0.000595075555378
30 -0.000650446255190
31 0.000612437719351
32 0.000002204393855
33 -0.000011593353264
34 0.000009388959409
35 -0.000127666885811
36 0.000139759304325
37 -0.000132109297558
38 0.000000881709667
39 -0.000004715040274
40 0.000003833330607
41 -0.000051857865467
42 0.000056738787850
43 -0.000053589063009
44 -0.000000426121968
45 0.000001562140770
46 -0.000001136018802
47 0.000015215711389
48 -0.000015684506732
49 0.000016229679130
50 0.000000742473242
51 -0.000000423540515
52 0.000000249253712
53 -0.000004471548594
54 -0.000003547203160
55 -0.000004178991813
56 0.000003475416210
57 0.000004115442390
58 0.000003844582867
59 -0.000000741766315
60 -0.000011174623603
61 0.000006229745713
62 -0.000004275391264
63 0.000067693941462
64 0.000053892056783
65 0.000063772677718
66 -0.000052701610663
67 -0.000062250137721
68 -0.000058036638420
69 0.000011204575709
70 -0.001141767979467
71 -0.001149072561770
72 -0.001154525280103
73 -0.000199976612841
74 -0.000163980996078
75 0.000207056819112
76 0.000022791890091
77 0.000159501384757
78 -0.000008619005949
79 0.000998037131610
80 0.001007615486404
81 0.001020446862728
82 -0.000019014919426
83 0.000006010029256
84 -0.000009499093509
85 0.000032545657668
86 0.021225954118139
87 -0.000299636381903
88 -0.000961400042870
89 0.001521153444266
90 -0.014989311536800
91 0.001850180999946
92 -0.000065061711329
93 -0.000365567817856
94 -0.000013400594218
95 -0.000202007743112
96 0.002676854942764
97 0.000108047811943
98 -0.000009146903229
99 0.000057344733029
100 -0.000048197829800
101 0.000006124954160
102 0.000015026612022
103 -0.000045966914449
104 -0.000264944094502
105 0.000370503682173
106 -0.000105559587671
107 -0.000122143209688
108 -0.000079554254204
109 -0.000092216930220
110 0.000002180194354
111 -0.000113357867129
112 -0.000006547302564
113 0.000011011774461
114 0.000040628678812
115 -0.000007579204631
116 -0.000013936812129
117 0.000111456859199
118 0.000016363332793
119 -0.000030028433130
120 0.000897042622386
121 -0.001383585783258
122 -0.001048799150929
123 0.000108401990065
124 -0.000177690285071
125 -0.000010524006307
126 -0.000427154996263
127 -0.000701673902671
128 0.000106091048666
129 -0.000072946266425
130 0.000047594480798
131 0.000025351785627
132 -0.000112398854428
133 0.000002935682284
134 0.000014274123914
135 0.000054555485511
136 -0.001151812908461
137 -0.000609976611567
138 -0.000046011682353
139 -0.000185672094469
140 -0.000046616597716
141 0.000448755350799
142 -0.000688797329678
143 0.000310766601460
144 -0.000086050376363
145 0.000117880202204
146 -0.000031829825841
147 0.000061353623111
148 -0.000047945566899
149 0.000049412392077
150 0.000032613422161
151 0.021226966356977
152 -0.000299715825429
153 -0.000959639310756
154 -0.015000469310845
155 0.000173840996253
156 -0.002315280483439
157 -0.000357953695022
158 -0.000099337056669
159 -0.000001192772469
160 0.002687717262315
161 0.000053028929705
162 -0.000023076227043
163 0.000053083224155
164 -0.000006987951121
165 -0.000046095273033
166 0.000011821365979
167 0.000051262947257
168 -0.000008659621083
169 0.000379833069444
170 -0.000284159576118
171 -0.000095673493326
172 -0.000057013009518
173 0.000099743601594
174 0.000078958736914
175 -0.000111452441858
176 0.000009732645500
177 0.000014216199534
178 0.000037881587041
179 -0.000011480605618
180 -0.000033163534341
181 0.000111647554711
182 -0.000001577108545
183 0.000014090501217
184 0.000023689191060
185 0.000896177286035
186 -0.001384387376132
187 -0.001049220633165
188 -0.000187375723725
189 0.000090853708924
190 0.000007741450544
191 -0.000654454767056
192 -0.000487620486950
193 -0.000143148071883
194 0.000065676541211
195 -0.000089724683187
196 0.000024048141976
197 -0.000096583795753
198 -0.000015797687085
199 -0.000011810755044
200 0.000054994038275
201 -0.001153239034864
202 -0.000610636684902
203 -0.000181842161002
204 -0.000064793713510
205 0.000038742932879
206 -0.000718026576173
207 0.000393270488692
208 -0.000320125417954
209 0.000108826590453
210 -0.000076912031842
211 -0.000031914558611
212 0.000082670527529
213 -0.000045838265107
214 0.000043937415890
215 0.000032605808019
216 0.021226044655896
217 -0.000299691816631
218 -0.000960978585207
219 0.015074927748653
220 -0.001046406031022
221 0.001444376429858
222 0.000363876944663
223 0.000028602400094
224 -0.000068943552922
225 -0.002670146600763
226 -0.000248203273558
227 -0.000169443663951
228 0.000060950068502
229 -0.000052885464333
230 -0.000008064604169
231 -0.000040046400615
232 -0.000004358080933
233 -0.000012891171625
234 0.000378936797084
235 -0.000106352591237
236 -0.000272584205847
237 -0.000059104026569
238 0.000114473184898
239 0.000078212276852
240 0.000114358641692
241 -0.000007246252332
242 0.000002293657099
243 -0.000114224234138
244 0.000002381226987
245 0.000011577529826
246 -0.000039203983844
247 0.000007340640691
248 -0.000014654793741
249 -0.000024920440302
250 0.000055683223929
251 -0.001153405078906
252 -0.000610154890168
253 0.000182754771614
254 0.000053755342060
255 -0.000049736528746
256 0.000706669816780
257 -0.000257905816947
258 0.000454404978941
259 0.000112330128056
260 -0.000024098976580
261 -0.000088231151476
262 0.000055303992197
263 -0.000067805512445
264 0.000041500086515
265 0.000895684800706
266 -0.001382387519968
267 -0.001048537945753
268 0.000177828963716
269 0.000023674056417
270 0.000106080633199
271 0.000702829722902
272 -0.000088793099474
273 -0.000429327272701
274 0.000047909035313
275 0.000026600462072
276 -0.000074509497385
277 0.000020097885199
278 0.000110581160233
279 -0.000002303265508
280 0.000032564261968
281 0.021225869958697
282 -0.000299664600301
283 -0.000958287269759
284 -0.002419883399423
285 0.014950059931571
286 -0.001012203115453
287 -0.000008228912925
288 0.000362184980497
289 0.000081260011017
290 -0.000000360605788
291 -0.002686896952620
292 0.000077838267025
293 -0.000045964962661
294 0.000053059112991
295 -0.000007094150329
296 -0.000052187490011
297 0.000009223177025
298 0.000006299989564
299 -0.000088929744983
300 0.000371601070430
301 -0.000282671325448
302 -0.000104642192416
303 -0.000063799443339
304 -0.000099331142492
305 0.000016019173018
306 0.000111391235481
307 -0.000004307464596
308 -0.000034654717783
309 -0.000112374601333
310 0.000006459450039
311 0.000013162741897
312 -0.000037072423447
313 -0.000000680379850
314 0.000022731354037
315 0.000054966348882
316 -0.001154365781800
317 -0.000610862252202
318 0.000034550027770
319 0.000185143501475
320 0.000057259100266
321 -0.000308770188351
322 0.000694249468074
323 -0.000441639768601
324 -0.000029293997667
325 0.000116088799714
326 -0.000086794802047
327 0.000038907882119
328 -0.000044222339679
329 0.000072936526544
330 0.000895807877296
331 -0.001383829445565
332 -0.001048331292314
333 0.000010151981889
334 0.000182745831814
335 -0.000099580130682
336 -0.000168666531072
337 0.000676267205393
338 0.000448007826118
339 0.000022717410324
340 0.000057352893311
341 -0.000080070303635
342 0.000020358910312
343 0.000017088313746
344 -0.000104039456449
345 0.000032555501474
346 0.021225499351713
347 -0.000299636006825
348 -0.000961887138365
349 -0.000403704814487
350 0.001673521230990
351 -0.015082041717282
352 0.000096336308704
353 -0.000009009280380
354 -0.000358728114150
355 -0.000033897495043
356 0.000132167210077
357 0.002682866936236
358 -0.000006478753834
359 -0.000050327072535
360 0.000056805826369
361 -0.000007185515491
362 -0.000008485403130
363 -0.000046721044764
364 -0.000289447695127
365 -0.000095641527176
366 0.000385089222303
367 0.000070054157333
368 0.000064789670771
369 -0.000074568968515
370 -0.000007539065247
371 -0.000003270099339
372 -0.000114003329373
373 0.000003458282029
374 -0.000013011583701
375 0.000036873757687
376 0.000006656435398
377 0.000017398882351
378 0.000116077758797
379 0.000020091931579
380 0.000896621406233
381 -0.001382680584128
382 -0.001049052646944
383 -0.000091860588805
384 -0.000020009939703
385 -0.000186031228650
386 0.000474185225130
387 0.000139120084229
388 -0.000664606393813
389 -0.000087058486345
390 0.000024357541654
391 0.000062700944691
392 -0.000013913888558
393 0.000097769731975
394 0.000022566814320
395 0.000055080054161
396 -0.001152085107174
397 -0.000609504895434
398 0.000065128945011
399 -0.000043198272160
400 -0.000180693806447
401 -0.000413317876778
402 0.000270511525920
403 -0.000726947571392
404 -0.000081568101342
405 -0.000025092755419
406 0.000106660856762
407 0.000038023135598
408 -0.000084771578337
409 0.000047981660347
410 0.000032540785274
411 0.021225116390530
412 -0.000299647343938
413 -0.000957399082234
414 0.001231689087701
415 -0.000764096843652
416 0.015109101916319
417 -0.000029160385685
418 0.000082759193807
419 0.000360801233218
420 0.000219774011680
421 0.000070812811537
422 -0.002678282691430
423 -0.000051113579400
424 -0.000008670803972
425 0.000059784383372
426 -0.000013602848037
427 0.000041366550243
428 0.000009774212041
429 -0.000112693285022
430 -0.000272297966095
431 0.000384991251117
432 0.000089189993244
433 0.000065227976035
434 -0.000080960298590
435 0.000003650765137
436 -0.000006889594756
437 0.000114958929273
438 -0.000008079749672
439 0.000010631893300
440 -0.000112506433710
441 0.000003181734263
442 -0.000001388531972
443 -0.000041727154575
444 -0.000028845718206
445 0.000054267923346
446 -0.001154087463348
447 -0.000610609292641
448 -0.000054683158744
449 0.000054620827177
450 0.000181021750564
451 0.000285444529854
452 -0.000412152525127
453 0.000721995996107
454 -0.000028584222718
455 -0.000079608325375
456 0.000108192548093
457 0.000043015185863
458 -0.000059124234079
459 0.000073867830278
460 0.000896532516593
461 -0.001384523906351
462 -0.001049255934557
463 -0.000017055048810
464 -0.000099620079845
465 0.000182232692169
466 0.000072954510584
467 0.000462715906260
468 0.000683438775632
469 0.000026395940861
470 -0.000082321027914
471 0.000055925087053
472 0.000001978923338
473 -0.000014529387903
474 -0.000105152252812
 Sym=     13.1
 Ene=       0.0000
 Spin= Alpha
 Occup=    1.985927
1 0.000000025705738
2 0.000000076508380
3 0.000000657342297
4 0.000001803701273
5 -0.000000454429949
6 0.000000106673938
7 -0.000001191315741
8 -0.006265947202938
9 -0.004764057335866
10 0.001706754358239
11 0.75509752579242
12 0.57412246694032
13 -0.20568427210371
14 -0.11764239059319
15 -0.089422248818050
16 0.032035453526565
17 0.092353684305541
18 0.070199433023744
19 -0.025148764925616
20 -0.008008119767064
21 -0.006087879548198
22 0.002181028559379
23 0.038366589098762
24 0.029164515352532
25 -0.010447498972126
26 0.000178901794560
27 0.000047160232438
28 -0.000226062026998
29 -0.001078289996227
30 -0.000804691802905
31 0.000169413151149
32 0.000084124087467
33 0.000413501288230
34 -0.000497625375697
35 0.000255844320429
36 0.000234761231494
37 -0.000046126413362
38 0.000036899911689
39 0.000136690678675
40 -0.000173590590364
41 0.000025452032695
42 0.000032999444730
43 -0.000005867417147
44 -0.000150507011201
45 -0.000829505968915
46 0.000980012980115
47 -0.000633924141942
48 -0.000562679801948
49 0.000111656202677
50 -0.004161345611915
51 -0.002544373200120
52 0.001427285521825
53 0.003067780490701
54 0.001327028824895
55 -0.001166357423607
56 0.002515250508967
57 0.002086606036462
58 -0.000748547046455
59 -0.000027337764745
60 -0.003741682545125
61 -0.002292292173551
62 0.001285360296397
63 0.002718905023871
64 0.001083989426962
65 -0.000904178614970
66 0.002301088888803
67 0.001991443247649
68 -0.000820313184024
69 -0.000018404031040
70 -0.000007400810756
71 -0.000015968336192
72 0.000022090840022
73 0.000004852575145
74 0.000013226710579
75 0.000012336946820
76 -0.000010643089889
77 -0.000002814224695
78 0.000003688410141
79 0.000039927964141
80 -0.000026927550978
81 -0.000011877663321
82 0.000009330682008
83 -0.000013969815750
84 -0.000023062163768
85 -0.000755548527006
86 0.060793834965862
87 -0.000245496608317
88 0.004515653574462
89 0.008885371375542
90 -0.022499572701512
91 -0.002407630803284
92 -0.000335627746808
93 0.000354030389330
94 0.000360419315987
95 0.000088909124002
96 0.000395089578767
97 -0.000270077622865
98 0.000078869894634
99 0.000008275463888
100 -0.000087145358522
101 -0.000019476359551
102 0.000092016803350
103 0.000001872928850
104 -0.000291501238256
105 0.001137758512403
106 -0.000846257274147
107 -0.000153384160606
108 0.000124046214509
109 0.000099053780096
110 -0.000102172313046
111 -0.000261760087417
112 -0.000046151753721
113 0.000192327501583
114 0.000188114563129
115 0.000008619318571
116 -0.000055248959149
117 0.000163073446427
118 0.000053299756589
119 0.000018762394905
120 0.006506892623518
121 -0.005142449848186
122 -0.003539792010763
123 0.000313733458272
124 -0.000406777409968
125 -0.000059898691639
126 -0.000613168693064
127 -0.000294467617490
128 -0.000102508402625
129 -0.000145204407305
130 0.000065313295995
131 0.000079891111310
132 -0.000150629238698
133 -0.000015178904905
134 0.000027131415718
135 0.011877862224691
136 -0.006455618240997
137 -0.005422084858442
138 -0.000169697758156
139 -0.000524329228490
140 -0.000204714310883
141 0.000875116516760
142 -0.000854996725673
143 0.000350001848790
144 -0.000212273951061
145 0.000287336295776
146 -0.000075062344715
147 0.000029457608504
148 -0.000134445225550
149 0.000058348430698
150 -0.001033627768508
151 0.082867184249769
152 -0.000380604264372
153 0.005860557250054
154 -0.033512458395018
155 0.004340844960274
156 -0.006969251499175
157 0.000564787223640
158 -0.000304081220389
159 -0.000416695037282
160 0.000612919951703
161 0.000171553717225
162 -0.000085877684795
163 -0.000033417533196
164 0.000142108663536
165 -0.000108691130340
166 -0.000004075580045
167 0.000051152216078
168 -0.000083994947147
169 0.001656011276166
170 -0.000530825182524
171 -0.001125186093642
172 0.000055493722730
173 0.000095604162928
174 -0.000119783286008
175 -0.000408285047628
176 -0.000061375540336
177 0.000132258195520
178 0.000312421856414
179 0.000093876405219
180 -0.000168973823567
181 0.000235350016002
182 -0.000011532477011
183 -0.000008469165891
184 -0.000022025890923
185 0.012213743705474
186 -0.007953270628825
187 -0.006134307368974
188 -0.000687780215717
189 0.000423518513370
190 -0.000004293143367
191 -0.000676524672757
192 -0.000996992377759
193 -0.000240559177810
194 0.000183395090326
195 -0.000274979637347
196 0.000091584547021
197 -0.000210294127734
198 0.000003640795549
199 -0.000048818063624
200 0.015535257266405
201 -0.008819636000097
202 -0.007263333808492
203 -0.000729012364903
204 -0.000313017661503
205 0.000141992017755
206 -0.001205350309667
207 0.001085107354224
208 -0.000738005478989
209 0.000396869264825
210 -0.000302804203052
211 -0.000094065061773
212 0.000133979258096
213 -0.000043711677824
214 0.000204914331604
215 0.001006744896653
216 -0.080522279146633
217 0.000395916404207
218 -0.005525086357832
219 -0.034223866945217
220 0.009369595884112
221 -0.004442070503854
222 0.000508165662281
223 0.000410609321691
224 0.000288487585554
225 0.000630481707076
226 0.000407069876962
227 -0.000119432471661
228 0.000047998409178
229 0.000106345919454
230 -0.000154344328632
231 0.000061542505448
232 0.000026874821757
233 0.000068365614130
234 -0.001655562264066
235 0.001073561186171
236 0.000582001077895
237 -0.000115132860936
238 -0.000148487708570
239 0.000093813627773
240 -0.000416204682859
241 -0.000112633321090
242 0.000104666446667
243 0.000281568614259
244 0.000119065130411
245 -0.000145056080231
246 0.000276828563797
247 0.000032048327082
248 0.000004631306405
249 -0.000017225636258
250 -0.014731291676898
251 0.008579671673118
252 0.006986956521565
253 -0.000740441307475
254 -0.000138354334751
255 0.000247230036470
256 -0.001120516286331
257 0.000762855835520
258 -0.001147836134079
259 -0.000404935936828
260 0.000082392889704
261 0.000322543047124
262 -0.000053246605592
263 0.000092927423961
264 -0.000210105998482
265 -0.013765404329164
266 0.008264984675470
267 0.006705372445320
268 -0.000683397734049
269 -0.000011996550962
270 -0.000500363302092
271 -0.000973250259740
272 0.000357039956653
273 0.000960001810465
274 -0.000179247404177
275 -0.000076516407229
276 0.000255763811406
277 0.000012189068876
278 -0.000278876083757
279 0.000057295291858
280 0.000667289916154
281 -0.053113703446918
282 0.000295707643171
283 -0.003424580840780
284 0.015618996823449
285 -0.023417670943928
286 -0.000729983562627
287 0.000186085540234
288 0.000387911435685
289 -0.000107300325613
290 0.000585952084600
291 0.000514633708311
292 0.000119848223102
293 0.000050276593646
294 0.000075611845973
295 -0.000125888439619
296 0.000076553517456
297 -0.000011357318163
298 -0.000038502390170
299 0.000673803470569
300 -0.001157928491797
301 0.000484125021228
302 0.000210166670823
303 -0.000041330190395
304 0.000018636448279
305 -0.000157646170972
306 -0.000271374309453
307 -0.000041873201547
308 0.000201345644573
309 0.000165433138675
310 0.000028707863177
311 0.000010158888239
312 0.000198653703295
313 0.000027470931880
314 0.000003993247052
315 -0.009233506286896
316 0.005676275966589
317 0.004516605497445
318 0.000040639193825
319 -0.000512084452873
320 -0.000181721446747
321 0.000742409464810
322 -0.000676075159954
323 0.000750758944769
324 0.000045568364302
325 -0.000278169647529
326 0.000232601283227
327 0.000023255195443
328 0.000161402392649
329 -0.000082255734060
330 -0.011592053635849
331 0.006163407350606
332 0.005407881554686
333 0.000083877574470
334 -0.000528149184141
335 0.000360890566310
336 0.000579499822523
337 -0.000861329477789
338 -0.000713553937493
339 -0.000035360801242
340 -0.000169489099071
341 0.000204849900313
342 0.000045263404254
343 -0.000101591161621
344 0.000204782722482
345 0.000363985993501
346 -0.029540908174786
347 0.000083706124191
348 -0.002422549245535
349 0.006546623055733
350 0.009104537196157
351 0.009537546180984
352 -0.000197813911498
353 -0.000247077778038
354 -0.000160415973565
355 0.000024329805185
356 0.000506356356016
357 -0.000127418456794
358 -0.000019846954138
359 0.000061180602060
360 -0.000041333647922
361 0.000061419684719
362 -0.000035801576603
363 -0.000032157201249
364 0.000039626763724
365 0.000445383340106
366 -0.000485010103830
367 0.000053452351496
368 -0.000030055507933
369 -0.000143910501915
370 -0.000042707285375
371 -0.000030831396646
372 0.000126059954262
373 -0.000056670356976
374 -0.000002274408261
375 -0.000109459962366
376 0.000113968192916
377 0.000043639067506
378 -0.000059667213817
379 0.000011938751505
380 -0.000576981888512
381 0.001766203671601
382 0.000706378725054
383 0.000088181324075
384 0.000099507239589
385 0.000135207311088
386 -0.000231070083904
387 0.000282281386993
388 -0.000165873094547
389 0.000048626385732
390 -0.000056693240601
391 0.000008066854869
392 -0.000032123281890
393 -0.000025261740962
394 -0.000050974369037
395 -0.006270585571199
396 0.003121924158197
397 0.002730628892269
398 -0.000110471828545
399 0.000173577275498
400 0.000218328768041
401 0.000399565014540
402 0.000069262387264
403 0.000480646486087
404 0.000093161114016
405 0.000029473701187
406 -0.000122634815203
407 -0.000031184701181
408 0.000022947423521
409 -0.000057459137695
410 -0.000248814304457
411 0.019514652227925
412 -0.000149282157098
413 0.000994618235246
414 0.013142166380297
415 0.005233708421100
416 0.011414181121765
417 0.000017758759593
418 -0.000034205804367
419 -0.000167250756445
420 0.000661200960311
421 -0.000011955496717
422 -0.000225204872699
423 -0.000012998425672
424 0.000073862478388
425 -0.000060864052716
426 0.000012978205681
427 0.000065704781174
428 0.000048063537704
429 -0.000229000541989
430 -0.000293955217137
431 0.000522955759125
432 0.000006830688601
433 0.000109669430270
434 0.000033379559376
435 -0.000085926740657
436 0.000001027445074
437 0.000139230337568
438 0.000005228828103
439 -0.000061376548063
440 -0.000107445378772
441 0.000110053991813
442 0.000059998085845
443 -0.000079351720827
444 -0.000010301153055
445 0.002824561473230
446 -0.002102094485275
447 -0.001549519545148
448 0.000084018817677
449 0.000076958432891
450 0.000222953840385
451 0.000504798303574
452 -0.000230101552915
453 0.000248036318725
454 -0.000029684265172
455 -0.000089709903501
456 0.000119394168672
457 0.000090061970123
458 0.000020239840266
459 0.000059654669312
460 0.007212913151216
461 -0.003100234502204
462 -0.003145526926814
463 0.000092734755743
464 -0.000176114787814
465 0.000282719312341
466 0.000437122862157
467 0.000387756697035
468 0.000666707135499
469 -0.000000629159989
470 -0.000121142719831
471 0.000121771879820
472 -0.000061506930621
473 0.000054892267303
474 -0.000117585803813
 Sym=     14.1
 Ene=       0.0000
 Spin= Alpha
 Occup=    1.985927
1 -0.000000105295171
2 -0.000000294659263
3 -0.000006892135989
4 -0.000001680980256
5 0.000001746209338
6 -0.000000491118529
7 0.000001844215850
8 0.001922168904104
9 -0.004753368518340
10 -0.006211404116024
11 -0.23164018758801
12 0.57283296036670
13 0.74853287146167
14 0.036082894554482
15 -0.089222191460705
16 -0.11661003027951
17 -0.028326040313873
18 0.070042908816686
19 0.091544974754202
20 0.002456456049854
21 -0.006074455825390
22 -0.007938684510245
23 -0.011767719069652
24 0.029099044314616
25 0.038029085304755
26 0.000157486199269
27 -0.000145409175097
28 -0.000012077024172
29 -0.000352326240337
30 0.000719523787481
31 0.001111805096070
32 0.000525204548514
33 -0.000358371031452
34 -0.000166833517062
35 0.000140025280261
36 -0.000149878694865
37 -0.000277282110929
38 0.000179009085037
39 -0.000124137755956
40 -0.000054871329081
41 0.000026712131841
42 -0.000010230826051
43 -0.000030613707103
44 -0.001042777405824
45 0.000707007742558
46 0.000335769663266
47 -0.000320316353460
48 0.000381386060984
49 0.000681564776005
50 0.000479771302045
51 -0.003092564564660
52 -0.004044636664121
53 -0.000391247574814
54 0.002196982032951
55 0.002756972056547
56 -0.000252433172202
57 0.001952128721881
58 0.002669477458610
59 0.000011174583659
60 0.000416413771800
61 -0.002795576251149
62 -0.003622847131280
63 -0.000488892090762
64 0.002092515760302
65 0.002511094024012
66 -0.000069785609546
67 0.001658143360010
68 0.002349465450567
69 0.000024703210062
70 -0.000021399494112
71 0.000017037569711
72 0.000005964062098
73 -0.000009349501990
74 -0.000006655449819
75 0.000010294646288
76 -0.000004989167653
77 -0.000008665779721
78 -0.000010679288464
79 0.000009069417880
80 0.000028521364277
81 -0.000038997955823
82 0.000021021439787
83 0.000020555586451
84 -0.000001268044139
85 -0.000724182343366
86 0.057686537933790
87 -0.000314420728615
88 0.003760408221616
89 -0.000135654604334
90 -0.025825606403719
91 0.014373073495606
92 -0.000163497256322
93 0.000400423648503
94 0.000220800761467
95 0.000058711319971
96 0.000520900174602
97 0.000595738361249
98 0.000125666733175
99 -0.000065888126711
100 -0.000059778606463
101 0.000051799170175
102 0.000038403994440
103 -0.000073282863109
104 -0.000509093991693
105 0.001252139079713
106 -0.000743045088020
107 -0.000105110465534
108 0.000071507574487
109 -0.000110984050243
110 -0.000070532952326
111 -0.000306033000404
112 -0.000138169618599
113 0.000061897340182
114 0.000205942503817
115 0.000009381689359
116 0.000032732545451
117 0.000204643851540
118 0.000175992306409
119 -0.000002169020297
120 0.012099715883521
121 -0.006555652827572
122 -0.005681105494299
123 0.000401740038965
124 -0.000546595231683
125 0.000083742513737
126 -0.000759786343731
127 -0.000940446787703
128 0.000481566783510
129 -0.000210539142907
130 0.000161675669628
131 0.000048863473279
132 -0.000235519881521
133 0.000072754364435
134 -0.000048956830134
135 0.010125333735524
136 -0.006160120336317
137 -0.004923811332942
138 -0.000173256785155
139 -0.000560389584002
140 -0.000009875540711
141 0.000790375736828
142 -0.000741598157164
143 0.000794167543349
144 -0.000232994965031
145 0.000306766584567
146 -0.000073771619536
147 0.000067166025052
148 -0.000182010515608
149 -0.000003617633082
150 0.000174351755910
151 -0.013542548981662
152 0.000122003118292
153 -0.000572796218400
154 0.007775120554047
155 0.005437406957715
156 0.013695172092743
157 -0.000125912885946
158 -0.000064399219601
159 -0.000026256947763
160 -0.000226935186384
161 -0.000039544559010
162 0.000636591673188
163 0.000070059178871
164 -0.000065618760535
165 -0.000004440418336
166 -0.000037032844175
167 -0.000058316685416
168 -0.000029363251398
169 -0.000382235555509
170 0.000253074609484
171 0.000129160946025
172 -0.000063763359813
173 -0.000167095968397
174 -0.000021833208233
175 0.000082915526412
176 -0.000011544710953
177 -0.000097853788872
178 -0.000051182584454
179 0.000075976755955
180 0.000127171003306
181 -0.000060060267615
182 -0.000060487900872
183 0.000004113630958
184 0.000005762714821
185 -0.006343621798149
186 0.002530515267937
187 0.002708029336241
188 0.000233876132629
189 -0.000137530069398
190 0.000105790935895
191 0.000567158669306
192 0.000324095068858
193 0.000485493392686
194 -0.000109824899600
195 0.000104844841143
196 0.000004980058457
197 0.000087644373271
198 -0.000063234586515
199 0.000069955239411
200 -0.001701656240627
201 0.001466519806784
202 0.001025555049032
203 0.000160135601634
204 0.000059882587888
205 0.000114120295848
206 0.000133890002635
207 -0.000164074279306
208 0.000459443620923
209 -0.000082870017636
210 0.000070270982572
211 0.000012599035064
212 -0.000052818730126
213 -0.000034058261587
214 -0.000077682786471
215 -0.000292087074758
216 0.023793658513005
217 -0.000055358530773
218 0.002028521460499
219 0.006159764523018
220 0.009899080554047
221 0.007309821653976
222 -0.000097777966327
223 -0.000215168365409
224 -0.000199304306732
225 -0.000107882975073
226 0.000529515605157
227 0.000026373852875
228 0.000037296614040
229 -0.000046254580553
230 0.000008957966513
231 0.000044364232891
232 0.000043611544441
233 -0.000056213688127
234 0.000346048591361
235 -0.000351517438621
236 0.000005468847259
237 0.000184415011668
238 0.000073036264967
239 -0.000052141283747
240 0.000070852040730
241 -0.000038758433794
242 -0.000051630049969
243 -0.000030737110788
244 0.000055934679227
245 0.000129670924515
246 -0.000064320876862
247 -0.000003934783628
248 -0.000060401943667
249 0.000026650246978
250 0.005223504602555
251 -0.002509244910608
252 -0.002232843545934
253 0.000164547002406
254 0.000178103596742
255 -0.000069108990864
256 0.000367473366858
257 0.000127199466294
258 0.000354571568633
259 0.000090649460683
260 -0.000021555738966
261 -0.000069093721716
262 0.000059556985625
263 0.000002888333128
264 0.000023086861948
265 -0.000415558954652
266 -0.001174453749602
267 -0.000223925099348
268 0.000074689162767
269 0.000100470450919
270 0.000066104645641
271 -0.000232391179150
272 0.000311805566500
273 -0.000162184687252
274 -0.000028113681523
275 0.000052124868864
276 -0.000024011187341
277 0.000044580520786
278 0.000008415872168
279 0.000046272390550
280 0.000806217823435
281 -0.064830011534807
282 0.000267744302064
283 -0.004779127641216
284 -0.000876647530273
285 -0.024735496714570
286 0.007677062720846
287 0.000381538709828
288 0.000413785738810
289 -0.000301203501343
290 -0.000251429326941
291 0.000418477316445
292 0.000093152918708
293 0.000101804391185
294 -0.000004133546486
295 -0.000097670844699
296 0.000011297643001
297 -0.000078801440623
298 0.000016916900030
299 0.000914978579941
300 -0.001237609241865
301 0.000322630661924
302 0.000015030769391
303 -0.000086159420807
304 0.000073232421264
305 -0.000064485808970
306 -0.000293946002549
307 -0.000084642327911
308 0.000084108714640
309 0.000168018129944
310 -0.000052862768879
311 0.000002408076824
312 0.000226351816104
313 0.000166422368269
314 0.000006484962968
315 -0.012584121866707
316 0.006887423245133
317 0.005766446749975
318 -0.000165004366284
319 -0.000562981384799
320 -0.000220656623206
321 0.000379244125091
322 -0.000930517783861
323 0.000918717346751
324 0.000066083596291
325 -0.000309096561853
326 0.000243012965562
327 -0.000041138301024
328 0.000133280279410
329 -0.000059733249057
330 -0.007370040987178
331 0.005607539557764
332 0.003944283062024
333 -0.000057784002195
334 -0.000462630086933
335 0.000317708169003
336 -0.000001897556051
337 -0.000333402350748
338 -0.000685761837369
339 -0.000080377061491
340 -0.000091597785694
341 0.000171974847185
342 -0.000034936435437
343 -0.000019669684071
344 0.000152025548098
345 -0.000982748317643
346 0.078573546728738
347 -0.000390793558260
348 0.005359878008760
349 -0.001926002027028
350 0.011419175869194
351 -0.033420299518127
352 0.000218637937274
353 0.000381782511236
354 0.000534513881730
355 -0.000181456030461
356 0.000409963362415
357 0.000628390922169
358 0.000160043341709
359 -0.000101583767615
360 -0.000058459574094
361 -0.000045012479539
362 -0.000011544839909
363 -0.000071923069364
364 -0.000580476670869
365 -0.001053583218825
366 0.001634059889695
367 -0.000070236284268
368 -0.000048893038242
369 -0.000039647696506
370 0.000051325306156
371 -0.000142041660785
372 -0.000411717538672
373 -0.000007875274752
374 0.000026034289266
375 0.000295699941334
376 -0.000060984849366
377 0.000164534596226
378 0.000256677101065
379 -0.000019237287918
380 0.013757914407551
381 -0.008156578897347
382 -0.006670120340185
383 -0.000443694608338
384 0.000005341154451
385 -0.000710292589094
386 0.000995381801699
387 0.000463104461199
388 -0.000897888737526
389 -0.000280026727842
390 0.000068062841364
391 0.000211963886479
392 -0.000087906214725
393 0.000235837676824
394 -0.000015939571784
395 0.014311690691355
396 -0.008372686603102
397 -0.006805236789445
398 0.000298499881959
399 -0.000081366375660
400 -0.000711315695514
401 -0.001071137044467
402 0.000770909867077
403 -0.001137083243369
404 -0.000316977993214
405 -0.000068464128603
406 0.000385442121817
407 0.000197732414602
408 -0.000145523295504
409 0.000034516299578
410 0.001018052576229
411 -0.081649019141077
412 0.000370600497471
413 -0.005801737033258
414 -0.003780413421238
415 0.005970538549586
416 -0.032974453211452
417 -0.000441714971121
418 -0.000350615842187
419 0.000507986778067
420 -0.000090076530877
421 0.000139090008760
422 0.000596458173268
423 0.000106798347077
424 -0.000130163298366
425 0.000023364951288
426 0.000099731147158
427 -0.000035914005431
428 0.000003545204137
429 0.001097584002677
430 0.000520702990379
431 -0.001618286993055
432 0.000149074036587
433 0.000153701302739
434 0.000070322648023
435 0.000085942913496
436 -0.000093417279838
437 -0.000409659106730
438 -0.000024893092259
439 -0.000015808132405
440 0.000260319828510
441 -0.000090411425798
442 0.000141140565199
443 0.000289295537640
444 -0.000030215147267
445 -0.015366099744503
446 0.008687643673778
447 0.007167631312526
448 0.000215028499707
449 -0.000267791093908
450 -0.000714692744232
451 -0.000663130523513
452 0.001092763975413
453 -0.001194342242356
454 0.000100131571702
455 0.000290528923219
456 -0.000390660494921
457 -0.000203018133927
458 0.000083631255795
459 -0.000106466987070
460 -0.011718718139092
461 0.007746703087071
462 0.005920433076723
463 0.000032716968420
464 0.000442497854488
465 -0.000648531217826
466 -0.000113600333900
467 -0.000948075093991
468 -0.000687772877105
469 -0.000093780758324
470 0.000251985679704
471 -0.000158204921380
472 0.000009707784143
473 -0.000001208888439
474 0.000227191141406
 Sym=     15.1
 Ene=       0.0000
 Spin= Alpha
 Occup=    1.985904
1 -0.000000006665901
2 -0.000000013980477
3 -0.000001445234114
4 -0.000000111659086
5 0.000000097766804
6 -0.000000033690183
7 0.000000163399272
8 -0.004684529785775
9 0.004427909348716
10 -0.004838206283734
11 0.56026413357041
12 -0.52959088954098
13 0.57864954452570
14 -0.097092964076909
15 0.091739984677531
16 -0.10027290902618
17 0.077127822359886
18 -0.072875130562713
19 0.079653696175440
20 -0.006435448968133
21 0.006081656226981
22 -0.006646412077112
23 0.030580993241140
24 -0.028896684946354
25 0.031582872464171
26 -0.000000481630919
27 -0.000001021246805
28 0.000001502877724
29 0.000002884749994
30 0.000007092816167
31 0.000001444978845
32 -0.000000255934264
33 -0.000001032950621
34 0.000001288884886
35 0.000000152627949
36 0.000000671089887
37 0.000000505740816
38 -0.000000044853595
39 -0.000000343101888
40 0.000000387955483
41 0.000000154513188
42 0.000000387911979
43 0.000000165818250
44 -0.000000989488531
45 0.000001713667597
46 -0.000000724179066
47 -0.000000317477880
48 -0.000001152543559
49 -0.000000351373845
50 -0.002968061756726
51 0.003255935164506
52 -0.002843009572380
53 0.001558196161991
54 -0.002387976360160
55 0.001746374152210
56 0.002423876547683
57 -0.001980319054740
58 0.002067923446504
59 -0.000172849613607
60 -0.002768582348020
61 0.003035544309405
62 -0.002650774971681
63 0.001452839849332
64 -0.002214265912292
65 0.001643283974924
66 0.002261603149555
67 -0.001858344142433
68 0.001913103842917
69 -0.000348866690349
70 -0.000002268504553
71 -0.000001221395158
72 -0.000000925900147
73 0.000010246457661
74 0.000010253897274
75 -0.000010692184349
76 0.000010071654975
77 -0.000009872984474
78 -0.000010938814084
79 0.000002251986626
80 0.000001732914141
81 -0.000000106459302
82 0.000001163416029
83 -0.000000511048148
84 0.000000598005105
85 0.000755447118960
86 -0.070451772263646
87 0.000361160072166
88 -0.004076953667264
89 0.000465854374798
90 0.025444002554286
91 0.006179682387692
92 -0.000188506750427
93 -0.000432598721558
94 -0.000554447416076
95 -0.001518210605553
96 -0.001196918260697
97 -0.000040731221868
98 -0.000137054041487
99 -0.000037141962217
100 0.000174196003704
101 -0.000055878037142
102 -0.000025274779095
103 -0.000014357569004
104 0.000339971724711
105 -0.001208314246890
106 0.000868342522179
107 -0.000076955691715
108 -0.000216606540171
109 -0.000225249018821
110 0.000030505747638
111 0.000335035702973
112 0.000010846519354
113 -0.000022471380389
114 -0.000258220729048
115 -0.000004399436841
116 -0.000018456374865
117 -0.000191276834995
118 -0.000010152695915
119 -0.000023141898534
120 -0.015494750883334
121 0.006921923682274
122 0.006312097839691
123 -0.000567296049458
124 0.000550669615793
125 0.000083750338944
126 0.000366410708989
127 0.001349372987480
128 0.000272485924698
129 0.000141533312379
130 -0.000143782889951
131 0.000002249577572
132 0.000260039737231
133 0.000019928899359
134 -0.000055376475985
135 -0.008208595376543
136 0.007200646027248
137 0.004693947363396
138 0.000105334359185
139 0.000524783465141
140 0.000188483361824
141 -0.001042146340157
142 -0.000195069353790
143 -0.000436841875698
144 0.000180434136862
145 -0.000142640641120
146 -0.000037793495742
147 0.000022676045581
148 0.000139002458672
149 -0.000035157483812
150 -0.000753214504050
151 0.070266572373607
152 -0.000360361886967
153 0.004064927457740
154 -0.025393723194585
155 -0.003071039563862
156 0.005291761587811
157 0.000428643961428
158 0.000248416637185
159 -0.000531989362501
160 0.001047252398717
161 0.001626269195261
162 0.000047251211669
163 0.000029369339610
164 0.000146106578338
165 -0.000175475917948
166 0.000044924306410
167 -0.000003082397820
168 -0.000012219373011
169 0.001187563867801
170 -0.000299778110868
171 -0.000887785756933
172 0.000255910506012
173 -0.000120759263435
174 -0.000206311030978
175 -0.000327827287631
176 0.000024531451625
177 0.000026387981671
178 0.000255138128223
179 -0.000066813982440
180 -0.000033906850964
181 0.000184688331791
182 0.000033901586388
183 -0.000001496341519
184 -0.000024355489070
185 0.015468395858130
186 -0.006902307980273
187 -0.006298375330093
188 -0.000602844788559
189 0.000509131682294
190 0.000082256211786
191 -0.001316003468625
192 -0.000497641646926
193 0.000214779751811
194 0.000186362219324
195 -0.000181137214890
196 -0.000005225004434
197 -0.000222472126311
198 -0.000057788973812
199 0.000000671317951
200 0.008173595607851
201 -0.007183023831338
202 -0.004678301279948
203 -0.000516478690808
204 -0.000159674118054
205 0.000166527857921
206 0.000112237318760
207 0.001068337342752
208 -0.000396041237428
209 0.000145111859585
210 -0.000188448529751
211 0.000043336670167
212 0.000009866968841
213 -0.000043790363242
214 0.000126102109445
215 0.000753165235684
216 -0.070264644301278
217 0.000360198633991
218 -0.004062696254759
219 -0.025025790644278
220 -0.007420068970737
221 0.000983850788639
222 0.000401567851914
223 0.000565778972260
224 -0.000216870057013
225 0.001178890506250
226 0.000035864303843
227 -0.001532850151161
228 -0.000034699887527
229 0.000173611700601
230 -0.000138911813074
231 -0.000024036024281
232 0.000054515433359
233 0.000013179413375
234 -0.001179465300486
235 0.000856478257532
236 0.000322987042954
237 -0.000337105230316
238 0.000094823405471
239 0.000198127349725
240 -0.000333244528110
241 0.000008622305851
242 0.000023811388196
243 0.000187963500848
244 -0.000032153780239
245 -0.000011092070200
246 0.000259130949943
247 0.000020585743036
248 -0.000020854259387
249 -0.000019465746664
250 -0.008174762596238
251 0.007182103218548
252 0.004678714716779
253 -0.000512263808149
254 -0.000209196995322
255 0.000117616048682
256 0.000167689966861
257 0.000400945359555
258 -0.001058395773903
259 -0.000138640711184
260 -0.000050893770659
261 0.000189534481843
262 -0.000042460290043
263 -0.000011219705199
264 -0.000128154428601
265 -0.015458232016508
266 0.006898145710224
267 0.006294529231032
268 -0.000548800923154
269 -0.000134011164055
270 -0.000556662888835
271 -0.001329857072136
272 -0.000324232337288
273 0.000387514486194
274 -0.000141945950306
275 -0.000004595830953
276 0.000146541781259
277 -0.000074296108598
278 -0.000252769970512
279 -0.000025264446249
280 -0.000755313856525
281 0.070440896456921
282 -0.000361083254938
283 0.004077291787648
284 0.004958371458676
285 0.025633021156775
286 0.002012140904585
287 -0.000518598147858
288 -0.000446723980400
289 -0.000247403942200
290 0.000124995693309
291 -0.001126234597373
292 -0.001565357460583
293 -0.000176023316351
294 0.000033430638468
295 0.000142592677883
296 -0.000000864358424
297 -0.000003633958750
298 0.000051434325771
299 -0.000905795027587
300 0.001211086164056
301 -0.000305291136468
302 0.000099633675631
303 0.000169993935332
304 0.000176004150994
305 0.000032812269846
306 0.000332522956505
307 0.000004229034800
308 -0.000044853556280
309 -0.000183910424351
310 -0.000022739288387
311 0.000000831276757
312 -0.000262215936544
313 0.000017065442811
314 -0.000019158099506
315 0.008206838367588
316 -0.007199066000992
317 -0.004693251008158
318 0.000156029059597
319 0.000526919875270
320 0.000141472730251
321 -0.000350270786073
322 -0.000165024831694
323 -0.001079108192706
324 0.000051372727039
325 0.000146684039665
326 -0.000198056766704
327 0.000036940328061
328 -0.000116703366432
329 -0.000008451210687
330 0.015489484919968
331 -0.006921602468633
332 -0.006310364389535
333 0.000099284535346
334 0.000579193395753
335 -0.000535125793641
336 0.000182859091752
337 0.001341043587649
338 0.000443536669312
339 -0.000006067995764
340 0.000167887234614
341 -0.000161819238851
342 0.000065897554957
343 0.000006495607628
344 -0.000239971838766
345 -0.000753468704072
346 0.070285659900486
347 -0.000360258365009
348 0.004063154203092
349 0.003116881190765
350 -0.006213907151609
351 -0.025185194265286
352 -0.000270593549304
353 0.000537473222336
354 0.000408401742963
355 -0.001614188636102
356 -0.000083126365241
357 0.001063083824131
358 0.000145729694618
359 -0.000175369491972
360 0.000029639797354
361 0.000003905834768
362 -0.000046267989360
363 0.000010870892948
364 -0.000287153246100
365 -0.000892287069622
366 0.001179440315722
367 -0.000181789179268
368 -0.000240818630641
369 0.000210708877936
370 -0.000020230462250
371 -0.000012541831065
372 -0.000330883324250
373 -0.000031620304152
374 0.000013666961550
375 0.000257902263740
376 0.000058762317436
377 0.000003159670544
378 0.000186024299647
379 -0.000015653599964
380 0.015465377046132
381 -0.006900609459481
382 -0.006297256701472
383 -0.000509355818590
384 -0.000132204733486
385 -0.000593796028874
386 0.000496480919987
387 -0.000246225601310
388 -0.001310636793662
389 -0.000177645855093
390 -0.000000227134371
391 0.000177872989464
392 0.000000760994867
393 0.000222890513481
394 0.000077685347895
395 0.008178586489331
396 -0.007183915871403
397 -0.004680528542585
398 0.000163577543380
399 -0.000180421860780
400 -0.000510788600054
401 -0.001085045641864
402 0.000348098387543
403 0.000105864132364
404 -0.000198587042422
405 0.000056573208039
406 0.000142013834383
407 0.000112386747999
408 -0.000013623303821
409 0.000046742058331
410 0.000753274932063
411 -0.070268694552115
412 0.000360317880415
413 -0.004065692407599
414 0.007241213728400
415 -0.001672946040558
416 -0.025043034303738
417 -0.000572536662979
418 0.000205368203319
419 0.000398515456924
420 -0.000103260548069
421 0.001577052473965
422 0.001115985122038
423 0.000172091784365
424 -0.000140883076447
425 -0.000031208707918
426 0.000031369023639
427 0.000023414050396
428 -0.000048574769401
429 0.000843004881179
430 0.000332897632260
431 -0.001175902513439
432 0.000239890439083
433 0.000313514566314
434 -0.000152919070207
435 -0.000007593125661
436 -0.000001879584366
437 -0.000333116022887
438 -0.000016449398486
439 0.000029762435927
440 0.000189293009752
441 0.000026636645570
442 -0.000027240708879
443 0.000257629033190
444 -0.000021444734448
445 -0.008173110035124
446 0.007183234997426
447 0.004678309962772
448 0.000210481889774
449 -0.000128453139798
450 -0.000509101890563
451 -0.000452120555600
452 0.001044305599024
453 0.000128016539748
454 -0.000038848545882
455 0.000178693923307
456 -0.000139845377426
457 -0.000139318934325
458 0.000046668116770
459 -0.000000834067892
460 -0.015470482255328
461 0.006903300684721
462 0.006299420268563
463 0.000102052789452
464 0.000539425832212
465 -0.000572864940199
466 0.000331654542990
467 -0.000427167473095
468 -0.001316576147978
469 -0.000001307734088
470 0.000162142197299
471 -0.000160834463212
472 -0.000029077461097
473 0.000061643821060
474 0.000241811359493
 Sym=     16.1
 Ene=       0.0000
 Spin= Alpha
 Occup=    1.980655
1 -0.002679370703093
2 -0.007858374459004
3 -0.11668812387797
4 0.008704764482073
5 0.041330114985789
6 -0.008628514783610
7 0.055049846870984
8 0.000000006828827
9 0.000000004025953
10 0.000000004898357
11 0.000001162765453
12 -0.000019167671858
13 -0.000039901565552
14 0.000003773985225
15 -0.000009656573826
16 -0.000022797764799
17 -0.000002584859101
18 0.000007450401402
19 0.000020112676944
20 0.000000029005738
21 0.000000109288987
22 -0.000000122480956
23 -0.000002261083276
24 0.000003487376834
25 0.000009614861982
26 0.000105985549809
27 -0.000657136755960
28 0.000551151206152
29 -0.007390841077614
30 0.008088157096264
31 -0.007635135906178
32 0.000015129320006
33 -0.000090919321828
34 0.000075790001823
35 -0.001026086610864
36 0.001122571982947
37 -0.001058678057297
38 0.000003243829668
39 -0.000019638478931
40 0.000016394649263
41 -0.000222574156858
42 0.000243479925774
43 -0.000229614636150
44 0.000029569053537
45 -0.000200839737849
46 0.000171270684312
47 -0.002270885918515
48 0.002489031756484
49 -0.002347539140233
50 -0.000004198571605
51 0.000002459672350
52 -0.000001419499507
53 0.000025660447751
54 0.000020361445821
55 0.000024019369470
56 -0.000020027472841
57 -0.000023661442568
58 -0.000022114911035
59 0.000004244040678
60 -0.000042520923785
61 0.000024025659121
62 -0.000015729430800
63 0.000257767837117
64 0.000205184922207
65 0.000242968190752
66 -0.000200720031487
67 -0.000237418726405
68 -0.000221864944843
69 0.000042659870620
70 0.000548078502681
71 0.000550427931622
72 0.000554497812863
73 0.000088428122132
74 0.000083159754022
75 -0.000105184150781
76 -0.000018858882982
77 -0.000070431709708
78 -0.000000244085805
79 -0.000477808248013
80 -0.000484957483333
81 -0.000489084537508
82 0.000025629322068
83 -0.000017076463384
84 0.000022480571455
85 -0.003946296666022
86 0.35817190611656
87 -0.001443432973042
88 -0.000913891211639
89 0.003087268850026
90 -0.015715713414950
91 -0.020161611430851
92 -0.000416635319117
93 0.000543237239805
94 0.001803861098532
95 0.005173843043433
96 -0.003569309399095
97 -0.002989519784161
98 0.001114003195450
99 -0.000187741794104
100 -0.000926261401346
101 0.000197028795581
102 0.000447194600165
103 0.000432646288408
104 0.000697930569156
105 0.003033033680870
106 -0.003730964250026
107 -0.000145750423193
108 0.001118113364234
109 0.001548758671924
110 -0.000428140483455
111 -0.000632536598956
112 -0.000307231592324
113 0.000384829949913
114 0.000878095855437
115 0.000094926729700
116 0.000189580785042
117 -0.000029458955324
118 0.000317267705463
119 0.000265664867321
120 0.11608521923246
121 -0.042214237552901
122 -0.045259331265864
123 0.003857069526502
124 -0.002127444382198
125 -0.000568193362032
126 0.001092892884774
127 -0.003007727081098
128 -0.001129612391977
129 0.000084776066391
130 0.000113938236203
131 -0.000198714302594
132 -0.000794867771111
133 -0.000215309089307
134 0.000113508277303
135 0.11132703146911
136 -0.044675712329320
137 -0.044574126415784
138 -0.002343536317363
139 -0.002965604774991
140 -0.001915917063152
141 0.001216268386024
142 -0.002032657247746
143 -0.000572716099259
144 -0.000464847060303
145 0.000548441758323
146 -0.000083594698020
147 0.000332332842953
148 0.000017736997504
149 0.000407868563546
150 -0.003946024141402
151 0.35815245534401
152 -0.001443508267140
153 -0.000909558815098
154 -0.016563944832856
155 0.000912904778675
156 0.019699410703587
157 0.000636791944394
158 -0.000301528788547
159 -0.001795421409985
160 -0.004133617043056
161 0.004711499935770
162 0.003023054867846
163 -0.000187823116427
164 0.001160727887211
165 -0.000972904770784
166 0.000079176479664
167 -0.000358916579786
168 -0.000400996963232
169 0.003107410733996
170 0.000764178664761
171 -0.003871589398757
172 0.000190836644173
173 -0.001182115877484
174 -0.001075338259523
175 -0.000666978998633
176 -0.000221459405335
177 0.000314925129075
178 0.000988664117183
179 0.000149322575795
180 -0.000291353435208
181 -0.000093817888878
182 0.000147796394956
183 -0.000131162962653
184 -0.000244574808088
185 0.11607572006348
186 -0.042212212987876
187 -0.045256252669979
188 -0.002500044569837
189 0.003618790790965
190 0.000614023201407
191 -0.003131558062106
192 0.000766497754793
193 0.001059056869740
194 0.000250575940132
195 -0.000055854076722
196 -0.000194721863410
197 -0.000778922613267
198 -0.000143873463704
199 0.000185021107796
200 0.11132228498732
201 -0.044676586889781
202 -0.044571753198558
203 -0.002788746073238
204 -0.002675240230703
205 0.001738459419692
206 -0.002155331922760
207 0.001001113387522
208 0.000539710119558
209 0.000506417956477
210 -0.000398607664759
211 -0.000107810291718
212 0.000451139990154
213 -0.000367692741433
214 -0.000054189801976
215 -0.003945882584708
216 0.35814503257001
217 -0.001443458660080
218 -0.000909747441119
219 0.014719873088499
220 0.021026126041997
221 0.002112696524811
222 -0.000456124075207
223 -0.001844258722286
224 -0.000336457266524
225 0.003456909846882
226 0.003374031111643
227 0.005010114038706
228 -0.000228997161656
229 -0.000916733230035
230 0.001145730391691
231 0.000461847154780
232 -0.000181158661360
233 -0.000363250188119
234 0.002886049689002
235 -0.003654442532025
236 0.000768392843023
237 0.001924540860082
238 0.000101390115113
239 -0.000917713094742
240 0.000671764241597
241 0.000325965681928
242 -0.000397160158689
243 -0.000000389412448
244 -0.000256308404113
245 0.000350955904216
246 -0.000900876892991
247 -0.000181020449761
248 0.000181890363454
249 0.000234641919442
250 0.11132395270982
251 -0.044675856946818
252 -0.044572594725605
253 0.002847643665479
254 0.001961080637270
255 -0.002449810476471
256 0.002011300843497
257 0.000721462834354
258 0.001171921105295
259 0.000507094536003
260 -0.000050400881664
261 -0.000456693654339
262 0.000427234858731
263 -0.000358005384103
264 -0.000057274868137
265 0.11606544699155
266 -0.042208097405860
267 -0.045253185309844
268 0.002127586103154
269 0.000830939364550
270 0.003808462778551
271 0.002956440300315
272 0.001320660123214
273 0.001015110445108
274 0.000114557450529
275 -0.000169675748515
276 0.000055118297987
277 0.000165231118365
278 0.000776668844423
279 0.000265034723854
280 -0.003945552777343
281 0.35810588270356
282 -0.001443330272892
283 -0.000909303027171
284 0.019586264950916
285 0.016688843228090
286 -0.000903865322981
287 -0.001801294667611
288 -0.000638762120761
289 0.000256716185823
290 0.003186594549912
291 0.003925019777611
292 -0.004778723124716
293 -0.001003025079983
294 -0.000171553709171
295 0.001174578789154
296 0.000362150377064
297 0.000276877220643
298 0.000174171912583
299 -0.003957043962135
300 0.003138014666409
301 0.000819029295726
302 0.001150924447012
303 0.000786705430158
304 0.000116064512336
305 0.000325501240990
306 0.000635984874036
307 0.000317022545656
308 -0.000305692378317
309 0.000111746033853
310 -0.000120502649354
311 -0.000131013362652
312 -0.000965009280456
313 -0.000304827728138
314 -0.000181271729610
315 0.11131143409778
316 -0.044673498067077
317 -0.044567632573383
318 0.001601730349418
319 0.002933171499198
320 0.002604366287870
321 0.000564706632096
322 0.002108154662075
323 -0.001083330085056
324 -0.000116906472276
325 0.000548697952827
326 -0.000431791480552
327 0.000345403482301
328 0.000047557288255
329 0.000412859740455
330 0.11606047985667
331 -0.042206666758977
332 -0.045251345612141
333 0.000747594449058
334 0.002324994178944
335 -0.003708615569738
336 0.001066316241287
337 0.003100437200436
338 -0.000874820601104
339 -0.000183264041326
340 0.000185994630431
341 -0.000002730589105
342 0.000163496221536
343 -0.000193511799014
344 -0.000788077403927
345 -0.003946392299436
346 0.35818512030930
347 -0.001443534905454
348 -0.000913198324531
349 -0.000081321577116
350 -0.020390751313468
351 -0.015716679725703
352 0.000218991778986
353 0.001834664540258
354 0.000557988068547
355 -0.004591867923518
356 -0.003421453934049
357 -0.003959100960976
358 0.001188167575701
359 -0.000974200011403
360 -0.000213967564299
361 -0.000280820005474
362 -0.000097333738237
363 0.000395290656710
364 0.000840831360587
365 -0.003852690675363
366 0.003011859314776
367 -0.000809425300333
368 -0.000194056969820
369 0.001516987782977
370 0.000223410137994
371 -0.000337828216544
372 -0.000689533483640
373 -0.000126952275840
374 0.000197516777189
375 0.000994210324915
376 -0.000172783877410
377 0.000255727336956
378 -0.000069104079607
379 -0.000184394923997
380 0.11608948452007
381 -0.042215342826294
382 -0.045261262005750
383 -0.003604572088555
384 -0.000893265279016
385 -0.002436453099881
386 -0.000739344474611
387 -0.001225601977008
388 -0.003076876825742
389 -0.000061064828348
390 -0.000164906294579
391 0.000225971122927
392 0.000225845292455
393 0.000764985019981
394 0.000199957365353
395 0.11133383838790
396 -0.044678795768915
397 -0.044577327532825
398 0.002734820187290
399 -0.001723633480776
400 -0.002740360990308
401 -0.000989974788528
402 -0.000677667800886
403 -0.002121119276198
404 -0.000399622634381
405 -0.000086742760953
406 0.000486365395334
407 -0.000086835565871
408 -0.000456987426797
409 0.000375069781981
410 -0.003945108833352
411 0.35805445461749
412 -0.001443104559689
413 -0.000908054387657
414 -0.020759233479273
415 -0.002508591975578
416 0.015002828895822
417 0.001820653134870
418 0.000406798763111
419 -0.000488706150744
420 -0.003091541060061
421 -0.005022057413387
422 0.003691814491128
423 -0.000887109751845
424 0.001119135571243
425 -0.000232025819398
426 -0.000495749544352
427 -0.000443845034190
428 0.000097737845998
429 -0.003591221740780
430 0.000669930623287
431 0.002921291117493
432 -0.001241222845256
433 -0.001808909213622
434 -0.000078363516633
435 -0.000304099824835
436 0.000330671932353
437 0.000693246110544
438 0.000148217174222
439 -0.000214812097902
440 -0.000006021997865
441 0.000259775553944
442 -0.000228830853494
443 -0.000924065259123
444 0.000289693907688
445 0.11129559172224
446 -0.044668139709900
447 -0.044561217463612
448 -0.002055569517739
449 0.002466664750548
450 0.002763324332465
451 -0.000646164449215
452 -0.001121811361626
453 0.002063482159799
454 -0.000052573073242
455 -0.000434775173165
456 0.000487348246407
457 -0.000049413477057
458 -0.000437365615559
459 0.000382194788639
460 0.11604954821341
461 -0.042202079033219
462 -0.045245555109013
463 -0.000625630290922
464 -0.003752024757504
465 0.002290110177300
466 -0.001245438196084
467 -0.000953842531627
468 0.003008189922370
469 -0.000193258439426
470 0.000020667570511
471 0.000172590868915
472 0.000239384159568
473 -0.000133952266692
474 -0.000781145201032
 Sym=     17.1
 Ene=       0.0000
 Spin= Alpha
 Occup=    1.979807
1 -0.000000068798523
2 -0.000000201628783
3 -0.000003248675772
4 0.000000296515383
5 0.000000937253474
6 -0.000000164948481
7 0.000001244239651
8 0.000077764965003
9 -0.000073292624457
10 0.000080309492570
11 0.13373802944304
12 -0.12607193148876
13 0.13809335376438
14 0.095562783307370
15 -0.090076378985428
16 0.098673455599016
17 -0.080221402409188
18 0.075617875240953
19 -0.082833953433699
20 0.000487716707111
21 -0.000459782658635
22 0.000503836182193
23 -0.039057916039649
24 0.036819248983320
25 -0.040336223856437
26 -0.000005559402035
27 0.000012780512534
28 -0.000007221110499
29 -0.000006316114229
30 -0.000011361427354
31 -0.000005428084282
32 -0.000002481356414
33 0.000005372776748
34 -0.000002891420335
35 -0.000001104702810
36 -0.000001455694499
37 -0.000000337828159
38 -0.000000742877166
39 0.000001422250851
40 -0.000000679373685
41 -0.000000339348061
42 -0.000000366309167
43 -0.000000020115548
44 0.000003365055471
45 -0.000005426900874
46 0.000002061845403
47 0.000001235807728
48 0.000002654027489
49 0.000000135599242
50 -0.000674183400133
51 0.000737697002887
52 -0.000645457386181
53 0.000354105058913
54 -0.000541621119122
55 0.000395936536109
56 0.000550406888287
57 -0.000448103268030
58 0.000470035419139
59 -0.000032209792442
60 -0.002906144834650
61 0.003181198245805
62 -0.002783334598323
63 0.001526928780007
64 -0.002346880627555
65 0.001693180438717
66 0.002372073661636
67 -0.001921144688960
68 0.002041054780869
69 0.000038223262096
70 0.000008638233831
71 0.000004621363660
72 0.000003378528324
73 -0.000038255167996
74 -0.000038335020398
75 0.000039863136262
76 -0.000037627124535
77 0.000036930020095
78 0.000040881837627
79 -0.000008678642509
80 -0.000006495452937
81 0.000000560662069
82 -0.000004366655832
83 0.000001885005712
84 -0.000002157315809
85 -0.003885533980568
86 0.35648212618024
87 -0.001246557610514
88 -0.000427939184658
89 -0.002877416238625
90 0.007622824440895
91 -0.036461850830038
92 -0.000125213037529
93 0.001080448366794
94 0.002218265201535
95 0.003917801294793
96 -0.009364267795545
97 -0.005497738920111
98 0.001128593505155
99 -0.000058700135136
100 -0.001069893370020
101 0.000142560689236
102 0.000433413920258
103 0.000480844525009
104 0.001810248279257
105 0.001804906160402
106 -0.003615154439658
107 0.000138169196035
108 0.001340254410842
109 0.001747609473673
110 -0.000495555374141
111 -0.000583525204433
112 -0.000264943399129
113 0.000400510492985
114 0.000962380426021
115 0.000111231240666
116 0.000264346808931
117 -0.000179499211804
118 0.000244227629719
119 0.000337861698989
120 0.12690575604119
121 -0.044286366391592
122 -0.050867538208891
123 0.004080124997153
124 -0.001969713547026
125 -0.000744540772709
126 0.001826755805551
127 -0.001813129581759
128 -0.001407538892913
129 0.000314817904309
130 -0.000044004535547
131 -0.000270813368761
132 -0.000521461646714
133 -0.000274004654899
134 0.000123786428322
135 0.11479917466130
136 -0.043282877820953
137 -0.045776777836884
138 -0.002311418267092
139 -0.002828886147128
140 -0.002060125712386
141 -0.000400481681831
142 -0.000289801644053
143 -0.001626710479432
144 -0.000185030105335
145 0.000058833888741
146 0.000126196216595
147 0.000254481256507
148 0.000190355672040
149 0.000333598345429
150 0.003883078475921
151 -0.35624374283311
152 0.001245802707523
153 0.000425020506926
154 -0.006706880986879
155 0.003400844131986
156 -0.036578481815844
157 -0.001155734756366
158 -0.000053569069182
159 0.002180539014978
160 0.009855236425481
161 -0.002832534646026
162 -0.005287138139203
163 0.000048458524511
164 -0.001166093281230
165 0.001117634756719
166 -0.000039185913511
167 0.000399108738393
168 0.000386824637208
169 -0.001863382697029
170 -0.001913805276101
171 0.003777187973130
172 -0.000230199346880
173 0.001405866045427
174 0.001272336561966
175 0.000626077504219
176 0.000267620422267
177 -0.000266113063559
178 -0.001085927253120
179 -0.000154085436276
180 0.000195553307850
181 0.000245956137950
182 -0.000204965037537
183 0.000161474832041
184 0.000297699914493
185 -0.12682638690392
186 0.044256839207536
187 0.050837291744932
188 0.002368474447996
189 -0.003847346985157
190 -0.000802096831341
191 0.002020725863589
192 -0.001598929377067
193 -0.001399552300557
194 -0.000052289508308
195 -0.000211241644967
196 0.000263531153275
197 0.000553807571587
198 0.000156441049564
199 -0.000262788618906
200 -0.11471888366828
201 0.043255362669422
202 0.045743611628268
203 0.002658529589474
204 0.002633648824965
205 -0.001886996514621
206 0.000300072655417
207 0.000480815475731
208 -0.001601016870943
209 -0.000032046141988
210 0.000128217375288
211 -0.000096171233300
212 -0.000293742860533
213 0.000307272062993
214 0.000221541576358
215 -0.003882006598847
216 0.35615011895255
217 -0.001245434264657
218 -0.000423055265165
219 -0.009432052143175
220 0.035873458018334
221 -0.004287426844989
222 -0.000969025317758
223 -0.002270216738613
224 -0.000021271294219
225 0.009102824045897
226 0.006102607988117
227 0.003596082672618
228 -0.000104011876555
229 -0.001053165034146
230 0.001157176910701
231 0.000527190741740
232 -0.000131008893043
233 -0.000339629291919
234 0.001639489717758
235 -0.003537140146871
236 0.001897650429113
237 0.002031429039828
238 -0.000154671110000
239 -0.001106306299240
240 0.000615348462965
241 0.000307859658271
242 -0.000460164006950
243 0.000163182013369
244 -0.000200626018711
245 0.000357170498100
246 -0.000988758609193
247 -0.000212411055343
248 0.000260204302103
249 0.000290341183618
250 0.11468421935560
251 -0.043247666161895
252 -0.045729313040290
253 0.002701521911355
254 0.002097515422424
255 -0.002419697352554
256 0.000202519667371
257 0.001618713447161
258 -0.000468589736457
259 0.000026642701648
260 0.000139468184032
261 -0.000166110885680
262 0.000315455307814
263 -0.000259593692483
264 -0.000220383577736
265 0.12678585002829
266 -0.044240106269599
267 -0.050823394810667
268 0.001961601652735
269 0.001007502836249
270 0.004022634105221
271 0.001756035102342
272 0.001569004374515
273 0.001749065843896
274 -0.000047883874974
275 -0.000237367687251
276 0.000285251562225
277 0.000159534801270
278 0.000504220065511
279 0.000324228261447
280 0.003882448531508
281 -0.35617096207555
282 0.001245531546070
283 0.000423132051138
284 -0.036450881350817
285 0.006175200427335
286 -0.005253054801850
287 0.002166793587610
288 0.001177836720351
289 0.000086870531581
290 -0.005325955450739
291 -0.009754775495743
292 0.003088597172582
293 0.001146840038220
294 0.000035323298669
295 -0.001182163336889
296 -0.000400308396280
297 -0.000253831860934
298 -0.000128258758174
299 0.003878245667180
300 -0.001907244252934
301 -0.001971001414246
302 -0.001391119744765
303 -0.000918974257304
304 -0.000301960116520
305 -0.000279382658111
306 -0.000596171296388
307 -0.000370921101245
308 0.000210813767489
309 -0.000262395360217
310 0.000184402885708
311 0.000164017401674
312 0.001062243087192
313 0.000313239992295
314 0.000229950149898
315 -0.11469962868950
316 0.043245696493104
317 0.045738078118457
318 -0.001752910439962
319 -0.002802446223028
320 -0.002575495028564
321 -0.001576954039875
322 -0.000339226888292
323 -0.000532256306920
324 -0.000075509416702
325 -0.000062052853107
326 0.000137562269809
327 -0.000305912722712
328 -0.000214508340269
329 -0.000298408765900
330 -0.12679627244395
331 0.044249422711437
332 0.050827356524494
333 -0.000946188722796
334 -0.002184023221748
335 0.003921684215176
336 -0.001450285950705
337 -0.001951958205019
338 0.001635142696216
339 0.000245644955249
340 -0.000008129715688
341 -0.000237515239560
342 -0.000163012428636
343 0.000289225418927
344 0.000538049034007
345 0.003883086684915
346 -0.35624938295796
347 0.001245706031016
348 0.000430502252452
349 -0.005238259827201
350 0.036042119825434
351 -0.008195073201089
352 0.000151421319906
353 -0.002223318218979
354 -0.001064126602656
355 0.002653640263092
356 0.005828063924171
357 0.009598036716665
358 -0.001192463473252
359 0.001113701788960
360 0.000078761684293
361 0.000256222352742
362 0.000059133320945
363 -0.000450751453820
364 -0.002003027666745
365 0.003758183722456
366 -0.001755156055711
367 0.000947741350184
368 0.000260735134409
369 -0.001674684691726
370 -0.000267534627943
371 0.000310361604119
372 0.000640346083740
373 0.000187780257584
374 -0.000240016417251
375 -0.001093083729689
376 0.000171155111065
377 -0.000176377369398
378 0.000233969306268
379 0.000221568035879
380 -0.12683351747018
381 0.044253235745621
382 0.050838875324609
383 0.003822582529950
384 0.001086254573241
385 0.002294733238802
386 0.001546047476419
387 0.001559649560849
388 0.001946520091862
389 -0.000195502162472
390 0.000226680881736
391 -0.000031178719264
392 -0.000312424116714
393 -0.000531749393360
394 -0.000194276382803
395 -0.11471840187481
396 0.043257215581442
397 0.045745840810103
398 -0.002701163168773
399 0.001868073379907
400 0.002603388792619
401 -0.000555597416137
402 0.001586992651025
403 0.000236408382282
404 0.000113265531186
405 -0.000098525134736
406 -0.000014740396450
407 0.000243475677320
408 0.000296855717580
409 -0.000291350564615
410 -0.003881924520599
411 0.35610971076830
412 -0.001245251887731
413 -0.000429179096826
414 -0.036088074401438
415 0.002148665394580
416 -0.009247433417634
417 0.002257460948813
418 0.000093089431046
419 -0.000991721068873
420 -0.005846544546522
421 -0.003504786853002
422 0.009305554365789
423 -0.001026301116603
424 0.001128846115420
425 -0.000102544998817
426 -0.000483757181309
427 -0.000504884788994
428 0.000049973300146
429 -0.003457421977591
430 0.001795161305302
431 0.001662260672289
432 -0.001489106111027
433 -0.001930181390712
434 0.000059088959959
435 -0.000274544188467
436 0.000388662142078
437 0.000638592075193
438 0.000171780309012
439 -0.000286662166889
440 0.000154138026120
441 0.000196559371932
442 -0.000234782815092
443 -0.001010899200135
444 0.000356007184373
445 0.11468012463528
446 -0.043237415349826
447 -0.045730265937144
448 -0.002192082950040
449 0.002424768050716
450 0.002620739282809
451 -0.001638374790904
452 0.000397711946711
453 0.000200766661732
454 0.000152823261696
455 -0.000166133856640
456 0.000013310594944
457 -0.000213668728480
458 -0.000320488513463
459 0.000254929656413
460 0.12678916998548
461 -0.044240840908644
462 -0.050823181072217
463 -0.000792930267030
464 -0.003981665919436
465 0.002135208068916
466 -0.001466010572572
467 -0.001747719221325
468 0.001840957037982
469 -0.000265371254215
470 0.000273902321555
471 -0.000008531067339
472 0.000283107972885
473 -0.000144327385865
474 -0.000528905784735
 Sym=     18.1
 Ene=       0.0000
 Spin= Alpha
 Occup=    1.979453
1 0.000000124259132
2 0.000000356344175
3 0.000008742719506
4 -0.000010389415058
5 -0.000001850612959
6 0.000000249772486
7 0.000000153544002
8 0.000093479461819
9 -0.000030511760783
10 -0.000118288956041
11 0.10935838080109
12 -0.035645519833446
13 -0.13840635594670
14 0.073704972494417
15 -0.024025428862354
16 -0.093280491258424
17 -0.063546582752239
18 0.020713970791132
19 0.080428063135427
20 0.000314283114724
21 -0.000102503360307
22 -0.000398360021775
23 -0.028073417763456
24 0.009153832864433
25 0.035532914599951
26 0.015505283340457
27 -0.020168013492450
28 0.004662730151994
29 0.000225765008437
30 -0.006630334344096
31 -0.005716712965656
32 0.005603442893299
33 -0.007516770281898
34 0.001913327388598
35 0.000705852951542
36 0.000139992725493
37 0.000041200144056
38 0.001400829901115
39 -0.001876227475235
40 0.000475397574120
41 0.000169158914179
42 0.000005119523260
43 -0.000014558450764
44 -0.007686476247593
45 0.010422280871115
46 -0.002735804623522
47 -0.001264309494620
48 -0.001409440448269
49 -0.001063774569544
50 -0.000484569810559
51 0.000245801771343
52 0.000789165005565
53 0.000336661138843
54 -0.000183966526739
55 -0.000566732422738
56 0.000313457482909
57 -0.000145811155088
58 -0.000492043536006
59 -0.000002108478154
60 -0.002672730701125
61 0.001312960826383
62 0.004327817595874
63 0.001592218538622
64 -0.000609316146794
65 -0.003207149888471
66 0.001993625981337
67 -0.001152205648958
68 -0.002599226714685
69 0.000012001691959
70 0.000066791252623
71 -0.000074008585295
72 0.000019269302199
73 -0.000062310092863
74 0.000039301669979
75 0.000072599873319
76 0.000051254611169
77 -0.000027868741173
78 -0.000046636681456
79 0.000023263478013
80 -0.000140590336965
81 0.000106741492807
82 -0.000006195602852
83 -0.000015338883595
84 -0.000013805189145
85 0.001022773635215
86 -0.099208711694920
87 0.000249313723651
88 -0.002300202700163
89 -0.011839329763865
90 -0.009126263916678
91 0.029195652619405
92 0.000098747180604
93 -0.000316288331604
94 -0.000818595682728
95 -0.000589523701074
96 0.001073491822451
97 0.002922394050003
98 -0.000179218580960
99 -0.000112989510348
100 0.000292208091308
101 -0.000014155100469
102 -0.000205692909550
103 -0.000120832535498
104 -0.000496668832725
105 -0.000560091330578
106 0.001056760163302
107 -0.000138196233069
108 -0.000512282799318
109 -0.000637882429682
110 0.000094637184814
111 0.000144511713723
112 0.000048247912450
113 -0.000169754118894
114 -0.000328956531038
115 0.000002103019158
116 0.000042785011828
117 0.000135073721780
118 -0.000066834386364
119 -0.000130327571231
120 -0.024903042560825
121 0.010252959994044
122 0.010326159278652
123 -0.001034775646110
124 0.000222187362250
125 0.000391480987450
126 -0.000887004676600
127 -0.000441669962375
128 0.000989482121237
129 -0.000123362272579
130 0.000140631768334
131 -0.000017269495756
132 0.000132912283018
133 0.000181272590231
134 -0.000105941093245
135 -0.035704894592785
136 0.014156861107414
137 0.012030258576278
138 0.000591280154073
139 0.000658958416303
140 0.000851101551242
141 -0.000114060459818
142 0.000553539629713
143 0.000624875681130
144 0.000070438381117
145 -0.000042748872990
146 -0.000027689508127
147 -0.000029678319201
148 -0.000070587251656
149 -0.000132859506213
150 0.001762275987821
151 -0.15023944608593
152 0.000525954012052
153 0.003830371026799
154 0.000370832238167
155 0.005370978251717
156 0.014947360764271
157 -0.000328249038994
158 0.000699951799275
159 0.000555676584518
160 0.006533074289452
161 0.000257384850440
162 -0.001160088264695
163 0.000163460400985
164 -0.000595340233072
165 0.000431879832087
166 -0.000023163870775
167 0.000226095088613
168 0.000143700744324
169 -0.000936840207784
170 -0.000626821342119
171 0.001563661549904
172 0.000347595524015
173 0.000320606193113
174 0.000254374826044
175 0.000293387598242
176 0.000168520851460
177 -0.000194033480364
178 -0.000393660817743
179 -0.000042050423208
180 0.000135382952405
181 0.000000040049689
182 -0.000184044024487
183 0.000124940278797
184 0.000097214025493
185 -0.058429747064202
186 0.020339305491478
187 0.022229592243275
188 0.001198711892340
189 -0.001595192687278
190 -0.000055979776781
191 0.000827270883342
192 -0.000253875819042
193 0.000452588992497
194 -0.000108214748413
195 0.000000869266820
196 0.000107345481594
197 0.000182874497752
198 -0.000079404449284
199 0.000032443432834
200 -0.053255609983942
201 0.016225053235128
202 0.022256521723853
203 0.001375737577907
204 0.001418484356983
205 -0.000540243643852
206 0.001276330136303
207 0.000946570293302
208 -0.000601613490048
209 -0.000165090020158
210 0.000042255043277
211 0.000122834976881
212 -0.000311024615179
213 0.000148185573190
214 0.000103946265556
215 -0.005378855194382
216 0.48387942323960
217 -0.001486860416401
218 -0.002168643174458
219 -0.018315936431135
220 0.034353982077812
221 0.013139444001486
222 -0.000985149190763
223 -0.002831069920933
224 -0.001446107586250
225 0.013692886974718
226 0.009444383122951
227 0.001470307742313
228 -0.000134771656338
229 -0.001349388420445
230 0.001484160076783
231 0.000773549897916
232 -0.000179839015904
233 -0.000610779900344
234 0.002547318950208
235 -0.004920119041080
236 0.002372800090872
237 0.002564709785374
238 0.000404073378281
239 -0.001263330423383
240 0.000876543967032
241 0.000474530808973
242 -0.000615634886962
243 0.000177080574279
244 -0.000329852114123
245 0.000553288366007
246 -0.001353087711609
247 -0.000306797773645
248 0.000272672507933
249 0.000410433944728
250 0.17265679046151
251 -0.059501518405003
252 -0.066058450247859
253 0.003920494458959
254 0.002998426477738
255 -0.003717557345231
256 0.003474406421209
257 0.002673723010980
258 -0.001368981922784
259 0.000400953465798
260 -0.000111164049957
261 -0.000289789415841
262 0.000612653029239
263 -0.000580040491615
264 -0.000374359380238
265 0.15936319296844
266 -0.058805215020117
267 -0.062415583933880
268 0.002368009976713
269 0.001231222945226
270 0.005229801121575
271 0.000515889195328
272 0.001416675480265
273 0.002391341247249
274 -0.000145746833268
275 -0.000131531217202
276 0.000277278050469
277 0.000116127953951
278 0.000612324986967
279 0.000363351384045
280 0.003821597123911
281 -0.34769228248970
282 0.001037998643879
283 0.000059055633219
284 -0.038625964204106
285 0.012826503931840
286 0.013044263998105
287 0.002120741272176
288 0.000979828635646
289 -0.000810550865331
290 -0.006526998228997
291 -0.009498973570169
292 0.000609172277568
293 0.001083817743676
294 -0.000045502898696
295 -0.001038314844980
296 -0.000414023680834
297 -0.000394945322030
298 -0.000133281804220
299 0.003870589567031
300 -0.002090200175421
301 -0.001780389391609
302 -0.001300602703026
303 -0.000860095259949
304 0.000015549292849
305 -0.000279057503918
306 -0.000595482715775
307 -0.000331830432340
308 0.000237301558263
309 -0.000283084029702
310 0.000067427744922
311 0.000137093370773
312 0.001082007928842
313 0.000377769497307
314 0.000235011056612
315 -0.12423965760753
316 0.043827207923530
317 0.046644842644632
318 -0.001934411856363
319 -0.002823882262433
320 -0.002762557793622
321 -0.001717500792387
322 -0.002540882762439
323 -0.000927851939558
324 0.000132030800702
325 -0.000305428885583
326 0.000173398084881
327 -0.000380417438291
328 -0.000249545780173
329 -0.000426222196337
330 -0.11026559242065
331 0.041269120458987
332 0.043497573208275
333 -0.000957250968546
334 -0.001763979283349
335 0.003639718654092
336 -0.001456415232140
337 -0.000246215872071
338 0.001861422743822
339 0.000063809987755
340 0.000119476568317
341 -0.000183286556072
342 -0.000161410439506
343 0.000287115526898
344 0.000475417238835
345 -0.005581845953961
346 0.49778233280939
347 -0.001563104353272
348 -0.003894970023648
349 -0.008696061794709
350 -0.022927028886928
351 0.013142750393768
352 0.001430620549553
353 0.002776577835255
354 0.001201594336367
355 0.000096063769162
356 -0.008419394495027
357 -0.015659877551307
358 0.001654467759330
359 -0.001475366172061
360 -0.000179101587269
361 -0.000485231211830
362 -0.000105334743746
363 0.000697372962914
364 0.002436706019852
365 -0.005305502657778
366 0.002868796637926
367 -0.000984209541441
368 0.000375403882752
369 0.002057824433945
370 0.000387093963829
371 -0.000521594445913
372 -0.000952257246220
373 -0.000233878928101
374 0.000380147257274
375 0.001508311516883
376 -0.000285462121980
377 0.000319645125374
378 -0.000230724356115
379 -0.000308737611839
380 0.16862832180161
381 -0.061582748447483
382 -0.065701857957209
383 -0.005155318401886
384 -0.001258055901332
385 -0.003040686436873
386 -0.002122770484726
387 -0.001078758927072
388 -0.001091597630024
389 0.000149754996536
390 -0.000160079698209
391 0.000010324701673
392 0.000286671838468
393 0.000660592568063
394 0.000114675256702
395 0.17743437726011
396 -0.060022223535711
397 -0.068875661306254
398 0.004320551110186
399 -0.002577130691961
400 -0.003972262284808
401 0.002010335159077
402 -0.002444237208277
403 -0.003671733883522
404 -0.000176746164541
405 -0.000223313595215
406 0.000400059759756
407 -0.000398560671180
408 -0.000747809763771
409 0.000536538038622
410 0.004356271945807
411 -0.38470222780543
412 0.001237790511611
413 0.004467631002373
414 0.005107044697281
415 0.002988418966514
416 0.007684749019589
417 -0.001917073464835
418 -0.001449185075869
419 0.000785201236133
420 0.006284011264913
421 0.000799559510716
422 -0.012851133789829
423 0.001021250275390
424 -0.001256672882838
425 0.000235422607448
426 0.000581566325617
427 0.000609063889393
428 -0.000072814331258
429 0.003829526672509
430 -0.001711871914654
431 -0.002117654757856
432 0.001210359213142
433 0.001716534862936
434 0.000609021685648
435 0.000377774126351
436 -0.000462348430102
437 -0.000747094588967
438 -0.000237242480075
439 0.000354665254414
440 -0.000039472272976
441 -0.000269594695922
442 0.000265640256985
443 0.001041804844908
444 -0.000351250600588
445 -0.13696736643170
446 0.045357452210964
447 0.054035080854713
448 0.002263712500834
449 -0.003112139503247
450 -0.003201398003354
451 0.002062587624377
452 -0.001471719302856
453 -0.002908697814804
454 0.000126938668710
455 0.000211394520566
456 -0.000338333189276
457 0.000306835151589
458 0.000490821028769
459 -0.000553828905092
460 -0.13446073085575
461 0.048552792347983
462 0.052092205484089
463 0.000561356444360
464 0.004154770175676
465 -0.002336029003956
466 0.000331457212358
467 0.001517317510562
468 -0.001065805519323
469 0.000184734639205
470 -0.000147412174354
471 -0.000037322464851
472 -0.000149052760727
473 -0.000006549511985
474 0.000498488084885
 Sym=     19.1
 Ene=       0.0000
 Spin= Alpha
 Occup=    1.979452
1 0.000000126607280
2 0.000000368934424
3 0.000006257149652
4 -0.000002687034521
5 -0.000002162902473
6 0.000000481380289
7 -0.000003678156606
8 -0.000083232128654
9 -0.000124979367168
10 -0.000033545406433
11 -0.097339720347379
12 -0.14616067334471
13 -0.039190993555058
14 -0.065596965897983
15 -0.098497389179450
16 -0.026415022104871
17 0.056557651881524
18 0.084925455980618
19 0.022774065961331
20 -0.000279317428405
21 -0.000419950774985
22 -0.000112586137174
23 0.024987161013026
24 0.037521479674331
25 0.010062287754091
26 0.013738682346830
27 0.006282897848050
28 -0.020021580194880
29 0.008022130990580
30 0.003781619824659
31 -0.004977612331534
32 0.005443984128944
33 0.002147309639903
34 -0.007591293768847
35 0.000197047714311
36 0.000566957068058
37 -0.000032401358282
38 0.001355271887909
39 0.000538120138105
40 -0.001893392026014
41 0.000081164244637
42 0.000151096441858
43 -0.000028984199469
44 -0.007698641178782
45 -0.002887663681367
46 0.010586304860149
47 0.001023950005056
48 -0.000397417513654
49 -0.000800851864601
50 0.000617554601609
51 0.000705609833161
52 0.000165693505668
53 -0.000479411360239
54 -0.000434545696962
55 -0.000045376924980
56 -0.000349125081169
57 -0.000512129234562
58 -0.000176924240282
59 0.000006577709678
60 0.003346340248945
61 0.003816215195361
62 0.000925280726252
63 -0.002875828541229
64 -0.002450146137654
65 0.000104470042287
66 -0.001613758022262
67 -0.002669843818503
68 -0.001345864403589
69 0.000069109073019
70 0.000054894584226
71 0.000023630345287
72 -0.000090200580177
73 0.000003237943055
74 0.000062498053246
75 -0.000004627853705
76 -0.000044895403536
77 -0.000057875227500
78 0.000046107286205
79 -0.000148193313494
80 0.000051764381742
81 0.000106683773253
82 -0.000001625911217
83 -0.000006202171569
84 0.000001864760817
85 -0.005615147271683
86 0.50096971368762
87 -0.001571179836193
88 -0.003829378527076
89 0.009790191603341
90 0.014036124714641
91 -0.023118894681972
92 -0.001755138082116
93 0.001096037529802
94 0.002661916484269
95 0.001935130165985
96 -0.015677967466583
97 -0.008330834921180
98 0.001550076023763
99 -0.000143743578727
100 -0.001406332445036
101 0.000221289791407
102 0.000721609589326
103 0.000755953883328
104 0.002339336245852
105 0.002840948713313
106 -0.005180284959165
107 -0.000578624942475
108 0.001560901917619
109 0.002083762282355
110 -0.000712672398508
111 -0.000867677124289
112 -0.000465494498991
113 0.000606508268089
114 0.001327503460258
115 0.000203846613388
116 0.000349642089163
117 -0.000163392440799
118 0.000420679792349
119 0.000460469260361
120 0.16945825411408
121 -0.061916556208800
122 -0.066041128583766
123 0.005511561244928
124 -0.002608395688807
125 -0.000809199206309
126 0.002317359628222
127 -0.000901233866212
128 -0.000918545829024
129 0.000287676140806
130 -0.000088163548681
131 -0.000199512592125
132 -0.000648377967222
133 -0.000256017608707
134 0.000039672226550
135 0.17858350970095
136 -0.060474807408572
137 -0.069267551332065
138 -0.003763902797935
139 -0.004350907898702
140 -0.002911731455475
141 -0.001484005544463
142 -0.003852812620055
143 -0.002583137177133
144 -0.000333275248941
145 0.000509071566663
146 -0.000175796317722
147 0.000634335051571
148 0.000342089367419
149 0.000624393528193
150 -0.005434162937108
151 0.48859281069038
152 -0.001503330494664
153 -0.002280242799681
154 0.014196543609524
155 0.014546989846888
156 0.035196404791936
157 0.001348221746948
158 -0.001386170165818
159 -0.002742034927922
160 -0.014715402684128
161 0.000337225449602
162 0.008285669883942
163 -0.000058217540092
164 0.001514562401774
165 -0.001456344861682
166 0.000077583906025
167 -0.000600510811901
168 -0.000681533561811
169 0.002937168570740
170 0.002329070201958
171 -0.005266238772698
172 -0.000270104165705
173 -0.001696536145146
174 -0.001529172845863
175 -0.000900698552934
176 -0.000356433954949
177 0.000432335900200
178 0.001508518486974
179 0.000272693318437
180 -0.000337233169560
181 -0.000300104572016
182 0.000205513013216
183 -0.000242806307617
184 -0.000413436609521
185 0.16119075206296
186 -0.059441207842035
187 -0.063110666711194
188 -0.002927919306566
189 0.005066079828581
190 0.000981158035171
191 -0.000856636549457
192 0.002351846034591
193 0.001332798285758
194 -0.000030445597160
195 0.000187202472569
196 -0.000156756875409
197 -0.000677989310970
198 -0.000132554111201
199 0.000295037329755
200 0.17433118648712
201 -0.060019780227728
202 -0.066756918043233
203 -0.003878724833127
204 -0.004070209278667
205 0.002711369291000
206 -0.003599538523049
207 -0.001677073827326
208 0.002403844315814
209 0.000398813122953
210 -0.000204203266713
211 -0.000194609856240
212 0.000680127856249
213 -0.000536038645342
214 -0.000372113433723
215 0.001922927727340
216 -0.16469223361421
217 0.000570364695349
218 0.003899949460258
219 -0.001521344378471
220 0.013860541895589
221 0.004784513999112
222 0.000249666883360
223 0.000667692602168
224 0.000763399255485
225 -0.006823177698642
226 -0.001989995435422
227 -0.000318789420476
228 0.000195132462953
229 0.000437905091367
230 -0.000633037554319
231 -0.000283026695803
232 0.000093302750848
233 0.000139319357558
234 -0.000893943370675
235 0.001647137220114
236 -0.000753193849439
237 -0.000651618700696
238 -0.000397088527535
239 0.000208314122510
240 -0.000327040289340
241 -0.000205264113362
242 0.000254764506585
243 0.000052239795085
244 0.000119307659081
245 -0.000141931970327
246 0.000386530795923
247 0.000156083047411
248 -0.000199870482661
249 -0.000098263646523
250 -0.058418189140706
251 0.017999134976731
252 0.024232901306278
253 -0.001556918399456
254 -0.000740426316846
255 0.001415233082371
256 -0.001401492676461
257 -0.000785437548964
258 0.000884280023520
259 -0.000195913442791
260 0.000103203050353
261 0.000092710392438
262 -0.000201944083743
263 0.000297123723376
264 0.000125890023741
265 -0.063188612057630
266 0.022094744233944
267 0.024093605685083
268 -0.001122677548223
269 -0.000197230389005
270 -0.001845122633652
271 -0.000853468661943
272 0.000339394660199
273 -0.000397542871629
274 -0.000086320789230
275 0.000121412875435
276 -0.000035092086206
277 0.000051997779259
278 -0.000212109379180
279 0.000010539574427
280 0.004242362856205
281 -0.37431062057131
282 0.001206560669752
283 0.004471564937772
284 -0.004789621564573
285 0.006853164993061
286 0.002081862383705
287 0.001897157486531
288 0.000910287900961
289 -0.001265977614851
290 -0.005041520923644
291 -0.013053666575618
292 0.000374363322697
293 0.001138348659370
294 0.000153545836840
295 -0.001291894496209
296 -0.000501006055174
297 -0.000322324595197
298 -0.000165712646952
299 0.004062641946665
300 -0.002260336361062
301 -0.001802305585603
302 -0.001119955857868
303 -0.000650441795308
304 0.000410557766303
305 -0.000403922637103
306 -0.000670053914377
307 -0.000421245812051
308 0.000302286723447
309 -0.000166652919476
310 0.000223917357825
311 0.000239632361081
312 0.001065624580158
313 0.000341243204766
314 0.000226621736561
315 -0.13325806687802
316 0.044043468109915
317 0.052641990583356
318 -0.001658951268413
319 -0.003304307051722
320 -0.003177958930717
321 -0.001628520879562
322 -0.003000997583037
323 -0.001585438918207
324 0.000228919610577
325 -0.000399894138680
326 0.000170974528103
327 -0.000377805969697
328 -0.000248727635146
329 -0.000598300269713
330 -0.13116918115380
331 0.047316364691882
332 0.050793675029562
333 -0.000684966687375
334 -0.002311647757866
335 0.004006640780544
336 -0.000324259568437
337 -0.001079353253363
338 0.001439560570870
339 0.000162486327528
340 -0.000036259166929
341 -0.000126227160599
342 -0.000010127339906
343 0.000128697812583
344 0.000495359350709
345 0.001190456840339
346 -0.11415629932560
347 0.000296037525659
348 -0.002181587561248
349 0.010371738437404
350 0.030755889873425
351 -0.008798638012181
352 -0.000045792863786
353 -0.000908862185807
354 -0.000351049078847
355 0.000252676456452
356 0.003220344408202
357 0.001560552821682
358 -0.000257979532603
359 0.000362292585744
360 -0.000104313053141
361 0.000182067644479
362 0.000017463920736
363 -0.000127971270268
364 -0.000659955636322
365 0.001275418102620
366 -0.000615462466298
367 0.000438750020181
368 0.000175747071160
369 -0.000659861560227
370 -0.000038343219985
371 0.000056418577206
372 0.000198925028946
373 -0.000052695432956
374 -0.000025968095145
375 -0.000419453229137
376 0.000104138260774
377 -0.000049725369151
378 0.000152567296847
379 0.000097898272625
380 -0.029967904376005
381 0.012098011716658
382 0.012299120349287
383 0.001131646246751
384 0.000514911128901
385 0.000395104888373
386 0.000901291038798
387 0.001091775989726
388 -0.000342019342428
389 -0.000081685689287
390 -0.000039699351285
391 0.000121385040572
392 -0.000187552528588
393 -0.000164359889755
394 -0.000135076181914
395 -0.041030138933116
396 0.015958333183826
397 0.014096178103719
398 -0.000842365680926
399 0.000878664200860
400 0.000717898067324
401 -0.000045510078857
402 0.000706994257980
403 0.000664357487609
404 0.000058345689625
405 -0.000010963411687
406 -0.000047382277938
407 0.000101689482202
408 0.000071973784831
409 -0.000139018816989
410 0.003695566353059
411 -0.33657026585536
412 0.001002005745852
413 -0.000073270911225
414 0.036062000647688
415 0.016218830307670
416 0.015671309726645
417 -0.002065339889516
418 -0.000941853053120
419 0.000784320745088
420 0.007048947851520
421 0.001112625176289
422 -0.008553969640857
423 0.000912761488920
424 -0.000929424081564
425 0.000016662592644
426 0.000586088739335
427 0.000500828017206
428 -0.000042388395352
429 0.003365630567793
430 -0.001564274567347
431 -0.001801356000446
432 0.001351749558352
433 0.001784161980408
434 0.000222912455513
435 0.000288457236117
436 -0.000333269646421
437 -0.000622995746971
438 -0.000164208827369
439 0.000160549438273
440 -0.000164348402528
441 -0.000222797165766
442 0.000286578712268
443 0.001000184906480
444 -0.000372353016982
445 -0.12027778158589
446 0.042517633990244
447 0.045078524944699
448 0.002325305526705
449 -0.002505897037450
450 -0.002532628819970
451 0.001937334928805
452 -0.000743229366043
453 -0.002293917194053
454 0.000029064495939
455 0.000201616715925
456 -0.000230681211864
457 0.000266367011889
458 0.000433057926328
459 -0.000356042325292
460 -0.10637111717855
461 0.039861507709645
462 0.041989060428357
463 0.000776803686379
464 0.003583199552516
465 -0.001645019129289
466 0.001301851579455
467 0.001934998887587
468 -0.000110866418982
469 0.000081183425405
470 -0.000217170629719
471 0.000135987204314
472 -0.000294550182618
473 0.000118568226885
474 0.000450539109041
 Sym=     20.1
 Ene=       0.0000
 Spin= Alpha
 Occup=    1.979259
1 0.000000046220624
2 0.000000138003178
3 0.000000721553115
4 0.000003124522665
5 -0.000000265885082
6 -0.000000077924846
7 0.000000522686241
8 -0.000036883208441
9 -0.000035453683546
10 0.000003424703296
11 -0.054115275481202
12 -0.051942145517246
13 0.005039985227595
14 -0.046668591422478
15 -0.044783144969974
16 0.004350006836543
17 0.037990590140722
18 0.036457489889935
19 -0.003541930404886
20 -0.000277843884261
21 -0.000266345963860
22 0.000026059299051
23 0.011630817927059
24 0.011171082603914
25 -0.001083775822457
26 -0.019298486615538
27 -0.025533251280794
28 0.044831737896332
29 0.013651564185796
30 0.005278698519401
31 -0.004158826011505
32 -0.006689750258119
33 -0.009761802495128
34 0.016451552753247
35 0.001199582973113
36 -0.000370374670240
37 -0.000258131949220
38 -0.001752176006346
39 -0.002542016710948
40 0.004294192717293
41 0.000371430011474
42 -0.000061493265434
43 -0.000086694631269
44 0.006531981231400
45 0.010182402884649
46 -0.016714384116049
47 0.001343194558403
48 0.001926606730023
49 -0.000590359858875
50 0.000349069741160
51 0.000268211464912
52 -0.000057529923522
53 -0.000260762659101
54 -0.000154714379301
55 0.000064816898709
56 -0.000207563542972
57 -0.000205129061432
58 0.000012367593133
59 0.000002673091359
60 0.002337144739442
61 0.001792668211310
62 -0.000382894478886
63 -0.001780058358103
64 -0.001080485704461
65 0.000510060513065
66 -0.001355550348286
67 -0.001324631084494
68 0.000003646336734
69 0.000022825896600
70 -0.000062795828427
71 -0.000097531119852
72 0.000177824711999
73 -0.000037681264591
74 -0.000035896819569
75 0.000061505009300
76 0.000058768725012
77 0.000039388750959
78 -0.000067381118609
79 0.000297002006940
80 -0.000186693590563
81 -0.000125676878378
82 0.000011554738520
83 -0.000004684917577
84 -0.000031962907589
85 0.000948939874575
86 -0.089751737357651
87 0.000221428022527
88 0.009749252904148
89 0.007680903180166
90 -0.007227234435149
91 -0.002798672461158
92 0.000336774897024
93 -0.000044865783493
94 -0.000409477174710
95 -0.002452269763916
96 0.003561537446774
97 0.003060376314238
98 -0.000394224866615
99 -0.000022008834079
100 0.000416233700694
101 -0.000043151512510
102 -0.000089705075678
103 -0.000132028130378
104 -0.000293200165099
105 -0.000311252650426
106 0.000604452815526
107 0.000240347015376
108 -0.000088049266268
109 -0.000212495873942
110 0.000114059281476
111 0.000139177727024
112 0.000066697116965
113 -0.000035849365446
114 -0.000170317092090
115 -0.000003935834019
116 -0.000117177218661
117 -0.000016409423059
118 -0.000085547738442
119 -0.000050145586287
120 -0.040869456244923
121 0.010072982719409
122 0.013105941545757
123 -0.001214152117081
124 0.000634248744609
125 0.000147426112165
126 -0.001343402362387
127 0.001398031062340
128 -0.000317868402762
129 -0.000092630428968
130 -0.000062663119995
131 0.000155293548963
132 0.000151653236546
133 0.000004410808873
134 0.000018653437303
135 -0.032099810580252
136 0.007216361902841
137 0.013729311380012
138 0.000821708846875
139 0.000840477266068
140 0.000531953937604
141 0.001254599469728
142 0.001116338632212
143 0.000700330060319
144 0.000022936303914
145 -0.000058346066392
146 0.000035409762478
147 -0.000188526337988
148 -0.000134670061361
149 -0.000188541197735
150 -0.000296462180557
151 0.027529874686607
152 -0.000168246990847
153 0.009012264962627
154 -0.003381582518193
155 0.007686297123358
156 0.008503244010728
157 0.000344593622902
158 0.000189469364271
159 -0.000215430275036
160 0.000889056980396
161 -0.001481576473201
162 -0.001518489941103
163 -0.000021995004285
164 -0.000038571516753
165 0.000060566521037
166 -0.000000150065706
167 -0.000046660671557
168 -0.000075383674357
169 0.000262802367673
170 0.000322960065432
171 -0.000585762433105
172 0.000278993757692
173 -0.000290236801656
174 -0.000311367895712
175 -0.000093645341160
176 -0.000019342228259
177 0.000042670425270
178 0.000195680890904
179 0.000071091232996
180 -0.000006971106007
181 -0.000070042481738
182 -0.000045140910662
183 -0.000050277276913
184 -0.000054106759882
185 0.000508916582465
186 -0.004937785580119
187 -0.002663894990335
188 0.000024441548623
189 0.000134550745361
190 0.000050712706923
191 0.001108471135689
192 -0.000547640273871
193 0.000583870110554
194 -0.000094633170705
195 -0.000000203225421
196 0.000094836396126
197 -0.000034833656898
198 -0.000041255874676
199 0.000050379688582
200 0.009784766054266
201 -0.008083892826417
202 -0.002037650680693
203 -0.000129811343276
204 -0.000041631779021
205 0.000143302364893
206 0.000504902657041
207 0.001026038308979
208 -0.000220188373620
209 0.000016178463708
210 -0.000056962087325
211 0.000040783623618
212 -0.000053854976791
213 0.000070093968560
214 0.000076710804925
215 0.004218662634145
216 -0.39694332136790
217 0.001364754843461
218 -0.003010808023874
219 0.015440936822129
220 -0.022400392448384
221 -0.005892656626953
222 0.001395105280974
223 0.002311469801459
224 0.000415288456834
225 -0.008691573092393
226 -0.004681266999434
227 -0.001509625274596
228 0.000083114155282
229 0.001071670428545
230 -0.001154784583827
231 -0.000669896121556
232 0.000106596042252
233 0.000453598737978
234 -0.001922359524322
235 0.003979024594608
236 -0.002056665070286
237 -0.002400306648346
238 0.000238234555174
239 0.001267394544779
240 -0.000787454298865
241 -0.000455562901270
242 0.000558661878826
243 -0.000174775357893
244 0.000298808746443
245 -0.000494048322355
246 0.001231256162755
247 0.000312393022718
248 -0.000255475240140
249 -0.000389592384878
250 -0.14172507761063
251 0.054463132681656
252 0.052368121078344
253 -0.003079014378085
254 -0.002335893650015
255 0.002885205940835
256 -0.001286949893056
257 -0.001278627811001
258 0.000422350832691
259 -0.000201359587692
260 -0.000022512512518
261 0.000223872100210
262 -0.000297851199544
263 0.000406357120011
264 0.000184185396545
265 -0.13455856941641
266 0.051669556546428
267 0.052767155056580
268 -0.001911022779007
269 -0.000928032108247
270 -0.004400060509584
271 -0.000375506494556
272 -0.001243407471006
273 -0.001871887192055
274 0.000181185892693
275 0.000120068820277
276 -0.000301254712970
277 -0.000069366204365
278 -0.000570225760935
279 -0.000285906477397
280 0.004911737148760
281 -0.46223810187937
282 0.001566510419805
283 -0.000792892929548
284 -0.025679027873802
285 0.016443192850697
286 0.004311150172601
287 0.002522589983710
288 0.001810400880653
289 -0.000399740332511
290 -0.005090479054540
291 -0.011095260064126
292 0.001719290582242
293 0.001433386366860
294 -0.000017248323466
295 -0.001416138043394
296 -0.000615592420654
297 -0.000417635555404
298 -0.000142528126265
299 0.005007817965513
300 -0.002563901468273
301 -0.002443916497240
302 -0.001888897155814
303 -0.001175629161175
304 -0.000403226873229
305 -0.000485232149634
306 -0.000871245806421
307 -0.000514883535165
308 0.000370708520674
309 -0.000350920713032
310 0.000194719067472
311 0.000280298722196
312 0.001519819621993
313 0.000496069683603
314 0.000344892323667
315 -0.16506046194916
316 0.062094431309133
317 0.061478748800605
318 -0.002255818716495
319 -0.003735029985117
320 -0.003616230112025
321 -0.001402618982333
322 -0.001816033782113
323 -0.000911547213212
324 0.000053681484499
325 -0.000260808314744
326 0.000207126830245
327 -0.000323247901538
328 -0.000211493292067
329 -0.000549992530812
330 -0.15940922404353
331 0.059749625023384
332 0.061756033266740
333 -0.001030793401863
334 -0.002545855126570
335 0.005062789311921
336 -0.001319088042575
337 -0.000988247856788
338 0.002343650935439
339 0.000170851007759
340 0.000128604234125
341 -0.000299455241884
342 -0.000108056122682
343 0.000273349276477
344 0.000713120770802
345 -0.004613754449732
346 0.43461580074918
347 -0.001397792179715
348 -0.008230318577014
349 0.002452923097526
350 -0.015882023562532
351 0.020458779035343
352 0.000505554598953
353 0.002392584535919
354 0.001358458115087
355 -0.002638754284885
356 -0.007274991289407
357 -0.011698564297801
358 0.001460238790323
359 -0.001439917010184
360 -0.000020321780140
361 -0.000344977381844
362 -0.000058882140986
363 0.000633970163195
364 0.002142756436681
365 -0.004254742738189
366 0.002111986301508
367 -0.000949029751408
368 -0.000077167316323
369 0.001938772436645
370 0.000348454081179
371 -0.000480145783374
372 -0.000852883791221
373 -0.000249713174229
374 0.000334480182852
375 0.001368155319717
376 -0.000217787033302
377 0.000309702983589
378 -0.000223891639271
379 -0.000295132065914
380 0.15885529111032
381 -0.054790739857744
382 -0.059073043375187
383 -0.004812991020060
384 -0.001142244136090
385 -0.002725035906452
386 -0.002878450388008
387 -0.000877873803100
388 -0.002143151425142
389 0.000248454577762
390 -0.000258547485116
391 0.000010092907354
392 0.000261239730797
393 0.000685835441923
394 0.000095741093290
395 0.15523891363587
396 -0.053991844671769
397 -0.059425986337043
398 0.003734327041039
399 -0.002261114479509
400 -0.003340689032322
401 0.002028479986236
402 -0.001675071108432
403 -0.002211162185043
404 -0.000101683435555
405 -0.000070751805724
406 0.000172435241279
407 -0.000326627773862
408 -0.000615555857845
409 0.000394106094611
410 -0.005169070104788
411 0.48681704087880
412 -0.001586604639015
413 -0.006738694036517
414 -0.019167831299310
415 -0.000277800903191
416 -0.022442092130419
417 0.002685183501470
418 0.000807770100922
419 -0.001478148608298
420 -0.007720389574378
421 -0.003673562396919
422 0.012344468707979
423 -0.001441812991475
424 0.001509967456282
425 -0.000068154464807
426 -0.000710410633862
427 -0.000789283729889
428 0.000037385074329
429 -0.004477370399640
430 0.002215655633620
431 0.002261714766020
432 -0.001797482272523
433 -0.002538293063579
434 -0.000110582992851
435 -0.000484258339909
436 0.000570262479407
437 0.000968896429649
438 0.000282961818711
439 -0.000422001009787
440 0.000139119093765
441 0.000366738921313
442 -0.000343086391595
443 -0.001439030061675
444 0.000519796661442
445 0.17387695823550
446 -0.061695583392467
447 -0.066116645699384
448 -0.003023823302742
449 0.003751014217762
450 0.003758268126583
451 -0.002045089305964
452 0.001713453579153
453 0.002305666531327
454 0.000013380574335
455 -0.000219149077054
456 0.000205768502719
457 -0.000331154282754
458 -0.000495579210198
459 0.000596985541366
460 0.17546257232654
461 -0.061757138471037
462 -0.065894318090763
463 -0.000859790758508
464 -0.005541389524946
465 0.002786659960592
466 -0.000876560204878
467 -0.003183112744230
468 0.001938994459746
469 -0.000300446609257
470 0.000362195025786
471 -0.000061748416530
472 0.000263129393591
473 -0.000043229397708
474 -0.000749465008085
 Sym=     21.1
 Ene=       0.0000
 Spin= Alpha
 Occup=    1.979259
1 -0.000000232220103
2 -0.000000686141496
3 -0.000007665550655
4 -0.000002384921820
5 0.000002626090966
6 -0.000000383051944
7 0.000004016865906
8 -0.000019319064252
9 0.000024221267989
10 0.000040854000697
11 -0.028356953464900
12 0.035523348494108
13 0.059937632222127
14 -0.024449888672667
15 0.030622889572862
16 0.051659037729910
17 0.019905359970730
18 -0.024931228426142
19 -0.042058173578175
20 -0.000145546401767
21 0.000182235657133
22 0.000306976458955
23 0.006091366854603
24 -0.007636855229145
25 -0.012888104067489
26 0.040209988565953
27 -0.035800101903637
28 -0.004409886662316
29 0.002217651213342
30 0.011920187851641
31 0.012714184413225
32 0.015048219513596
33 -0.013242260868498
34 -0.001805958645097
35 0.001384707662336
36 0.001500684258762
37 0.001060054811077
38 0.003923239711212
39 -0.003454733554827
40 -0.000468506156385
41 0.000352641206012
42 0.000435624011287
43 0.000331791300206
44 -0.015489847856133
45 0.013528327566858
46 0.001961520289275
47 -0.001789603760242
48 0.000402869109302
49 0.001349744123121
50 0.000108670200201
51 -0.000224356643837
52 -0.000371152239963
53 -0.000075041023742
54 0.000159572703469
55 0.000255238257978
56 -0.000070755349125
57 0.000141433320626
58 0.000242714725157
59 0.000000592252629
60 0.000735414955023
61 -0.001495753265445
62 -0.002493522691566
63 -0.000436867506002
64 0.000999446327848
65 0.001707742714197
66 -0.000549795192659
67 0.001007317259613
68 0.001637669030871
69 -0.000002899233197
70 0.000159728913181
71 -0.000130257632856
72 -0.000023565549732
73 -0.000052005672624
74 0.000086786901898
75 0.000070865675491
76 0.000041193878930
77 -0.000052320253498
78 -0.000021791201884
79 -0.000046582781689
80 -0.000234000242756
81 0.000275395961820
82 -0.000026031422893
83 -0.000046241861268
84 -0.000025303349080
85 0.005423255017710
86 -0.51053925725408
87 0.001704827779952
88 0.002148040712082
89 -0.003306620727429
90 -0.020789763668195
91 0.024816908054264
92 0.000798264372677
93 -0.001762166200730
94 -0.002802767369846
95 -0.003459902898401
96 0.012338410618722
97 0.006597479368591
98 -0.001518799750824
99 0.000017458505153
100 0.001501341245671
101 -0.000160637025066
102 -0.000684553353348
103 -0.000793175320271
104 -0.002426579182969
105 -0.002627720206849
106 0.005054299389818
107 -0.000109974456459
108 -0.001809554846262
109 -0.002523000425076
110 0.000766935218347
111 0.000935970261201
112 0.000512895110176
113 -0.000653572405920
114 -0.001481959340770
115 -0.000224101702377
116 -0.000375379163617
117 0.000226223463391
118 -0.000464019296632
119 -0.000538339677461
120 -0.17908140334257
121 0.065522803670239
122 0.068545847816667
123 -0.005843647211603
124 0.002572607354487
125 0.000838228587606
126 -0.002999194513370
127 0.001288621292974
128 0.001139077695368
129 -0.000433554249414
130 0.000177865091499
131 0.000255689157915
132 0.000757896278002
133 0.000276112382609
134 -0.000042444206308
135 -0.18232248030840
136 0.067103008914825
137 0.068448625437409
138 0.003665269874434
139 0.004206084430856
140 0.002960651096514
141 0.001138373966516
142 0.002209353520729
143 0.001826353758077
144 0.000293105404602
145 -0.000303845299878
146 0.000010739895276
147 -0.000568055544938
148 -0.000250798284037
149 -0.000460913191332
150 -0.005494663018920
151 0.51734112067385
152 -0.001710137094154
153 -0.004285915494652
154 0.020878478496622
155 0.002711932265538
156 0.024287980800199
157 0.001887271534445
158 -0.000590055878975
159 -0.002784492798448
160 -0.013346454573652
161 0.002456156478401
162 0.006785912537835
163 0.000013369511344
164 0.001622074627561
165 -0.001635444138906
166 0.000037901455298
167 -0.000675424841370
168 -0.000632305452668
169 0.002737072812403
170 0.002549704372067
171 -0.005286777184470
172 0.000205792803718
173 -0.002035919818518
174 -0.001702464597953
175 -0.001007546952690
176 -0.000417510176659
177 0.000519407981144
178 0.001681413987105
179 0.000263128524609
180 -0.000398097492457
181 -0.000329647901062
182 0.000297020157175
183 -0.000298761439880
184 -0.000479332635664
185 0.18359814027549
186 -0.066077038005734
187 -0.069701367852133
188 -0.003226883643802
189 0.005656777538547
190 0.000942175111787
191 -0.001900145641021
192 0.003023281845698
193 0.001081412668369
194 -0.000024172841060
195 0.000296421485037
196 -0.000272248643977
197 -0.000829569777345
198 -0.000081449724449
199 0.000262017640971
200 0.18476175691988
201 -0.066966047427254
202 -0.069742580898312
203 -0.004001979608636
204 -0.004239765362132
205 0.002734398424679
206 -0.002319343574722
207 -0.001675627025201
208 0.001806584351957
209 0.000231133644556
210 -0.000169878974609
211 -0.000061254669946
212 0.000675178445388
213 -0.000430955745682
214 -0.000304216125161
215 -0.003534782296228
216 0.33308753062388
217 -0.001044485699274
218 -0.009512692374646
219 -0.017164760224893
220 0.008925457457801
221 -0.005240154543008
222 -0.000837715961880
223 -0.001826603585918
224 -0.000609318137453
225 0.008983324075603
226 0.006553520148050
227 0.003509629874583
228 -0.000037711423888
229 -0.001091781007472
230 0.001129492431359
231 0.000565127346669
232 -0.000109472347660
233 -0.000325183055201
234 0.001451266829117
235 -0.002979470846165
236 0.001528204017049
237 0.001702605930638
238 0.000132412624782
239 -0.000774231765893
240 0.000626815370677
241 0.000350150830534
242 -0.000448866090509
243 0.000072425788407
244 -0.000255757721270
245 0.000320584856161
246 -0.000913386855312
247 -0.000214018914402
248 0.000281632198543
249 0.000270049536994
250 0.11899014558540
251 -0.039809938421351
252 -0.046126960660478
253 0.002711177681843
254 0.001971492553273
255 -0.002650895587142
256 0.001979988031471
257 0.001550235699617
258 -0.001738377831167
259 0.000161873250707
260 -0.000020976345384
261 -0.000140896905323
262 0.000384879802741
263 -0.000454347719286
264 -0.000273879194337
265 0.12497371578169
266 -0.041501262967054
267 -0.045640191483828
268 0.001839117820540
269 0.000800183605760
270 0.003929798931281
271 0.001860284706655
272 0.000493713353268
273 0.002628704869864
274 -0.000028334779445
275 -0.000248592752847
276 0.000276927532292
277 0.000040165893328
278 0.000504480910159
279 0.000192394903444
280 0.002489839771012
281 -0.23477818557694
282 0.000709094906752
283 0.009950082939402
284 -0.004680946495467
285 0.013049271331686
286 -0.006150026738501
287 0.001218976752013
288 0.000633190968546
289 -0.000437562887761
290 -0.004751561368085
291 -0.007353819741111
292 0.002685648328039
293 0.000889311810038
294 -0.000034577976800
295 -0.000854733833238
296 -0.000295927803738
297 -0.000151455474962
298 -0.000080067644377
299 0.002182521432139
300 -0.001141864077995
301 -0.001040657354144
302 -0.000762508374260
303 -0.000390156281834
304 0.000107488920632
305 -0.000237243378578
306 -0.000405113234078
307 -0.000254938757083
308 0.000205341140185
309 -0.000114165963947
310 0.000167961058421
311 0.000112954252842
312 0.000657682401937
313 0.000174075176141
314 0.000150375623441
315 -0.083887051415407
316 0.026481279767975
317 0.033099111423022
318 -0.001139086671035
319 -0.001999985258916
320 -0.002037600494760
321 -0.001007147967853
322 -0.001687740318758
323 -0.001688578187350
324 0.000085215666062
325 -0.000138494836802
326 0.000053279170740
327 -0.000268076498514
328 -0.000200132021748
329 -0.000387888476748
330 -0.091336894362269
331 0.028745904516272
332 0.032535291024775
333 -0.000529351349300
334 -0.001503236775486
335 0.002768811190651
336 -0.000106726676257
337 -0.001812385378455
338 0.002077428775346
339 0.000211636347349
340 -0.000037285488607
341 -0.000174350858742
342 -0.000014011506717
343 0.000103106034942
344 0.000379114451012
345 0.003007138611563
346 -0.28278646423977
347 0.001001437726504
348 -0.005658641359805
349 0.006993370280863
350 0.019555280292031
351 -0.008408426477267
352 -0.000064557303376
353 -0.001636626540741
354 -0.001174315664558
355 -0.000105303059411
356 0.002322238709523
357 0.005820946860262
358 -0.000806488026349
359 0.000765478067728
360 0.000041009958621
361 0.000292009982314
362 0.000032516911629
363 -0.000416263242650
364 -0.001633384847179
365 0.003136282147566
366 -0.001502897300388
367 0.000858728760522
368 0.000370895368294
369 -0.001489769169932
370 -0.000221521715493
371 0.000328414164755
372 0.000599710686368
373 0.000087894047015
374 -0.000256029112748
375 -0.001016645616425
376 0.000209308521586
377 -0.000184584725551
378 0.000212049299493
379 0.000222693620285
380 -0.092332873205642
381 0.037345924373286
382 0.037197137708549
383 0.002931716382346
384 0.000724283215107
385 0.001541710460787
386 0.000987081227109
387 0.001096483934313
388 -0.000062718557939
389 -0.000138938787892
390 0.000032030480567
391 0.000106908307325
392 -0.000204479640405
393 -0.000430645051252
394 -0.000093569071126
395 -0.10094932914308
396 0.040517518579835
397 0.036673312652366
398 -0.002211501969205
399 0.001475093663771
400 0.002072691821766
401 0.000020659106468
402 0.000744383035895
403 0.000692284799609
404 0.000130859807799
405 -0.000007628891334
406 -0.000123230916465
407 0.000104558797954
408 0.000292008962171
409 -0.000147421182845
410 -0.001892181580114
411 0.17775528300223
412 -0.000661375982144
413 0.007368166256399
414 -0.014598268837810
415 -0.008649668381675
416 -0.004340832664628
417 0.001081657864392
418 0.000076538139300
419 -0.000803563511527
420 -0.000786798171733
421 0.000538632217652
422 0.003038615355477
423 -0.000366146125877
424 0.000416408274244
425 -0.000050262148366
426 -0.000288104558361
427 -0.000285269843704
428 0.000002943203694
429 -0.001911288606463
430 0.000967775068060
431 0.000943513538403
432 -0.000925483793174
433 -0.001179536871821
434 0.000218280202064
435 -0.000207759815784
436 0.000220026246082
437 0.000388331834918
438 0.000149539648333
439 -0.000102202793788
440 0.000105155011129
441 0.000129199394318
442 -0.000192993392056
443 -0.000626156839552
444 0.000241597840002
445 0.063440332232264
446 -0.027329788833079
447 -0.022364980578321
448 -0.001086307786170
449 0.001178634067961
450 0.001276278923650
451 -0.000308926371645
452 -0.000512281221143
453 0.000151060952151
454 0.000030540752999
455 -0.000116198271579
456 0.000085657518580
457 -0.000016020580967
458 -0.000071027692006
459 0.000132040119152
460 0.054222656594601
461 -0.024065826952524
462 -0.022952632532184
463 -0.000307534762580
464 -0.001836966200848
465 0.000817385716665
466 -0.000818295307226
467 -0.000373139971333
468 -0.000583669023416
469 0.000007079050514
470 0.000117230064283
471 -0.000124309114797
472 0.000141882179076
473 -0.000035250071894
474 -0.000257364767570
 Sym=     22.1
 Ene=       0.0000
 Spin= Alpha
 Occup=    1.966189
1 -0.000000515430989
2 -0.000001549486588
3 -0.000013938873051
4 0.000013952654815
5 0.000005521989876
6 -0.000000831675363
7 0.000001626862461
8 0.000668111149582
9 0.000058827768534
10 -0.000593443267352
11 0.044655776804026
12 0.003928753957312
13 -0.039668488213125
14 0.049869612293686
15 0.004430137433210
16 -0.044324236847158
17 -0.053171769517185
18 -0.004701861113582
19 0.047241383774576
20 0.000874399587678
21 0.000077622098979
22 -0.000777152609211
23 -0.044660746633905
24 -0.003929121182055
25 0.039640241781502
26 -0.041370223387298
27 0.029581701865079
28 0.011788521522219
29 0.16690998846283
30 0.31626996920449
31 0.17243287380279
32 -0.001744476149110
33 0.001569061075605
34 0.000175415073504
35 0.006102750166041
36 0.011639777306292
37 0.006340223442280
38 -0.000760388727724
39 0.000414911279174
40 0.000345477448550
41 0.003443243235528
42 0.006495780768637
43 0.003542690226622
44 -0.004458091035012
45 0.007621667222688
46 -0.003163576187676
47 0.005096891651369
48 0.010663991231302
49 0.005760076023747
50 -0.000091985613391
51 0.000003804477966
52 0.000099269622367
53 0.000086598428375
54 -0.000054968655927
55 -0.000048745759775
56 0.000036813222321
57 0.000049864413116
58 -0.000084438414453
59 -0.000002091143411
60 -0.000699626010843
61 0.000025980447540
62 0.000753318980966
63 0.000630784825574
64 -0.000351937845868
65 -0.000403330594362
66 0.000307861965869
67 0.000317081417797
68 -0.000607352875746
69 -0.000013283276384
70 -0.000063939127178
71 0.000102822381286
72 -0.000051176188692
73 0.000085826037782
74 0.000041533665757
75 -0.000033278613504
76 -0.000039169936030
77 0.000071589466894
78 0.000069806647897
79 -0.000079100115119
80 0.000191416873097
81 -0.000101519749797
82 -0.000041103462205
83 -0.000151770608662
84 -0.000070499767637
85 -0.000667474197160
86 0.014214317488514
87 -0.000255588329221
88 -0.011208918063380
89 0.011956738031216
90 0.002579615433808
91 0.19302563497463
92 -0.001886817940219
93 -0.001054208139520
94 -0.002562142581758
95 -0.017319302703924
96 -0.005893608790609
97 0.000316579060820
98 -0.000183451632724
99 -0.000233083257514
100 0.000416534890238
101 0.000361929525939
102 0.000362502492205
103 0.000748023167928
104 -0.000384792256994
105 -0.000680996625752
106 0.001065788882746
107 -0.001225017089820
108 0.000109042626253
109 -0.000164438858483
110 -0.000267519007194
111 -0.000260677763729
112 -0.000875583228973
113 0.000076505160294
114 0.000067673339482
115 0.000581847681270
116 0.000282409250922
117 0.000282062580471
118 0.000592870490695
119 -0.000142473310009
120 0.002921067643549
121 -0.007715580837373
122 -0.012318781923788
123 0.000124142215846
124 -0.000026483042644
125 0.002120578922720
126 -0.002107240252176
127 0.002049618671219
128 0.005142030479336
129 -0.000299192639767
130 0.000142181240906
131 0.000157011398861
132 0.000021895822203
133 0.000959755311131
134 -0.000355242547510
135 0.081362695097504
136 -0.012100340612277
137 -0.022502529188932
138 -0.001908055116108
139 -0.002060147254257
140 0.001026408034072
141 -0.004325337563715
142 -0.006983802729075
143 0.002432935393434
144 0.000287809236431
145 0.000691253626251
146 -0.000979062862682
147 0.000956890228515
148 -0.000101890564855
149 -0.000107394481327
150 0.001235358028891
151 0.012027618043751
152 0.000717214466702
153 0.021343703164858
154 0.054634649774169
155 0.11234177724232
156 0.42805696769009
157 0.001096278911045
158 -0.002192347433341
159 -0.005325524060773
160 0.006797989723856
161 -0.005906966086840
162 0.013132003645386
163 0.000981734479760
164 -0.000198773486949
165 -0.000782960992810
166 0.000387968153080
167 0.001156262820220
168 -0.000421514374354
169 0.002207859112129
170 0.001007433817357
171 -0.003215292929486
172 -0.000465695027648
173 -0.000398936681927
174 -0.001538746558805
175 0.000406560452270
176 0.000573309719529
177 -0.001765104034856
178 0.000197308901656
179 0.000289274638098
180 0.001230464874453
181 -0.000742766986599
182 -0.001058450341115
183 0.001137670691125
184 -0.000227143855621
185 -0.087317862910441
186 0.014002681542993
187 0.037628878730741
188 0.002394403123756
189 -0.001482932652840
190 0.004724197064950
191 0.005801806387118
192 -0.002224162055246
193 0.011456002995212
194 -0.000425710549455
195 -0.000235288145864
196 0.000660998695318
197 0.000927098060137
198 -0.000943952688843
199 0.002036470057406
200 -0.033790151327393
201 0.005591939099659
202 0.020833090321431
203 0.001488353014482
204 0.002113581606940
205 0.004464110249013
206 0.003270225115878
207 0.003545526672844
208 0.012378304417834
209 -0.000637453289593
210 -0.000905433908057
211 0.001542887197650
212 -0.000906174198183
213 -0.001299542214757
214 -0.001404730991674
215 -0.000576785616124
216 -0.024438375782315
217 -0.000455067746660
218 -0.010225545988740
219 0.088857680649780
220 -0.22955197805081
221 -0.11702725440500
222 -0.000387592208901
223 0.002874710070175
224 0.003947345403494
225 0.001795692082460
226 -0.011293586398960
227 0.022049058294454
228 -0.000855494360625
229 0.000491930925463
230 0.000363563435162
231 0.000262303656180
232 0.000543232341037
233 0.000885848632561
234 -0.001346471080526
235 0.002046944423377
236 -0.000700473342851
237 -0.000804544026887
238 -0.001786890356013
239 0.001447082898964
240 0.000339628923020
241 0.000745493127382
242 -0.000296446561706
243 -0.000786914563455
244 -0.000434765692491
245 -0.000311431183742
246 0.000331254548056
247 -0.000565418293259
248 0.000709155981945
249 -0.000196712972451
250 -0.041579726056985
251 0.005638307749973
252 0.000494099349360
253 0.000041048732875
254 -0.003233259257189
255 -0.000144615113819
256 -0.002028109071415
257 -0.009500260674698
258 0.000890870543494
259 0.000297944328926
260 -0.000749599544175
261 0.000451655215249
262 -0.001083610632146
263 -0.000095134174131
264 0.001078561817936
265 0.080936665700163
266 -0.006410870423160
267 -0.024849069071345
268 0.002415352853395
269 -0.002393803232799
270 0.001457132382939
271 0.007900442387986
272 -0.005625669114727
273 0.004383057146323
274 0.000221120651130
275 -0.000816430677025
276 0.000595310025895
277 -0.000300601481516
278 0.001031291098119
279 -0.001040257537558
280 -0.000751790518008
281 0.012525245629690
282 -0.000310043397354
283 -0.012677690194427
284 -0.22274110123768
285 -0.004732743077041
286 -0.016951597984484
287 0.002760026101975
288 0.001122480454809
289 0.001840424750430
290 -0.002946035630923
291 0.005439470089411
292 0.016120291348171
293 0.000368841324478
294 -0.000288243760662
295 -0.000080597563816
296 0.000806927869234
297 0.000362278014757
298 0.000386890118437
299 0.001305436920605
300 -0.000764486420782
301 -0.000540950499823
302 -0.000034547099147
303 0.000155481296989
304 -0.001134482835669
305 0.001063596868955
306 0.000236847775354
307 0.000192974842059
308 -0.000718167103492
309 -0.000242814478300
310 -0.000193723600100
311 -0.000708797836292
312 -0.000074950157306
313 -0.000065179318776
314 0.000133196738758
315 0.080999699408455
316 -0.012104972827704
317 -0.023444919852286
318 -0.001619632954690
319 0.001983701899874
320 0.002000206951015
321 -0.004075395964637
322 0.006683882978007
323 0.004499125777048
324 -0.001031292397931
325 0.000640785278351
326 0.000390507119580
327 -0.000372566614217
328 -0.000383486724362
329 0.000989025595395
330 0.010754996798808
331 -0.008662572501817
332 -0.015207237754645
333 -0.002442879581183
334 0.000151123195588
335 -0.000432268517544
336 -0.006003340356836
337 -0.001753252531798
338 0.001283751000028
339 -0.000012561587569
340 0.000135446672476
341 -0.000122885084906
342 -0.000459647572466
343 0.001115341457176
344 -0.000033534191772
345 -0.000484499274304
346 -0.024568486854379
347 -0.000408131335928
348 -0.008666272629444
349 0.10951812923743
350 0.20802661678132
351 -0.066582344387514
352 -0.003843636915659
353 -0.002673232438769
354 0.000057718588070
355 -0.022898416578373
356 0.009727711263430
357 -0.002374811329334
358 0.000217426733055
359 0.000469818223941
360 -0.000687244956997
361 0.000826790060737
362 0.000663933599986
363 0.000333548434993
364 -0.000514019553723
365 0.002001700223240
366 -0.001487680669518
367 0.001383747254971
368 -0.001657551930019
369 -0.000552238013911
370 0.000263447628778
371 -0.000754704186388
372 -0.000203172110636
373 -0.000628260995763
374 0.000549101528430
375 -0.000321695937410
376 0.000274808911888
377 0.000463440389770
378 0.000594279927718
379 0.000084756554110
380 0.076599480853280
381 -0.005361478457504
382 -0.022408759713684
383 -0.001289091993334
384 0.002116104376436
385 -0.002285424710407
386 -0.003996190353002
387 0.004998193909024
388 -0.007759465919617
389 0.000530683713333
390 -0.000825063838728
391 0.000294380125395
392 -0.000848553608957
393 0.000976882536711
394 -0.000325352730827
395 -0.047180007659733
396 0.006501645203539
397 0.002603765836973
398 -0.000187739827349
399 0.002961064081959
400 0.000281750299658
401 -0.001833052160545
402 0.008618295681303
403 0.002866581914284
404 0.000312449089034
405 -0.000460694058892
406 0.000148244969858
407 0.001129741757067
408 0.000107316894504
409 -0.000980624670790
410 0.001243762230530
411 0.010240465230293
412 0.000710133543268
413 0.021452270528422
414 -0.41731365177037
415 -0.12152757188583
416 -0.087746527536012
417 0.005298779451922
418 0.002187913334750
419 -0.000653892291729
420 -0.012314379031377
421 0.003808418416772
422 -0.007631102029361
423 -0.000887184956426
424 -0.000237352625372
425 0.001124537581798
426 -0.000467080782045
427 0.000981052763713
428 0.000289073688330
429 -0.002978351207660
430 0.000933248420208
431 0.002045102787452
432 -0.001604884112178
433 -0.000877629850697
434 -0.000533078229654
435 0.001515421856963
436 -0.000653736696538
437 -0.000623338799635
438 -0.001017676854785
439 0.001148719204047
440 0.001081512346554
441 -0.001015474917269
442 -0.000271639388340
443 -0.000245215589155
444 0.000405316532972
445 -0.039743719578560
446 0.006457403350345
447 0.021991567913141
448 -0.004148620353304
449 -0.002319856093088
450 -0.002006362649276
451 -0.011623038731021
452 -0.004175761068571
453 -0.004768390687441
454 0.001808230247826
455 -0.000921929978859
456 -0.000886300268967
457 -0.001102457196049
458 -0.001062077706578
459 -0.001105996658192
460 -0.083847814178593
461 0.014105650574895
462 0.037127065256596
463 -0.004600580419141
464 0.001337829512223
465 -0.002570159066391
466 -0.011103436479979
467 0.001724941174289
468 -0.006084079720255
469 0.000575634020483
470 -0.000119004222688
471 -0.000456629797796
472 0.002044514522328
473 -0.000807769979407
474 0.001005505509470
 Sym=     23.1
 Ene=       0.0000
 Spin= Alpha
 Occup=    1.966188
1 -0.000000393032781
2 -0.000001214135608
3 -0.000009064452433
4 -0.000006025997995
5 0.000006912185456
6 -0.000001370042925
7 0.000011558936613
8 0.000290237372476
9 0.000746507321977
10 0.000400802699476
11 0.019400921479209
12 0.049912025881024
13 0.026797745103306
14 0.021670253459829
15 0.055691377084308
16 0.029893316367139
17 -0.023105271143761
18 -0.059408182074544
19 -0.031890363942852
20 0.000380458212263
21 0.000977944116144
22 0.000524852869567
23 -0.019400805316339
24 -0.049874519485066
25 -0.026784190779410
26 -0.009146563839473
27 0.020454473365880
28 -0.011307909526408
29 0.28537923524236
30 -0.000553660931575
31 -0.27847419039616
32 0.000091924830369
33 0.000733355766950
34 -0.000825280597319
35 0.010528361441752
36 0.000015224000610
37 -0.010248833641798
38 -0.000357789971348
39 0.000427751107721
40 -0.000069961136373
41 0.005853307327690
42 -0.000025664134199
43 -0.005720579739925
44 0.005534653676168
45 0.000430188247734
46 -0.005964841923903
47 0.009929249647860
48 0.000472549676799
49 -0.009368445199254
50 -0.000066846725047
51 -0.000113254941884
52 -0.000055104937921
53 0.000010725361528
54 0.000073999592497
55 0.000068719301839
56 0.000078958931239
57 0.000077947856807
58 0.000005211730413
59 0.000003991082269
60 -0.000500308792874
61 -0.000849664071344
62 -0.000420342188326
63 0.000132842616031
64 0.000551192190196
65 0.000471919965741
66 0.000538392066333
67 0.000588751782743
68 0.000092028258404
69 0.000024937057787
70 0.000086413488592
71 0.000003391275401
72 -0.000094340971740
73 0.000032753405209
74 0.000041056341699
75 0.000058449636127
76 -0.000068835692902
77 -0.000047530049451
78 -0.000039031049548
79 -0.000161737053241
80 0.000009941379564
81 0.000155779870600
82 0.000144718421177
83 0.000008685390360
84 -0.000122361720109
85 0.001050809212566
86 0.020053742802512
87 0.000673244044466
88 0.018300974291717
89 0.13831587827742
90 0.089330433094672
91 -0.37549790358404
92 -0.003601940158796
93 0.000276031551129
94 0.004627350284077
95 -0.014934049427838
96 0.004569346384246
97 -0.014348387300251
98 -0.000397020791308
99 0.001104765892235
100 -0.000707745100927
101 0.000467262531426
102 0.000787635116731
103 -0.000784087070396
104 0.000933807909628
105 0.001984550388880
106 -0.002918358298507
107 -0.001308597867784
108 0.001850078149626
109 0.000732241669051
110 0.000546462060485
111 0.000489899845762
112 0.001379622486748
113 0.000359043518041
114 0.000295024787738
115 -0.000917785640368
116 -0.001092199306662
117 -0.000952294402112
118 -0.000933172157825
119 0.000294377493595
120 -0.095223298926411
121 0.011870017154705
122 0.035801044159844
123 -0.001661590183051
124 0.002649142790474
125 -0.004189334916208
126 -0.003651389166360
127 0.007559502787191
128 -0.010108573977843
129 -0.000443513903940
130 -0.000284515904558
131 0.000728029808499
132 0.001095403825697
133 -0.001888282255763
134 0.000651171797969
135 0.001111153364299
136 0.000462641635016
137 0.012397213477554
138 0.001421447537398
139 0.001052924776133
140 -0.004315128306660
141 0.001937591310665
142 0.001137126424489
143 -0.012277235703295
144 -0.000772185658092
145 -0.000633954794609
146 0.001406140452701
147 -0.000657435072953
148 0.001230578116815
149 0.001385649227894
150 -0.000155906339555
151 0.021432257411226
152 0.000056409318475
153 -0.002330886541754
154 0.034148641688786
155 0.073798262938943
156 -0.010752604062798
157 -0.000533763979626
158 -0.003316676874743
159 0.000211881766938
160 -0.001470379654164
161 -0.022435244823611
162 0.005028462908799
163 0.000184376135041
164 -0.000203126891673
165 0.000018750756632
166 0.000612750720228
167 -0.000253002495539
168 -0.000685187493224
169 0.000505521285929
170 -0.000163400454347
171 -0.000342120831583
172 -0.001584041081775
173 -0.000106039899063
174 -0.000945543173362
175 -0.000059854518827
176 0.000044104698505
177 0.000175847047597
178 0.000226446204545
179 0.000181134496817
180 -0.000126369714537
181 -0.000146142940830
182 -0.000240307159208
183 -0.000109553856705
184 0.000031711053045
185 -0.037972025979903
186 -0.001909876829843
187 0.004153307840557
188 0.001161993315697
189 -0.000485075772622
190 -0.000110456142393
191 0.005393619738521
192 -0.002954852858811
193 -0.000268569907398
194 -0.000079390025116
195 -0.000371955654454
196 0.000451345679570
197 0.000529548763668
198 0.000048055776191
199 -0.000073668275316
200 0.074118314902358
201 -0.010764349952823
202 -0.015077089530497
203 -0.001329922111726
204 -0.001278200243989
205 0.000828965442134
206 -0.005602618023648
207 -0.003720876830567
208 0.002739560965365
209 0.000278949356464
210 0.000057178481972
211 -0.000336127838437
212 0.000649345316244
213 -0.000408407553907
214 -0.000443790519436
215 -0.001104920560829
216 0.002283432441332
217 -0.000557877023352
218 -0.018873268453780
219 0.059505130231629
220 -0.35480472896757
221 -0.044621607008437
222 0.000828074387599
223 0.004585377746107
224 -0.000031513418774
225 0.007706780473181
226 -0.007379588782745
227 -0.007304503820704
228 -0.000841349234892
229 0.000804213469754
230 0.000037135765138
231 0.000948558760780
232 -0.000115191235529
233 0.000031149714323
234 -0.001524035632603
235 0.002386267332506
236 -0.000862231699903
237 -0.000709637776178
238 0.000401392718787
239 0.000702538949412
240 0.000571847418081
241 0.001423095296462
242 -0.000415554665527
243 -0.000921261182411
244 -0.000872706968893
245 -0.000055685797550
246 0.000154047362659
247 -0.001036575723916
248 0.000613210885841
249 -0.000271455644729
250 0.070035937160901
251 -0.010729215602648
252 -0.025725837300322
253 0.002442603567951
254 -0.003025366884415
255 -0.002262768341097
256 0.006988470287326
257 -0.008102293874507
258 -0.004446698371443
259 0.000961097269903
260 -0.001563487159299
261 0.000602389889396
262 -0.000684428148094
263 -0.001167708040943
264 0.000756425437335
265 0.050119118728887
266 -0.012600062605839
267 -0.028564413987016
268 0.001548569282369
269 -0.003821438189340
270 0.001084235753944
271 0.002472289619951
272 -0.009395704829085
273 0.000370022146942
274 0.000327128203396
275 -0.000405386266433
276 0.000078258063037
277 -0.000590805412298
278 0.000637614337637
279 -0.001726254383149
280 -0.000992121026620
281 -0.021133354170969
282 -0.000649684934070
283 -0.017291354549372
284 -0.37129377542145
285 0.067396782570275
286 0.11537989731936
287 0.004648421665627
288 0.000548527778294
289 -0.003393108663192
290 -0.013230157345461
291 0.004198987486332
292 -0.017122747007351
293 0.000708397068852
294 -0.000979924754687
295 0.000271527685835
296 0.000881448111356
297 -0.000725628098236
298 -0.000541048578349
299 0.003086898101146
300 -0.002067891153736
301 -0.001019006947411
302 -0.000480921878794
303 -0.001602789236056
304 0.001229977919082
305 0.001543911837076
306 0.000338629961687
307 0.000393455226980
308 -0.001020052060817
309 -0.000738882324429
310 -0.000834825867873
311 -0.001051323030564
312 0.000284562556299
313 0.000306950287694
314 0.000119617609455
315 -0.007794701553352
316 0.000530989103796
317 -0.010505486859400
318 -0.004333406648767
319 0.000640527945188
320 0.000978139003056
321 -0.012133822002577
322 -0.000027484914693
323 0.000695570926486
324 -0.001041292926639
325 0.000429044540301
326 0.000612248386338
327 -0.001435153260930
328 -0.001461944473741
329 0.000404056733390
330 0.094577513571004
331 -0.011186117524652
332 -0.034646518242371
333 -0.003989389630976
334 0.002536746712697
335 -0.001823315901965
336 -0.009697361520198
337 0.007448981705306
338 -0.004182163055804
339 -0.000912381651853
340 0.000306237915529
341 0.000606143736324
342 -0.000676208098335
343 0.001707204088682
344 -0.001075405309889
345 0.001147597879325
346 -0.000239126413396
347 0.000593325332900
348 0.019633522170850
349 -0.041710587584065
350 -0.37678556855215
351 0.046536376751406
352 0.000015570375032
353 0.004769347853893
354 0.001015150767287
355 -0.005633670880158
356 -0.008851229782206
357 0.007027994572826
358 -0.000069343663966
359 -0.000767930632906
360 0.000837274296871
361 0.000005129713906
362 0.000033073268177
363 -0.001052996978211
364 0.001012654717476
365 -0.002650926113999
366 0.001638271396523
367 -0.000670688954565
368 -0.000371317403373
369 0.000488901846332
370 -0.000354281019271
371 0.001626221395418
372 0.000486540615221
373 0.000563136179704
374 -0.001132101558442
375 0.000124339812183
376 -0.000087818314366
377 -0.001049703393530
378 -0.000777102545852
379 -0.000208915199521
380 -0.056564770857137
381 0.013086376406323
382 0.030493811255276
383 0.001251949597004
384 -0.004023065398540
385 0.001652671898907
386 0.000945513506042
387 -0.009910634909898
388 0.002735940892589
389 -0.000175488308888
390 0.000553793269509
391 -0.000378304960621
392 0.001751094510141
393 -0.000653210812516
394 0.000756924201596
395 -0.066304144445525
396 0.010214754266680
397 0.025576934348654
398 -0.002282342666396
399 -0.003479315102060
400 0.002120452722772
401 -0.004422342139726
402 -0.009327061991605
403 0.006072379356375
404 -0.000708396439911
405 0.001482780340038
406 -0.000774383900128
407 -0.001065588899230
408 0.001109333955206
409 0.000875381342582
410 0.000053154674465
411 -0.022351147449675
412 -0.000115387263306
413 0.000559935405791
414 0.017976107942872
415 0.081885741726288
416 0.043766106850486
417 -0.000036343385486
418 -0.003466912514215
419 -0.000606225923380
420 0.007182714861663
421 -0.022483126991945
422 -0.001419262731205
423 -0.000035255347341
424 0.000320946315414
425 -0.000285690968072
426 0.000738830112303
427 0.000239522550094
428 -0.000552085141896
429 0.000505823082872
430 0.000029154234925
431 -0.000534977317798
432 0.000964784693926
433 0.000208410433801
434 0.001732228750747
435 0.000095163724059
436 0.000064150792380
437 -0.000011971620939
438 -0.000063492359734
439 -0.000307512179199
440 -0.000207001971485
441 -0.000064183173859
442 0.000221444859655
443 0.000223063586417
444 -0.000054612619299
445 -0.071037229387132
446 0.010265081013857
447 0.013295845746823
448 0.001327271818736
449 -0.000990352007799
450 -0.001155485730998
451 0.004277411810076
452 -0.003000859426297
453 -0.005158140114647
454 0.000093067268163
455 0.000102609969925
456 -0.000195677238088
457 0.000577080012516
458 0.000593818922899
459 -0.000491566805566
460 0.045021664191154
461 0.000748682532252
462 -0.007233039091460
463 0.000209184371100
464 -0.000654301263179
465 0.001344991579124
466 0.000398877094079
467 -0.003359953136696
468 0.005745330682866
469 -0.000498611620099
470 0.000428658528448
471 0.000069953091651
472 -0.000098350352566
473 0.000002288226064
474 -0.000593945281470
 Sym=     24.1
 Ene=       0.0000
 Spin= Alpha
 Occup=    1.965257
1 0.001767549320851
2 0.005280781675183
3 0.048105692186211
4 -0.047813775891073
5 -0.019656648041144
6 0.003429877401137
7 -0.002099649156399
8 0.000000141509159
9 0.000000285355560
10 0.000000018522788
11 0.000006185737766
12 0.000021123641527
13 0.000004285574313
14 -0.000003136773667
15 -0.000007190459369
16 -0.000018582508265
17 -0.000004118197472
18 -0.000010900747210
19 0.000004864356213
20 -0.000000279272806
21 0.000000263407702
22 0.000000208043498
23 -0.000010549574768
24 -0.000008135195183
25 0.000014958660441
26 0.003283775974390
27 -0.020869450607429
28 0.017585674633039
29 -0.23454951549203
30 0.25712598064463
31 -0.24244775338727
32 0.000107141967901
33 -0.000688010790764
34 0.000580868822863
35 -0.007727484069029
36 0.008474985612002
37 -0.007987895786099
38 0.000064835872410
39 -0.000416110904908
40 0.000351275032498
41 -0.004678426976044
42 0.005130164738997
43 -0.004835972670353
44 0.000209574527318
45 -0.001349107719678
46 0.001139533192361
47 -0.015280855979752
48 0.016741955650604
49 -0.015789251502284
50 -0.000015735455970
51 0.000008757630569
52 -0.000006005346139
53 0.000095635801177
54 0.000075922711035
55 0.000089770936321
56 -0.000074524471653
57 -0.000087672305400
58 -0.000081713919004
59 0.000015774536535
60 -0.000213144132541
61 0.000119327707304
62 -0.000080939036423
63 0.001294202425320
64 0.001026573266195
65 0.001214613779169
66 -0.001008239563701
67 -0.001186668185273
68 -0.001106022666684
69 0.000213051579744
70 -0.000368047681910
71 -0.000368175823999
72 -0.000372819866200
73 -0.000049008206390
74 -0.000061855451578
75 0.000078392527869
76 0.000023221065254
77 0.000038831533973
78 0.000006235948239
79 0.000319181074651
80 0.000327338892673
81 0.000327563989645
82 -0.000039520730751
83 0.000030889826924
84 -0.000039423204179
85 0.000771627235361
86 0.001275778483196
87 0.000594275257253
88 -0.004163005369900
89 -0.049963070247038
90 0.071622751070537
91 -0.30484439507776
92 0.003093434293438
93 0.000152169463145
94 0.004097678662058
95 0.026470201666996
96 0.004571357450331
97 -0.004663670845968
98 0.000631478617229
99 0.000511269612769
100 -0.001142748229998
101 -0.000593493136287
102 -0.000096378521379
103 -0.000931396486343
104 0.000803609683415
105 0.000949844070016
106 -0.001753453753431
107 0.001354676987987
108 0.000929334831507
109 0.000447120041298
110 0.000290490003774
111 0.000483467421867
112 0.001269524292123
113 -0.000126792352396
114 0.000059144453678
115 -0.000924137391712
116 -0.000262940884738
117 -0.000707784065798
118 -0.000779108178053
119 -0.000042626115611
120 0.050764022545794
121 0.002696519201677
122 -0.015827981298466
123 0.001399254965880
124 -0.000200765678490
125 -0.003564862380828
126 0.006964837020747
127 -0.001577211927182
128 -0.009463364080505
129 0.000979451844225
130 -0.000477678427082
131 -0.000501773417143
132 -0.000195470551377
133 -0.001693259697919
134 0.000709266650634
135 -0.090773360737597
136 0.016317196576056
137 0.032501944172389
138 0.001746464453400
139 0.003204629738679
140 -0.002070955398332
141 0.004239572729643
142 0.008240316122065
143 -0.006360104329345
144 -0.000296411431698
145 -0.001141369928683
146 0.001437781360381
147 -0.001290036503227
148 0.000663062348329
149 0.000304631906746
150 0.000770808529861
151 0.001272338358066
152 0.000593404251511
153 -0.004171501282260
154 0.066426308931208
155 -0.053528231311986
156 0.30519212185019
157 -0.000012317292938
158 0.003234638224083
159 -0.003989581957461
160 0.001885295796211
161 0.026620181097491
162 0.005632909752727
163 0.000557306664644
164 0.000521859868256
165 -0.001079166532901
166 -0.000635273378670
167 0.000957871794485
168 0.000229502514552
169 0.000741810384253
170 0.001077864686105
171 -0.001819675070358
172 0.001385542814435
173 -0.000219463851047
174 -0.000811462989913
175 0.000447720678869
176 0.000223992489859
177 -0.001332879500612
178 -0.000028992059793
179 -0.000099642938181
180 0.000829362334124
181 -0.000571688263938
182 -0.000200874522083
183 0.000958883167387
184 0.000056910307261
185 0.050861517228935
186 0.002680457309436
187 -0.015855400612206
188 -0.000446350042989
189 0.001253362484841
190 0.003595257134617
191 -0.002529988786161
192 0.006461309375555
193 0.009608332600674
194 -0.000385709283734
195 0.000838077793058
196 -0.000452368509324
197 -0.000371900418789
198 -0.000875080819928
199 0.001660185666868
200 -0.090743488756190
201 0.016302760524242
202 0.032488488710897
203 0.002957353540098
204 0.001965788638510
205 0.002231331289891
206 0.007600502940162
207 0.004772016875466
208 0.006761350951992
209 -0.000907491542702
210 -0.000468574779504
211 0.001376066322206
212 -0.001324767799412
213 -0.000370185567119
214 -0.000805310899675
215 0.000769356355166
216 0.001286235837420
217 0.000593188083679
218 -0.004166686359235
219 -0.086943772052783
220 0.29801793044711
221 -0.061799487755768
222 0.000074180220067
223 -0.003962487154910
224 0.003262914617752
225 -0.004567860362382
226 0.005501435400445
227 0.026321464514476
228 0.000593831410771
229 -0.001204998837737
230 0.000611167426966
231 -0.000804536243028
232 0.000622547990347
233 0.000220774705972
234 0.000883575155590
235 -0.001772641533485
236 0.000889066377895
237 0.000538253033989
238 -0.001333048490981
239 -0.000874484648772
240 -0.000564712889259
241 -0.001198529533450
242 0.000204893772111
243 0.000853296679998
244 0.000658821837600
245 -0.000146577246160
246 -0.000095654835106
247 0.000949174268302
248 -0.000128316595403
249 -0.000077797128322
250 -0.090699130350710
251 0.016287200196656
252 0.032464485149134
253 -0.003286092007498
254 0.001974965989807
255 0.001689836317691
256 -0.008510312602534
257 0.006098705943934
258 0.004059423462101
259 -0.001141583784740
260 0.001409515363276
261 -0.000267931578536
262 0.000203897458934
263 0.001321324700547
264 -0.000679936824205
265 0.050913905144673
266 0.002668979757362
267 -0.015880187082007
268 0.000038862454273
269 0.003618839967276
270 0.001253622419899
271 0.001171644577988
272 0.009792405311972
273 0.006559389113855
274 -0.000536363085482
275 -0.000318348107030
276 0.000854711192512
277 0.000724585086666
278 0.000096597571232
279 0.001753884865505
280 0.000771150400618
281 0.001271465265149
282 0.000593563825421
283 -0.004169615830426
284 0.30324212221800
285 -0.060734111133296
286 0.069462135636852
287 -0.003849599750057
288 -0.000183252246480
289 -0.003394025614581
290 0.006773701455993
291 -0.003141841812831
292 -0.026222506112078
293 -0.001046577308159
294 0.000486834168840
295 0.000559743139319
296 -0.000958324105672
297 -0.000254324287843
298 -0.000676357214746
299 -0.001875314874572
300 0.000864758111322
301 0.001010556763250
302 0.000168515973479
303 0.000648188937069
304 0.001412930094825
305 -0.001354453554189
306 -0.000417052404130
307 -0.000135483280663
308 0.000845126634954
309 0.000541696568365
310 0.000014681343042
311 0.000972063496766
312 0.000017837947124
313 0.000167088552184
314 0.000090318275176
315 -0.090745822740999
316 0.016309815897347
317 0.032489602345018
318 0.002336662634242
319 -0.003028288503612
320 -0.001721955872121
321 0.007017638192990
322 -0.007754449458784
323 -0.004101583395773
324 0.001307820744423
325 -0.001011429490560
326 -0.000296391253862
327 0.000490002001129
328 0.000880004841394
329 -0.001265868904002
330 0.050806745549802
331 0.002687542287591
332 -0.015853993377034
333 0.003642453265679
334 0.000418341948630
335 -0.001121194503228
336 0.009857563623869
337 0.002301886629940
338 -0.006165908639945
339 -0.000339847684318
340 -0.000400667429353
341 0.000740515113671
342 0.000804887067527
343 -0.001757127447440
344 -0.000283763547666
345 0.000770501137401
346 0.001263561542009
347 0.000593833755312
348 -0.004167381650628
349 0.068907151732137
350 -0.29910289242169
351 0.078536935073094
352 -0.003428198492015
353 0.003823438892006
354 -0.000146695340294
355 -0.026314568094348
356 -0.006819475836483
357 0.002384275773128
358 0.000508499909840
359 -0.001121134486156
360 0.000612634576316
361 0.000340469853435
362 0.000668162552858
363 -0.000846826469716
364 0.001121496316933
365 -0.001866787929681
366 0.000745291612749
367 -0.000700942831444
368 -0.001369918749754
369 0.000285937312729
370 -0.000118697545292
371 0.001284421495289
372 0.000519205716609
373 0.000020528624060
374 -0.000979828116108
375 0.000009309042791
376 0.000138720843961
377 -0.000743404149029
378 -0.000705896608778
379 0.000094486398890
380 0.050888771261328
381 0.002683029558513
382 -0.015860637231767
383 -0.001080418659745
384 -0.003666264624763
385 -0.000284199993264
386 -0.006008209620688
387 -0.010005806121784
388 -0.002068090638168
389 0.000699594903613
390 -0.000245850787901
391 -0.000453744115712
392 0.001743497779827
393 0.000246499424324
394 0.000871481185433
395 -0.090801095082756
396 0.016311865120822
397 0.032498063260031
398 -0.001832175611946
399 -0.002194786104802
400 0.003068198800420
401 -0.004381194473793
402 -0.006656309472595
403 0.007925810724764
404 -0.000378659215157
405 0.001332197568257
406 -0.000953538353100
407 -0.000845267867577
408 0.001337645805532
409 0.000331150134339
410 0.000771115130688
411 0.001264080975530
412 0.000593332650123
413 -0.004180718129910
414 -0.30178340547267
415 0.043493300004112
416 -0.086542508207261
417 0.004123166665393
418 -0.003061337631383
419 0.000171381858232
420 -0.004250436346585
421 -0.026736175134780
422 -0.003437432468871
423 -0.001208641264698
424 0.000583581250196
425 0.000625060014501
426 0.000147168101389
427 0.000846479357473
428 -0.000583736674443
429 -0.001700681219028
430 0.000903008867800
431 0.000797672351228
432 -0.001034782128972
433 -0.000535044093266
434 0.001312615175225
435 0.001191672076104
436 -0.000315273257003
437 -0.000563432833046
438 -0.000914844093795
439 0.000333228126618
440 0.000822912383238
441 -0.000683951767638
442 0.000089755333870
443 -0.000066987913971
444 -0.000014395431582
445 -0.090781847543217
446 0.016308419514994
447 0.032496407883624
448 -0.001919234251104
449 -0.001921596830206
450 -0.003197111144293
451 -0.005969446872439
452 -0.004702378469777
453 -0.008280886197333
454 0.001462947577743
455 -0.000418876301314
456 -0.001044071276429
457 -0.000599528068079
458 -0.000138411593561
459 -0.001360503168851
460 0.050900521750830
461 0.002681031395069
462 -0.015862906266144
463 -0.003557178812957
464 -0.001425804377573
465 0.000124903368602
466 -0.009461078247435
467 -0.006979393442534
468 0.001535462469652
469 -0.000474543954455
470 0.000988850208172
471 -0.000514306253716
472 0.001648639487513
473 -0.000789356174069
474 -0.000217926219722
 Sym=     25.1
 Ene=       0.0000
 Spin= Alpha
 Occup=    1.963073
1 -0.000001377847672
2 -0.000004090877596
3 -0.000035449809746
4 0.000018493025590
5 0.000017486493306
6 -0.000003366776420
7 0.000005887205036
8 -0.000268930117680
9 -0.000383290677265
10 -0.000090151722448
11 -0.023239427517432
12 -0.033129451332796
13 -0.007787874272996
14 0.010033227771200
15 0.014370230421523
16 0.003348917601340
17 0.017075892236526
18 0.024305590340859
19 0.005731960661780
20 -0.001130269901076
21 -0.001610599223092
22 -0.000379097917064
23 0.022899901353730
24 0.032661189692251
25 0.007688285624982
26 -0.030725797285788
27 -0.001557789226148
28 0.032283586511936
29 0.10259217093801
30 0.032321532692797
31 -0.063836321664022
32 -0.005064184758830
33 -0.001891731791764
34 0.006955916550594
35 0.003626562389775
36 0.000763394792291
37 -0.002312572211132
38 -0.001576261087827
39 -0.000444117258661
40 0.002020378346488
41 0.002302670058710
42 0.000641227215651
43 -0.001445427581620
44 0.014939055890111
45 0.007037111842399
46 -0.021976167732511
47 0.001189524372954
48 0.001828861478248
49 -0.000514906102737
50 0.000004051082978
51 0.000002105798101
52 0.000007519393512
53 -0.000073316793906
54 -0.000031100800227
55 0.000092794891550
56 0.000067881695753
57 0.000028275575606
58 -0.000102883216576
59 0.000008569731678
60 -0.001526658965197
61 -0.001740775075138
62 -0.000122777299483
63 -0.000969003563672
64 0.000155518131139
65 0.002906668221857
66 0.003017231498456
67 0.002179976709788
68 -0.002741945189214
69 0.000244937796556
70 -0.000032482805337
71 -0.000001220252527
72 0.000000221038821
73 -0.000047944921398
74 0.000220878030845
75 0.000067452324961
76 -0.000176784507570
77 -0.000227558022186
78 0.000156363595302
79 0.000029795875587
80 0.000027264074190
81 -0.000027652355433
82 0.000027397528796
83 0.000008962148837
84 -0.000026171928259
85 0.001615576303544
86 -0.022221828248276
87 0.000238512931605
88 0.021489504230708
89 0.12348661051782
90 -0.044403349773618
91 -0.29988089487091
92 -0.003983146170343
93 -0.000237033079098
94 0.004191684103370
95 -0.012858105669993
96 0.017458430857685
97 -0.014425135666677
98 -0.000687096200858
99 0.000562378137071
100 0.000124718063787
101 0.000590339908098
102 0.000469663122992
103 -0.001624678809744
104 -0.000070213960664
105 0.000734244987908
106 -0.000664031027244
107 -0.000738546273887
108 0.000726317696691
109 -0.002058430949448
110 0.000677418801638
111 0.000585909046522
112 0.001384596052293
113 0.000039872096625
114 -0.000243517521915
115 -0.000842868195709
116 -0.000948724790444
117 -0.000542561952078
118 -0.001014762340874
119 -0.000068836401968
120 -0.13534958048091
121 0.019700218927856
122 0.044915913812120
123 -0.003387839624625
124 0.001558966648569
125 -0.003300498200619
126 -0.007760708248581
127 0.003355885702227
128 -0.007058519046196
129 -0.001016159241679
130 0.000217064615074
131 0.000799094626605
132 0.000802587681138
133 -0.001426353864543
134 0.000347615130274
135 -0.072593585019023
136 0.022266101755803
137 0.008524090681771
138 0.002629948867047
139 0.001002164566529
140 -0.002751718844028
141 0.005014518846034
142 -0.000279064549497
143 -0.006556385437027
144 -0.001131512545903
145 0.000096092375018
146 0.001035420170884
147 -0.000481198642208
148 0.000708399894025
149 0.000808319109185
150 0.001880077132216
151 -0.010820878002249
152 0.000481347742854
153 0.026202993159203
154 -0.045482156583844
155 0.17090750856245
156 0.41721222431699
157 0.000168118255631
158 -0.005233544104431
159 -0.005887529647547
160 0.019154227025652
161 -0.015768284915427
162 0.020993575708043
163 0.000612128795341
164 -0.000727606050756
165 0.000115477255416
166 0.001239218532305
167 0.002116847950331
168 -0.000655473207137
169 0.001694442106376
170 -0.000481142367740
171 -0.001213299738636
172 -0.000107787841960
173 0.002609725962286
174 -0.001455692021422
175 0.000626962837714
176 0.000833791768158
177 -0.001895513131891
178 -0.000252522208780
179 0.000188782282766
180 0.001295013562918
181 -0.000588636705917
182 -0.001307431326375
183 0.001248084166173
184 0.000019608336155
185 -0.18389694171468
186 0.027693078511687
187 0.062052029101524
188 0.002864253094303
189 -0.004054714251566
190 0.004495682602399
191 0.005927963011770
192 -0.007898058676465
193 0.010318216739657
194 0.000029115284253
195 -0.001159038050040
196 0.001129922765787
197 0.001165800330227
198 -0.000682209886628
199 0.001899935352610
200 -0.055473360702950
201 0.017919468490763
202 0.006012425517725
203 0.000546408702535
204 0.002896507235770
205 0.004463558248846
206 -0.001396921417767
207 0.004811922372579
208 0.010544701291678
209 0.000150672121318
210 -0.001464991907631
211 0.001314319786313
212 -0.000289650275339
213 -0.001228009281772
214 -0.001357326979707
215 0.000050396536122
216 0.031376423544376
217 0.000442635737153
218 0.003208329536859
219 -0.083376665176009
220 0.14413139973715
221 0.091747954586607
222 0.000617219384290
223 -0.001938691745837
224 -0.001695930705990
225 0.003277530893538
226 0.009221036746582
227 -0.004845163966581
228 0.000594183949724
229 -0.000287722680861
230 -0.000306461268862
231 -0.000235637756142
232 -0.000875743792325
233 -0.000714955452570
234 0.002019265935877
235 -0.001201224224816
236 -0.000818041711061
237 0.000147967090508
238 -0.001056146849773
239 -0.001912148977034
240 -0.000168468297119
241 -0.000315313733070
242 0.000362683558898
243 0.000587207918809
244 0.000030884719035
245 0.000092900710344
246 -0.000361183980163
247 0.000392153045794
248 -0.000579491765555
249 0.000309224774446
250 0.059633793766360
251 -0.016336770927717
252 -0.008111606866461
253 0.000265434575425
254 0.002523573083012
255 -0.000220213480857
256 0.000229504083960
257 0.006101591430865
258 -0.001356457914286
259 -0.000275119989797
260 0.000582249995312
261 -0.000307130005515
262 0.000697384511160
263 -0.000023136240047
264 -0.000695539729774
265 -0.060509568647976
266 0.010789478641849
267 0.022327842151824
268 -0.001859240595947
269 0.001475039024781
270 -0.000630609762649
271 -0.003758290305329
272 0.004739135184424
273 0.001581333164720
274 -0.000173703512425
275 0.000357943483109
276 -0.000184239970685
277 0.000171638628924
278 -0.000358802088928
279 0.000737675351071
280 -0.000723544567700
281 0.031703168954947
282 0.000188297170284
283 -0.007900207557008
284 -0.038788877333965
285 -0.074398224090199
286 -0.014055838374900
287 0.000716279280902
288 0.000312783298135
289 -0.000606449157926
290 -0.000784303807881
291 0.010848600153679
292 -0.002591710951946
293 -0.000278810420225
294 0.000150272794772
295 0.000128537625453
296 0.000541745819148
297 0.000212728918353
298 0.000394057650463
299 -0.000603280877621
300 0.001018238337677
301 -0.000414957460056
302 0.000775773235934
303 0.000912976975440
304 0.001288643221611
305 0.000409113532131
306 0.000130685551367
307 -0.000008909244993
308 -0.000388095034783
309 0.000201741582672
310 0.000084897383108
311 -0.000160788366234
312 -0.000377074648592
313 -0.000072944376648
314 -0.000203594497457
315 0.074430528035775
316 -0.021508924671477
317 -0.009466925654847
318 0.000282500772217
319 0.000690438644623
320 0.001367408822564
321 0.000843685530271
322 0.000140223326633
323 0.003176395688366
324 -0.000120685767798
325 -0.000198168994521
326 0.000318854762319
327 0.000113241812855
328 0.000063878826646
329 0.000229845132650
330 0.022479252350072
331 -0.001930208274068
332 -0.005932894442438
333 -0.000360317125606
334 -0.000437612737493
335 -0.001244449199648
336 0.000365511001520
337 -0.000597793261869
338 -0.004843727145752
339 -0.000193852522762
340 -0.000192501236697
341 0.000386353759459
342 -0.000014688714873
343 0.000099070308681
344 -0.000190623878527
345 -0.001155529822693
346 -0.020968899301014
347 -0.000670754705756
348 -0.018240977640347
349 0.16836968065915
350 0.38403162450359
351 -0.045679463486885
352 -0.004357016514343
353 -0.005395659768861
354 0.000434714601629
355 -0.014780122702744
356 0.019161402637436
357 -0.008842487772920
358 0.000525966276392
359 0.000334855897958
360 -0.000860822174350
361 0.001017268248198
362 0.001479006707794
363 0.001580755401393
364 0.000666924259692
365 0.002066487690815
366 -0.002733411950507
367 0.002431274290599
368 0.001001326807147
369 0.001616996034714
370 0.000740013751307
371 -0.001529566758235
372 -0.000569744185939
373 -0.001126888038145
374 0.001227686522781
375 -0.000184057239016
376 0.000134055406821
377 0.000824442625741
378 0.000948449276743
379 0.000234424373071
380 0.16147806995904
381 -0.025808475082887
382 -0.056148008149124
383 -0.003025685329163
384 0.003796226796029
385 -0.003379933687957
386 -0.003561140856328
387 0.010041531564169
388 -0.006693514125080
389 0.000955739123353
390 -0.001130157230459
391 0.000174418107106
392 -0.001631577558537
393 0.001037202804099
394 -0.000530884187841
395 -0.019319737764463
396 0.003662122059063
397 0.003563487444491
398 0.001268432821858
399 0.004878198311544
400 -0.000137552137884
401 0.001103391447863
402 0.011639972691966
403 0.000880133866424
404 0.001004275034105
405 -0.001169657957643
406 0.000165382923538
407 0.001561820498939
408 -0.000103138573106
409 -0.001301039532797
410 -0.001667507351799
411 -0.009153545939375
412 -0.000681762114271
413 -0.024683381833868
414 0.44114790673678
415 0.22631657797821
416 0.040251696001045
417 -0.006011046443700
418 -0.005846907497000
419 -0.000745298954295
420 0.023228144351150
421 -0.016354159309069
422 0.015506494195438
423 0.000211125973391
424 0.000942094410141
425 -0.001153220383532
426 0.001102959040129
427 -0.001846551073782
428 -0.001593813300483
429 0.001841944544378
430 0.001042669245553
431 -0.002884613789931
432 0.002525681623221
433 -0.001932082823282
434 -0.000509416823335
435 -0.001569783772969
436 0.001099418780280
437 0.000828542205599
438 0.001117044949206
439 -0.001674407757323
440 -0.001181182142948
441 0.000989040986596
442 0.000199382680255
443 0.000069576126579
444 -0.000345123174220
445 0.012972818749649
446 -0.005938231750608
447 -0.000410887100726
448 0.005222708996699
449 0.002596970226641
450 0.000704674569184
451 0.012700568462763
452 0.003998950220474
453 -0.000488111810855
454 -0.001733172849773
455 0.001547604664804
456 0.000185568184969
457 0.001377202019280
458 0.001402922072758
459 0.000448900670565
460 0.19593262487908
461 -0.030521341811116
462 -0.067243117994399
463 0.004784251443279
464 -0.003754288230660
465 0.003731723232947
466 0.011676466735102
467 -0.005547402297394
468 0.007671822825028
469 -0.001095225157363
470 0.001015368512716
471 0.000079856644646
472 -0.002152516771145
473 0.000620672923613
474 -0.001264078130346
 Sym=     26.1
 Ene=       0.0000
 Spin= Alpha
 Occup=    1.963072
1 -0.000002797036748
2 -0.000008278871254
3 -0.000074964238255
4 0.000062096275693
5 0.000039774843064
6 -0.000008313039178
7 0.000025287533159
8 -0.000279823027014
9 0.000108735148367
10 0.000370177037923
11 -0.024204502781497
12 0.009411259230115
13 0.031988993269890
14 0.010567065585923
15 -0.004129113297641
16 -0.013858810677243
17 0.017721411311602
18 -0.006883896920517
19 -0.023473864929023
20 -0.001176605246136
21 0.000457824152193
22 0.001554781405745
23 0.023833313972157
24 -0.009270774112434
25 -0.031538899146900
26 0.014691816521101
27 -0.026791289353603
28 0.012099472832502
29 0.021312239793904
30 0.094996422201102
31 0.082276336312778
32 0.004907618954933
33 -0.006584345062508
34 0.001676726107575
35 0.001315763535272
36 0.003603102986692
37 0.003038657108318
38 0.001307637619727
39 -0.001857423013120
40 0.000549785393393
41 0.000603416205464
42 0.002187503937202
43 0.001875383403500
44 -0.016708121507959
45 0.021367589291120
46 -0.004659467783161
47 -0.001923687940191
48 0.000162622585137
49 0.000439427796118
50 0.000014999661849
51 0.000003381216306
52 -0.000018334632297
53 0.000061602932395
54 -0.000099298137013
55 0.000035408403692
56 -0.000081727090516
57 0.000094761759308
58 -0.000010809913197
59 -0.000006492561434
60 -0.000739587437463
61 0.000810599085472
62 0.001500128802181
63 0.002716094887648
64 -0.003562200300586
65 -0.000387862711465
66 -0.001723834216364
67 0.002474667506017
68 -0.001624771274544
69 -0.000203701011530
70 -0.000003858156514
71 -0.000051325311845
72 0.000011289764773
73 0.000227767520800
74 -0.000059568613931
75 -0.000215014141394
76 -0.000160075130764
77 0.000067143619146
78 0.000164692844407
79 0.000058384109756
80 -0.000051606794354
81 0.000031774966277
82 -0.000006195312964
83 -0.000010162935955
84 -0.000017110453978
85 0.000991565096643
86 0.023396136410035
87 0.000648348595625
88 0.016121564330319
89 0.18335455534932
90 0.063272931392413
91 -0.33947801956352
92 -0.004345767464127
93 -0.000759473658593
94 0.004605345472295
95 -0.012560015880603
96 0.005729407109538
97 -0.018979800978852
98 -0.000825119859781
99 0.001003454343060
100 -0.000178334483279
101 0.001393047337214
102 0.001043856881175
103 -0.001215426748565
104 -0.001164585607997
105 0.002785177244805
106 -0.001620591636808
107 0.000863975074124
108 0.002578859733476
109 -0.001155351286135
110 0.000841415874731
111 0.000527523980805
112 0.001169778303009
113 0.000168313668711
114 0.000232487676883
115 -0.000881624963247
116 -0.001297191524658
117 -0.000940235365388
118 -0.000687797319233
119 0.000315654423849
120 -0.14817286489460
121 0.023864808635227
122 0.051753059458028
123 -0.002633052246517
124 0.002953866010308
125 -0.003738735341880
126 -0.002472427856984
127 0.006017418489074
128 -0.009672098568528
129 -0.000744493137955
130 -0.000049168557805
131 0.000793661695760
132 0.000825763170984
133 -0.001722025400920
134 0.000438461398082
135 0.027008104217975
136 -0.006023231420803
137 -0.004473179965550
138 0.001386809527836
139 0.000123452838743
140 -0.004490668828703
141 0.001626456112974
142 -0.000795124507545
143 -0.010862472892634
144 -0.001063733649968
145 -0.000188784697207
146 0.001252518347175
147 -0.000247676148085
148 0.001152866209861
149 0.001334523534823
150 -0.000247628806785
151 -0.030442715402550
152 -0.000496647417937
153 -0.005946364907166
154 -0.058816258620864
155 -0.11743746503013
156 -0.19464139656546
157 0.000295869835717
158 0.002310285687280
159 0.002599931323192
160 0.001655283860697
161 0.006779037227593
162 -0.011241463034649
163 -0.000481238691615
164 0.000253660807581
165 0.000227577884034
166 -0.001143480034426
167 -0.000585285383475
168 0.000683809409315
169 -0.002013051268047
170 0.000707701823188
171 0.001305349444859
172 -0.001470993300835
173 -0.000579532644974
174 0.001966836417770
175 -0.000197628581562
176 -0.000520055925438
177 0.000609409938538
178 -0.000273004499222
179 -0.000118673499990
180 -0.000317069791988
181 0.000538151064823
182 0.000816401740818
183 -0.000500539437252
184 0.000271182911906
185 0.080221450674515
186 -0.013784297727849
187 -0.028994411247910
188 -0.002088714385622
189 0.000897144281160
190 -0.002115454220343
191 -0.003846268519768
192 -0.001088822587402
193 -0.006140578527348
194 0.000186503651832
195 0.000250864850936
196 -0.000437368502769
197 -0.000417434393714
198 0.000360218025735
199 -0.000954613299962
200 -0.054320368247097
201 0.014565077810976
202 0.007585814295488
203 0.000404403191951
204 -0.000064398345296
205 -0.002982336558024
206 0.000783609506555
207 0.000865336414420
208 -0.007229482244896
209 0.000165699596568
210 0.000461949153804
211 -0.000627648750372
212 -0.000057764595239
213 0.000846041943670
214 0.000893402961532
215 -0.001896907548910
216 0.007563889868717
217 -0.000531629562449
218 -0.026637264201990
219 0.013056224988112
220 -0.43765369863851
221 -0.18085427095858
222 -0.000836233196381
223 0.006130562621308
224 0.005380847112726
225 0.019207766652097
226 -0.020361445243294
227 0.018100872887636
228 -0.001144135324913
229 0.000224427092947
230 0.000919708231965
231 0.002006601863979
232 0.001098325183768
233 0.001008601754530
234 -0.002225819667256
235 0.001714134060699
236 0.000511685606557
237 0.002158169355494
238 -0.000365284845290
239 0.001838073721452
240 0.000897765509075
241 0.001795421303113
242 -0.000891261031849
243 -0.001170128169976
244 -0.001069757961138
245 -0.000072841578886
246 -0.000034350653711
247 -0.001339052488069
248 0.001268593730632
249 -0.000136099510537
250 0.049447051680266
251 -0.016301114413307
252 -0.005173147386116
253 0.001137894418169
254 -0.004701600642857
255 -0.002790702907983
256 -0.000126677293388
257 -0.011346408678860
258 -0.004692981706137
259 0.000117685189228
260 -0.001549391455155
261 0.001431706265927
262 -0.001287659535005
263 -0.000534390961507
264 0.001320680573124
265 0.19130897921807
266 -0.029017129793912
267 -0.064750879314694
268 0.003093915906418
269 -0.004409755679629
270 0.004411246057418
271 0.006520244960785
272 -0.010323637186938
273 0.008331171339799
274 -0.000102557950605
275 -0.001272886116434
276 0.001375444067039
277 -0.000431375604082
278 0.001242683983658
279 -0.001918450363622
280 0.001753035709718
281 0.005844651605793
282 0.000664544718478
283 0.025680669669814
284 0.46687171697628
285 0.004409689775401
286 -0.18751991232505
287 -0.006633539188129
288 0.000217631612027
289 0.005402190082087
290 0.023159945448242
291 -0.014694918120002
292 0.018762205362002
293 -0.000052087656785
294 0.000871158963951
295 -0.000819071307167
296 -0.002152760216946
297 0.001037835297239
298 0.001470911376491
299 -0.001831211638328
300 0.002480390826369
301 -0.000649179188041
302 -0.002502333101536
303 0.002312569306044
304 0.000376490244875
305 -0.002094548710022
306 -0.000635419818236
307 -0.000854838998418
308 0.001300950672873
309 0.000808121200242
310 0.001268017134553
311 0.001509181305803
312 0.000044383944454
313 -0.000121130268384
314 -0.000059645806251
315 -0.020948014306899
316 0.008221350855262
317 0.001424291888758
318 0.005460179556367
319 -0.000343441491479
320 -0.002298994375593
321 0.012877797690795
322 0.001532481201492
323 -0.003279635890855
324 0.001308216572088
325 0.000051819141412
326 -0.001360035713499
327 0.001590633928724
328 0.001684440307149
329 -0.000227619357631
330 -0.19939575099659
331 0.030889210820220
332 0.068245286494943
333 0.004805450760583
334 -0.003277064526735
335 0.004333934563341
336 0.011781368628892
337 -0.006615468534924
338 0.007134564961383
339 0.001338855492953
340 0.000044589154549
341 -0.001383444647502
342 0.000630710418250
343 -0.002044472351418
344 0.001157743036175
345 -0.001503289150909
346 0.024526186225806
347 -0.000170355389634
348 -0.019645094206459
349 0.077018738473838
350 0.27082106460886
351 0.056437895125961
352 -0.003194067126062
353 -0.003966472369513
354 -0.000097206139486
355 -0.011017275188762
356 0.011332703396279
357 -0.017767054181951
358 0.000487291539600
359 -0.000076826647954
360 -0.000410464891646
361 0.000296208010693
362 0.000408040843426
363 0.001549554151155
364 0.000025908360889
365 0.000563805276878
366 -0.000589713637767
367 0.000235952913333
368 -0.000937310820024
369 0.001874296985972
370 0.000373263076502
371 -0.001376773895225
372 -0.000534559039414
373 -0.000557345187010
374 0.000932554628874
375 0.000324925020483
376 0.000056560219480
377 0.000914581382749
378 0.000392261189587
379 -0.000114995834608
380 0.11911054294119
381 -0.017106958291949
382 -0.039260202158107
383 -0.003206312503492
384 0.002622821652493
385 -0.001525995038736
386 -0.007669663355214
387 0.005367328275726
388 -0.003386762635065
389 0.000981827006554
390 -0.000879427442878
391 -0.000102399563675
392 -0.001039598527454
393 0.000855273883211
394 -0.000326199631610
395 0.074945881250456
396 -0.022785845673673
397 -0.008926507653683
398 0.002347126461320
399 0.002465310548438
400 -0.000796975636260
401 0.004316222155315
402 0.005779013142874
403 0.000547501218124
404 0.000967351103379
405 -0.000805760086263
406 -0.000161591017116
407 0.000815448942886
408 -0.000292911895762
409 -0.000632183153906
410 0.000902573142638
411 -0.030939351626590
412 -0.000118641833066
413 0.010573836565191
414 -0.092323015748473
415 -0.012635653564181
416 0.067167295126954
417 0.001318377911184
418 0.001280890961986
419 -0.000184062579611
420 -0.002503959698305
421 0.004235290827748
422 -0.012600112903118
423 0.000138952563169
424 -0.000195642980673
425 0.000056690417504
426 0.000165980784614
427 0.000799768975330
428 -0.000160054329519
429 0.000139159811515
430 0.000438302133100
431 -0.000577461944615
432 0.000763652434589
433 0.001220274836428
434 -0.001097739618143
435 0.000605956990445
436 -0.000135518253546
437 -0.000292477695900
438 -0.000315476886318
439 0.000202605825977
440 0.000069769479355
441 -0.000497499726928
442 -0.000020789009704
443 0.000322630526606
444 -0.000224835777147
445 -0.076354756488969
446 0.022284617733939
447 0.009613931573116
448 -0.000087837965445
449 -0.001621997305541
450 -0.000729284415144
451 -0.000199677313892
452 -0.003535112668850
453 0.000015210090482
454 0.000271289522268
455 -0.000471638420054
456 0.000200348897786
457 -0.000018201815325
458 -0.000024166337534
459 -0.000256163802724
460 -0.043138828967111
461 0.005106135808460
462 0.013012889081475
463 -0.001001767433493
464 0.001612707978948
465 0.000007315871179
466 -0.001313504831807
467 0.005478701426752
468 -0.000221254889349
469 0.000296271117770
470 -0.000476989957503
471 0.000180718839733
472 0.000363007112850
473 -0.000097494314158
474 0.000335706327984
 Sym=     27.1
 Ene=       0.0000
 Spin= Alpha
 Occup=    1.962325
1 -0.000000952965153
2 -0.000002821790518
3 -0.000025259589584
4 0.000021155871921
5 0.000012896393786
6 -0.000002737266473
7 0.000008163643946
8 -0.000010736139315
9 0.000010629774827
10 -0.000012336892135
11 -0.013126767837315
12 0.012408197811876
13 -0.013630437042994
14 0.044318516047896
15 -0.041761857274787
16 0.045683387707935
17 -0.004535034889596
18 0.004240345829830
19 -0.004577441368814
20 -0.001427503819398
21 0.001346707838356
22 -0.001477076514701
23 0.019153769036554
24 -0.018086555692957
25 0.019852813895015
26 0.000006184733124
27 0.000020454752332
28 -0.000026639485456
29 0.000030292647434
30 -0.000088092231853
31 -0.000157111163289
32 -0.000000006837736
33 0.000004902699514
34 -0.000004895861777
35 -0.000000597934621
36 -0.000001493550268
37 -0.000005384986256
38 0.000000053658831
39 0.000001317935791
40 -0.000001371594622
41 0.000000066917564
42 -0.000001528476702
43 -0.000003494336700
44 -0.000000265203775
45 -0.000020713818911
46 0.000020979022686
47 0.000000837926332
48 -0.000000513735880
49 0.000008918382353
50 -0.000070203902042
51 0.000076797259308
52 -0.000067097254431
53 0.000036952127182
54 -0.000056626644915
55 0.000040726484903
56 0.000057236291169
57 -0.000046407690464
58 0.000049293928304
59 0.000000592505533
60 -0.002389881846153
61 0.002612146816758
62 -0.002285142768761
63 0.001254346819500
64 -0.001887160407229
65 0.001435802884815
66 0.001952016140214
67 -0.001617402302460
68 0.001630037856731
69 -0.000573091094378
70 -0.000056725745149
71 -0.000029865664765
72 -0.000022238022059
73 0.000252331749426
74 0.000252112916607
75 -0.000263086323228
76 0.000247797072807
77 -0.000243153525636
78 -0.000269322307290
79 0.000056522228312
80 0.000043123357580
81 -0.000004059600351
82 0.000028879132522
83 -0.000012020284348
84 0.000014428774854
85 -0.001532818462051
86 0.022458435673013
87 -0.000333664042859
88 -0.011214508079982
89 0.035154043012601
90 0.026977531258907
91 0.36083424117874
92 -0.001359818548035
93 0.000338950983334
94 -0.004921739820316
95 -0.011598383617245
96 -0.020108872607980
97 0.009356630083711
98 -0.000361018476817
99 -0.000241313479614
100 0.000602331956431
101 0.000943236987325
102 0.000310640599810
103 0.002223594755156
104 -0.001175756486123
105 -0.000347433474615
106 0.001523189960738
107 0.001783301078447
108 0.000417751304054
109 0.002869124866649
110 -0.000426954384918
111 -0.000704144136821
112 -0.001716851814850
113 0.000102367281440
114 0.000271248258836
115 0.001285374192942
116 0.000470452135342
117 0.000673460234697
118 0.001018024226238
119 0.000351770844107
120 -0.000746039882717
121 -0.003642767494682
122 0.012899861741146
123 0.000300613589698
124 0.000414816330648
125 0.004145808186581
126 0.001286756166768
127 0.001041825265642
128 0.010152904142434
129 -0.000021640567471
130 0.000021427816728
131 0.000000212750743
132 0.000169583183433
133 0.001901364398457
134 -0.000670513754299
135 0.17743254457686
136 -0.038204882735647
137 -0.057018868247297
138 -0.003482868023603
139 -0.003895557791377
140 0.001882082918858
141 -0.006327633291585
142 -0.004722966296520
143 0.006601515516411
144 0.000950222912983
145 0.000578331810594
146 -0.001528554723577
147 0.001167253395670
148 -0.000512669248200
149 -0.000388941737858
150 0.001530840234788
151 -0.022443901262100
152 0.000332788336818
153 0.011210842403467
154 -0.034837181239378
155 -0.049911667252401
156 0.35801487411827
157 -0.000311353476786
158 0.001492554521390
159 -0.004880528207463
160 0.018605920334108
161 0.013112241940956
162 0.010377510205802
163 0.000276340497288
164 0.000175904867010
165 -0.000452245364298
166 -0.001030618390596
167 0.002179806153948
168 0.000516352490380
169 0.000490663093715
170 0.000835291461059
171 -0.001325954554774
172 -0.001957948121496
173 0.002820871366999
174 0.000716533672310
175 0.000639696862260
176 0.000258643801983
177 -0.001786922314992
178 -0.000389081061402
179 -0.000007425250269
180 0.001025584739960
181 -0.000469162340002
182 -0.000339581823647
183 0.001371823120140
184 0.000340297795990
185 0.000825847817295
186 0.003632516214985
187 -0.012929517950973
188 -0.000515890579057
189 -0.000477296304371
190 0.004113110442653
191 -0.001237995764460
192 -0.001722443762455
193 0.010057555312036
194 0.000053052102073
195 -0.000114027342256
196 0.000060975240182
197 -0.000200042786192
198 -0.000852587868106
199 0.001818351805199
200 -0.17731039671168
201 0.038159725162538
202 0.056994245625310
203 0.003484761373826
204 0.003762915644884
205 0.002119582035414
206 0.003891842429640
207 0.006511298817638
208 0.006943700901445
209 -0.000370109320814
210 -0.001099162677311
211 0.001469271998125
212 -0.001073065758676
213 -0.000443762545927
214 -0.000683720539479
215 -0.001530593184864
216 0.022421081034472
217 -0.000333095738256
218 -0.011209274323523
219 -0.008742232407243
220 -0.35955667252391
221 0.050233040942698
222 -0.000592623646717
223 0.004833711318128
224 -0.001560319728445
225 0.020438303517768
226 -0.008807192397574
227 -0.011422615613981
228 -0.000442321425590
229 0.000761833462825
230 -0.000319512037234
231 0.002119079112572
232 -0.001014596062717
233 -0.000428134096176
234 -0.000613363989010
235 0.001720365737949
236 -0.001107001748938
237 0.002663921987432
238 -0.001874818500806
239 -0.000666029779799
240 0.000810416261168
241 0.001666283546301
242 -0.000299559160857
243 -0.000850365190880
244 -0.000881351864175
245 0.000097290191388
246 -0.000236922319146
247 -0.001354202103416
248 0.000304610596787
249 0.000355159381189
250 0.17730682770985
251 -0.038156459208986
252 -0.057004862417792
253 0.003953597302340
254 -0.001827097140646
255 -0.003439420004198
256 0.004992591457710
257 -0.006605302166164
258 -0.006096442708842
259 0.000589500703112
260 -0.001518559483586
261 0.000929058780474
262 -0.000310595964374
263 -0.001175417390547
264 0.000573841959778
265 -0.000869020675373
266 -0.003624828342715
267 0.012953734831266
268 -0.000207824175866
269 -0.004140918676270
270 0.000469877468384
271 -0.000531836183992
272 -0.010120849296000
273 0.001704162528061
274 0.000077673721649
275 -0.000192165661041
276 0.000114491939392
277 -0.000683725423932
278 -0.000048574544409
279 -0.001892001139888
280 0.001530879669395
281 -0.022465190482205
282 0.000332157444639
283 0.011238848608784
284 0.35525131547094
285 0.040815269545212
286 0.063302185553638
287 -0.004815886321501
288 0.000188061246130
289 -0.001714936030878
290 0.011056251217766
291 -0.019141621641001
292 -0.011740638805292
293 -0.000384624540512
294 0.000150734194331
295 0.000233890346182
296 -0.002164309918561
297 -0.000431307157900
298 -0.001129209977425
299 -0.001232812563524
300 0.000275119112236
301 0.000957693451287
302 -0.002787276872895
303 -0.000669706705241
304 -0.002055309553331
305 -0.001816051533474
306 -0.000611176915637
307 -0.000172339014726
308 0.001067691077826
309 0.000414616697958
310 0.000093335559287
311 0.001368797729868
312 0.000405363179829
313 0.000137881491975
314 0.000362792775493
315 -0.17747050615101
316 0.038184086424599
317 0.057032790332391
318 0.002301457105371
319 -0.003647183435955
320 -0.003495903200900
321 0.007237487609801
322 -0.004146862351710
323 -0.006020733985684
324 0.001408300798432
325 -0.000455095234573
326 -0.000953205563858
327 0.000543180727753
328 0.000787996064242
329 -0.001081918072268
330 0.000952642583227
331 0.003595144642050
332 -0.012981240954241
333 0.004085308406635
334 0.000581440564099
335 0.000621431116300
336 0.009962153068997
337 0.001422922636881
338 0.002081799950561
339 0.000182144318946
340 0.000048902936425
341 -0.000231047255371
342 0.000771153118364
343 -0.001842142729058
344 -0.000195126215748
345 0.001532908263301
346 -0.022472718575012
347 0.000333191024022
348 0.011232455524543
349 0.066949669670801
350 -0.35649595594719
351 -0.020556820669017
352 -0.001728081218219
353 0.004786649311364
354 -0.000498994532595
355 -0.012435830832633
356 -0.010207890932040
357 0.019165950719948
358 0.000145792190482
359 -0.000560861965584
360 0.000415069775102
361 0.000580154003314
362 0.001112912897372
363 -0.002092818046715
364 0.000797907612136
365 -0.001456822997930
366 0.000658915385794
367 0.000902067031376
368 0.002055239021469
369 -0.002637361203116
370 -0.000114863896386
371 0.001761041459090
372 0.000732168232867
373 0.000108704918587
374 -0.001416741890801
375 -0.000357124176837
376 0.000045401169701
377 -0.000945943157432
378 -0.000625182586957
379 0.000345170215847
380 0.000661257827333
381 0.003664174882124
382 -0.012879376024612
383 0.000677945763918
384 -0.004104027932200
385 -0.000347992106261
386 0.002208827370151
387 -0.010006853165363
388 -0.000832682976876
389 -0.000266262341300
390 0.000276486036388
391 -0.000010223695088
392 0.001812251330289
393 0.000084652819747
394 0.000836311280171
395 -0.17746519330796
396 0.038203986195039
397 0.057035152545565
398 -0.003631751428249
399 -0.002149782024491
400 0.003608071555358
401 -0.006137720290892
402 -0.007079850396837
403 0.004239655910893
404 -0.001022425590801
405 0.001439677105857
406 -0.000417251515056
407 -0.000775356611046
408 0.001089525861798
409 0.000412916158330
410 -0.001530360507289
411 0.022477104846831
412 -0.000332311928630
413 -0.011209050896013
414 0.36133586938133
415 -0.033008746776076
416 -0.010352394447158
417 -0.004905725482427
418 0.001298048818373
419 -0.000607968759538
420 0.008376564004475
421 0.012682838100947
422 0.019866778954102
423 0.000765321115062
424 -0.000287954751322
425 -0.000477366363740
426 -0.000447994630629
427 -0.002160366138344
428 0.000906915982200
429 0.001729983271666
430 -0.001030741535903
431 -0.000699241735763
432 -0.000603471429745
433 -0.002752050171276
434 0.001768756319089
435 -0.001634495402629
436 0.000422998013699
437 0.000797060142980
438 0.001308319422883
439 -0.000573018917928
440 -0.000823921872970
441 0.000884586274631
442 0.000005507530141
443 -0.000245446524145
444 0.000304341213555
445 0.17733762775023
446 -0.038164172077106
447 -0.056987609481216
448 0.001684851269270
449 0.003685302929485
450 0.003790122286998
451 0.006332241142188
452 0.006616894139875
453 0.004671890416731
454 -0.001556959507524
455 0.001056083983639
456 0.000500875523886
457 0.000452273837549
458 0.000253257675947
459 0.001163410870150
460 -0.000886750053815
461 -0.003628361601411
462 0.012954696615754
463 0.004155175376396
464 -0.000276483683537
465 -0.000231196633654
466 0.010184813254480
467 -0.001233076243236
468 -0.000563642205217
469 -0.000021130319230
470 -0.000040122950917
471 0.000061253270147
472 -0.001868712346400
473 0.000759278479413
474 0.000102620155363
 Sym=     28.1
 Ene=       0.0000
 Spin= Alpha
 Occup=    1.961821
1 0.004599337090643
2 0.013601897152238
3 0.12436404423468
4 -0.11614667904928
5 -0.062505018667921
6 0.012928265243552
7 -0.030228565372279
8 -0.000000442909190
9 0.000000036115463
10 0.000000410426530
11 -0.000033264494539
12 0.000003132087498
13 0.000025325963634
14 0.000025528184923
15 -0.000008841661440
16 -0.000009829078613
17 0.000016740803295
18 0.000005395599051
19 -0.000010546278100
20 -0.000001158082300
21 -0.000000140484213
22 0.000000172453328
23 0.000010761810147
24 0.000008846372771
25 0.000006753440034
26 -0.002036459995165
27 0.012837908802952
28 -0.010801448807787
29 0.14451027174873
30 -0.15816461645548
31 0.14931125761866
32 -0.000099468911454
33 0.000625410083121
34 -0.000525941171667
35 0.007076261326541
36 -0.007743356924153
37 0.007308815229421
38 -0.000054912488017
39 0.000347181536236
40 -0.000292269048219
41 0.003917022256972
42 -0.004286561569298
43 0.004046588358248
44 0.000081992147800
45 -0.000510227347414
46 0.000428235199614
47 -0.005846510915032
48 0.006398084490417
49 -0.006039875825357
50 -0.000006672610740
51 0.000003749641258
52 -0.000002695582947
53 0.000040924039898
54 0.000032532846808
55 0.000038581858944
56 -0.000031971793177
57 -0.000037563518454
58 -0.000034965354920
59 0.000006739230359
60 -0.000119279398025
61 0.000067046098623
62 -0.000045387161820
63 0.000723693483617
64 0.000571927510567
65 0.000678637777582
66 -0.000563663378237
67 -0.000661879291055
68 -0.000617744510100
69 0.000118828610695
70 -0.000757467520230
71 -0.000763172535849
72 -0.000765636959417
73 -0.000138746441715
74 -0.000105044042264
75 0.000132493044438
76 0.000008515626607
77 0.000110839196533
78 -0.000009240271998
79 0.000663126819398
80 0.000667455875450
81 0.000677477420735
82 0.000000972213812
83 -0.000007775015331
84 0.000008389812842
85 -0.001022141288944
86 0.012766229524686
87 0.000511667446778
88 -0.046517503564455
89 0.092284608007436
90 0.29520533656426
91 -0.020396895772761
92 -0.003325958693486
93 -0.003499872322613
94 -0.000722489699914
95 -0.007875861594898
96 -0.022006914059861
97 -0.017161565545699
98 -0.000012588949884
99 0.001168719176714
100 -0.001156130226831
101 0.001021750564969
102 0.001025496252142
103 0.001195872973206
104 0.001040038665069
105 -0.000996469013593
106 -0.000043569651476
107 0.000754309228631
108 0.001580249232675
109 0.002209730712626
110 -0.000010563364001
111 0.000434822793064
112 -0.000515638715325
113 0.000267986571698
114 0.000536682898795
115 0.000095367389843
116 -0.000253814331711
117 -0.001120058892869
118 0.000596434541735
119 0.000677049673243
120 0.028792310218159
121 0.002401208941731
122 -0.004200600315745
123 0.001470292569631
124 0.002875863947031
125 -0.000412032629252
126 0.006762150348786
127 0.006620105378587
128 -0.001502505503612
129 0.001166176344595
130 -0.001088863276129
131 -0.000077313068466
132 0.001234271591777
133 -0.000305222714319
134 -0.000071001684939
135 0.22082119531142
136 -0.031942527462630
137 -0.075941316540042
138 -0.004058853361522
139 -0.002037698323144
140 -0.003533253959206
141 -0.010513065657568
142 -0.003566451814399
143 -0.008828765803831
144 0.000914217505463
145 -0.000817166639932
146 -0.000097050865531
147 0.000877822538836
148 0.001654021922460
149 0.001084891074613
150 -0.001021940445073
151 0.012737034205479
152 0.000511325550215
153 -0.046539723469076
154 0.28425399137016
155 0.11854317045743
156 0.033327000723168
157 -0.003190133644805
158 -0.003655984165601
159 0.000498802000859
160 -0.021692352493379
161 -0.010463821922292
162 0.016129101127504
163 0.001047809209602
164 0.000229390679393
165 -0.001277199888995
166 0.001198627802767
167 -0.000972341197038
168 -0.001039536090332
169 -0.000991720665514
170 0.001250025934304
171 -0.000258305268789
172 0.000643245740532
173 -0.002061399833392
174 -0.001705606891064
175 0.000414179288012
176 0.000120935091360
177 0.000405534298945
178 0.000621693084191
179 0.000265476452315
180 -0.000385391548922
181 -0.001177372909911
182 -0.000427727903403
183 -0.000158689806868
184 -0.000627158576622
185 0.028958707146615
186 0.002379358597579
187 -0.004258720530039
188 0.002705080565852
189 0.001720830327517
190 0.000555856490535
191 0.005891811576773
192 0.007302834353387
193 0.001934801646242
194 -0.001271484018559
195 0.001326827174948
196 -0.000055343156390
197 0.000954244355777
198 0.000031182351966
199 0.000395748683268
200 0.22064188412372
201 -0.031897072262203
202 -0.075882825337610
203 -0.001751090754795
204 -0.004348789773122
205 0.003329085040328
206 -0.002825899785832
207 -0.011096717342127
208 0.008362026853986
209 -0.000894330550546
210 0.001143786172634
211 -0.000249455622088
212 0.000759581308888
213 -0.000925375053804
214 -0.001675200072217
215 -0.001023837181097
216 0.012763928065730
217 0.000511286315540
218 -0.046551023265997
219 -0.29510142999008
220 0.009309800977286
221 0.094083293946844
222 0.003431174166514
223 0.000760725774960
224 -0.003379277196875
225 0.021080217671990
226 0.017863017454546
227 -0.008761155269030
228 0.001045516108064
229 -0.001123995628426
230 0.000078479520362
231 0.001274062995190
232 -0.001030774541645
233 -0.001030230979994
234 -0.001196072797832
235 0.000029276454624
236 0.001166796343208
237 0.002104620177778
238 -0.000741351623343
239 -0.001581074071899
240 -0.000356672463177
241 0.000614650571995
242 0.000009485089291
243 0.001061453681779
244 -0.000710768204348
245 0.000233156042371
246 -0.000582927357760
247 -0.000113872072486
248 -0.000245881625028
249 0.000632674415603
250 0.22077436040825
251 -0.031940627526755
252 -0.075912964268358
253 0.001825303847132
254 0.003453501949014
255 -0.004221957761514
256 0.003032753565586
257 0.008541382856203
258 -0.010904534037672
259 -0.000920184920680
260 -0.000126977120742
261 0.001047162041422
262 0.000989871646977
263 -0.000818943775775
264 -0.001652365469340
265 0.029066640059234
266 0.002360620421393
267 -0.004293228858807
268 -0.002876741409841
269 0.000327728185338
270 0.001487537917141
271 -0.006623663068215
272 0.001444790022505
273 0.006775857009532
274 -0.001098229281539
275 -0.000067850109204
276 0.001166079390743
277 -0.000177294137818
278 -0.001218716864057
279 0.000303167732956
280 -0.001022284351808
281 0.012754274413805
282 0.000511742276973
283 -0.046534628805034
284 0.040606275397036
285 -0.28947936769235
286 -0.10302457723094
287 0.000317192635284
288 0.003371380961411
289 0.003517178761052
290 0.015513680606164
291 0.022337823484492
292 0.010066410771932
293 -0.001363055269065
294 0.001165450582359
295 0.000197604686706
296 0.000945133525279
297 0.000908162718249
298 0.001199119889606
299 -0.000408941527931
300 -0.000893061306213
301 0.001302002834144
302 0.002114712925266
303 0.001520213070155
304 0.000874198214718
305 0.000342273091924
306 -0.000454435476839
307 -0.000062092838865
308 -0.000395637220258
309 0.001251550193349
310 0.000407853844673
311 -0.000063570319989
312 -0.000641861022789
313 -0.000324547559502
314 -0.000514119169174
315 0.22078913807194
316 -0.031928633072362
317 -0.075917316361513
318 0.003131137188603
319 0.001996901629919
320 0.004394494950399
321 0.007868263208191
322 0.003453654454286
323 0.011287625192875
324 -0.000381860909248
325 -0.000807634936411
326 0.001189495845659
327 0.000975646904815
328 0.001549563153759
329 0.000929547446761
330 0.028829907053812
331 0.002398625132356
332 -0.004220717818387
333 0.000649658414269
334 -0.002783767876424
335 -0.001558195481812
336 0.002292560444951
337 -0.006230119715906
338 -0.006911222706188
339 -0.000022169852232
340 -0.001184916804073
341 0.001207086656306
342 -0.000083521092554
343 -0.000465998683573
344 0.001091347833150
345 -0.001023495667693
346 0.012749320876487
347 0.000511195073179
348 -0.046543625471935
349 -0.11445405872120
350 -0.026783750881138
351 0.28665584927428
352 0.003646381000786
353 -0.000459263826090
354 -0.003201856079800
355 0.011048689184397
356 -0.016491464510275
357 -0.021110009933566
358 0.000296708743375
359 -0.001289638345169
360 0.000992929601794
361 -0.000993971008318
362 -0.001196088367454
363 0.001036922939571
364 0.001379834804791
365 -0.000250072400893
366 -0.001129762403898
367 -0.001628713050084
368 -0.000696435245629
369 0.002009637352408
370 -0.000123197137144
371 -0.000471324437064
372 0.000377025915849
373 0.000416026940052
374 0.000128498798510
375 0.000662835821185
376 -0.000250740636080
377 0.000503849289929
378 -0.001168669167455
379 -0.000555306020367
380 0.029081377011547
381 0.002360001644190
382 -0.004298778888991
383 -0.001673527007499
384 -0.000521722216816
385 0.002742037429780
386 -0.007159175386652
387 -0.002032156720319
388 0.006036291649874
389 0.001277872170517
390 -0.000027627053949
391 -0.001250245116567
392 0.000428746537909
393 -0.000993002788869
394 -0.000141664537719
395 0.22070520050944
396 -0.031927871395050
397 -0.075897937932608
398 0.004493559616404
399 -0.003184354861494
400 -0.001653416654197
401 0.011467822615020
402 -0.007924702107989
403 -0.002579263117770
404 0.001270968371698
405 -0.000322422755663
406 -0.000948545616035
407 -0.001614795539131
408 -0.000755570205550
409 0.000872096106850
410 -0.001022893811720
411 0.012734284221664
412 0.000511147421487
413 -0.046556137402050
414 -0.006945680023378
415 -0.10669720883654
416 -0.29072575086986
417 -0.000899963033617
418 0.003483268502495
419 0.003297811155025
420 -0.018108406264994
421 0.008770150438721
422 0.020878092271672
423 -0.001050723826538
424 0.000059089152606
425 0.000991634673931
426 -0.001139087921084
427 -0.001257583793082
428 0.001024736151345
429 0.000138967614550
430 0.001070933268323
431 -0.001209900882873
432 -0.001719661157409
433 -0.002077539096278
434 0.000541594762610
435 -0.000620830140544
436 -0.000045529520886
437 -0.000351069559153
438 0.000184229428571
439 0.000244758354729
440 0.001011770484026
441 0.000648701609471
442 -0.000183674092518
443 -0.000540761244568
444 0.000743693301223
445 0.22077502863644
446 -0.031919279593271
447 -0.075920984815408
448 -0.003641718488517
449 0.004120315110320
450 0.001687118358663
451 -0.009041446879088
452 0.010593986206237
453 0.002676035290900
454 0.000001313074134
455 0.000956801394320
456 -0.000958114468454
457 -0.001746395298190
458 -0.000966190840810
459 0.000694554504102
460 0.028922017750840
461 0.002387731992239
462 -0.004239090123012
463 -0.000275924869161
464 -0.001615705503842
465 -0.002810289488686
466 -0.001158797982530
467 -0.007098385495838
468 -0.006326591952016
469 -0.000088389248746
470 0.001271554873774
471 -0.001183165625028
472 0.000245070232557
473 0.000098149239889
474 0.001111009106953
 Sym=     29.1
 Ene=       0.0000
 Spin= Alpha
 Occup=    1.960704
1 0.000000333147710
2 0.000000963040898
3 0.000007251329321
4 0.000013473938055
5 -0.000005191088998
6 0.000001146329328
7 -0.000009161503052
8 -0.000211957584335
9 -0.001193873525933
10 -0.000883924810439
11 -0.011930912174454
12 -0.067266084256291
13 -0.049792592155209
14 -0.012498572813800
15 -0.070312326896283
16 -0.052070338243053
17 0.015361284697711
18 0.086589598250377
19 0.064099216398402
20 -0.000187628395194
21 -0.001067581272839
22 -0.000788998412108
23 0.005694962241199
24 0.032017826023271
25 0.023707455158756
26 -0.006271505732109
27 0.011370585767394
28 -0.005099080035285
29 0.17325704164248
30 -0.054369934433577
31 -0.22625614322948
32 -0.000716723542948
33 0.000501224914358
34 0.000215498628590
35 0.005408812367434
36 -0.001748616613485
37 -0.007112345449756
38 -0.000158036400953
39 0.000258430290418
40 -0.000100393889465
41 0.003866900661148
42 -0.001215872083184
43 -0.005052018033959
44 0.001795291555471
45 -0.001077234752531
46 -0.000718056802940
47 -0.010263626080693
48 0.003365700060760
49 0.013536811042552
50 0.000128356540606
51 0.000332834348165
52 0.000237318808986
53 -0.000014277817788
54 -0.000240852843695
55 -0.000208148977587
56 -0.000157930552303
57 -0.000205691292951
58 -0.000110247615953
59 -0.000008254222454
60 0.001437006600805
61 0.003572900651606
62 0.002354180051561
63 0.000960816533734
64 -0.002928162563853
65 -0.002906040834126
66 -0.002888763199843
67 -0.001865386676454
68 -0.000252423141813
69 -0.000214116246159
70 0.000028957748400
71 -0.000020726853165
72 -0.000005877325674
73 0.000123833203346
74 -0.000154798492730
75 -0.000104709711877
76 0.000021626472499
77 0.000147466795274
78 -0.000048181988071
79 -0.000012391392433
80 -0.000038476371364
81 0.000048800599961
82 0.000035627962798
83 0.000009836504342
84 -0.000025656856135
85 0.000156723350617
86 0.004860655325221
87 -0.000297120926767
88 0.028789058813815
89 0.22655688133576
90 -0.17859854699763
91 0.22759078199615
92 -0.006592746822825
93 0.001559015184661
94 -0.003936336024871
95 -0.022133323770908
96 -0.001528069792602
97 0.012411959709413
98 -0.001681692492091
99 -0.000136517414338
100 0.001818209906429
101 0.002639095314364
102 0.000780752348409
103 0.001021003766196
104 -0.003405455634510
105 0.000406018781747
106 0.002999436852763
107 0.003236532561804
108 0.002008316937142
109 0.001317527989641
110 0.000478434903376
111 -0.000485039292743
112 -0.000837106996183
113 0.000127415420582
114 -0.000512838102365
115 0.001130059540603
116 -0.000769303200636
117 0.001163586600564
118 -0.000006962651860
119 0.000263249517441
120 -0.24093338666742
121 0.043074601483271
122 0.076858205458938
123 -0.005544434713797
124 0.001158744167368
125 0.003201746185753
126 -0.011189331789839
127 0.002022924915758
128 0.006404177192874
129 -0.001989850883631
130 0.000799450209626
131 0.001190400674005
132 0.000659354130507
133 0.001363864008406
134 -0.000600908926662
135 0.11711808322516
136 -0.028788365849431
137 -0.042718352470246
138 -0.000435098243920
139 -0.004753203632654
140 0.000809982037623
141 0.001097502909744
142 -0.007642504623368
143 0.005952276235915
144 -0.000435275108948
145 0.001559003384873
146 -0.001123728275925
147 0.001019628397758
148 -0.000533479892227
149 0.000320019716035
150 0.000025135749100
151 -0.003259938353170
152 -0.000152436723996
153 -0.006132641513295
154 -0.032868117374427
155 0.20028875197546
156 -0.16051828827551
157 -0.000252027260594
158 -0.006896518366799
159 0.003609248742759
160 -0.006463982166987
161 -0.019833485536404
162 -0.004854283486738
163 0.000049840124337
164 -0.000715540426698
165 0.000665700302361
166 0.002433978545094
167 -0.001136617254341
168 -0.001114141476490
169 -0.000265057265189
170 -0.001326827879573
171 0.001591885144762
172 0.002511277370387
173 -0.000791646322311
174 -0.002268083284809
175 -0.000172637872007
176 0.000358950768952
177 0.000835888967236
178 -0.000288055442553
179 0.000159644760707
180 -0.000306896853322
181 0.000519673452932
182 -0.000641227752679
183 -0.000814565878107
184 -0.000202863995259
185 -0.16156972364477
186 0.032527058416035
187 0.061221414904088
188 0.002291941470380
189 -0.003314156592393
190 -0.002396414927737
191 0.004024828335466
192 -0.006053762752824
193 -0.003466481169126
194 -0.000038899852478
195 -0.000747374593427
196 0.000786274445905
197 0.001209643718350
198 0.000422979419650
199 -0.000954543557095
200 0.16566035542755
201 -0.027276766877599
202 -0.061561470060396
203 -0.004190940394165
204 -0.002486838904958
205 0.000356250836491
206 -0.007390318915656
207 -0.004167595889695
208 -0.000411259668349
209 0.000747753806627
210 0.000367996840587
211 -0.001115750647213
212 0.001312243544528
213 -0.000638373030521
214 -0.000294267160851
215 -0.000050644538899
216 -0.005131080112418
217 0.000009033206758
218 -0.018973186138670
219 -0.065566489133960
220 -0.036133622027315
221 0.065305987867759
222 0.001312975696552
223 0.001412917499278
224 -0.002759091901237
225 0.006389414783680
226 0.002529599661269
227 -0.006307581022484
228 0.000314272123965
229 -0.000158665753814
230 -0.000155606370151
231 0.000629710764974
232 -0.000684169518618
233 -0.000546212262522
234 -0.000154960873019
235 0.000060559637576
236 0.000094401235443
237 0.000208456781843
238 -0.000367940931463
239 -0.000919808775948
240 -0.000055058793228
241 0.000323761618426
242 0.000101121998501
243 0.000049507877117
244 -0.000277049336684
245 0.000031085578688
246 0.000024361245533
247 -0.000157322455700
248 -0.000166754976290
249 0.000105857102622
250 0.087613006727599
251 -0.009918728820834
252 -0.032957797527566
253 0.001481525842261
254 0.000890205626705
255 -0.001629127290582
256 0.002905859816296
257 0.002800531853122
258 -0.003650155258504
259 -0.000003220328763
260 -0.000373358625666
261 0.000376578954430
262 0.000520185699027
263 -0.000558469101782
264 -0.000528364932944
265 -0.025396349513835
266 0.007696752012796
267 0.016489115794944
268 -0.001059560997190
269 -0.000584522371659
270 -0.000440633975218
271 -0.001912705027942
272 0.000014355454338
273 -0.000307122304525
274 -0.000239926036803
275 0.000127521667340
276 0.000112404369463
277 -0.000041935539603
278 -0.000613679525778
279 -0.000218068310194
280 -0.000149618932764
281 -0.002505074206478
282 0.000337155322018
283 -0.021750624095215
284 0.26907495848515
285 -0.16640244636574
286 0.31281433544419
287 -0.004781530642486
288 0.001139239547890
289 -0.009569631057341
290 0.015175742035264
291 -0.003839066879668
292 -0.028470747774616
293 -0.001712139286676
294 0.000093523370904
295 0.001618615915772
296 -0.001334796147697
297 -0.001426867602707
298 -0.003718339206464
299 -0.003012129014177
300 -0.000182747436882
301 0.003194876451058
302 -0.001376000316765
303 -0.003322194191891
304 -0.004430770586890
305 -0.001106276994237
306 -0.000507257197124
307 0.000766856506618
308 0.000251834079362
309 0.001202797780505
310 -0.001256392921790
311 0.001232392257273
312 -0.000522240835598
313 0.000227546955118
314 0.000390766643491
315 -0.18825867786928
316 0.039228026300440
317 0.069261414813965
318 0.000802442876953
319 -0.006322670830230
320 -0.001698583118472
321 0.005712241033841
322 -0.010408204431495
323 -0.000928404440292
324 0.001523400019476
325 -0.001750426825166
326 0.000227026805690
327 -0.000416107779601
328 0.000448545603433
329 -0.001650764508053
330 0.29352583596650
331 -0.054381917346798
332 -0.098705977174708
333 0.004385397139217
334 0.002469258803033
335 -0.006278832143699
336 0.008083810842914
337 0.004403323136140
338 -0.012370899511030
339 -0.001290806739333
340 -0.000629625571023
341 0.001920432310357
342 0.000825609355508
343 -0.001893332870576
344 -0.001309662707430
345 0.000122482896056
346 0.005765161993416
347 -0.000184806250342
348 0.027835908673554
349 -0.099450870803716
350 0.10898058966000
351 -0.15458531093796
352 0.002491401267648
353 -0.001363358828341
354 0.001935648671504
355 0.009022771454065
356 0.009670367769746
357 0.003416765713973
358 -0.000679957800815
359 0.001155423996925
360 -0.000475466196111
361 -0.000410539699926
362 -0.001282212768079
363 0.000129263848393
364 -0.001670528224100
365 0.001631046433812
366 0.000039481790288
367 -0.001126211659417
368 -0.001978717513262
369 0.000418946038292
370 -0.000287954277154
371 -0.000237116436938
372 -0.000349638339306
373 0.000444603519761
374 0.000505452215094
375 -0.000303459190387
376 -0.000058272316884
377 -0.000187327132148
378 0.000772548246924
379 -0.000142967737747
380 -0.13203467564657
381 0.021868105919481
382 0.037505628126334
383 0.002931145161436
384 0.001909912572208
385 0.000351253183759
386 0.006214333657401
387 0.004480620140726
388 0.000695128140894
389 -0.001121247457480
390 0.000523669237657
391 0.000597578219823
392 -0.000861170221040
393 -0.000191193172489
394 -0.000444628283131
395 0.022967150592448
396 -0.012005953630482
397 -0.007814037552662
398 -0.000506339179727
399 0.000912813038022
400 -0.002087857782193
401 -0.002742739245526
402 0.004896330342850
403 -0.003201758101860
404 -0.000478761397854
405 -0.000384434247928
406 0.000863195645783
407 0.000614135240697
408 -0.000436362717200
409 -0.000063049385359
410 -0.000103911683111
411 0.000274976438220
412 0.000287535804770
413 -0.009793758522842
414 -0.26073440656586
415 0.28132542275402
416 -0.13563167794145
417 0.005460514064817
418 -0.009209142565420
419 0.000832307588213
420 -0.009370200258332
421 -0.028762407131150
422 -0.007124193578364
423 -0.001779487203480
424 0.001621083628882
425 0.000158403574597
426 0.001468856106212
427 0.001537659180590
428 -0.003348963115096
429 -0.003254696640647
430 0.003113638482898
431 0.000141058157749
432 0.003061097597941
433 0.001301981611251
434 -0.003695050799336
435 0.001079619481851
436 0.000474528626247
437 -0.000434479662025
438 -0.001332683672406
439 -0.000793917832373
440 0.001197549738077
441 -0.000115777858345
442 0.000157270873038
443 -0.000614634102600
444 -0.000326051221108
445 -0.20483077315500
446 0.038702039247480
447 0.075691320484738
448 0.000348294103391
449 -0.002322987537151
450 -0.006179103404831
451 -0.002685947928309
452 -0.002975859129216
453 -0.010716261180030
454 0.001438132325787
455 -0.000034035075679
456 -0.001404097250108
457 0.000124716494628
458 0.000999613620255
459 -0.001664947426305
460 0.26628885879432
461 -0.050763442792167
462 -0.093330243519733
463 -0.003759439597865
464 -0.005935852093246
465 0.002380940108229
466 -0.006357751636439
467 -0.011363141019666
468 0.004235234689427
469 -0.001311431313452
470 0.001811770425483
471 -0.000500339112030
472 0.001541415286091
473 -0.000696826513649
474 -0.001365342037553
 Sym=     30.1
 Ene=       0.0000
 Spin= Alpha
 Occup=    1.960703
1 -0.000000502542640
2 -0.000001498563782
3 -0.000014046800930
4 0.000016086115423
5 0.000008416617283
6 -0.000001736690043
7 0.000004250577446
8 0.001202249513921
9 0.000386826377751
10 -0.000810870101157
11 0.067720945004491
12 0.021787865117972
13 -0.045677586796579
14 0.070907884850183
15 0.022808896614720
16 -0.047798638254764
17 -0.087232752854180
18 -0.028063436661939
19 0.058829284694915
20 0.001074615514765
21 0.000345494264046
22 -0.000725452019987
23 -0.032267135155942
24 -0.010371267125072
25 0.021730369854559
26 0.029106065429601
27 -0.017641846417514
28 -0.011464219012087
29 -0.16669128652770
30 -0.22363821321237
31 -0.074699090329345
32 0.000784690324947
33 -0.000036753403899
34 -0.000747936921047
35 -0.005274573755490
36 -0.007017703225488
37 -0.002353900781524
38 0.000645551077736
39 -0.000375430308140
40 -0.000270120769596
41 -0.003723530341052
42 -0.004992889953233
43 -0.001669131479927
44 -0.001389373899469
45 -0.000346608830118
46 0.001735982729587
47 0.010067964693505
48 0.013363384038182
49 0.004485757233314
50 -0.000321840062115
51 -0.000069670714308
52 0.000256016843043
53 0.000255474425998
54 -0.000062968616417
55 -0.000131251504259
56 0.000176319328065
57 0.000156441688358
58 -0.000212231134399
59 -0.000002941076200
60 -0.003283355072760
61 -0.000701373022797
62 0.002618309336601
63 0.002866163563611
64 -0.001844467685740
65 -0.000456663548136
66 0.001538919518565
67 0.002785458339676
68 -0.003056167049522
69 -0.000038997910087
70 -0.000007394074389
71 -0.000043959246821
72 0.000013982784508
73 0.000091992713752
74 0.000031440623061
75 -0.000105103826078
76 -0.000154686272540
77 -0.000069091095478
78 0.000147129815327
79 0.000057385359302
80 -0.000044396779378
81 0.000019834338620
82 0.000010138051199
83 0.000050513409425
84 0.000017590403053
85 -0.000029031790548
86 0.003130478701740
87 0.000161112125014
88 0.005325739964569
89 -0.20349265535097
90 0.024602809565899
91 -0.17272012173565
92 0.006903690432444
93 0.000726791473869
94 0.003961056702057
95 0.019872041681334
96 0.008505290237468
97 -0.004330472798114
98 0.001204853858455
99 -0.000358038553709
100 -0.000846815304746
101 -0.002304717832729
102 -0.001034074468314
103 -0.001323036872748
104 0.001936193090973
105 -0.000082346421941
106 -0.001853846669031
107 -0.002333780288044
108 -0.002191754702233
109 -0.001047643499842
110 -0.000374398363988
111 0.000181690629576
112 0.000865729629723
113 -0.000104953641100
114 0.000321719135594
115 -0.000855054356968
116 0.000607261756625
117 -0.000565482694758
118 -0.000306443824350
119 -0.000262865661412
120 0.16812328616614
121 -0.033694052324641
122 -0.063309970221126
123 0.003741188262562
124 -0.001915355178576
125 -0.002444156455889
126 0.006821603902294
127 -0.003370111437825
128 -0.003566210266216
129 0.001045114659461
130 -0.000193231043640
131 -0.000851883615821
132 -0.001104774579222
133 -0.001003770133530
134 0.000339171489875
135 -0.16877774845418
136 0.028049858784246
137 0.062698907874166
138 0.002077162401564
139 0.004521314409842
140 0.000545616986576
141 0.003427561037506
142 0.007967816704115
143 -0.000212710357658
144 -0.000131531509171
145 -0.000957974135318
146 0.001089505644489
147 -0.001243683529610
148 -0.000303582093528
149 -0.000789744109308
150 -0.000156934660643
151 -0.004792960429335
152 0.000301085062536
153 -0.028628041028905
154 0.19304003754516
155 -0.22229288644359
156 0.23112758327192
157 -0.002045718568943
158 0.006748156463297
159 -0.003885692518620
160 -0.000770566075703
161 0.022323221091184
162 0.013277194703068
163 0.000527141678785
164 0.001206902530289
165 -0.001734044209075
166 -0.002890969389553
167 0.000964685973599
168 0.000935684812862
169 0.000100216105999
170 0.002754523769212
171 -0.002854739875211
172 -0.003773870088158
173 0.001132000448822
174 0.002299060937145
175 0.000520519841866
176 -0.000464745760711
177 -0.000891186384401
178 0.000502490930808
179 -0.000176800472042
180 0.000060969610894
181 -0.001200841580837
182 0.000800322339965
183 0.001134682390792
184 0.000177238048420
185 0.24565812700927
186 -0.044026042023158
187 -0.078631733384976
188 -0.001845385164547
189 0.005395363742533
190 0.003400144673485
191 -0.003390441666962
192 0.010900248633378
193 0.006777937510964
194 -0.000626769972054
195 0.001800231077609
196 -0.001173461105556
197 -0.001002047726596
198 -0.000752915265885
199 0.001416945294176
200 -0.12190865517090
201 0.029572151318192
202 0.044483330459520
203 0.004784407153375
204 0.000922015190968
205 0.000976878244952
206 0.007736656924913
207 -0.000457280005726
208 0.006188353976364
209 -0.001413729306164
210 0.000273050289049
211 0.001140679017115
212 -0.001249481643850
213 0.000254888566328
214 -0.000564491504920
215 0.000150832560736
216 0.002668021031236
217 -0.000337375074534
218 0.022310000747101
219 0.18325806491777
220 -0.26220756112620
221 0.30809578310070
222 -0.001326700757643
223 0.004949192951434
224 -0.009377967148690
225 0.005969848584341
226 -0.013799264245961
227 -0.028646695234786
228 -0.000113038808474
229 0.002021481700030
230 -0.001908442891556
231 0.001274768865588
232 -0.003454272045622
233 -0.001569186609494
234 0.000207582058298
235 0.003429291524794
236 -0.003636873583092
237 0.001292378808196
238 -0.003927770395429
239 -0.003395712827605
240 0.000520176617835
241 0.000916796674701
242 0.000713204578821
243 -0.001343759920343
244 0.000031048274110
245 0.000133396569212
246 0.000645869753672
247 -0.001261060085817
248 -0.001090260921277
249 0.000506983010992
250 0.18609671925171
251 -0.039014993492252
252 -0.068432177221716
253 0.006385037384537
254 -0.000166537491019
255 -0.001462680180567
256 0.010852642312954
257 -0.004749490075161
258 -0.000656171646311
259 0.001742473218916
260 -0.001433541430485
261 -0.000308931788431
262 0.000800187346549
263 -0.001573326618005
264 0.000281273742266
265 -0.29318229725570
266 0.054241829700007
267 0.098360513070975
268 -0.001821087337422
269 -0.004358992751827
270 -0.006492372051553
271 -0.003184565889304
272 -0.008022235154721
273 -0.012771350608073
274 0.000835859492177
275 0.001268206800924
276 -0.002104066293101
277 -0.000782971970702
278 -0.001038767280209
279 -0.001897675723850
280 0.000056646337523
281 0.005226041358308
282 -0.000018633753892
283 0.019629802198759
284 0.020230958789949
285 0.071172741730693
286 0.059445260002231
287 -0.001060656509300
288 -0.001378766088455
289 -0.002574000734799
290 -0.002134674113082
291 -0.006297031342139
292 -0.005790010793012
293 0.000333048688462
294 -0.000370131122501
295 0.000037082434039
296 -0.000489900494543
297 -0.000451098464148
298 -0.000662875503093
299 0.000109691766704
300 0.000153349699958
301 -0.000263041466662
302 -0.000145595699409
303 -0.000785039967461
304 -0.000319050465418
305 -0.000258904422082
306 0.000120914613338
307 0.000088902819701
308 0.000235266593118
309 -0.000171228003421
310 -0.000172593594521
311 0.000112090139353
312 0.000009004026483
313 0.000053317945575
314 0.000069500680771
315 -0.082228035714000
316 0.008761425374921
317 0.030960960084359
318 -0.000712159525675
319 -0.001320942242066
320 -0.001658013374259
321 -0.002549211552528
322 -0.002739740825559
323 -0.003819775659358
324 0.000438562407642
325 0.000007794470906
326 -0.000446356878548
327 -0.000422434994787
328 -0.000468312142151
329 -0.000560736674794
330 0.016848498564533
331 -0.006105927135176
332 -0.013599557245764
333 0.000372952854503
334 0.001050992365416
335 -0.000204377277597
336 -0.000411239529741
337 0.001790403010845
338 0.000108178933688
339 -0.000084986344468
340 0.000298893509122
341 -0.000213907164654
342 0.000003195747840
343 -0.000105694162269
344 -0.000577890953015
345 0.000100793397879
346 -0.000434592446176
347 -0.000282698922918
348 0.009015681681673
349 -0.29754583403387
350 0.23492679939966
351 -0.13274527763356
352 0.009582200793375
353 -0.004568663072768
354 0.000924025289584
355 0.027701251860410
356 0.011965584706218
357 -0.005934362480176
358 -0.001145397072234
359 0.001408978577204
360 -0.000263581504970
361 -0.001716056505512
362 -0.003541353334831
363 0.001226161043207
364 -0.002308338002902
365 0.002605797916421
366 -0.000297459913520
367 -0.003560969962343
368 -0.003953583341281
369 0.000938677869191
370 -0.000682549966320
371 -0.000954712813830
372 -0.000427528714266
373 0.001124763674595
374 0.001104178470552
375 -0.000518614808711
376 -0.000209026800956
377 0.000176703179876
378 0.001092204769170
379 -0.000424339530544
380 -0.26270465579354
381 0.050183508776291
382 0.092333561648594
383 0.005399264954917
384 0.004158388115213
385 0.002690037132457
386 0.010405368180341
387 0.007111427685259
388 0.004797466510089
389 -0.001431300280760
390 0.001070823528246
391 0.000360476752514
392 -0.001753391720590
393 -0.001421194478942
394 -0.000841468970645
395 0.20429751244274
396 -0.038400995151944
397 -0.075514801655384
398 0.002552380033940
399 0.000051719425761
400 -0.006047511696663
401 0.003119920356212
402 0.003174895715474
403 -0.010427966486765
404 0.000150718268261
405 -0.001480752585933
406 0.001330034317672
407 0.000053642863623
408 -0.001783533328213
409 0.000732009627475
410 -0.000120118944782
411 -0.005799984087413
412 0.000176517905781
413 -0.027583513221668
414 -0.10559973273602
415 0.086147026797880
416 -0.15130360946857
417 0.001375763847294
418 -0.002154441519771
419 0.001880815374467
420 -0.008625223800103
421 -0.009164494737044
422 0.003008992107987
423 -0.001167459960847
424 0.000758552009151
425 0.000408907951696
426 0.000195325137964
427 0.000152923209471
428 -0.001149724949397
429 -0.001722806938077
430 0.001846853728594
431 -0.000124046790517
432 0.000703421918776
433 0.000530937260098
434 -0.001726452421399
435 0.000231092452366
436 0.000182727803548
437 -0.000317359461959
438 -0.000554471075285
439 -0.000306866705092
440 0.000740764441821
441 0.000244428015739
442 0.000061711631025
443 -0.000314982043675
444 -0.000061702965792
445 -0.017074493145643
446 0.010907081618903
447 0.005640348235716
448 -0.000902742470857
449 0.000558556101982
450 -0.001925196927332
451 -0.004958333505765
452 0.002475424112868
453 -0.002971185395860
454 0.000443571970642
455 0.000405807550697
456 -0.000849379521339
457 -0.000604537148579
458 -0.000023013257360
459 -0.000361132296408
460 0.12450918993382
461 -0.020436897264186
462 -0.034876496732408
463 -0.001529570902753
464 -0.002938286340313
465 0.000125859097123
466 -0.003718351200506
467 -0.006300682560002
468 0.000221223211001
469 -0.000588327053900
470 0.001205382922966
471 -0.000617055869066
472 0.000645776564394
473 -0.000382625382614
474 -0.000097265897659
 Sym=     31.1
 Ene=       0.0000
 Spin= Alpha
 Occup=    1.960059
1 0.000002925937004
2 0.000008721893898
3 0.000086752091296
4 -0.000142550612628
5 -0.000042165774052
6 0.000008150053498
7 -0.000008247136932
8 0.001185519377476
9 -0.001116577999802
10 0.001223686064581
11 0.065940016896354
12 -0.062120061144245
13 0.068069644995063
14 0.10927422886299
15 -0.10291006288098
16 0.11282027394165
17 -0.11740689804627
18 0.11060335120647
19 -0.12122167356995
20 0.002815388874994
21 -0.002654747959918
22 0.002908584862369
23 -0.015498768193111
24 0.014572716789854
25 -0.015990911830673
26 0.000010427866923
27 -0.000020868214860
28 0.000010440347937
29 -0.000312623002459
30 0.000183137640188
31 -0.000131115860054
32 -0.000001938619318
33 0.000000697106056
34 0.000001241513263
35 -0.000009580622226
36 0.000004027438424
37 -0.000004153961629
38 -0.000000477974171
39 -0.000000223684601
40 0.000000701658772
41 -0.000006863919581
42 0.000003813915185
43 -0.000002857388313
44 0.000009361155706
45 -0.000001123701955
46 -0.000008237453751
47 0.000041924618303
48 -0.000028616691886
49 0.000028056488847
50 -0.000391762701484
51 0.000428350883035
52 -0.000374905930985
53 0.000205597842048
54 -0.000314092819115
55 0.000230540669808
56 0.000320006976892
57 -0.000260600196498
58 0.000272448418302
59 -0.000027949224222
60 -0.003907137605511
61 0.004274293591716
62 -0.003741658036332
63 0.002049877873713
64 -0.003162198790231
65 0.002266328122081
66 0.003192097296308
67 -0.002572367825890
68 0.002753632908597
69 0.000114365365953
70 -0.000055730752760
71 -0.000029796662829
72 -0.000022260150340
73 0.000244362094995
74 0.000244166108379
75 -0.000254737468710
76 0.000239969571210
77 -0.000235606795338
78 -0.000260779609025
79 0.000055568275894
80 0.000042329486337
81 -0.000003226858123
82 0.000027919595501
83 -0.000011483523480
84 0.000013920024551
85 0.000436056356825
86 0.017146626011146
87 -0.000341976296592
88 0.034214750038922
89 -0.20994035486410
90 -0.24967963115637
91 0.10938284004979
92 0.007855660425349
93 0.004222809120172
94 0.000302671189162
95 0.023994239915420
96 0.009586641283855
97 0.021241500978331
98 0.000878330377352
99 -0.001593371786647
100 0.000715041409295
101 -0.002392150712697
102 -0.001550722695524
103 -0.000681716315645
104 0.001070283352066
105 -0.001683597556463
106 0.000613314204397
107 -0.001796233091529
108 -0.002368432715824
109 -0.001477117117615
110 -0.000580501104780
111 -0.000518062264358
112 0.000036038880260
113 -0.000134566009717
114 -0.000386431394734
115 0.000151774655578
116 0.000913389968498
117 0.001081484858544
118 -0.000200125887234
119 -0.000668179901281
120 0.10130711172293
121 -0.020909005164159
122 -0.027911438471284
123 0.001596368868152
124 -0.004013382438802
125 0.001318885205613
126 0.001625260753462
127 -0.008977060365189
128 0.003295334677843
129 0.000162490596100
130 0.000564745165925
131 -0.000727235762025
132 -0.001798965145822
133 0.000679385260164
134 0.000036804959745
135 -0.22718773515534
136 0.027042280153918
137 0.072051905557482
138 0.003053120811119
139 0.002535075871191
140 0.004870736929798
141 0.008703979436786
142 0.007606616022893
143 0.011263815311098
144 -0.000089867353491
145 0.000156712420634
146 -0.000066845067143
147 -0.001216296699503
148 -0.001912385800574
149 -0.001731511015086
150 -0.000440056709574
151 -0.017182403649484
152 0.000340909514988
153 -0.034334660923622
154 0.22566769107767
155 0.22762633903381
156 0.12403466927434
157 -0.003472786140649
158 -0.008202956283539
159 -0.000080373548785
160 -0.007964118107665
161 -0.025496254301549
162 0.020132190364190
163 0.001207482584413
164 -0.000371478263454
165 -0.000836004320959
166 0.002672034599932
167 -0.000373286781090
168 -0.001507247783685
169 0.001421763062550
170 -0.000595928876046
171 -0.000825834186504
172 0.002163131681916
173 -0.001103680876005
174 -0.002415621377975
175 0.000493212024162
176 0.000646112961183
177 -0.000112214507595
178 0.000370653319719
179 0.000165847023263
180 -0.000000699283159
181 -0.001032366687727
182 -0.001032698524672
183 0.000151250843385
184 -0.000596885641009
185 -0.10031788457783
186 0.020679947716246
187 0.027562438840239
188 0.004094225067874
189 -0.001236873013759
190 0.001405145305008
191 0.008979471052994
192 -0.000859552758494
193 0.003538816893297
194 -0.000853938849590
195 0.000091036265998
196 0.000762902583591
197 0.001699581367813
198 -0.000027422109834
199 0.000707249340501
200 0.22700920456866
201 -0.026967664709937
202 -0.071972669208461
203 -0.002375989009169
204 -0.003446940141472
205 0.004675718568546
206 -0.007085687502616
207 -0.009782854991181
208 0.010709098171203
209 -0.000273165922374
210 0.000411508294024
211 -0.000138342371650
212 0.001283942941226
213 -0.001507954906206
214 -0.002012491621862
215 0.000435722222796
216 0.017145665306470
217 -0.000342120947208
218 0.034194422610004
219 0.25315388416025
220 -0.10569859142072
221 -0.20799521606971
222 -0.004139348104576
223 -0.000182892212425
224 0.007911943988584
225 -0.008311304966032
226 -0.020691046945567
227 0.024968878633501
228 -0.001497507732091
229 0.000771052922409
230 0.000726454809682
231 -0.000699175457876
232 0.002367667589017
233 0.001678774425448
234 -0.001527829036295
235 0.000659182551757
236 0.000868646484538
237 -0.001508921376581
238 0.001766431370640
239 0.002487104108548
240 0.000487095012904
241 -0.000074655765606
242 -0.000572192314698
243 -0.001091774164476
244 0.000325849547629
245 -0.000086968805539
246 0.000438267628264
247 -0.000225688327545
248 0.000854645352660
249 -0.000658884950740
250 -0.22728218842592
251 0.027058583380964
252 0.072071094339521
253 -0.002266415324502
254 -0.004862577963278
255 0.003276140738613
256 -0.006972458181271
257 -0.011262938792152
258 0.009234357527968
259 0.000320445319072
260 -0.000073156320902
261 -0.000247288998170
262 -0.001647548626407
263 0.001185729413898
264 0.001983903294594
265 0.10144559595482
266 -0.020915049740061
267 -0.027945811064568
268 0.004089759953858
269 -0.001054154188813
270 0.001610868889846
271 0.009149188713589
272 -0.002782656362488
273 0.001677660573086
274 0.000583886745081
275 -0.000762724041974
276 0.000178837296893
277 0.000181119822840
278 0.001822210486385
279 -0.000547940608806
280 -0.000441235475529
281 -0.017186803605277
282 0.000340732032393
283 -0.034320541096629
284 0.13505246335733
285 -0.23529491793719
286 -0.21091824476125
287 -0.000451226627414
288 0.003869109442904
289 0.008013091900565
290 0.018956538107367
291 0.009409775059441
292 0.025891352310478
293 -0.000948248566219
294 0.001437785243363
295 -0.000489536677144
296 0.000313699737382
297 0.001445309916095
298 0.002601350449253
299 -0.001013706595482
300 0.001621031085876
301 -0.000607324490394
302 0.001108111310179
303 0.002329583143862
304 0.002113806224477
305 -0.000226201642913
306 -0.000512028759647
307 -0.000579574777190
308 -0.000016197836454
309 0.001119335318198
310 0.000958804698026
311 0.000319679186559
312 -0.000432376650394
313 -0.000181223538121
314 -0.000499289187202
315 0.22714343605700
316 -0.027008062883335
317 -0.072025730516490
318 0.004505730726470
319 0.002591232027315
320 0.003520052954508
321 0.010222261500795
322 0.007661732963216
323 0.009862265609024
324 -0.000305244249843
325 -0.000134826065978
326 0.000440070315820
327 0.001547128858498
328 0.001893039643069
329 0.001402130552453
330 -0.10042761091501
331 0.020711112644698
332 0.027605359301167
333 0.001379450531909
334 -0.004015821867278
335 0.001497493812285
336 0.003561779552547
337 -0.008890814207155
338 0.001451781915237
339 0.000814351382232
340 -0.000707150084586
341 -0.000107201297647
342 -0.000064287889510
343 -0.000681068929392
344 0.001737120797163
345 -0.000440136728685
346 -0.017181196303410
347 0.000340997445646
348 -0.034310238959877
349 -0.21968709349275
350 -0.12511124966712
351 0.23278065238293
352 0.008166589284624
353 0.000326601101845
354 -0.003552109512330
355 0.026389728796794
356 -0.019186251360766
357 -0.007373754035972
358 -0.000283101029648
359 -0.000937972616490
360 0.001221073646138
361 -0.001584622843222
362 -0.002610451922404
363 0.000361780192834
364 -0.000424675571539
365 -0.000948488767408
366 0.001373164338947
367 -0.002477044097846
368 -0.002096878863194
369 0.001134649494025
370 -0.000614735234999
371 0.000119545918023
372 0.000490114229421
373 0.000952571041550
374 -0.000280191333989
375 0.000433461984518
376 -0.000127817177377
377 0.000119803654509
378 -0.001091019224754
379 -0.000567341429391
380 -0.10047782406098
381 0.020712177267833
382 0.027621612123648
383 0.001339830986183
384 -0.001166719461688
385 0.004137909371851
386 0.001108631830908
387 -0.003106162356571
388 0.009113164525861
389 0.000008722077588
390 0.000814405591889
391 -0.000823127669477
392 0.000591894951771
393 -0.001734016696286
394 -0.000141506491921
395 0.22708214950331
396 -0.026985380492175
397 -0.071998764688077
398 0.003651878908389
399 -0.004599601918627
400 -0.002215376337645
401 0.010235908922754
402 -0.010509198681992
403 -0.006733947876208
404 0.000560615408605
405 -0.000200237362198
406 -0.000360378046407
407 -0.002016156420415
408 -0.001280225278882
409 0.001456657218408
410 0.000435830075055
411 0.017153023976580
412 -0.000341975673605
413 0.034209543827537
414 0.097293612026606
415 0.22311520618915
416 0.24329070120253
417 0.000539092805962
418 -0.008054879644760
419 -0.003812728211059
420 0.021816511287025
421 -0.024246917776012
422 -0.007490590802730
423 0.000639489826274
424 0.000696393306807
425 -0.001335883133080
426 0.001685361251481
427 0.000725634282183
428 -0.002448262341941
429 0.000469446640114
430 0.000952506041457
431 -0.001421952681571
432 0.002511259473593
433 0.001471478133615
434 -0.001828752523021
435 0.000150938732330
436 0.000623729511551
437 0.000485199039226
438 0.000052392463612
439 -0.000914812668467
440 -0.001001449819738
441 -0.000254898023168
442 0.000077991716026
443 0.000350486999141
444 -0.000750877257692
445 -0.22721738746204
446 0.027043712312624
447 0.072051388358465
448 0.004997384900526
449 -0.003125923806895
450 -0.002177595275866
451 0.011645785967519
452 -0.008955413538373
453 -0.006696620240581
454 -0.000218513888881
455 -0.000158302959195
456 0.000376816848076
457 0.002044063197331
458 0.001624941761164
459 -0.001096965901777
460 0.10136819237368
461 -0.020905666269443
462 -0.027916788844057
463 0.001163870253825
464 -0.001385131671159
465 0.004139723672329
466 0.002932997778838
467 -0.001154601750741
468 0.009180385958877
469 -0.000714529125674
470 -0.000000769802694
471 0.000715298928368
472 -0.000615639057958
473 -0.000053994723038
474 -0.001795211865219
 Sym=     32.1
 Ene=       0.0000
 Spin= Alpha
 Occup=    1.960013
1 -0.001557599852266
2 -0.004644472731341
3 -0.046355673446430
4 0.076875645086345
5 0.022539230237916
6 -0.004342521997362
7 0.004503211093105
8 0.000001339737477
9 -0.000002207513640
10 0.000002679449038
11 0.000074281697295
12 -0.000121398239633
13 0.000150309812130
14 0.000156059256506
15 -0.000210307370062
16 0.000231820950940
17 -0.000154905420958
18 0.000222945478135
19 -0.000252742379125
20 0.000004332785853
21 -0.000005459988168
22 0.000005467008739
23 -0.000020230664252
24 0.000035996752068
25 -0.000029222709940
26 -0.001602458261384
27 0.010119568763756
28 -0.008517110502372
29 0.11384345716006
30 -0.12454821002238
31 0.11753854391479
32 -0.000046715930889
33 0.000284985486584
34 -0.000238269555695
35 0.003213425782158
36 -0.003514962763775
37 0.003318641498628
38 -0.000035182736391
39 0.000216782921275
40 -0.000181600184884
41 0.002436816200216
42 -0.002665541107195
43 0.002516243198885
44 0.000242691919940
45 -0.001592172550193
46 0.001349480630253
47 -0.018051363277054
48 0.019761574500966
49 -0.018645043299193
50 -0.000017252672364
51 0.000010194380829
52 -0.000007229857020
53 0.000101973941294
54 0.000080306349655
55 0.000096144433602
56 -0.000078827052374
57 -0.000093983546769
58 -0.000086444562544
59 0.000016725159315
60 -0.000441599492464
61 0.000252581107477
62 -0.000175310892672
63 0.002655592125739
64 0.002103541915894
65 0.002499757496359
66 -0.002063124235352
67 -0.002442415031585
68 -0.002264553252433
69 0.000437929284283
70 0.000343966826676
71 0.000343358330598
72 0.000348661261709
73 0.000041541147903
74 0.000060988389073
75 -0.000077694138845
76 -0.000026535570324
77 -0.000032613127028
78 -0.000009151649084
79 -0.000297451908348
80 -0.000306767143893
81 -0.000305698247432
82 0.000047879429114
83 -0.000038069408886
84 0.000048504327201
85 0.001224713125748
86 0.009684799325953
87 0.000300666438413
88 0.031012783980674
89 0.27143430139590
90 -0.099131532327565
91 -0.15896172077513
92 -0.006177036776659
93 0.000603971781551
94 0.002943949411762
95 -0.005921052047054
96 0.011825475262343
97 -0.006387121851145
98 -0.001382992422940
99 0.000599550195077
100 0.000783442227863
101 0.002700639647489
102 0.001100417242808
103 -0.001009994506123
104 -0.003636860726543
105 0.003350136224013
106 0.000286724502531
107 0.003886865335677
108 0.003408844437235
109 -0.001669919315275
110 0.001103846930399
111 0.000252284325617
112 0.000521822246839
113 0.000126137590345
114 -0.000539510529683
115 -0.000173049709095
116 -0.001607103654221
117 0.000201035588640
118 -0.000527048300567
119 0.000391515998820
120 -0.26666023138025
121 0.057902465369436
122 0.090805964426175
123 -0.005673426508320
124 0.002236997362490
125 -0.001236867278669
126 -0.008490306365656
127 0.001276810605419
128 -0.005205259903874
129 -0.001672855908900
130 0.000586967795058
131 0.001085888113842
132 0.000749575688511
133 -0.000717798610398
134 -0.000082691434845
135 0.049130758338417
136 -0.018580299362868
137 -0.019050602394420
138 0.001562344802865
139 -0.002221963586256
140 -0.002649592840011
141 0.006899191010807
142 -0.002701392791622
143 -0.004882717404869
144 -0.001399337677010
145 0.000923796758396
146 0.000475540918615
147 -0.000182638993832
148 0.000400303217089
149 0.001191632056649
150 0.001222747593953
151 0.009629051346747
152 0.000301388851423
153 0.030924246566395
154 -0.12864403501335
155 0.25623323119675
156 0.16416084066993
157 0.001269060769228
158 -0.006019821297813
159 -0.003111620996380
160 0.012098302708346
161 -0.005096008215427
162 0.006669756186309
163 0.000084432496206
164 -0.000869304317747
165 0.000784871821541
166 0.002870041732697
167 0.001181162137306
168 -0.000982181808960
169 0.002546233081413
170 -0.002753664222007
171 0.000207431140595
172 0.004614693896209
173 0.002220484905457
174 -0.003222735695027
175 0.000171246664600
176 0.000967848914031
177 -0.000616086046946
178 -0.000619419135218
179 0.000266159398907
180 0.000581453803196
181 0.000389667625438
182 -0.001564664977141
183 0.000245112365380
184 -0.000321335758100
185 -0.26710526659257
186 0.057990711960101
187 0.090934320375338
188 0.002739747051616
189 -0.005484328161988
190 0.001140464907181
191 0.001944096717283
192 -0.008514839113597
193 0.004988563794446
194 0.000441248902210
195 -0.001572013079547
196 0.001130764177337
197 0.000965660444083
198 0.000023964237886
199 0.000649807076123
200 0.049985497281537
201 -0.018699371683044
202 -0.019318502963409
203 -0.002452469757805
204 0.001243285887550
205 0.002634724850036
206 -0.003519618143232
207 0.006412748277015
208 0.005032618668274
209 0.000994178625631
210 -0.001374682147516
211 0.000380503521885
212 0.000133141634388
213 -0.001130882677374
214 -0.000586395774650
215 0.001223528635542
216 0.009680847525981
217 0.000300466676826
218 0.031017039109320
219 0.093188669825585
220 0.17472590103031
221 0.26363289149905
222 -0.000508148507643
223 -0.003224306084628
224 -0.006042888142738
225 -0.012173716277681
226 0.005553339465900
227 -0.006051542014479
228 0.000649690043404
229 0.000604432159200
230 -0.001254122202604
231 -0.001134153165140
232 -0.002616975650902
233 -0.001317613255300
234 0.003432269744974
235 -0.000113024516171
236 -0.003319245228803
237 -0.001667979479499
238 -0.003713983563958
239 -0.003750512615558
240 -0.000308882086706
241 -0.000681406990886
242 0.001067342428202
243 -0.000089890913071
244 0.000534086174193
245 0.000078355447756
246 0.000504299718816
247 0.000380117236986
248 -0.001510345582593
249 0.000516071797757
250 0.049186580158078
251 -0.018600511827140
252 -0.019068482993341
253 0.002099948489033
254 0.002818542087140
255 0.001428698974860
256 0.002505535691794
257 0.005291358327790
258 0.006665670349461
259 0.000821974783228
260 0.000547323501934
261 -0.001369298285162
262 0.001214391202968
263 0.000131842009592
264 -0.000493752468949
265 -0.26656901137109
266 0.057883244488400
267 0.090777265777386
268 -0.002342436140158
269 0.000890698078473
270 -0.005693818586814
271 -0.001602828504520
272 0.004779016210331
273 -0.008678878362220
274 0.000583833324819
275 0.001121188297085
276 -0.001705021621904
277 -0.000138532041285
278 -0.000800818894940
279 0.000547836717625
280 0.001222739492110
281 0.009622121519680
282 0.000301604092015
283 0.030880747446039
284 0.17396251997911
285 0.11731739159953
286 -0.25530594296500
287 -0.003353834373556
288 -0.000998380799078
289 0.005944435671187
290 0.006551578186192
291 -0.011764712161861
292 0.005983800041608
293 0.000726303973440
294 0.000307862429505
295 -0.001034166402945
296 -0.001242566795279
297 0.001101922055326
298 0.002764534684384
299 -0.000002756059406
300 0.002891600480868
301 -0.002888844421463
302 -0.002269433972483
303 0.003439353623953
304 0.004235011809484
305 -0.000755014426186
306 -0.000184949474560
307 -0.001000120582855
308 0.000557230139374
309 -0.000305562558855
310 0.001519220356034
311 0.000455728009192
312 0.000553698317366
313 -0.000177417790658
314 -0.000361886430486
315 0.050169731360871
316 -0.018721020402878
317 -0.019375511871567
318 0.002669353515054
319 0.002416333063572
320 -0.001248048030305
321 0.005280491690933
322 0.003256369065028
323 -0.006353887788261
324 0.000318894663098
325 0.001019192142167
326 -0.001338086805266
327 0.001151004452597
328 0.000614120873899
329 0.000053170934240
330 -0.26716342484199
331 0.058003656091780
332 0.090945906169806
333 0.000928599963276
334 -0.002459216058373
335 0.005656232249663
336 0.004643167311097
337 -0.001479783866877
338 0.008802110590328
339 0.001174615279801
340 0.000517192680459
341 -0.001691807960260
342 -0.000083956402351
343 -0.000519659736874
344 0.000838934973248
345 0.001222765832073
346 0.009607853982115
347 0.000301737341635
348 0.030884546139188
349 -0.24840225130225
350 -0.18183442440110
351 -0.11894157988439
352 0.005853578654731
353 0.003453964786503
354 0.001075985368238
355 0.005457761780073
356 -0.005907385270111
357 0.012321373529672
358 -0.000819034499389
359 0.000599355965749
360 0.000219678533640
361 -0.001194960684075
362 -0.002745735317028
363 -0.001335690702705
364 -0.002532096083158
365 -0.000245724279341
366 0.002777820362499
367 -0.003572482722462
368 -0.004298302763835
369 -0.002278546327187
370 -0.000938398167339
371 0.000811782841545
372 0.000232168759402
373 0.001454530230953
374 -0.000486771001209
375 -0.000563194076653
376 -0.000195536975675
377 -0.000602349968788
378 0.000251706999689
379 -0.000458887463662
380 -0.26662139595872
381 0.057904981760702
382 0.090776507840294
383 0.005545339720343
384 -0.000761665840379
385 0.002724656981433
386 0.008742274241559
387 -0.004490650946825
388 0.002056502213606
389 -0.001630343540260
390 0.001170209384407
391 0.000460134155852
392 0.000455923384680
393 -0.000961448139169
394 -0.000108918253690
395 0.049625556913129
396 -0.018624173387401
397 -0.019206589830028
398 -0.001136702106106
399 -0.002790387064685
400 -0.002318114278267
401 -0.006191907126491
402 -0.005482699631694
403 -0.003226436896480
404 -0.001323317589935
405 0.000412444555850
406 0.000910873034085
407 -0.000679063175408
408 -0.000135501514069
409 0.001155647192262
410 0.001224729878328
411 0.009685607593119
412 0.000300155496716
413 0.031037463508984
414 -0.16084256411498
415 -0.26762433273237
416 0.10590188570108
417 0.002919717606322
418 0.006162588798627
419 -0.000789703079827
420 -0.005925399015574
421 0.005244277053111
422 -0.012362610906032
423 0.000726396517987
424 -0.001165463804379
425 0.000439067286392
426 -0.001140809119397
427 0.001053063914595
428 0.002763654423933
429 0.000218727467442
430 -0.003344450240978
431 0.003125722773537
432 -0.003452204867008
433 0.001659432027678
434 0.004142762229362
435 0.000509781083682
436 -0.001043576529172
437 -0.000286110160775
438 -0.000119848761663
439 0.001575071815541
440 -0.000212404519372
441 -0.000564094332391
442 -0.000174966980170
443 0.000596261580501
444 0.000444208900216
445 0.048977388339152
446 -0.018567619912677
447 -0.018993776713699
448 -0.002725203739047
449 -0.001479825291710
450 0.002182724330397
451 -0.004930846680257
452 -0.006812585086468
453 0.002828089652017
454 0.000568017400557
455 -0.001417184960290
456 0.000849167559733
457 -0.000432639412261
458 -0.001186297646692
459 -0.000080743325930
460 -0.26654992324445
461 0.057883491185457
462 0.090771165987070
463 -0.001188121199974
464 0.005542149029979
465 -0.002561869481706
466 -0.005213933534703
467 0.008361763390264
468 -0.001905187672700
469 0.001069002387883
470 -0.001590451580888
471 0.000521449193005
472 0.000715239299864
473 0.000064776384326
474 0.000903856997864
 Sym=     33.1
 Ene=       0.0000
 Spin= Alpha
 Occup=    1.959087
1 0.000000300216628
2 0.000000897094809
3 0.000009054908008
4 -0.000016820655347
5 -0.000005383396037
6 0.000001054084796
7 -0.000000751304935
8 -0.000487963882179
9 -0.000157622511242
10 0.000328375450015
11 -0.022917230990406
12 -0.007404186755949
13 0.015419289217971
14 -0.056455563668123
15 -0.018221638318133
16 0.038011692858422
17 0.046886344338719
18 0.015137781599846
19 -0.031564183846768
20 -0.000265820688947
21 -0.000085624373500
22 0.000179326395577
23 0.007965999052754
24 0.002569447282568
25 -0.005355081476629
26 -0.006470672644224
27 0.016032704265572
28 -0.009562031621349
29 0.015341427528241
30 0.022213188608007
31 0.007150808275706
32 -0.000864706417326
33 0.003298390493390
34 -0.002433684076065
35 -0.000031590790186
36 0.000327109754705
37 0.000058657186491
38 -0.000312849343597
39 0.001081740778614
40 -0.000768891435017
41 0.000190280162297
42 0.000374345036323
43 0.000108009166653
44 0.001245023161731
45 -0.004627764124378
46 0.003382740962647
47 -0.000179662423943
48 -0.000769261841001
49 -0.000178115082055
50 0.000165712916370
51 0.000036495549144
52 -0.000131274310422
53 -0.000121206389590
54 -0.000015731191478
55 0.000102565581454
56 -0.000101120817862
57 -0.000033232725779
58 0.000073557387628
59 0.000001159872295
60 0.002274436172219
61 0.000513941020236
62 -0.001793991566733
63 -0.001329218664189
64 -0.001775478871709
65 0.002552698728203
66 -0.001722257670750
67 0.001085954637105
68 -0.000145806471637
69 0.000004304593714
70 0.000040348593653
71 0.000053183088795
72 0.000004270600229
73 -0.000270400655984
74 -0.000103952769306
75 0.000263284567713
76 0.000402349767219
77 0.000136920586322
78 -0.000386614529461
79 -0.000078398906984
80 0.000007521755103
81 -0.000015023577438
82 -0.000021111036761
83 -0.000044230967951
84 0.000009547234265
85 -0.000287837870423
86 -0.003552396209318
87 -0.000178920506295
88 0.000167543866835
89 0.21118702390718
90 -0.013853653806358
91 0.19312583195171
92 -0.007266895693072
93 -0.000565757920322
94 -0.003853997360117
95 -0.022554372284839
96 -0.007189644430328
97 0.002890491304214
98 -0.001514949985954
99 0.000522638422492
100 0.000992311563462
101 0.002845326769428
102 0.001026434380984
103 0.001561362423268
104 -0.002705125594911
105 0.000195770051921
106 0.002509355542990
107 0.003559189658966
108 0.002145817942629
109 0.001831391500525
110 0.000437150096557
111 -0.000281407476619
112 -0.001006761726772
113 -0.000012373888611
114 -0.000088861267425
115 0.000976067514968
116 -0.000574124510752
117 0.000466409015683
118 0.000374645079956
119 0.000435698071215
120 -0.17863543721718
121 0.032304919735484
122 0.058515611257245
123 -0.003827678439090
124 0.002180082407880
125 0.002685006902085
126 -0.007376113685512
127 0.003389375712751
128 0.004965217077998
129 -0.001310085748377
130 0.000389469283326
131 0.000920616465051
132 0.001123966459714
133 0.001135193438849
134 -0.000468717051314
135 0.19230851851887
136 -0.035125452890303
137 -0.062735232040713
138 -0.002317271352434
139 -0.004693965097815
140 -0.000637791998806
141 -0.004395003306127
142 -0.007492709255532
143 0.001172350977928
144 0.000200906832823
145 0.000836694075476
146 -0.001037600908300
147 0.001435311812602
148 0.000293392799327
149 0.000720987653204
150 -0.000008161965187
151 0.014880655015144
152 -0.000019050490429
153 0.017523058663264
154 -0.097036889371300
155 -0.33837351560204
156 0.035229920534090
157 0.001920093077358
158 0.011249148675223
159 -0.002010681525505
160 0.002619963986785
161 0.033651016491746
162 -0.010276795225397
163 -0.000925867439938
164 0.001126356036489
165 -0.000200488596551
166 -0.004642374225773
167 0.001134684080530
168 0.001918079557069
169 -0.000542450866605
170 0.001980743310453
171 -0.001438292443847
172 -0.005264718225233
173 0.001647581855038
174 0.003812725467003
175 -0.000176010573618
176 -0.000958996950375
177 -0.000538031195439
178 -0.000046801476645
179 -0.000035288231710
180 0.000144018881560
181 0.000282944441066
182 0.001321917654462
183 0.000577825714650
184 0.000688122127323
185 0.23898944981399
186 -0.044225229023261
187 -0.078000810217790
188 -0.004989976054658
189 0.004330621601653
190 0.000980316540858
191 -0.008119153845317
192 0.007140662952589
193 0.000638653985002
194 0.000216793050609
195 0.001009419962947
196 -0.001226213013555
197 -0.002150185604346
198 -0.000401473103877
199 0.000357088563166
200 -0.29054132804351
201 0.046411714382537
202 0.098500063525249
203 0.005236394263993
204 0.003997544716314
205 -0.003570769517363
206 0.008842730379055
207 0.008074384708407
208 -0.006142360093012
209 -0.000261737421487
210 -0.000464421351375
211 0.000726158772862
212 -0.001854148715053
213 0.001520080327973
214 0.001538523245569
215 0.000142758231429
216 -0.011219923739870
217 0.000100966825690
218 -0.015288535335492
219 -0.11747579988238
220 0.049821456598905
221 0.18183427971154
222 0.002175032610351
223 0.000165165562426
224 -0.006076438745949
225 0.000584509635268
226 0.010634867301918
227 -0.018311541913403
228 0.001037129395284
229 -0.000177581581222
230 -0.000859547814062
231 0.000523505883669
232 -0.002301395389635
233 -0.001291018188032
234 0.000871924022481
235 0.000258175986722
236 -0.001130100009204
237 0.000905659087291
238 -0.002343171845145
239 -0.002339544202410
240 -0.000261607722878
241 0.000076745769826
242 0.000576243979366
243 0.000508610126910
244 -0.000137970550305
245 -0.000049462882353
246 -0.000157626535833
247 0.000035005295316
248 -0.000723649543339
249 0.000489401541105
250 0.16077192148762
251 -0.023588375829850
252 -0.055667900411984
253 0.002341527682712
254 0.003091292786772
255 -0.001973702109939
256 0.004197594156119
257 0.006396546225294
258 -0.004298573504057
259 -0.000107976542629
260 0.000033333715785
261 0.000074642826845
262 0.001134665925166
263 -0.000818400815886
264 -0.001192973030339
265 -0.12242759356195
266 0.023006485411857
267 0.039852971515953
268 -0.002924875428214
269 0.000173094126363
270 -0.002341397767297
271 -0.004908867305296
272 0.001405232241700
273 -0.003367102329694
274 -0.000066269017998
275 0.000626529916641
276 -0.000560260898643
277 -0.000166861150486
278 -0.001229835347852
279 0.000099661059704
280 -0.000245248959677
281 -0.010918074321303
282 -0.000144612497450
283 -0.009089450367381
284 -0.16453542063794
285 -0.046733665917508
286 -0.37031843549857
287 0.003646643873066
288 0.001653649442739
289 0.012450658592301
290 0.000450312945700
291 0.007511796704011
292 0.037400997700666
293 0.000666187849231
294 0.001053755365699
295 -0.001719943214930
296 0.001677857080473
297 0.001988454712693
298 0.005085661971459
299 0.002400875710353
300 0.000566986371896
301 -0.002967862082248
302 0.002208840375210
303 0.004154177041058
304 0.006134651280274
305 0.001019897159811
306 0.000114792110644
307 -0.001027610076069
308 -0.000441474330731
309 -0.000089088189644
310 0.001438353529852
311 -0.000926861296907
312 -0.000064921587964
313 -0.000059669939180
314 -0.000708088932868
315 0.31962266067142
316 -0.054864532466934
317 -0.10621987383783
318 0.001986026489519
319 0.006865364897967
320 0.004259670204093
321 0.001430502970281
322 0.011153583299182
323 0.008148435160641
324 -0.001415098149256
325 0.000901948664967
326 0.000513149484289
327 0.001228367476059
328 0.000852236999354
329 0.002334715186226
330 -0.28062314498654
331 0.051276289238077
332 0.091770481665130
333 -0.003062779809224
334 -0.004655732667302
335 0.005433902989810
336 -0.005075615371558
337 -0.007500123059401
338 0.009871131154556
339 0.001334743447852
340 0.000201617812752
341 -0.001536361260604
342 -0.000743198228104
343 0.001317930604457
344 0.002150100501787
345 0.000252894456874
346 -0.003972862185072
347 0.000163844320635
348 -0.008441046999000
349 0.034361540188363
350 -0.14053762489393
351 0.075648866364547
352 -0.001219317627822
353 0.002072791943292
354 -0.000990659811407
355 -0.003598968026173
356 -0.008228457018818
357 0.003401613126966
358 0.000301441998582
359 -0.000673301932560
360 0.000371859933979
361 0.000158320576206
362 0.000518328936915
363 -0.000588841192926
364 0.000751717263668
365 -0.001308925809295
366 0.000557208545628
367 0.000395749336371
368 0.000935866377116
369 -0.000463880657554
370 0.000036514262827
371 0.000556722910894
372 0.000322406820977
373 -0.000048192163038
374 -0.000573658970150
375 0.000126187336707
376 -0.000000796861260
377 -0.000173263193885
378 -0.000558741477574
379 0.000031115707206
380 0.041863457314938
381 -0.007101973586106
382 -0.013856218053874
383 -0.000902770593878
384 -0.001937250106341
385 0.000180128976489
386 -0.002357478801573
387 -0.004196769146644
388 0.000373017649491
389 0.000362110498459
390 -0.000096404750407
391 -0.000265705748052
392 0.000840663600009
393 0.000055793394748
394 0.000313947230291
395 -0.029276462182517
396 0.008503836166860
397 0.007794692105524
398 -0.000430681637724
399 -0.001300079239702
400 0.001458128318063
401 -0.000318367186050
402 -0.004195505817756
403 0.002066265762689
404 -0.000126506600613
405 0.000572447671162
406 -0.000445941070548
407 -0.000528841844287
408 0.000440410229107
409 0.000193609726632
410 0.000143912411268
411 0.014760357064896
412 0.000077355523112
413 0.015077679200242
414 -0.15209296956500
415 0.39737325963382
416 0.077015589641576
417 0.004374428687437
418 -0.013401643440336
419 -0.001968775817444
420 0.009113348877155
421 -0.040701304660247
422 -0.006101455845007
423 -0.001042209132050
424 0.002087916627402
425 -0.001045707495351
426 0.002450248054199
427 0.002070838713394
428 -0.005259591473367
429 -0.003107696802957
430 0.003591561919740
431 -0.000483865116784
432 0.004601631948172
433 0.002547590438661
434 -0.006011939161937
435 0.001115630050401
436 0.000987381490080
437 -0.000039669551073
438 -0.001131814274280
439 -0.001229690242181
440 0.000142910102418
441 -0.000364960503983
442 -0.000095021036746
443 -0.000089687814716
444 -0.000934336637229
445 -0.35312651980341
446 0.058729416991864
447 0.11842337169277
448 0.004020092111617
449 -0.004453579479951
450 -0.006834743957331
451 0.005747176173052
452 -0.008913768197238
453 -0.011391987365968
454 0.000858226046032
455 -0.000345713951088
456 -0.000512512094944
457 0.001635581501438
458 0.001927476971161
459 -0.002207309009269
460 0.30135932348443
461 -0.055366744360804
462 -0.098470739213885
463 -0.002430566639207
464 -0.005955792805917
465 0.005273841640809
466 -0.003429435584939
467 -0.010349281176823
468 0.008574252591954
469 -0.001519954079740
470 0.001690876443963
471 -0.000170922364224
472 0.000954451340155
473 -0.000633608712496
474 -0.002429354590308
 Sym=     34.1
 Ene=       0.0000
 Spin= Alpha
 Occup=    1.959086
1 0.000000568248281
2 0.000001697905220
3 0.000019168867459
4 -0.000045379498637
5 -0.000008029078551
6 0.000001234322085
7 0.000000025348599
8 -0.000085113260976
9 -0.000483700295827
10 -0.000358185196958
11 -0.003999988188586
12 -0.022707557837357
13 -0.016816322145850
14 -0.009819417943931
15 -0.056010519142681
16 -0.041478445131190
17 0.008161621081441
18 0.046496573636043
19 0.034433389174944
20 -0.000045558034834
21 -0.000263377723217
22 -0.000194940446313
23 0.001387405742647
24 0.007900869197433
25 0.005844159277838
26 0.013785090372000
27 -0.002951729930954
28 -0.010833360441046
29 0.017842424961683
30 -0.004219995401276
31 -0.022175880276127
32 0.003292201996193
33 -0.000917717016546
34 -0.002374484979647
35 0.000425361695364
36 0.000183333045801
37 -0.000254280274709
38 0.001050933511820
39 -0.000281384511035
40 -0.000769549000786
41 0.000343672904995
42 -0.000005916606514
43 -0.000354312864787
44 -0.004588393934662
45 0.001266304626749
46 0.003322089307913
47 -0.000824521515941
48 -0.000188763910192
49 0.000670919067853
50 0.000060707202972
51 0.000163959126584
52 0.000124687689238
53 -0.000051328326248
54 -0.000105032346736
55 -0.000075917440085
56 -0.000030118933293
57 -0.000114941904807
58 -0.000091368649372
59 0.000000949296403
60 0.000669504578427
61 0.002020679635799
62 0.001798801542034
63 -0.002141593027575
64 -0.000827824382456
65 -0.000029636075310
66 0.001243358378409
67 -0.001883201833381
68 -0.002383709440301
69 0.000181937200801
70 0.000017436256975
71 -0.000039549710942
72 0.000027729207793
73 0.000293429667963
74 -0.000389408028708
75 -0.000288005052669
76 0.000083338390112
77 0.000389127496447
78 -0.000087494392188
79 0.000043777311523
80 -0.000074406191539
81 0.000025696506905
82 0.000005575861894
83 0.000000376373523
84 -0.000007277885129
85 -0.000000439103818
86 0.014984559206649
87 -0.000013916357789
88 0.017477730700293
89 -0.33332451758008
90 -0.12650561242722
91 -0.055722747665285
92 0.011186545389655
93 0.002911536421364
94 0.002572828236781
95 0.033648859354204
96 0.005622912440726
97 0.011420851516733
98 0.002011325557621
99 -0.001595527754478
100 -0.000415797803143
101 -0.004322750485933
102 -0.001905029741959
103 -0.001544995506733
104 0.003098956036095
105 -0.001260575125763
106 -0.001838380910331
107 -0.004821229691478
108 -0.003715450156847
109 -0.002194213173292
110 -0.000915350317130
111 -0.000152696105753
112 0.000683205939418
113 0.000022011047669
114 -0.000099137100078
115 -0.000612575241412
116 0.001206060271728
117 0.000304000423496
118 -0.000304041712491
119 -0.000804345360138
120 0.24489057977732
121 -0.045283602164064
122 -0.079928960107128
123 0.004939503742961
124 -0.004596189976270
125 -0.001071062013521
126 0.008141240135974
127 -0.007500147880228
128 -0.000800486084030
129 0.001416208536470
130 -0.000160070240571
131 -0.001256138295899
132 -0.002060557977862
133 -0.000405390998251
134 0.000361413412602
135 -0.29663971884518
136 0.047522902696246
137 0.10048873056174
138 0.003441205468444
139 0.005611564107199
140 0.003891792561335
141 0.007138627866869
142 0.009584739280719
143 0.006660055546154
144 -0.000088507423913
145 -0.000489911237637
146 0.000578418661549
147 -0.001785752932302
148 -0.001487497312173
149 -0.001784371716127
150 -0.000287720516122
151 -0.004024565254608
[truncated: 4,014,127 more chars]
