# Supplementary material for: FCIQMC-Tailored Distinguishable Cluster Approach: Open-Shell Systems
Source: J Chem Theory Comput. 2022 May 6;18(6):3427–37. doi: 10.1021/acs.jctc.2c00059 (PMC9202306; doi:10.1021/acs.jctc.2c00059)
Supplement: Supplementary file 2 — ct2c00059_si_002.zip [file ct2c00059_si_002.zip › molden/FeNCH62_hs_dcsdnos.molden]

[Molden Format]
[Molpro variables]
_NUMVAR=  1056.000000000000    
_AVOGAD= 0.6022136736000000E+24
_BOLTZ= 0.1380658000000000E-22
_CLIGHT=  29979245800.00000    
_EV= 0.3674932379085202E-01
_ENULL= 0.8854187817000000E-11
_KJOULE= 0.3808798324128737E-03
_KJOULE/MOL= 0.3808798324128737E-03
_CM= 0.4556335267302901E-05
_CM-1= 0.4556335267302901E-05
_DEB2SI= 0.3335641000000000E-29
_AMU2AU=  1822.888390000000    
_KCAL= 0.1593601117815568E-02
_KCAL/MOL= 0.1593601117815568E-02
_KELVIN= 0.3166811411060229E-05
_JOULE= 0.4359748200000000E-17
_HERTZ= 0.1519829846004524E-15
_HZ= 0.1519829846004524E-15
_JPCAL=  4.184000000000000    
_PLANCK= 0.6626075540000000E-33
_TOA= 0.5291772109200000    
_TOANG= 0.5291772109200000    
_TORAD= 0.1745329251994330E-01
_TOCM=  219474.6306700000    
_TODEBYE=  2.541580000000000    
_TOE= 0.4803242000000000E-09
_TOEV=  27.21138505000000    
_TOHERTZ=  6579683920729000.    
_TOHZ=  6579683920729000.    
_TOK=  315775.0400000000    
_TOKCAL=  627.5096000000000    
_TOKELVIN=  315775.0400000000    
_TOKJ=  2625.500000000000    
_TOKJOULE=  2625.500000000000    
_TOKG= 0.1660565586000000E-26
_ANG=  1.889726124565062    
_ANGSTROM=  1.889726124565062    
_RPAREF=  0.000000000000000    
_RPADISS=  0.000000000000000    
_IGNORE_UNDEF=  2.000000000000000    
_STRICTCHECK=  0.000000000000000    
!SEWARD=  0.000000000000000    
!MULTI=  0.000000000000000    
!DFMULTI=  0.000000000000000    
_SEW_ONEEL=  0.000000000000000    
_CPPDONE=FALSE
_DKROLL_DONE=  0.000000000000000    
_FNUC_DONE=  0.000000000000000    
_FOCKDONE=TRUE
_GRADONE=FALSE
_HESSDONE=FALSE
_INTDONE=TRUE
_SCFDONE=TRUE
_MODUL_BLOCK=FALSE
_MODUL_CUDA=FALSE
_MODUL_SLATER=FALSE
_MODUL_MRCC=TRUE
_MODUL_NBO6=FALSE
_MODUL_NECI=FALSE
_MODUL_AIMS=FALSE
_MODUL_GECCO=FALSE
_ISWINDOWS=FALSE
_MRCC_EXEC=/algpfs/kats/mrcc/dmrcc
_FITC_AO_SAVED=FALSE
_FITC_MO_SAVED=FALSE
_SHARED_FS=TRUE
_LSTYP=SEWARD
_INTYP=INTS
_GEOMTYP=ZMAT
_GRADTYP=ALASKA
_DIRECT=FALSE
_DKHO= -1.000000000000000    
_FNUC=  0.000000000000000    
_SYNCM=  0.000000000000000    
_BASIS=VTZ
_ZORIENT=  1.000000000000000    
!ZORIENT=  0.000000000000000    
_CHARGE=  2.000000000000000    
_NELEC=  108.0000000000000    
_SPIN=  4.000000000000000    
!SPIN=  4.000000000000000    
_QSDSTEP=  0.000000000000000    
_QSDIRC=  0.000000000000000    
_PROGRAM=MATROP
_CPUSTEP= 0.1799999999930151    
_SYSSTEP= 0.1000000000021828E-01
_WALLSTEP= 0.2000000000000000    
!DFSCF=  0.000000000000000    
!SCSGRD=  0.000000000000000    
_CPUTOT=  185605.7800000000    
_DFTEXFAC=  1.000000000000000    
_DMX=  0.000000000000000    
_DMY=  0.000000000000000    
_DMZ=  0.000000000000000    
_DMX_SCF=-0.7495906376183538E-07
_DMY_SCF=-0.4144330022313195E-06
_DMZ_SCF= 0.6525548095045447E-06
_HOMO=  56.10000000000000    
_EHOMO= -28.38856575959074    
_LUMO=  57.10000000000000    
_ELUMO= -28.38856542719238    
_ENERGY_METHOD=MATROP
_ENERGY_BASIS=cc-pVTZ
_GEOMETRY_METHOD=
_GEOMETRY_BASIS=
_ENUC=  943.7414314440149    
_GRADEXFAC=  9999.000000000000    
_GRADMETHOD=  2.000000000000000    
_NMRMETHOD=  0.000000000000000    
_NMRMAGNET=  0.000000000000000    
!GRID_FREEZE= -1.000000000000000    
_ITERATIONS=  0.000000000000000    
_LASTNELEC=  108.0000000000000    
_LASTSPIN=  4.000000000000000    
_LASTSYM=  1.000000000000000    
_MPP_PROG=  1.000000000000000    
_MSNSTATES=  0.000000000000000    
_RS2PHASE=  0.000000000000000    
_IPROC_MPP=  0.000000000000000    
_IPROC_MPPX=  0.000000000000000    
_NPROC_MPP=  2.000000000000000    
_NPROC_MPPX=  2.000000000000000    
_NPROC_SMP=  1.000000000000000    
_NUMSTEP=  0.000000000000000    
_ORBITAL=  2101.200000000000    
_PI=  3.141592653589793    
_SEIG_MIN= 0.5489439588256157E-04
_SEWPROP=TRUE
_STATUS=  0.000000000000000    
_SYSTOT=  11424.12000000000    
_VERSION=  2021001.000000000    
_WALLTOT=  197903.6700000000    
_DATE=15-Feb-21
_LASTORB=RHF
_OUTPUT=/home/vitale/stu/iron/5_FeNCH62/1_6in5/hs/check/multi.out
_PGROUP=C1
_TIME=18:15:29
_LIBMOL=/algpfs/vitale/Molpro/lib/
_VIGRDC=  0.000000000000000    
!VIBCNT=  0.000000000000000    
!RGHFCNT=  0.000000000000000    
!SURFREC=  0.000000000000000    
!XSURFREC=  0.000000000000000    
!XPOLYREC=  0.000000000000000    
!ROTREC=  0.000000000000000    
!POLYREC=  0.000000000000000    
!DIPREC=  0.000000000000000    
!DIP4DREC=  0.000000000000000    
!DIPROT=  0.000000000000000    
!DIP4DROT=  0.000000000000000    
!PTREC=  0.000000000000000    
!PT4DREC=  0.000000000000000    
!VSCFREC=  0.000000000000000    
!VCIREC=  0.000000000000000    
!PVCIREC=  0.000000000000000    
!VMP2REC=  0.000000000000000    
!VMCSCFREC=  0.000000000000000    
!VMRCIREC=  0.000000000000000    
!VIBSTATEREC=  0.000000000000000    
!VIBSTATECNT=  0.000000000000000    
!VIBINFO=  0.000000000000000    
!GAREC=  0.000000000000000    
!SCFORB=  21012.00000000000    
!MCORB=  25002.00000000000    
!SCORE=  5.000000000000000    
!NEWMOL= -1.000000000000000    
!NEWSYM= -1.000000000000000    
_SLFILES=slscratch
_NGSSTO=  9.000000000000000    
_SIN=SIN
_COS=COS
_TAN=TAN
_ACOS=ACOS
_ASIN=ASIN
_ATAN=ATAN
_COSH=COSH
_SINH=SINH
_TANH=TANH
_ABS=ABS
_MOD=MOD
_ERF=ERF
_REFC=REFC
_ERFC=ERFC
_HYPOT=HYPOT
_J0=J0
_J1=J1
_JN=JN
_GAMMA=GAMMA
_LGAMMA=LGAMMA
_Y0=Y0
_Y1=Y1
_YN=YN
_EXP=EXP
_LOG=LOG
_LOG10=LOG10
_SQRT=SQRT
_INT=INT
_NINT=NINT
_MAX=MAX
_MIN=MIN
_COSMO=  0.000000000000000    
_COSMOIT=  0.000000000000000    
_COSMOES=  0.000000000000000    
_COSMOEDS=  0.000000000000000    
_COSMOEC=  0.000000000000000    
_COSMOEDCORR=  0.000000000000000    
_FEPSI=  1.000000000000000    
_SL_IsMM=  0.000000000000000    
_SL_NSYM=  1.000000000000000    
_SL_System_BitSw=  0.000000000000000    
_SL_Unique_atoms=  0.000000000000000    
_SL_GRAD=  0.000000000000000    
_SL_MAXUPD_Hess=  5.000000000000000    
_SL_N_PRINT_COD=  5.000000000000000    
_SL_PRINT_CODES=  0.000000000000000    
_SL_BasType=  0.000000000000000    
_SL_Energy_Pred=  0.000000000000000    
_SL_New_Coords=  0.000000000000000    
_SL_Total_Nuclea=  0.000000000000000    
_SL_Highest_Mltp=  0.000000000000000    
_SL_Ref_Geom=  0.000000000000000    
_SL_Symmetry_ope=  1.000000000000000    
_SL_agrad=  0.000000000000000    
_SL_GrdMax=  0.000000000000000    
_SL_GrdNorm=  0.000000000000000    
_SL_GrdRMS=  0.000000000000000    
_SL_Hss_Q=  0.000000000000000    
_SL_Hss_X=  0.000000000000000    
_SL_BMxOld=  0.000000000000000    
_SL_KtB=  0.000000000000000    
_SL_TROld=  0.000000000000000    
_SL_No_of_Intern=  0.000000000000000    
_SL_Hess=  0.000000000000000    
_SL_K=  0.000000000000000    
!LATTICE= -1.000000000000000    
!NEWLATTICE=  0.000000000000000    
!LATGRAD_VAR=FALSE
!SEW_LATTICE=  1.000000000000000    
!AIC_ONEEL=  0.000000000000000    
!LOCAL=  0.000000000000000    
!SAVEDOM= -1.000000000000000    
!RESTDOM= -1.000000000000000    
!SAVEDOM_HF= -1.000000000000000    
!RESTDOM_HF= -1.000000000000000    
!HESSREC=  0.000000000000000    
!FREQREC=  0.000000000000000    
!NMODREC=  0.000000000000000    
!GTASKS=  0.000000000000000    
!HTASKS=  0.000000000000000    
!SAVEDOM_EOM= -1.000000000000000    
!RESTDOM_EOM= -1.000000000000000    
!GRADSTATE= -1.000000000000000    
!THRCHG= 0.1000000000000000    
!DEBUG= -1.000000000000000    
!CFIT_CPHF=  0.000000000000000    
!RDOMAUX_CPHF=  3.000000000000000    
!THRAO_CPHF= 0.1000000000000000E-09
!THRMO_CPHF= 0.1000000000000000E-08
!THROV_CPHF= 0.1000000000000000E-11
!THRSW_CPHF= 0.1000000000000000E-09
!THRPROD_CPHF= 0.1000000000000000E-08
!THRAOPR_CPHF= 0.1000000000000000E-11
!CFIT_SCFGRD=  0.000000000000000    
!RDOMAUX_SCFGRD=  7.000000000000000    
!THRAO_SCFGRD= 0.1000000000000000E-09
!THRMO_SCFGRD= 0.1000000000000000E-08
!THROV_SCFGRD= 0.1000000000000000E-11
!THRSW_SCFGRD= 0.1000000000000000E-09
!THRPROD_SCFGRD= 0.1000000000000000E-08
!THRAOPR_SCFGRD= 0.1000000000000000E-11
!LOCFIT_SCF=  0.000000000000000    
!LOCFIT_MP2= -1.000000000000000    
_RIDOM=  0.000000000000000    
!CC2_METHOD=  0.000000000000000    
_BASIS2006=FALSE
_SVDDEL= -1.000000000000000    
_SVDDELA= -1.000000000000000    
_SVDDELP= -1.000000000000000    
_SVDDELF= -1.000000000000000    
_SVDDELS= -1.000000000000000    
_SVDDEL_ABS= -1.000000000000000    
_SVDDELA_ABS= -1.000000000000000    
_SVDDELP_ABS= -1.000000000000000    
_SVDDELF_ABS= -1.000000000000000    
_SVDDELS_ABS= -1.000000000000000    
_MAXBASIS=  0.000000000000000    
!OPT_CONICAL=  0.000000000000000    
!CLEARSP_JGRID=  0.000000000000000    
_GRDHYBR=  0.000000000000000    
_STATEGRAD=  1.000000000000000    
_4EXT_NDISKS=  1.000000000000000    
!EMBEDFLAG=  1.000000000000000    
!EMBED=FALSE
!EMBED_F12=FALSE
!EMBEDNUC=  0.000000000000000    
_EMBEDENERGY=  0.000000000000000    
!EMBED_DFC=FALSE
!NUM_VOIDS=  0.000000000000000    
_IBODY=  0.000000000000000    
_EMBE_CORR=  0.000000000000000    
!EMBED_PROJ=FALSE
!EMB_PROJ_ZMU=  1000000.000000000    
!CORRECTION_HF=  0.000000000000000    
!EMBED_AORB=  0.000000000000000    
!EMBED_NACORR=  0.000000000000000    
!EMBED_MP2=FALSE
!EMBED_TRUNC_PERTURBATION=FALSE
!EMBED_FROZEN=  0.000000000000000    
!EMBED_ACTIVE=  0.000000000000000    
_CHANGE_BASIS=FALSE
_RESTORE_BASIS=FALSE
_FIX_EMBED_GUESS=FALSE
_EMBED_SCF=FALSE
_HUZINAGA_T=FALSE
_HUZINAGA_F=FALSE
_HUZINAGA=FALSE
_HUZINAGA_CORRECT=FALSE
!FASTLATGRAD=  1.000000000000000    
!FASTVLAMBDA= -1.000000000000000    
!IFORCE= -1.000000000000000    
!USESYM= -1.000000000000000    
_SINDEX=  0.000000000000000    
_AVDOM_OSV=  0.000000000000000    
_AVDOM_PNO=  0.000000000000000    
_AVDOM_PAO=  0.000000000000000    
_AVDOM_LMO=  0.000000000000000    
_CC2OSV_FLAG=  0.000000000000000    
_EOMCCSD_CONV=FALSE
_TMADC2_FLAG=FALSE
_PROPADC2_FLAG=FALSE
_LEN_VirQ=  0.000000000000000    
_GRDCC2LR_FLAG=FALSE
_GRDADC2_FLAG=FALSE
_DMX_CC= 0.1216538925582668    
_DMY_CC=-0.1236481300788298    
_DMZ_CC= 0.2061405618182321E-01
_DMX_NUC=-0.2456641997127782E-05
_DMY_NUC= 0.3288124100997436E-04
_DMZ_NUC=-0.6047123500048536E-04
_RO_VGLOBAL=  0.000000000000000    
_OPT=FALSE
_FREQ=FALSE
_HESS=FALSE
_CMRCC_callName=EMPTY
_CMRCC_callCount=  0.000000000000000    
_GECCO_CIROOT=  1.000000000000000    
_SYM_CATION=  1.000000000000000    
_MON_A=FALSE
_MON_B=FALSE
GX1=  0.000000000000000    
GY1= 0.5000000000000000E-06
GZ1=-0.8000000000000000E-06
GX2= 0.2000000000000000E-06
GY2=  2.206268100000000    
GZ2=-0.2000000000000000E-06
GX3= -2.200984499999999    
GY3= 0.2000000000000000E-06
GZ3=-0.2999999999999999E-06
GX4=-0.4000000000000000E-06
GY4=-0.4000000000000000E-06
GZ4= -2.200979400000000    
GX5=-0.4000000000000000E-06
GY5=-0.4000000000000000E-06
GZ5=  2.200978099999999    
GX6=  2.200984400000000    
GY6= 0.1000000000000000E-05
GZ6=-0.2999999999999999E-06
GX7= 0.7000000000000000E-06
GY7= -2.206267300000000    
GZ7=-0.2999999999999999E-06
GX8= 0.1200000000000000E-05
GY8= -3.349350200000000    
GZ8= 0.2999999999999999E-06
GX9= 0.1600000000000000E-05
GY9= -4.423717800000000    
GZ9= 0.7000000000000000E-06
GX10= -3.344608800000000    
GY10= 0.9000000000000000E-06
GZ10= 0.7000000000000000E-06
GX11= -4.418432500000000    
GY11= 0.1400000000000000E-05
GZ11= 0.1300000000000000E-05
GX12=-0.1000000000000000E-05
GY12=-0.1300000000000000E-05
GZ12= -3.344603900000000    
GX13=-0.1300000000000000E-05
GY13=-0.2000000000000000E-05
GZ13= -4.418427599999999    
GX14=  3.344608700000000    
GY14= 0.5000000000000000E-06
GZ14= 0.5999999999999998E-06
GX15=  4.418432400000000    
GY15= 0.2000000000000000E-06
GZ15= 0.1300000000000000E-05
GX16=-0.1000000000000000E-05
GY16=-0.1300000000000000E-05
GZ16=  3.344602500000000    
GX17=-0.1400000000000000E-05
GY17=-0.2000000000000000E-05
GZ17=  4.418426200000000    
GX18= 0.7000000000000000E-06
GY18=  3.349350999999998    
GZ18= 0.2999999999999999E-06
GX19= 0.1100000000000000E-05
GY19=  4.423718600000000    
GZ19= 0.7000000000000000E-06
[Atoms] Angs
FE    1   26         0.0000000000        0.0000005000       -0.0000008000
N     2    7         0.0000002000        2.2062681000       -0.0000002000
N     3    7        -2.2009845000        0.0000002000       -0.0000003000
N     4    7        -0.0000004000       -0.0000004000       -2.2009794000
N     5    7        -0.0000004000       -0.0000004000        2.2009781000
N     6    7         2.2009844000        0.0000010000       -0.0000003000
N     7    7         0.0000007000       -2.2062673000       -0.0000003000
C     8    6         0.0000012000       -3.3493502000        0.0000003000
H     9    1         0.0000016000       -4.4237178000        0.0000007000
C    10    6        -3.3446088000        0.0000009000        0.0000007000
H    11    1        -4.4184325000        0.0000014000        0.0000013000
C    12    6        -0.0000010000       -0.0000013000       -3.3446039000
H    13    1        -0.0000013000       -0.0000020000       -4.4184276000
C    14    6         3.3446087000        0.0000005000        0.0000006000
H    15    1         4.4184324000        0.0000002000        0.0000013000
C    16    6        -0.0000010000       -0.0000013000        3.3446025000
H    17    1        -0.0000014000       -0.0000020000        4.4184262000
C    18    6         0.0000007000        3.3493510000        0.0000003000
H    19    1         0.0000011000        4.4237186000        0.0000007000
[GTO]
   1 0
 s   20  1.00
  0.4316265000D+07  0.8048802692D-05
  0.6463424000D+06  0.6258305761D-04
  0.1470897000D+06  0.3290238874D-03
  0.4166152000D+05  0.1387354947D-02
  0.1359077000D+05  0.5023255808D-02
  0.4905750000D+04  0.1610139938D-01
  0.1912746000D+04  0.4590033825D-01
  0.7926043000D+03  0.1136153957D+00
  0.3448065000D+03  0.2283868913D+00
  0.1558999000D+03  0.3221158877D+00
  0.7223091000D+02  0.2383660909D+00
  0.3272506000D+02  0.7404666717D-01
  0.1566762000D+02  0.9214196648D-01
  0.7503483000D+01  0.9339789643D-01
  0.3312223000D+01  0.1573964940D-01
  0.1558471000D+01 -0.4186681840D-03
  0.6839140000D+00  0.5376317794D-04
  0.1467570000D+00 -0.3816653854D-04
  0.7058300000D-01  0.4319602835D-04
  0.3144900000D-01 -0.3401018870D-05
 s   20  1.00
  0.4316265000D+07 -0.4155954054D-05
  0.6463424000D+06 -0.3231401042D-04
  0.1470897000D+06 -0.1699525022D-03
  0.4166152000D+05 -0.7171369093D-03
  0.1359077000D+05 -0.2603625034D-02
  0.4905750000D+04 -0.8399109109D-02
  0.1912746000D+04 -0.2434109032D-01
  0.7926043000D+03 -0.6251948081D-01
  0.3448065000D+03 -0.1365929018D+00
  0.1558999000D+03 -0.2312707030D+00
  0.7223091000D+02 -0.2383734031D+00
  0.3272506000D+02  0.3123837041D-01
  0.1566762000D+02  0.5086818066D+00
  0.7503483000D+01  0.4987695065D+00
  0.3312223000D+01  0.9033552118D-01
  0.1558471000D+01 -0.6005337078D-02
  0.6839140000D+00  0.2312454030D-03
  0.1467570000D+00 -0.5643680074D-03
  0.7058300000D-01  0.4992260065D-03
  0.3144900000D-01 -0.1015293013D-03
 s   20  1.00
  0.4316265000D+07  0.9532178049D-06
  0.6463424000D+06  0.7414605038D-05
  0.1470897000D+06  0.3898393020D-04
  0.4166152000D+05  0.1647152009D-03
  0.1359077000D+05  0.5985980031D-03
  0.4905750000D+04  0.1942390010D-02
  0.1912746000D+04  0.5687237029D-02
  0.7926043000D+03  0.1501329008D-01
  0.3448065000D+03  0.3452455018D-01
  0.1558999000D+03  0.6495820034D-01
  0.7223091000D+02  0.7716194040D-01
  0.3272506000D+02 -0.1873411010D-01
  0.1566762000D+02 -0.3009185016D+00
  0.7503483000D+01 -0.4554661024D+00
  0.3312223000D+01  0.1286463007D+00
  0.1558471000D+01  0.7183316037D+00
  0.6839140000D+00  0.4051743021D+00
  0.1467570000D+00  0.2168227011D-01
  0.7058300000D-01 -0.8343566043D-02
  0.3144900000D-01  0.3658979019D-02
 s   20  1.00
  0.4316265000D+07 -0.2063008037D-06
  0.6463424000D+06 -0.1604169029D-05
  0.1470897000D+06 -0.8438437153D-05
  0.4166152000D+05 -0.3563151064D-04
  0.1359077000D+05 -0.1295998023D-03
  0.4905750000D+04 -0.4201534076D-03
  0.1912746000D+04 -0.1231954022D-02
  0.7926043000D+03 -0.3248922059D-02
  0.3448065000D+03 -0.7493717136D-02
  0.1558999000D+03 -0.1410102026D-01
  0.7223091000D+02 -0.1691600031D-01
  0.3272506000D+02  0.4218996076D-02
  0.1566762000D+02  0.6833810124D-01
  0.7503483000D+01  0.1098201020D+00
  0.3312223000D+01 -0.4009005073D-01
  0.1558471000D+01 -0.2174739039D+00
  0.6839140000D+00 -0.2465135045D+00
  0.1467570000D+00  0.2731435049D+00
  0.7058300000D-01  0.5748321104D+00
  0.3144900000D-01  0.3012713055D+00
 s   20  1.00
  0.4316265000D+07 -0.4009367711D-06
  0.6463424000D+06 -0.3189255566D-05
  0.1470897000D+06 -0.1623079288D-04
  0.4166152000D+05 -0.7157921269D-04
  0.1359077000D+05 -0.2463958437D-03
  0.4905750000D+04 -0.8544908515D-03
  0.1912746000D+04 -0.2307593409D-02
  0.7926043000D+03 -0.6728293193D-02
  0.3448065000D+03 -0.1366165242D-01
  0.1558999000D+03 -0.3062240543D-01
  0.7223091000D+02 -0.2631137467D-01
  0.3272506000D+02 -0.9760184731D-02
  0.1566762000D+02  0.1801906320D+00
  0.7503483000D+01  0.1529634271D+00
  0.3312223000D+01  0.5505413976D-01
  0.1558471000D+01 -0.9551365694D+00
  0.6839140000D+00  0.2586813459D+00
  0.1467570000D+00  0.1834049325D+01
  0.7058300000D-01 -0.9333241655D+00
  0.3144900000D-01 -0.6981606238D+00
 s   20  1.00
  0.4316265000D+07 -0.6966042047D-06
  0.6463424000D+06 -0.5568036038D-05
  0.1470897000D+06 -0.2813684019D-04
  0.4166152000D+05 -0.1252418008D-03
  0.1359077000D+05 -0.4260787029D-03
  0.4905750000D+04 -0.1499060010D-02
  0.1912746000D+04 -0.3979103027D-02
  0.7926043000D+03 -0.1185686008D-01
  0.3448065000D+03 -0.2346734016D-01
  0.1558999000D+03 -0.5467736037D-01
  0.7223091000D+02 -0.4393820030D-01
  0.3272506000D+02 -0.2376103016D-01
  0.1566762000D+02  0.3435928023D+00
  0.7503483000D+01  0.3192960022D+00
  0.3312223000D+01 -0.1343207009D+00
  0.1558471000D+01 -0.2221020015D+01
  0.6839140000D+00  0.2571142017D+01
  0.1467570000D+00 -0.2292404016D+00
  0.7058300000D-01 -0.1832452012D+01
  0.3144900000D-01  0.1591333011D+01
 s   20  1.00
  0.4316265000D+07  0.0000000000D+00
  0.6463424000D+06  0.0000000000D+00
  0.1470897000D+06  0.0000000000D+00
  0.4166152000D+05  0.0000000000D+00
  0.1359077000D+05  0.0000000000D+00
  0.4905750000D+04  0.0000000000D+00
  0.1912746000D+04  0.0000000000D+00
  0.7926043000D+03  0.0000000000D+00
  0.3448065000D+03  0.0000000000D+00
  0.1558999000D+03  0.0000000000D+00
  0.7223091000D+02  0.0000000000D+00
  0.3272506000D+02  0.0000000000D+00
  0.1566762000D+02  0.0000000000D+00
  0.7503483000D+01  0.0000000000D+00
  0.3312223000D+01  0.0000000000D+00
  0.1558471000D+01  0.0000000000D+00
  0.6839140000D+00  0.0000000000D+00
  0.1467570000D+00  0.0000000000D+00
  0.7058300000D-01  0.0000000000D+00
  0.3144900000D-01  0.1000000000D+01
 p   16  1.00
  0.1774569000D+05  0.4099998806D-04
  0.4200721000D+04  0.3689998925D-03
  0.1364429000D+04  0.2128999380D-02
  0.5220806000D+03  0.9368997272D-02
  0.2214595000D+03  0.3309699036D-01
  0.1009096000D+03  0.9443097250D-01
  0.4840115000D+02  0.2080769394D+00
  0.2398536000D+02  0.3323329032D+00
  0.1218250000D+02  0.3329869030D+00
  0.6242298000D+01  0.1568429543D+00
  0.3110944000D+01  0.2154899372D-01
  0.1509958000D+01 -0.2094999390D-02
  0.7108450000D+00 -0.1738999494D-02
  0.2731900000D+00 -0.2999999126D-03
  0.1042330000D+00  0.2899999156D-04
  0.3829100000D-01 -0.1099999680D-04
 p   16  1.00
  0.1774569000D+05 -0.1500001063D-04
  0.4200721000D+04 -0.1300000921D-03
  0.1364429000D+04 -0.7510005321D-03
  0.5220806000D+03 -0.3329002359D-02
  0.2214595000D+03 -0.1191200844D-01
  0.1009096000D+03 -0.3493302475D-01
  0.4840115000D+02 -0.7998905668D-01
  0.2398536000D+02 -0.1346360954D+00
  0.1218250000D+02 -0.1385980982D+00
  0.6242298000D+01  0.3027802145D-01
  0.3110944000D+01  0.3332162361D+00
  0.1509958000D+01  0.4561533232D+00
  0.7108450000D+00  0.2850512020D+00
  0.2731900000D+00  0.4614403270D-01
  0.1042330000D+00 -0.3249002302D-02
  0.3829100000D-01  0.1357000962D-02
 p   16  1.00
  0.1774569000D+05  0.3000000702D-05
  0.4200721000D+04  0.2900000679D-04
  0.1364429000D+04  0.1650000386D-03
  0.5220806000D+03  0.7340001718D-03
  0.2214595000D+03  0.2626000615D-02
  0.1009096000D+03  0.7725001808D-02
  0.4840115000D+02  0.1773300415D-01
  0.2398536000D+02  0.3005500704D-01
  0.1218250000D+02  0.3109400728D-01
  0.6242298000D+01 -0.1004800235D-01
  0.3110944000D+01 -0.8830602067D-01
  0.1509958000D+01 -0.1298240304D+00
  0.7108450000D+00 -0.7693701801D-01
  0.2731900000D+00  0.2126610498D+00
  0.1042330000D+00  0.5730611341D+00
  0.3829100000D-01  0.3696510865D+00
 p   16  1.00
  0.1774569000D+05  0.4999996982D-05
  0.4200721000D+04  0.4199997465D-04
  0.1364429000D+04  0.2409998545D-03
  0.5220806000D+03  0.1084999345D-02
  0.2214595000D+03  0.3830997688D-02
  0.1009096000D+03  0.1142299311D-01
  0.4840115000D+02  0.2579198443D-01
  0.2398536000D+02  0.4481797295D-01
  0.1218250000D+02  0.4459797308D-01
  0.6242298000D+01 -0.1117699325D-01
  0.3110944000D+01 -0.1381339166D+00
  0.1509958000D+01 -0.1882848864D+00
  0.7108450000D+00 -0.1073989352D+00
  0.2731900000D+00  0.4448627315D+00
  0.1042330000D+00  0.6402386136D+00
  0.3829100000D-01  0.6445696110D-01
 p   16  1.00
  0.1774569000D+05  0.1100000139D-04
  0.4200721000D+04  0.8700001101D-04
  0.1364429000D+04  0.5410000685D-03
  0.5220806000D+03  0.2226000282D-02
  0.2214595000D+03  0.8593001087D-02
  0.1009096000D+03  0.2333900295D-01
  0.4840115000D+02  0.5884400745D-01
  0.2398536000D+02  0.8828901117D-01
  0.1218250000D+02  0.1231920156D+00
  0.6242298000D+01 -0.6318600800D-01
  0.3110944000D+01 -0.3549020449D+00
  0.1509958000D+01 -0.6197080784D+00
  0.7108450000D+00  0.8129861029D+00
  0.2731900000D+00  0.8191181037D+00
  0.1042330000D+00 -0.9017051141D+00
  0.3829100000D-01 -0.1359130172D+00
 p   16  1.00
  0.1774569000D+05  0.0000000000D+00
  0.4200721000D+04  0.0000000000D+00
  0.1364429000D+04  0.0000000000D+00
  0.5220806000D+03  0.0000000000D+00
  0.2214595000D+03  0.0000000000D+00
  0.1009096000D+03  0.0000000000D+00
  0.4840115000D+02  0.0000000000D+00
  0.2398536000D+02  0.0000000000D+00
  0.1218250000D+02  0.0000000000D+00
  0.6242298000D+01  0.0000000000D+00
  0.3110944000D+01  0.0000000000D+00
  0.1509958000D+01  0.0000000000D+00
  0.7108450000D+00  0.0000000000D+00
  0.2731900000D+00  0.0000000000D+00
  0.1042330000D+00  0.0000000000D+00
  0.3829100000D-01  0.1000000000D+01
 d    8  1.00
  0.1133440000D+03  0.3529999550D-02
  0.3364140000D+02  0.2578399672D-01
  0.1233100000D+02  0.9911898738D-01
  0.4994780000D+01  0.2390729696D+00
  0.2072800000D+01  0.3571989545D+00
  0.8307530000D+00  0.3621879539D+00
  0.3091780000D+00  0.2364609699D+00
  0.1001300000D+00  0.6011799234D-01
 d    8  1.00
  0.1133440000D+03 -0.3889998304D-02
  0.3364140000D+02 -0.2844198760D-01
  0.1233100000D+02 -0.1124289510D+00
  0.4994780000D+01 -0.2742568804D+00
  0.2072800000D+01 -0.3155458624D+00
  0.8307530000D+00  0.5710897510D-01
  0.3091780000D+00  0.5636037543D+00
  0.1001300000D+00  0.3846368323D+00
 d    8  1.00
  0.1133440000D+03  0.5695000221D-02
  0.3364140000D+02  0.4200100163D-01
  0.1233100000D+02  0.1735400067D+00
  0.4994780000D+01  0.4101570159D+00
  0.2072800000D+01  0.1132520044D+00
  0.8307530000D+00 -0.7696800299D+00
  0.3091780000D+00 -0.3164300123D-01
  0.1001300000D+00  0.7137970277D+00
 d    8  1.00
  0.1133440000D+03  0.0000000000D+00
  0.3364140000D+02  0.0000000000D+00
  0.1233100000D+02  0.0000000000D+00
  0.4994780000D+01  0.0000000000D+00
  0.2072800000D+01  0.0000000000D+00
  0.8307530000D+00  0.0000000000D+00
  0.3091780000D+00  0.0000000000D+00
  0.1001300000D+00  0.1000000000D+01
 f    1  1.00
  0.3275800000D+01  0.1000000000D+01
 f    1  1.00
  0.7920000000D+00  0.1000000000D+01
 g    1  1.00
  0.2089700000D+01  0.1000000000D+01
  
   2 0
 s   10  1.00
  0.1142000000D+05  0.5229996559D-03
  0.1712000000D+04  0.4044997339D-02
  0.3893000000D+03  0.2077498633D-01
  0.1100000000D+03  0.8072694689D-01
  0.3557000000D+02  0.2330738467D+00
  0.1254000000D+02  0.4335007148D+00
  0.4644000000D+01  0.3474717714D+00
  0.1293000000D+01  0.4126197285D-01
  0.5118000000D+00 -0.8507994403D-02
  0.1787000000D+00  0.2383998432D-02
 s   10  1.00
  0.1142000000D+05 -0.1149999544D-03
  0.1712000000D+04 -0.8949996452D-03
  0.3893000000D+03 -0.4623998167D-02
  0.1100000000D+03 -0.1852799265D-01
  0.3557000000D+02 -0.5733897727D-01
  0.1254000000D+02 -0.1320759476D+00
  0.4644000000D+01 -0.1725099316D+00
  0.1293000000D+01  0.1518139398D+00
  0.5118000000D+00  0.5999437621D+00
  0.1787000000D+00  0.3874618464D+00
 s   10  1.00
  0.1142000000D+05  0.0000000000D+00
  0.1712000000D+04  0.0000000000D+00
  0.3893000000D+03  0.0000000000D+00
  0.1100000000D+03  0.0000000000D+00
  0.3557000000D+02  0.0000000000D+00
  0.1254000000D+02  0.0000000000D+00
  0.4644000000D+01  0.0000000000D+00
  0.1293000000D+01  0.1000000000D+01
  0.5118000000D+00  0.0000000000D+00
  0.1787000000D+00  0.0000000000D+00
 s   10  1.00
  0.1142000000D+05  0.0000000000D+00
  0.1712000000D+04  0.0000000000D+00
  0.3893000000D+03  0.0000000000D+00
  0.1100000000D+03  0.0000000000D+00
  0.3557000000D+02  0.0000000000D+00
  0.1254000000D+02  0.0000000000D+00
  0.4644000000D+01  0.0000000000D+00
  0.1293000000D+01  0.0000000000D+00
  0.5118000000D+00  0.0000000000D+00
  0.1787000000D+00  0.1000000000D+01
 p    5  1.00
  0.2663000000D+02  0.1467000345D-01
  0.5948000000D+01  0.9176402155D-01
  0.1742000000D+01  0.2986830701D+00
  0.5550000000D+00  0.4984871171D+00
  0.1725000000D+00  0.3370230791D+00
 p    5  1.00
  0.2663000000D+02  0.0000000000D+00
  0.5948000000D+01  0.0000000000D+00
  0.1742000000D+01  0.0000000000D+00
  0.5550000000D+00  0.1000000000D+01
  0.1725000000D+00  0.0000000000D+00
 p    5  1.00
  0.2663000000D+02  0.0000000000D+00
  0.5948000000D+01  0.0000000000D+00
  0.1742000000D+01  0.0000000000D+00
  0.5550000000D+00  0.0000000000D+00
  0.1725000000D+00  0.1000000000D+01
 d    1  1.00
  0.1654000000D+01  0.1000000000D+01
 d    1  1.00
  0.4690000000D+00  0.1000000000D+01
 f    1  1.00
  0.1093000000D+01  0.1000000000D+01
  
   3 0
 s   10  1.00
  0.1142000000D+05  0.5229996559D-03
  0.1712000000D+04  0.4044997339D-02
  0.3893000000D+03  0.2077498633D-01
  0.1100000000D+03  0.8072694689D-01
  0.3557000000D+02  0.2330738467D+00
  0.1254000000D+02  0.4335007148D+00
  0.4644000000D+01  0.3474717714D+00
  0.1293000000D+01  0.4126197285D-01
  0.5118000000D+00 -0.8507994403D-02
  0.1787000000D+00  0.2383998432D-02
 s   10  1.00
  0.1142000000D+05 -0.1149999544D-03
  0.1712000000D+04 -0.8949996452D-03
  0.3893000000D+03 -0.4623998167D-02
  0.1100000000D+03 -0.1852799265D-01
  0.3557000000D+02 -0.5733897727D-01
  0.1254000000D+02 -0.1320759476D+00
  0.4644000000D+01 -0.1725099316D+00
  0.1293000000D+01  0.1518139398D+00
  0.5118000000D+00  0.5999437621D+00
  0.1787000000D+00  0.3874618464D+00
 s   10  1.00
  0.1142000000D+05  0.0000000000D+00
  0.1712000000D+04  0.0000000000D+00
  0.3893000000D+03  0.0000000000D+00
  0.1100000000D+03  0.0000000000D+00
  0.3557000000D+02  0.0000000000D+00
  0.1254000000D+02  0.0000000000D+00
  0.4644000000D+01  0.0000000000D+00
  0.1293000000D+01  0.1000000000D+01
  0.5118000000D+00  0.0000000000D+00
  0.1787000000D+00  0.0000000000D+00
 s   10  1.00
  0.1142000000D+05  0.0000000000D+00
  0.1712000000D+04  0.0000000000D+00
  0.3893000000D+03  0.0000000000D+00
  0.1100000000D+03  0.0000000000D+00
  0.3557000000D+02  0.0000000000D+00
  0.1254000000D+02  0.0000000000D+00
  0.4644000000D+01  0.0000000000D+00
  0.1293000000D+01  0.0000000000D+00
  0.5118000000D+00  0.0000000000D+00
  0.1787000000D+00  0.1000000000D+01
 p    5  1.00
  0.2663000000D+02  0.1467000345D-01
  0.5948000000D+01  0.9176402155D-01
  0.1742000000D+01  0.2986830701D+00
  0.5550000000D+00  0.4984871171D+00
  0.1725000000D+00  0.3370230791D+00
 p    5  1.00
  0.2663000000D+02  0.0000000000D+00
  0.5948000000D+01  0.0000000000D+00
  0.1742000000D+01  0.0000000000D+00
  0.5550000000D+00  0.1000000000D+01
  0.1725000000D+00  0.0000000000D+00
 p    5  1.00
  0.2663000000D+02  0.0000000000D+00
  0.5948000000D+01  0.0000000000D+00
  0.1742000000D+01  0.0000000000D+00
  0.5550000000D+00  0.0000000000D+00
  0.1725000000D+00  0.1000000000D+01
 d    1  1.00
  0.1654000000D+01  0.1000000000D+01
 d    1  1.00
  0.4690000000D+00  0.1000000000D+01
 f    1  1.00
  0.1093000000D+01  0.1000000000D+01
  
   4 0
 s   10  1.00
  0.1142000000D+05  0.5229996559D-03
  0.1712000000D+04  0.4044997339D-02
  0.3893000000D+03  0.2077498633D-01
  0.1100000000D+03  0.8072694689D-01
  0.3557000000D+02  0.2330738467D+00
  0.1254000000D+02  0.4335007148D+00
  0.4644000000D+01  0.3474717714D+00
  0.1293000000D+01  0.4126197285D-01
  0.5118000000D+00 -0.8507994403D-02
  0.1787000000D+00  0.2383998432D-02
 s   10  1.00
  0.1142000000D+05 -0.1149999544D-03
  0.1712000000D+04 -0.8949996452D-03
  0.3893000000D+03 -0.4623998167D-02
  0.1100000000D+03 -0.1852799265D-01
  0.3557000000D+02 -0.5733897727D-01
  0.1254000000D+02 -0.1320759476D+00
  0.4644000000D+01 -0.1725099316D+00
  0.1293000000D+01  0.1518139398D+00
  0.5118000000D+00  0.5999437621D+00
  0.1787000000D+00  0.3874618464D+00
 s   10  1.00
  0.1142000000D+05  0.0000000000D+00
  0.1712000000D+04  0.0000000000D+00
  0.3893000000D+03  0.0000000000D+00
  0.1100000000D+03  0.0000000000D+00
  0.3557000000D+02  0.0000000000D+00
  0.1254000000D+02  0.0000000000D+00
  0.4644000000D+01  0.0000000000D+00
  0.1293000000D+01  0.1000000000D+01
  0.5118000000D+00  0.0000000000D+00
  0.1787000000D+00  0.0000000000D+00
 s   10  1.00
  0.1142000000D+05  0.0000000000D+00
  0.1712000000D+04  0.0000000000D+00
  0.3893000000D+03  0.0000000000D+00
  0.1100000000D+03  0.0000000000D+00
  0.3557000000D+02  0.0000000000D+00
  0.1254000000D+02  0.0000000000D+00
  0.4644000000D+01  0.0000000000D+00
  0.1293000000D+01  0.0000000000D+00
  0.5118000000D+00  0.0000000000D+00
  0.1787000000D+00  0.1000000000D+01
 p    5  1.00
  0.2663000000D+02  0.1467000345D-01
  0.5948000000D+01  0.9176402155D-01
  0.1742000000D+01  0.2986830701D+00
  0.5550000000D+00  0.4984871171D+00
  0.1725000000D+00  0.3370230791D+00
 p    5  1.00
  0.2663000000D+02  0.0000000000D+00
  0.5948000000D+01  0.0000000000D+00
  0.1742000000D+01  0.0000000000D+00
  0.5550000000D+00  0.1000000000D+01
  0.1725000000D+00  0.0000000000D+00
 p    5  1.00
  0.2663000000D+02  0.0000000000D+00
  0.5948000000D+01  0.0000000000D+00
  0.1742000000D+01  0.0000000000D+00
  0.5550000000D+00  0.0000000000D+00
  0.1725000000D+00  0.1000000000D+01
 d    1  1.00
  0.1654000000D+01  0.1000000000D+01
 d    1  1.00
  0.4690000000D+00  0.1000000000D+01
 f    1  1.00
  0.1093000000D+01  0.1000000000D+01
  
   5 0
 s   10  1.00
  0.1142000000D+05  0.5229996559D-03
  0.1712000000D+04  0.4044997339D-02
  0.3893000000D+03  0.2077498633D-01
  0.1100000000D+03  0.8072694689D-01
  0.3557000000D+02  0.2330738467D+00
  0.1254000000D+02  0.4335007148D+00
  0.4644000000D+01  0.3474717714D+00
  0.1293000000D+01  0.4126197285D-01
  0.5118000000D+00 -0.8507994403D-02
  0.1787000000D+00  0.2383998432D-02
 s   10  1.00
  0.1142000000D+05 -0.1149999544D-03
  0.1712000000D+04 -0.8949996452D-03
  0.3893000000D+03 -0.4623998167D-02
  0.1100000000D+03 -0.1852799265D-01
  0.3557000000D+02 -0.5733897727D-01
  0.1254000000D+02 -0.1320759476D+00
  0.4644000000D+01 -0.1725099316D+00
  0.1293000000D+01  0.1518139398D+00
  0.5118000000D+00  0.5999437621D+00
  0.1787000000D+00  0.3874618464D+00
 s   10  1.00
  0.1142000000D+05  0.0000000000D+00
  0.1712000000D+04  0.0000000000D+00
  0.3893000000D+03  0.0000000000D+00
  0.1100000000D+03  0.0000000000D+00
  0.3557000000D+02  0.0000000000D+00
  0.1254000000D+02  0.0000000000D+00
  0.4644000000D+01  0.0000000000D+00
  0.1293000000D+01  0.1000000000D+01
  0.5118000000D+00  0.0000000000D+00
  0.1787000000D+00  0.0000000000D+00
 s   10  1.00
  0.1142000000D+05  0.0000000000D+00
  0.1712000000D+04  0.0000000000D+00
  0.3893000000D+03  0.0000000000D+00
  0.1100000000D+03  0.0000000000D+00
  0.3557000000D+02  0.0000000000D+00
  0.1254000000D+02  0.0000000000D+00
  0.4644000000D+01  0.0000000000D+00
  0.1293000000D+01  0.0000000000D+00
  0.5118000000D+00  0.0000000000D+00
  0.1787000000D+00  0.1000000000D+01
 p    5  1.00
  0.2663000000D+02  0.1467000345D-01
  0.5948000000D+01  0.9176402155D-01
  0.1742000000D+01  0.2986830701D+00
  0.5550000000D+00  0.4984871171D+00
  0.1725000000D+00  0.3370230791D+00
 p    5  1.00
  0.2663000000D+02  0.0000000000D+00
  0.5948000000D+01  0.0000000000D+00
  0.1742000000D+01  0.0000000000D+00
  0.5550000000D+00  0.1000000000D+01
  0.1725000000D+00  0.0000000000D+00
 p    5  1.00
  0.2663000000D+02  0.0000000000D+00
  0.5948000000D+01  0.0000000000D+00
  0.1742000000D+01  0.0000000000D+00
  0.5550000000D+00  0.0000000000D+00
  0.1725000000D+00  0.1000000000D+01
 d    1  1.00
  0.1654000000D+01  0.1000000000D+01
 d    1  1.00
  0.4690000000D+00  0.1000000000D+01
 f    1  1.00
  0.1093000000D+01  0.1000000000D+01
  
   6 0
 s   10  1.00
  0.1142000000D+05  0.5229996559D-03
  0.1712000000D+04  0.4044997339D-02
  0.3893000000D+03  0.2077498633D-01
  0.1100000000D+03  0.8072694689D-01
  0.3557000000D+02  0.2330738467D+00
  0.1254000000D+02  0.4335007148D+00
  0.4644000000D+01  0.3474717714D+00
  0.1293000000D+01  0.4126197285D-01
  0.5118000000D+00 -0.8507994403D-02
  0.1787000000D+00  0.2383998432D-02
 s   10  1.00
  0.1142000000D+05 -0.1149999544D-03
  0.1712000000D+04 -0.8949996452D-03
  0.3893000000D+03 -0.4623998167D-02
  0.1100000000D+03 -0.1852799265D-01
  0.3557000000D+02 -0.5733897727D-01
  0.1254000000D+02 -0.1320759476D+00
  0.4644000000D+01 -0.1725099316D+00
  0.1293000000D+01  0.1518139398D+00
  0.5118000000D+00  0.5999437621D+00
  0.1787000000D+00  0.3874618464D+00
 s   10  1.00
  0.1142000000D+05  0.0000000000D+00
  0.1712000000D+04  0.0000000000D+00
  0.3893000000D+03  0.0000000000D+00
  0.1100000000D+03  0.0000000000D+00
  0.3557000000D+02  0.0000000000D+00
  0.1254000000D+02  0.0000000000D+00
  0.4644000000D+01  0.0000000000D+00
  0.1293000000D+01  0.1000000000D+01
  0.5118000000D+00  0.0000000000D+00
  0.1787000000D+00  0.0000000000D+00
 s   10  1.00
  0.1142000000D+05  0.0000000000D+00
  0.1712000000D+04  0.0000000000D+00
  0.3893000000D+03  0.0000000000D+00
  0.1100000000D+03  0.0000000000D+00
  0.3557000000D+02  0.0000000000D+00
  0.1254000000D+02  0.0000000000D+00
  0.4644000000D+01  0.0000000000D+00
  0.1293000000D+01  0.0000000000D+00
  0.5118000000D+00  0.0000000000D+00
  0.1787000000D+00  0.1000000000D+01
 p    5  1.00
  0.2663000000D+02  0.1467000345D-01
  0.5948000000D+01  0.9176402155D-01
  0.1742000000D+01  0.2986830701D+00
  0.5550000000D+00  0.4984871171D+00
  0.1725000000D+00  0.3370230791D+00
 p    5  1.00
  0.2663000000D+02  0.0000000000D+00
  0.5948000000D+01  0.0000000000D+00
  0.1742000000D+01  0.0000000000D+00
  0.5550000000D+00  0.1000000000D+01
  0.1725000000D+00  0.0000000000D+00
 p    5  1.00
  0.2663000000D+02  0.0000000000D+00
  0.5948000000D+01  0.0000000000D+00
  0.1742000000D+01  0.0000000000D+00
  0.5550000000D+00  0.0000000000D+00
  0.1725000000D+00  0.1000000000D+01
 d    1  1.00
  0.1654000000D+01  0.1000000000D+01
 d    1  1.00
  0.4690000000D+00  0.1000000000D+01
 f    1  1.00
  0.1093000000D+01  0.1000000000D+01
  
   7 0
 s   10  1.00
  0.1142000000D+05  0.5229996559D-03
  0.1712000000D+04  0.4044997339D-02
  0.3893000000D+03  0.2077498633D-01
  0.1100000000D+03  0.8072694689D-01
  0.3557000000D+02  0.2330738467D+00
  0.1254000000D+02  0.4335007148D+00
  0.4644000000D+01  0.3474717714D+00
  0.1293000000D+01  0.4126197285D-01
  0.5118000000D+00 -0.8507994403D-02
  0.1787000000D+00  0.2383998432D-02
 s   10  1.00
  0.1142000000D+05 -0.1149999544D-03
  0.1712000000D+04 -0.8949996452D-03
  0.3893000000D+03 -0.4623998167D-02
  0.1100000000D+03 -0.1852799265D-01
  0.3557000000D+02 -0.5733897727D-01
  0.1254000000D+02 -0.1320759476D+00
  0.4644000000D+01 -0.1725099316D+00
  0.1293000000D+01  0.1518139398D+00
  0.5118000000D+00  0.5999437621D+00
  0.1787000000D+00  0.3874618464D+00
 s   10  1.00
  0.1142000000D+05  0.0000000000D+00
  0.1712000000D+04  0.0000000000D+00
  0.3893000000D+03  0.0000000000D+00
  0.1100000000D+03  0.0000000000D+00
  0.3557000000D+02  0.0000000000D+00
  0.1254000000D+02  0.0000000000D+00
  0.4644000000D+01  0.0000000000D+00
  0.1293000000D+01  0.1000000000D+01
  0.5118000000D+00  0.0000000000D+00
  0.1787000000D+00  0.0000000000D+00
 s   10  1.00
  0.1142000000D+05  0.0000000000D+00
  0.1712000000D+04  0.0000000000D+00
  0.3893000000D+03  0.0000000000D+00
  0.1100000000D+03  0.0000000000D+00
  0.3557000000D+02  0.0000000000D+00
  0.1254000000D+02  0.0000000000D+00
  0.4644000000D+01  0.0000000000D+00
  0.1293000000D+01  0.0000000000D+00
  0.5118000000D+00  0.0000000000D+00
  0.1787000000D+00  0.1000000000D+01
 p    5  1.00
  0.2663000000D+02  0.1467000345D-01
  0.5948000000D+01  0.9176402155D-01
  0.1742000000D+01  0.2986830701D+00
  0.5550000000D+00  0.4984871171D+00
  0.1725000000D+00  0.3370230791D+00
 p    5  1.00
  0.2663000000D+02  0.0000000000D+00
  0.5948000000D+01  0.0000000000D+00
  0.1742000000D+01  0.0000000000D+00
  0.5550000000D+00  0.1000000000D+01
  0.1725000000D+00  0.0000000000D+00
 p    5  1.00
  0.2663000000D+02  0.0000000000D+00
  0.5948000000D+01  0.0000000000D+00
  0.1742000000D+01  0.0000000000D+00
  0.5550000000D+00  0.0000000000D+00
  0.1725000000D+00  0.1000000000D+01
 d    1  1.00
  0.1654000000D+01  0.1000000000D+01
 d    1  1.00
  0.4690000000D+00  0.1000000000D+01
 f    1  1.00
  0.1093000000D+01  0.1000000000D+01
  
   8 0
 s   10  1.00
  0.8236000000D+04  0.5309998617D-03
  0.1235000000D+04  0.4107998930D-02
  0.2808000000D+03  0.2108699451D-01
  0.7927000000D+02  0.8185297868D-01
  0.2559000000D+02  0.2348169388D+00
  0.8997000000D+01  0.4344008869D+00
  0.3319000000D+01  0.3461289099D+00
  0.9059000000D+00  0.3937798974D-01
  0.3643000000D+00 -0.8982997660D-02
  0.1285000000D+00  0.2384999379D-02
 s   10  1.00
  0.8236000000D+04 -0.1129999414D-03
  0.1235000000D+04 -0.8779995449D-03
  0.2808000000D+03 -0.4539997647D-02
  0.7927000000D+02 -0.1813299060D-01
  0.2559000000D+02 -0.5575997110D-01
  0.8997000000D+01 -0.1268949342D+00
  0.3319000000D+01 -0.1703519117D+00
  0.9059000000D+00  0.1403819272D+00
  0.3643000000D+00  0.5986836897D+00
  0.1285000000D+00  0.3953887950D+00
 s   10  1.00
  0.8236000000D+04  0.0000000000D+00
  0.1235000000D+04  0.0000000000D+00
  0.2808000000D+03  0.0000000000D+00
  0.7927000000D+02  0.0000000000D+00
  0.2559000000D+02  0.0000000000D+00
  0.8997000000D+01  0.0000000000D+00
  0.3319000000D+01  0.0000000000D+00
  0.9059000000D+00  0.1000000000D+01
  0.3643000000D+00  0.0000000000D+00
  0.1285000000D+00  0.0000000000D+00
 s   10  1.00
  0.8236000000D+04  0.0000000000D+00
  0.1235000000D+04  0.0000000000D+00
  0.2808000000D+03  0.0000000000D+00
  0.7927000000D+02  0.0000000000D+00
  0.2559000000D+02  0.0000000000D+00
  0.8997000000D+01  0.0000000000D+00
  0.3319000000D+01  0.0000000000D+00
  0.9059000000D+00  0.0000000000D+00
  0.3643000000D+00  0.0000000000D+00
  0.1285000000D+00  0.1000000000D+01
 p    5  1.00
  0.1871000000D+02  0.1403099838D-01
  0.4133000000D+01  0.8686598995D-01
  0.1200000000D+01  0.2902159664D+00
  0.3827000000D+00  0.5010079421D+00
  0.1209000000D+00  0.3434059603D+00
 p    5  1.00
  0.1871000000D+02  0.0000000000D+00
  0.4133000000D+01  0.0000000000D+00
  0.1200000000D+01  0.0000000000D+00
  0.3827000000D+00  0.1000000000D+01
  0.1209000000D+00  0.0000000000D+00
 p    5  1.00
  0.1871000000D+02  0.0000000000D+00
  0.4133000000D+01  0.0000000000D+00
  0.1200000000D+01  0.0000000000D+00
  0.3827000000D+00  0.0000000000D+00
  0.1209000000D+00  0.1000000000D+01
 d    1  1.00
  0.1097000000D+01  0.1000000000D+01
 d    1  1.00
  0.3180000000D+00  0.1000000000D+01
 f    1  1.00
  0.7610000000D+00  0.1000000000D+01
  
   9 0
 s    5  1.00
  0.3387000000D+02  0.6067999217D-02
  0.5095000000D+01  0.4530799416D-01
  0.1159000000D+01  0.2028219738D+00
  0.3258000000D+00  0.5039029350D+00
  0.1027000000D+00  0.3834209505D+00
 s    5  1.00
  0.3387000000D+02  0.0000000000D+00
  0.5095000000D+01  0.0000000000D+00
  0.1159000000D+01  0.0000000000D+00
  0.3258000000D+00  0.1000000000D+01
  0.1027000000D+00  0.0000000000D+00
 s    5  1.00
  0.3387000000D+02  0.0000000000D+00
  0.5095000000D+01  0.0000000000D+00
  0.1159000000D+01  0.0000000000D+00
  0.3258000000D+00  0.0000000000D+00
  0.1027000000D+00  0.1000000000D+01
 p    1  1.00
  0.1407000000D+01  0.1000000000D+01
 p    1  1.00
  0.3880000000D+00  0.1000000000D+01
 d    1  1.00
  0.1057000000D+01  0.1000000000D+01
  
  10 0
 s   10  1.00
  0.8236000000D+04  0.5309998617D-03
  0.1235000000D+04  0.4107998930D-02
  0.2808000000D+03  0.2108699451D-01
  0.7927000000D+02  0.8185297868D-01
  0.2559000000D+02  0.2348169388D+00
  0.8997000000D+01  0.4344008869D+00
  0.3319000000D+01  0.3461289099D+00
  0.9059000000D+00  0.3937798974D-01
  0.3643000000D+00 -0.8982997660D-02
  0.1285000000D+00  0.2384999379D-02
 s   10  1.00
  0.8236000000D+04 -0.1129999414D-03
  0.1235000000D+04 -0.8779995449D-03
  0.2808000000D+03 -0.4539997647D-02
  0.7927000000D+02 -0.1813299060D-01
  0.2559000000D+02 -0.5575997110D-01
  0.8997000000D+01 -0.1268949342D+00
  0.3319000000D+01 -0.1703519117D+00
  0.9059000000D+00  0.1403819272D+00
  0.3643000000D+00  0.5986836897D+00
  0.1285000000D+00  0.3953887950D+00
 s   10  1.00
  0.8236000000D+04  0.0000000000D+00
  0.1235000000D+04  0.0000000000D+00
  0.2808000000D+03  0.0000000000D+00
  0.7927000000D+02  0.0000000000D+00
  0.2559000000D+02  0.0000000000D+00
  0.8997000000D+01  0.0000000000D+00
  0.3319000000D+01  0.0000000000D+00
  0.9059000000D+00  0.1000000000D+01
  0.3643000000D+00  0.0000000000D+00
  0.1285000000D+00  0.0000000000D+00
 s   10  1.00
  0.8236000000D+04  0.0000000000D+00
  0.1235000000D+04  0.0000000000D+00
  0.2808000000D+03  0.0000000000D+00
  0.7927000000D+02  0.0000000000D+00
  0.2559000000D+02  0.0000000000D+00
  0.8997000000D+01  0.0000000000D+00
  0.3319000000D+01  0.0000000000D+00
  0.9059000000D+00  0.0000000000D+00
  0.3643000000D+00  0.0000000000D+00
  0.1285000000D+00  0.1000000000D+01
 p    5  1.00
  0.1871000000D+02  0.1403099838D-01
  0.4133000000D+01  0.8686598995D-01
  0.1200000000D+01  0.2902159664D+00
  0.3827000000D+00  0.5010079421D+00
  0.1209000000D+00  0.3434059603D+00
 p    5  1.00
  0.1871000000D+02  0.0000000000D+00
  0.4133000000D+01  0.0000000000D+00
  0.1200000000D+01  0.0000000000D+00
  0.3827000000D+00  0.1000000000D+01
  0.1209000000D+00  0.0000000000D+00
 p    5  1.00
  0.1871000000D+02  0.0000000000D+00
  0.4133000000D+01  0.0000000000D+00
  0.1200000000D+01  0.0000000000D+00
  0.3827000000D+00  0.0000000000D+00
  0.1209000000D+00  0.1000000000D+01
 d    1  1.00
  0.1097000000D+01  0.1000000000D+01
 d    1  1.00
  0.3180000000D+00  0.1000000000D+01
 f    1  1.00
  0.7610000000D+00  0.1000000000D+01
  
  11 0
 s    5  1.00
  0.3387000000D+02  0.6067999217D-02
  0.5095000000D+01  0.4530799416D-01
  0.1159000000D+01  0.2028219738D+00
  0.3258000000D+00  0.5039029350D+00
  0.1027000000D+00  0.3834209505D+00
 s    5  1.00
  0.3387000000D+02  0.0000000000D+00
  0.5095000000D+01  0.0000000000D+00
  0.1159000000D+01  0.0000000000D+00
  0.3258000000D+00  0.1000000000D+01
  0.1027000000D+00  0.0000000000D+00
 s    5  1.00
  0.3387000000D+02  0.0000000000D+00
  0.5095000000D+01  0.0000000000D+00
  0.1159000000D+01  0.0000000000D+00
  0.3258000000D+00  0.0000000000D+00
  0.1027000000D+00  0.1000000000D+01
 p    1  1.00
  0.1407000000D+01  0.1000000000D+01
 p    1  1.00
  0.3880000000D+00  0.1000000000D+01
 d    1  1.00
  0.1057000000D+01  0.1000000000D+01
  
  12 0
 s   10  1.00
  0.8236000000D+04  0.5309998617D-03
  0.1235000000D+04  0.4107998930D-02
  0.2808000000D+03  0.2108699451D-01
  0.7927000000D+02  0.8185297868D-01
  0.2559000000D+02  0.2348169388D+00
  0.8997000000D+01  0.4344008869D+00
  0.3319000000D+01  0.3461289099D+00
  0.9059000000D+00  0.3937798974D-01
  0.3643000000D+00 -0.8982997660D-02
  0.1285000000D+00  0.2384999379D-02
 s   10  1.00
  0.8236000000D+04 -0.1129999414D-03
  0.1235000000D+04 -0.8779995449D-03
  0.2808000000D+03 -0.4539997647D-02
  0.7927000000D+02 -0.1813299060D-01
  0.2559000000D+02 -0.5575997110D-01
  0.8997000000D+01 -0.1268949342D+00
  0.3319000000D+01 -0.1703519117D+00
  0.9059000000D+00  0.1403819272D+00
  0.3643000000D+00  0.5986836897D+00
  0.1285000000D+00  0.3953887950D+00
 s   10  1.00
  0.8236000000D+04  0.0000000000D+00
  0.1235000000D+04  0.0000000000D+00
  0.2808000000D+03  0.0000000000D+00
  0.7927000000D+02  0.0000000000D+00
  0.2559000000D+02  0.0000000000D+00
  0.8997000000D+01  0.0000000000D+00
  0.3319000000D+01  0.0000000000D+00
  0.9059000000D+00  0.1000000000D+01
  0.3643000000D+00  0.0000000000D+00
  0.1285000000D+00  0.0000000000D+00
 s   10  1.00
  0.8236000000D+04  0.0000000000D+00
  0.1235000000D+04  0.0000000000D+00
  0.2808000000D+03  0.0000000000D+00
  0.7927000000D+02  0.0000000000D+00
  0.2559000000D+02  0.0000000000D+00
  0.8997000000D+01  0.0000000000D+00
  0.3319000000D+01  0.0000000000D+00
  0.9059000000D+00  0.0000000000D+00
  0.3643000000D+00  0.0000000000D+00
  0.1285000000D+00  0.1000000000D+01
 p    5  1.00
  0.1871000000D+02  0.1403099838D-01
  0.4133000000D+01  0.8686598995D-01
  0.1200000000D+01  0.2902159664D+00
  0.3827000000D+00  0.5010079421D+00
  0.1209000000D+00  0.3434059603D+00
 p    5  1.00
  0.1871000000D+02  0.0000000000D+00
  0.4133000000D+01  0.0000000000D+00
  0.1200000000D+01  0.0000000000D+00
  0.3827000000D+00  0.1000000000D+01
  0.1209000000D+00  0.0000000000D+00
 p    5  1.00
  0.1871000000D+02  0.0000000000D+00
  0.4133000000D+01  0.0000000000D+00
  0.1200000000D+01  0.0000000000D+00
  0.3827000000D+00  0.0000000000D+00
  0.1209000000D+00  0.1000000000D+01
 d    1  1.00
  0.1097000000D+01  0.1000000000D+01
 d    1  1.00
  0.3180000000D+00  0.1000000000D+01
 f    1  1.00
  0.7610000000D+00  0.1000000000D+01
  
  13 0
 s    5  1.00
  0.3387000000D+02  0.6067999217D-02
  0.5095000000D+01  0.4530799416D-01
  0.1159000000D+01  0.2028219738D+00
  0.3258000000D+00  0.5039029350D+00
  0.1027000000D+00  0.3834209505D+00
 s    5  1.00
  0.3387000000D+02  0.0000000000D+00
  0.5095000000D+01  0.0000000000D+00
  0.1159000000D+01  0.0000000000D+00
  0.3258000000D+00  0.1000000000D+01
  0.1027000000D+00  0.0000000000D+00
 s    5  1.00
  0.3387000000D+02  0.0000000000D+00
  0.5095000000D+01  0.0000000000D+00
  0.1159000000D+01  0.0000000000D+00
  0.3258000000D+00  0.0000000000D+00
  0.1027000000D+00  0.1000000000D+01
 p    1  1.00
  0.1407000000D+01  0.1000000000D+01
 p    1  1.00
  0.3880000000D+00  0.1000000000D+01
 d    1  1.00
  0.1057000000D+01  0.1000000000D+01
  
  14 0
 s   10  1.00
  0.8236000000D+04  0.5309998617D-03
  0.1235000000D+04  0.4107998930D-02
  0.2808000000D+03  0.2108699451D-01
  0.7927000000D+02  0.8185297868D-01
  0.2559000000D+02  0.2348169388D+00
  0.8997000000D+01  0.4344008869D+00
  0.3319000000D+01  0.3461289099D+00
  0.9059000000D+00  0.3937798974D-01
  0.3643000000D+00 -0.8982997660D-02
  0.1285000000D+00  0.2384999379D-02
 s   10  1.00
  0.8236000000D+04 -0.1129999414D-03
  0.1235000000D+04 -0.8779995449D-03
  0.2808000000D+03 -0.4539997647D-02
  0.7927000000D+02 -0.1813299060D-01
  0.2559000000D+02 -0.5575997110D-01
  0.8997000000D+01 -0.1268949342D+00
  0.3319000000D+01 -0.1703519117D+00
  0.9059000000D+00  0.1403819272D+00
  0.3643000000D+00  0.5986836897D+00
  0.1285000000D+00  0.3953887950D+00
 s   10  1.00
  0.8236000000D+04  0.0000000000D+00
  0.1235000000D+04  0.0000000000D+00
  0.2808000000D+03  0.0000000000D+00
  0.7927000000D+02  0.0000000000D+00
  0.2559000000D+02  0.0000000000D+00
  0.8997000000D+01  0.0000000000D+00
  0.3319000000D+01  0.0000000000D+00
  0.9059000000D+00  0.1000000000D+01
  0.3643000000D+00  0.0000000000D+00
  0.1285000000D+00  0.0000000000D+00
 s   10  1.00
  0.8236000000D+04  0.0000000000D+00
  0.1235000000D+04  0.0000000000D+00
  0.2808000000D+03  0.0000000000D+00
  0.7927000000D+02  0.0000000000D+00
  0.2559000000D+02  0.0000000000D+00
  0.8997000000D+01  0.0000000000D+00
  0.3319000000D+01  0.0000000000D+00
  0.9059000000D+00  0.0000000000D+00
  0.3643000000D+00  0.0000000000D+00
  0.1285000000D+00  0.1000000000D+01
 p    5  1.00
  0.1871000000D+02  0.1403099838D-01
  0.4133000000D+01  0.8686598995D-01
  0.1200000000D+01  0.2902159664D+00
  0.3827000000D+00  0.5010079421D+00
  0.1209000000D+00  0.3434059603D+00
 p    5  1.00
  0.1871000000D+02  0.0000000000D+00
  0.4133000000D+01  0.0000000000D+00
  0.1200000000D+01  0.0000000000D+00
  0.3827000000D+00  0.1000000000D+01
  0.1209000000D+00  0.0000000000D+00
 p    5  1.00
  0.1871000000D+02  0.0000000000D+00
  0.4133000000D+01  0.0000000000D+00
  0.1200000000D+01  0.0000000000D+00
  0.3827000000D+00  0.0000000000D+00
  0.1209000000D+00  0.1000000000D+01
 d    1  1.00
  0.1097000000D+01  0.1000000000D+01
 d    1  1.00
  0.3180000000D+00  0.1000000000D+01
 f    1  1.00
  0.7610000000D+00  0.1000000000D+01
  
  15 0
 s    5  1.00
  0.3387000000D+02  0.6067999217D-02
  0.5095000000D+01  0.4530799416D-01
  0.1159000000D+01  0.2028219738D+00
  0.3258000000D+00  0.5039029350D+00
  0.1027000000D+00  0.3834209505D+00
 s    5  1.00
  0.3387000000D+02  0.0000000000D+00
  0.5095000000D+01  0.0000000000D+00
  0.1159000000D+01  0.0000000000D+00
  0.3258000000D+00  0.1000000000D+01
  0.1027000000D+00  0.0000000000D+00
 s    5  1.00
  0.3387000000D+02  0.0000000000D+00
  0.5095000000D+01  0.0000000000D+00
  0.1159000000D+01  0.0000000000D+00
  0.3258000000D+00  0.0000000000D+00
  0.1027000000D+00  0.1000000000D+01
 p    1  1.00
  0.1407000000D+01  0.1000000000D+01
 p    1  1.00
  0.3880000000D+00  0.1000000000D+01
 d    1  1.00
  0.1057000000D+01  0.1000000000D+01
  
  16 0
 s   10  1.00
  0.8236000000D+04  0.5309998617D-03
  0.1235000000D+04  0.4107998930D-02
  0.2808000000D+03  0.2108699451D-01
  0.7927000000D+02  0.8185297868D-01
  0.2559000000D+02  0.2348169388D+00
  0.8997000000D+01  0.4344008869D+00
  0.3319000000D+01  0.3461289099D+00
  0.9059000000D+00  0.3937798974D-01
  0.3643000000D+00 -0.8982997660D-02
  0.1285000000D+00  0.2384999379D-02
 s   10  1.00
  0.8236000000D+04 -0.1129999414D-03
  0.1235000000D+04 -0.8779995449D-03
  0.2808000000D+03 -0.4539997647D-02
  0.7927000000D+02 -0.1813299060D-01
  0.2559000000D+02 -0.5575997110D-01
  0.8997000000D+01 -0.1268949342D+00
  0.3319000000D+01 -0.1703519117D+00
  0.9059000000D+00  0.1403819272D+00
  0.3643000000D+00  0.5986836897D+00
  0.1285000000D+00  0.3953887950D+00
 s   10  1.00
  0.8236000000D+04  0.0000000000D+00
  0.1235000000D+04  0.0000000000D+00
  0.2808000000D+03  0.0000000000D+00
  0.7927000000D+02  0.0000000000D+00
  0.2559000000D+02  0.0000000000D+00
  0.8997000000D+01  0.0000000000D+00
  0.3319000000D+01  0.0000000000D+00
  0.9059000000D+00  0.1000000000D+01
  0.3643000000D+00  0.0000000000D+00
  0.1285000000D+00  0.0000000000D+00
 s   10  1.00
  0.8236000000D+04  0.0000000000D+00
  0.1235000000D+04  0.0000000000D+00
  0.2808000000D+03  0.0000000000D+00
  0.7927000000D+02  0.0000000000D+00
  0.2559000000D+02  0.0000000000D+00
  0.8997000000D+01  0.0000000000D+00
  0.3319000000D+01  0.0000000000D+00
  0.9059000000D+00  0.0000000000D+00
  0.3643000000D+00  0.0000000000D+00
  0.1285000000D+00  0.1000000000D+01
 p    5  1.00
  0.1871000000D+02  0.1403099838D-01
  0.4133000000D+01  0.8686598995D-01
  0.1200000000D+01  0.2902159664D+00
  0.3827000000D+00  0.5010079421D+00
  0.1209000000D+00  0.3434059603D+00
 p    5  1.00
  0.1871000000D+02  0.0000000000D+00
  0.4133000000D+01  0.0000000000D+00
  0.1200000000D+01  0.0000000000D+00
  0.3827000000D+00  0.1000000000D+01
  0.1209000000D+00  0.0000000000D+00
 p    5  1.00
  0.1871000000D+02  0.0000000000D+00
  0.4133000000D+01  0.0000000000D+00
  0.1200000000D+01  0.0000000000D+00
  0.3827000000D+00  0.0000000000D+00
  0.1209000000D+00  0.1000000000D+01
 d    1  1.00
  0.1097000000D+01  0.1000000000D+01
 d    1  1.00
  0.3180000000D+00  0.1000000000D+01
 f    1  1.00
  0.7610000000D+00  0.1000000000D+01
  
  17 0
 s    5  1.00
  0.3387000000D+02  0.6067999217D-02
  0.5095000000D+01  0.4530799416D-01
  0.1159000000D+01  0.2028219738D+00
  0.3258000000D+00  0.5039029350D+00
  0.1027000000D+00  0.3834209505D+00
 s    5  1.00
  0.3387000000D+02  0.0000000000D+00
  0.5095000000D+01  0.0000000000D+00
  0.1159000000D+01  0.0000000000D+00
  0.3258000000D+00  0.1000000000D+01
  0.1027000000D+00  0.0000000000D+00
 s    5  1.00
  0.3387000000D+02  0.0000000000D+00
  0.5095000000D+01  0.0000000000D+00
  0.1159000000D+01  0.0000000000D+00
  0.3258000000D+00  0.0000000000D+00
  0.1027000000D+00  0.1000000000D+01
 p    1  1.00
  0.1407000000D+01  0.1000000000D+01
 p    1  1.00
  0.3880000000D+00  0.1000000000D+01
 d    1  1.00
  0.1057000000D+01  0.1000000000D+01
  
  18 0
 s   10  1.00
  0.8236000000D+04  0.5309998617D-03
  0.1235000000D+04  0.4107998930D-02
  0.2808000000D+03  0.2108699451D-01
  0.7927000000D+02  0.8185297868D-01
  0.2559000000D+02  0.2348169388D+00
  0.8997000000D+01  0.4344008869D+00
  0.3319000000D+01  0.3461289099D+00
  0.9059000000D+00  0.3937798974D-01
  0.3643000000D+00 -0.8982997660D-02
  0.1285000000D+00  0.2384999379D-02
 s   10  1.00
  0.8236000000D+04 -0.1129999414D-03
  0.1235000000D+04 -0.8779995449D-03
  0.2808000000D+03 -0.4539997647D-02
  0.7927000000D+02 -0.1813299060D-01
  0.2559000000D+02 -0.5575997110D-01
  0.8997000000D+01 -0.1268949342D+00
  0.3319000000D+01 -0.1703519117D+00
  0.9059000000D+00  0.1403819272D+00
  0.3643000000D+00  0.5986836897D+00
  0.1285000000D+00  0.3953887950D+00
 s   10  1.00
  0.8236000000D+04  0.0000000000D+00
  0.1235000000D+04  0.0000000000D+00
  0.2808000000D+03  0.0000000000D+00
  0.7927000000D+02  0.0000000000D+00
  0.2559000000D+02  0.0000000000D+00
  0.8997000000D+01  0.0000000000D+00
  0.3319000000D+01  0.0000000000D+00
  0.9059000000D+00  0.1000000000D+01
  0.3643000000D+00  0.0000000000D+00
  0.1285000000D+00  0.0000000000D+00
 s   10  1.00
  0.8236000000D+04  0.0000000000D+00
  0.1235000000D+04  0.0000000000D+00
  0.2808000000D+03  0.0000000000D+00
  0.7927000000D+02  0.0000000000D+00
  0.2559000000D+02  0.0000000000D+00
  0.8997000000D+01  0.0000000000D+00
  0.3319000000D+01  0.0000000000D+00
  0.9059000000D+00  0.0000000000D+00
  0.3643000000D+00  0.0000000000D+00
  0.1285000000D+00  0.1000000000D+01
 p    5  1.00
  0.1871000000D+02  0.1403099838D-01
  0.4133000000D+01  0.8686598995D-01
  0.1200000000D+01  0.2902159664D+00
  0.3827000000D+00  0.5010079421D+00
  0.1209000000D+00  0.3434059603D+00
 p    5  1.00
  0.1871000000D+02  0.0000000000D+00
  0.4133000000D+01  0.0000000000D+00
  0.1200000000D+01  0.0000000000D+00
  0.3827000000D+00  0.1000000000D+01
  0.1209000000D+00  0.0000000000D+00
 p    5  1.00
  0.1871000000D+02  0.0000000000D+00
  0.4133000000D+01  0.0000000000D+00
  0.1200000000D+01  0.0000000000D+00
  0.3827000000D+00  0.0000000000D+00
  0.1209000000D+00  0.1000000000D+01
 d    1  1.00
  0.1097000000D+01  0.1000000000D+01
 d    1  1.00
  0.3180000000D+00  0.1000000000D+01
 f    1  1.00
  0.7610000000D+00  0.1000000000D+01
  
  19 0
 s    5  1.00
  0.3387000000D+02  0.6067999217D-02
  0.5095000000D+01  0.4530799416D-01
  0.1159000000D+01  0.2028219738D+00
  0.3258000000D+00  0.5039029350D+00
  0.1027000000D+00  0.3834209505D+00
 s    5  1.00
  0.3387000000D+02  0.0000000000D+00
  0.5095000000D+01  0.0000000000D+00
  0.1159000000D+01  0.0000000000D+00
  0.3258000000D+00  0.1000000000D+01
  0.1027000000D+00  0.0000000000D+00
 s    5  1.00
  0.3387000000D+02  0.0000000000D+00
  0.5095000000D+01  0.0000000000D+00
  0.1159000000D+01  0.0000000000D+00
  0.3258000000D+00  0.0000000000D+00
  0.1027000000D+00  0.1000000000D+01
 p    1  1.00
  0.1407000000D+01  0.1000000000D+01
 p    1  1.00
  0.3880000000D+00  0.1000000000D+01
 d    1  1.00
  0.1057000000D+01  0.1000000000D+01


[MO]
 Sym=      1.1
 Ene=       0.0000
 Spin= Alpha
 Occup=    2.000000
1 0.26214461077731
2 0.047557755486702
3 0.000253446059320
4 -0.000540313057350
5 0.000276401898882
6 -0.000128506329098
7 0.000146603070611
8 0.070528116889623
9 0.015791071475473
10 -0.011696944410486
11 0.000195785421315
12 0.000133322603832
13 -0.000358021297524
14 -0.010786607715142
15 0.000493737258791
16 -0.009376186797182
17 0.007158322157352
18 -0.000343422932204
19 0.006336510838665
20 -0.000342297971085
21 0.000017399943554
22 -0.000310541896355
23 0.003763781471186
24 -0.000138665551253
25 0.003041109870210
26 -0.000059730831007
27 -0.000070887627931
28 0.000130618458938
29 -0.000000000019577
30 0.000000025055104
31 0.000000004760762
32 -0.000112451102443
33 -0.000143067098760
34 0.000255518201203
35 -0.000000000007142
36 0.000000050627979
37 0.000000009783374
38 -0.000071986540484
39 -0.000095734188134
40 0.000167720728618
41 0.000000000033028
42 0.000000100888706
43 0.000000019828658
44 0.000016438864269
45 0.000254647359464
46 -0.000271086223734
47 0.000000000208070
48 -0.000000122144699
49 -0.000000023355219
50 -0.000032204899734
51 -0.000003688004158
52 -0.000016029970183
53 0.000033286331220
54 0.000005085441619
55 0.000010783535722
56 0.000009921075789
57 -0.000000137464820
58 0.000010722926082
59 -0.000000009718064
60 0.000037100585002
61 -0.000005464853106
62 0.000058263088528
63 -0.000019807388674
64 0.000004841771031
65 -0.000039086678974
66 -0.000029968269367
67 0.000002490098789
68 -0.000039081456942
69 -0.000000004257120
70 -0.000001803904727
71 -0.000002026431343
72 0.000007831593571
73 -0.000000000019464
74 0.000000005169323
75 0.000000000022521
76 0.000000001020562
77 0.000000004618615
78 0.000000000908237
79 0.000010242790189
80 -0.000007074014830
81 -0.000006683120097
82 -0.000000002587755
83 -0.000000013131896
84 -0.000000000004101
85 -0.046000952491205
86 0.000003922042976
87 -0.000036295086647
88 -0.000729858003348
89 -0.000008515178890
90 -0.000078207233916
91 -0.000003517341633
92 0.000015772176086
93 -0.000138189716441
94 0.000010767400915
95 0.000142254572776
96 -0.000194925581049
97 0.000134424606502
98 0.000018498304124
99 -0.000036997600503
100 0.000018499296378
101 0.000002178258404
102 -0.000000000441674
103 -0.000000220307647
104 0.000060291193138
105 -0.000118678696769
106 0.000058387503631
107 0.000000861557026
108 0.000000000697921
109 0.000017422723333
110 -0.000004446730751
111 -0.000004387065886
112 -0.000004530697915
113 0.000005499466163
114 0.000002064897904
115 -0.000000033645042
116 0.000000466449179
117 0.000003820968622
118 0.000006112214157
119 0.000000000181889
120 -0.31974346852413
121 0.000141722366470
122 -0.000425164882583
123 -0.002559359378436
124 0.001398447482327
125 -0.000000198421205
126 -0.000003600695274
127 -0.000464808802394
128 -0.000000284487557
129 0.000011024667575
130 -0.000046231267908
131 -0.000008153764350
132 0.000134544411593
133 -0.000241586639265
134 0.000121709457715
135 0.000119877181550
136 -0.000000208671265
137 0.000000314679957
138 -0.000000000275512
139 -0.000051080533681
140 0.000024704071738
141 0.000026376461943
142 0.000002498343034
143 -0.000017897751543
144 -0.000000000013445
145 0.000049853414241
146 0.000000300938431
147 -0.000004549651386
148 -0.000032577422280
149 -0.000000443891459
150 0.000006115612773
151 -0.000034307951612
152 0.000000040140186
153 -0.000000011614909
154 -0.000000000110959
155 -0.22887405681939
156 0.000122122899372
157 -0.000297984060812
158 -0.001826492698807
159 -0.000008353907452
160 -0.000000135471487
161 0.000950996972840
162 0.000015500358772
163 -0.000000410094671
164 -0.000258819437840
165 0.000142465428443
166 -0.000008244873938
167 -0.000175176087102
168 0.000082519545939
169 0.000083387496002
170 -0.000165907041940
171 0.000000000010494
172 -0.000002155085578
173 -0.000000226590558
174 0.000051413379768
175 0.000047075745259
176 -0.000098489125027
177 -0.000000000021046
178 -0.000000875284103
179 0.000002605756196
180 -0.000004399746977
181 0.000000320438388
182 0.000030950570246
183 0.000000533411009
184 0.000000050020471
185 -0.000020542150848
186 0.000005369468986
187 -0.000000479933681
188 -0.000020982396559
189 0.000000000017938
190 0.18198584391427
191 -0.000092528463089
192 0.000417583503121
193 -0.000906181256849
194 -0.000008356045700
195 -0.000000137574593
196 0.001518117516893
197 0.000015509751541
198 -0.000000407154501
199 -0.001538889169367
200 0.000142490358333
201 -0.000008239583154
202 -0.001287340750695
203 -0.000072053817365
204 -0.000071251222608
205 0.000143305039973
206 0.000000000006237
207 0.000002152245536
208 0.000000225699817
209 0.000403190708730
210 0.000399065337272
211 -0.000802256046002
212 -0.000000000046344
213 0.000000897886461
214 -0.000002600738064
215 -0.000004401276761
216 0.000000320237388
217 0.000044647019341
218 0.000000532945597
219 0.000000049967616
220 -0.000030159507611
221 0.000005371986818
222 -0.000000479611157
223 -0.000029740754532
224 0.000000000000526
225 0.43787308250683
226 -0.000277263522438
227 0.000635322051217
228 0.002277828959391
229 0.002158578861963
230 -0.000000198438572
231 -0.000003595976511
232 -0.001084947383141
233 -0.000000284421954
234 0.000011031385383
235 -0.000666462835563
236 -0.000008153867628
237 0.000134569919040
238 0.000321372829986
239 -0.000161131436932
240 -0.000160241393054
241 0.000000208683172
242 -0.000000316770800
243 0.000000000260887
244 -0.000152506199210
245 0.000074469019117
246 0.000078037180094
247 -0.000002498237152
248 0.000017920178651
249 0.000000000352527
250 0.000069442993007
251 0.000000300957093
252 -0.000004551442185
253 -0.000046936300389
254 -0.000000443925796
255 0.000006118614175
256 -0.000046231251367
257 0.000000040149484
258 -0.000000012213703
259 -0.000000000084632
260 -0.047417300085165
261 0.000004774299502
262 -0.000018898503941
263 -0.000989423110431
264 -0.000008515141739
265 0.000001168704720
266 -0.000003517143110
267 0.000015772083300
268 0.000279007167496
269 0.000010765582325
270 0.000142254805577
271 0.000354260898490
272 0.000134419533780
273 0.000018724794267
274 -0.000037408667286
275 0.000018683873019
276 -0.000002178275124
277 -0.000000000483468
278 0.000000219813789
279 0.000107290685775
280 -0.000212711213557
281 0.000105420527782
282 -0.000000861441114
283 0.000000000741633
284 -0.000017418223767
285 -0.000004446733769
286 0.000002603094801
287 -0.000004530417629
288 0.000005499474560
289 -0.000000897715720
290 -0.000000033541510
291 0.000000466444831
292 -0.000002594702436
293 0.000006111734581
294 -0.000000000118920
295 0.19925923454333
296 0.000006977009099
297 0.000554876466845
298 0.000263130004651
299 0.000014076697305
300 -0.000405870386958
301 0.000020043535203
302 -0.000035980188750
303 0.001409907191543
304 -0.000052668105166
305 -0.000059194071652
306 0.000616242150486
307 -0.000033266625325
308 -0.000164338547020
309 0.000328727215702
310 -0.000164388668683
311 0.000002340798361
312 -0.000000001290767
313 0.000000823949380
314 0.000146881663240
315 -0.000290173977674
316 0.000143292314434
317 -0.000032860605121
318 -0.000000000299421
319 -0.000041177675128
320 0.000005434562557
321 0.000175090081324
322 0.000005993464491
323 -0.000009250749615
324 -0.000117015042019
325 0.000002592517445
326 0.000001959518832
327 -0.000117892952397
328 -0.000010633593858
329 -0.000000000260558
330 0.000539019211777
331 0.000771628793297
332 -0.000123330202772
333 -0.000000519871641
334 0.000012907091565
335 0.000001776918406
336 0.000002205616614
337 0.000388097409312
338 -0.000006700597980
339 0.000026523247854
340 -0.000053177787031
341 0.000026654539177
342 0.000002116180431
343 -0.000000000128548
344 0.000001839892016
345 0.040578650342769
346 -0.000054267925505
347 -0.000000602759780
348 0.001224223016072
349 -0.000535566542859
350 -0.000001828279751
351 0.000020095258271
352 0.001257355848887
353 0.000004798427170
354 -0.000053014202502
355 0.001404684104980
356 0.000000050420013
357 -0.000033080420730
358 0.000131461470586
359 -0.000065190683377
360 -0.000066270787209
361 0.000000067525597
362 0.000000745296628
363 -0.000000000082639
364 0.000032918841147
365 -0.000017209927797
366 -0.000015708913350
367 0.000003358615313
368 -0.000041249663572
369 0.000000000106482
370 0.000328111526262
371 -0.000000435143965
372 0.000006071934386
373 -0.000219810401957
374 0.000000803560889
375 -0.000010774088390
376 -0.000220397404197
377 -0.000000219753998
378 0.000002627733565
379 -0.000000000013646
380 0.000559952430154
381 0.000407605937633
382 0.000222758885344
383 0.000110505610466
384 -0.000000303639240
385 0.000001827279447
386 0.000253272986175
387 0.000001163435116
388 -0.000006719528751
389 0.000025370870130
390 -0.000012512686798
391 -0.000012858183331
392 -0.000000097770464
393 0.000001897299058
394 -0.000000000021568
395 0.056124649096082
396 -0.000044175646068
397 0.000086684748120
398 0.000675855408663
399 0.000014061776087
400 -0.000001828243473
401 -0.000407322229252
402 -0.000035870042175
403 0.000004931807260
404 0.001033374578053
405 -0.000059094905027
406 0.000000077358867
407 0.000911690597692
408 -0.000071229539786
409 -0.000069290312263
410 0.000140519852049
411 0.000000000002846
412 0.000002346091952
413 0.000000086387922
414 0.000014547061691
415 0.000010210854540
416 -0.000024757916231
417 -0.000000000021652
418 -0.000032606033119
419 0.000003464998573
420 0.000005366556668
421 -0.000000471226034
422 0.000247918025114
423 0.000001926763143
424 -0.000000236328421
425 -0.000166236496319
426 -0.000009126754452
427 0.000000868544488
428 -0.000166380437883
429 -0.000000000001558
430 0.000459172205839
431 0.000380888913700
432 0.000083069010440
433 -0.000000535408104
434 -0.000000318194027
435 0.000075870707682
436 0.000002248241674
437 0.000001181579845
438 0.000223315425830
439 -0.000004038004650
440 -0.000003537844191
441 0.000007575848841
442 0.000000000002942
443 0.000002104547442
444 -0.000000112631410
445 0.16892764923851
446 0.000157608494472
447 0.000615517938415
448 -0.001023319491807
449 -0.000340071066106
450 -0.000001828484685
451 0.000020097880687
452 0.000245347812729
453 0.000004799194432
454 -0.000053033289708
455 0.001026755830404
456 0.000000050840441
457 -0.000033080557866
458 0.000171285517024
459 -0.000084658073101
460 -0.000086627443923
461 -0.000000067765544
462 -0.000000743395934
463 -0.000000000243548
464 -0.000263874961209
465 0.000131633083793
466 0.000132241877416
467 -0.000003358673282
468 0.000041265968634
469 -0.000000000140186
470 0.000292278831305
471 -0.000000435285511
472 0.000006075307829
473 -0.000196451631639
474 0.000000803815985
475 -0.000010780135689
476 -0.000195681569470
477 -0.000000219819189
478 0.000002629254914
479 0.000000000071316
480 -0.000245292560076
481 0.000185910062174
482 -0.000304836048148
483 0.000152792492231
484 -0.000000303643286
485 0.000001829444675
486 -0.000034706366246
487 0.000001163588971
488 -0.000006723573184
489 -0.000097141413252
490 0.000048746594273
491 0.000048394818979
492 0.000000097806585
493 -0.000001898984541
494 -0.000000000018623
495 0.67084755376296
496 0.000147200498143
497 0.001990625580929
498 -0.000466932882775
499 0.000014047051060
500 -0.000001831455068
501 0.000804039066445
502 -0.000035875469306
503 0.000004932796621
504 -0.003734924848889
505 -0.000059091216679
506 0.000000078019480
507 -0.000709691083864
508 -0.000521127214892
509 -0.000519211555436
510 0.001040338770329
511 0.000000000020441
512 -0.000002345467355
513 -0.000000087292498
514 0.000551410349560
515 0.000547024611595
516 -0.001098434961155
517 -0.000000000003626
518 0.000032621963712
519 -0.000003461034006
520 0.000005370286020
521 -0.000000470574873
522 -0.000267773615535
523 0.000001928471472
524 -0.000000236029553
525 0.000179534364293
526 -0.000009133466231
527 0.000000867371995
528 0.000179721639858
529 -0.000000000001227
530 0.001298970048461
531 0.002432255254233
532 -0.000649421168145
533 -0.000000533586567
534 -0.000000317949563
535 0.000073624022635
536 0.000002244473576
537 0.000001181396201
538 -0.001152406331726
539 0.000106655442574
540 0.000107149788430
541 -0.000213805231004
542 0.000000000003081
543 -0.000002105906681
544 0.000000112614088
545 0.12002935503664
546 -0.000004326748036
547 0.000325175978122
548 0.000246156956112
549 0.000014076636647
550 0.000270330931644
551 0.000020043222097
552 -0.000035979958429
553 -0.000885851203160
554 -0.000052671091862
555 -0.000059193898651
556 -0.000445186614531
557 -0.000033266674099
558 -0.000100563971028
559 0.000200760487312
560 -0.000100196516284
561 -0.000002340867696
562 -0.000000000883051
563 -0.000000823740279
564 0.000080169975406
565 -0.000157078530936
566 0.000076908555530
567 0.000032860611020
568 0.000000000020339
569 0.000041181001652
570 0.000005434530751
571 -0.000121624746050
572 0.000005994184029
573 -0.000009250692097
574 0.000081179431536
575 0.000002592842780
576 0.000001959503986
577 0.000081997288412
578 -0.000010634884555
579 0.000000000201657
580 0.000350944479251
581 0.000451787938288
582 -0.000059373984560
583 -0.000000519868017
584 -0.000013298904947
585 0.000001777296526
586 0.000002205684292
587 -0.000233461778816
588 -0.000006701378867
589 0.000015254144221
590 -0.000030653533310
591 0.000015399389089
592 -0.000002116171042
593 -0.000000000115375
594 -0.000001840163071
 Sym=      2.1
 Ene=       0.0000
 Spin= Alpha
 Occup=    2.000000
1 0.000009153317085
2 0.017419124809673
3 -0.000136913990038
4 -0.000996118130959
5 0.000315429314105
6 -0.000100938379852
7 0.000986325995118
8 -0.17767659443539
9 0.049021421654684
10 -0.076326410011850
11 -0.001128285985205
12 0.000347106097927
13 -0.000676816439244
14 0.006707599792408
15 -0.001534424433522
16 -0.003939058618522
17 -0.004362298328198
18 0.001091731250387
19 0.002675142806150
20 0.000204617743206
21 -0.000061799802062
22 -0.000121958551210
23 -0.002529233653199
24 0.000392504569871
25 0.001233927491795
26 0.000107681829595
27 -0.000286414656516
28 0.000178732826920
29 0.000000000122660
30 0.000000005380639
31 0.000000000761126
32 0.000228061932142
33 -0.000576895226338
34 0.000348833294196
35 0.000000000257303
36 0.000000009991494
37 0.000000001815261
38 0.000121186258590
39 -0.000290609580050
40 0.000169423321460
41 0.000000000134193
42 0.000000018480268
43 0.000000003592014
44 -0.000756105773289
45 0.001272245364580
46 -0.000516139591291
47 -0.000000000441930
48 -0.000000022957307
49 -0.000000004331919
50 0.000057020097701
51 -0.000018463839165
52 -0.000023847768824
53 -0.000067625628883
54 0.000020466057255
55 0.000015937668021
56 -0.000008874859842
57 0.000004305782443
58 0.000016057471301
59 -0.000000004491592
60 -0.000000981780637
61 0.000019315301962
62 0.000034778983196
63 -0.000012398586274
64 -0.000009431095694
65 -0.000023329962287
66 0.000013715783221
67 -0.000016483101222
68 -0.000023330940082
69 -0.000000001845702
70 0.000000778993910
71 -0.000004828602039
72 0.000002903469804
73 -0.000000000006420
74 0.000000001011862
75 0.000000000008256
76 0.000000000187394
77 0.000000000806776
78 0.000000000161630
79 0.000006106958336
80 -0.000007475354720
81 0.000002375061211
82 -0.000000000468265
83 -0.000000002439959
84 -0.000000000002463
85 -0.19571473353098
86 0.000099550561537
87 -0.000310935342727
88 -0.000555198261377
89 0.000008658824541
90 -0.001025529483739
91 -0.000000784938135
92 -0.000012355743517
93 0.000628564732406
94 0.000003875094042
95 -0.000079059710638
96 0.000458931822764
97 0.000059615927585
98 0.000076188248317
99 -0.000152959601759
100 0.000076771353442
101 -0.000003064583492
102 -0.000000000661817
103 -0.000000439019887
104 -0.000105314743180
105 0.000218105738691
106 -0.000112790995511
107 0.000013236518804
108 -0.000000000386403
109 0.000010106986948
110 0.000002228655584
111 -0.000032024298638
112 -0.000002055576080
113 -0.000002351363993
114 0.000020563938865
115 -0.000000054073820
116 -0.000000638691238
117 0.000022401166347
118 0.000002811918529
119 0.000000000364319
120 0.64278286670506
121 -0.000398663888911
122 0.000832504632754
123 0.004691525114470
124 -0.002715054528471
125 0.000001012113792
126 -0.000000818992854
127 0.000835389440918
128 0.000000775400265
129 0.000003969048704
130 0.000101334544178
131 0.000025882199063
132 0.000059652439198
133 0.000473743363169
134 -0.000235648977933
135 -0.000238094385235
136 0.000001072307817
137 0.000000475775796
138 0.000000000465384
139 0.000240787846128
140 -0.000131195157979
141 -0.000109592688149
142 -0.000010678679201
143 -0.000010304118378
144 0.000000000376731
145 -0.000093964523778
146 -0.000001069937134
147 -0.000002060222426
148 0.000063601550038
149 0.000001657268615
150 0.000002808775904
151 0.000062465087547
152 -0.000000221797317
153 -0.000000044697468
154 0.000000000125054
155 0.022005397116411
156 -0.000017860887518
157 0.000040582778150
158 0.000136355690409
159 0.000008077503354
160 0.000001195378290
161 -0.000138105274267
162 -0.000011195022091
163 0.000000334405852
164 0.000112574360171
165 -0.000078642774146
166 0.000025756405910
167 -0.000071242800541
168 -0.000012702523974
169 -0.000006657120258
170 0.000019359644232
171 0.000000000000141
172 0.000003191768842
173 0.000001011050312
174 0.000040978046359
175 0.000014076626268
176 -0.000055054672627
177 -0.000000000001721
178 -0.000014109049142
179 -0.000010288743983
180 0.000002050634174
181 -0.000001010191964
182 -0.000008242492029
183 -0.000000763340015
184 -0.000000192544977
185 0.000005374580223
186 -0.000001987874431
187 0.000001547859718
188 0.000005683883265
189 -0.000000000000079
190 0.16251024925209
191 -0.000090934231422
192 0.000326180298833
193 -0.000098248983386
194 0.000008079218789
195 0.000001194987529
196 0.001158589841450
197 -0.000011195040774
198 0.000000334990062
199 -0.001035692847900
200 -0.000078638816727
201 0.000025757465550
202 -0.000758547696640
203 -0.000066163230256
204 -0.000060146350750
205 0.000126309581006
206 -0.000000000011045
207 -0.000003192430655
208 -0.000001011286830
209 0.000261380087158
210 0.000234570638380
211 -0.000495950725537
212 0.000000000013299
213 0.000014112481120
214 0.000010289739845
215 0.000002050144683
216 -0.000001010249224
217 0.000036262769191
218 -0.000000763467890
219 -0.000000192548660
220 -0.000024166357079
221 -0.000001987089835
222 0.000001547940223
223 -0.000024485253099
224 0.000000000004330
225 -0.031180454941454
226 -0.000025821501790
227 -0.000000730527847
228 -0.001017672436497
229 0.000021796630590
230 0.000001010223641
231 -0.000000814327246
232 -0.000265456247834
233 0.000000776099560
234 0.000003967821257
235 -0.000368908192476
236 0.000025881856264
237 0.000059654926690
238 -0.000023775390683
239 0.000014418541477
240 0.000009356849205
241 -0.000001072737321
242 -0.000000477567691
243 -0.000000000052614
244 -0.000199994784506
245 0.000089961007037
246 0.000110033777469
247 0.000010678307886
248 0.000010306155987
249 0.000000000037479
250 -0.000001707999748
251 -0.000001069823791
252 -0.000002060906192
253 0.000000300842060
254 0.000001657067331
255 0.000002809852033
256 0.000001990680065
257 -0.000000221748098
258 -0.000000044856229
259 -0.000000000002246
260 -0.15201776919191
261 0.000076743022889
262 -0.000331120317769
263 0.000793750530932
264 0.000008658773711
265 0.001170703243598
266 -0.000000784315755
267 -0.000012355509120
268 -0.001144220251390
269 0.000003874364075
270 -0.000079059460691
271 -0.001086656759930
272 0.000059614563034
273 0.000061439088092
274 -0.000123740076331
275 0.000062300988239
276 0.000003064569331
277 -0.000000000385806
278 0.000000438943820
279 -0.000301622938891
280 0.000610700682854
281 -0.000309077743962
282 -0.000013236860218
283 -0.000000000407609
284 -0.000010106038250
285 0.000002228647687
286 0.000033147587986
287 -0.000002055595520
288 -0.000002351353921
289 -0.000021257567822
290 -0.000000054063454
291 -0.000000638690715
292 -0.000023214588193
293 0.000002811934244
294 -0.000000000497617
295 -0.45956709993835
296 -0.000204889018823
297 -0.001382171439442
298 0.000192084112271
299 -0.000002051503818
300 0.000551474547574
301 0.000010085888025
302 0.000004681184857
303 -0.002680442537268
304 -0.000026454749371
305 0.000051575242482
306 -0.000646242029054
307 -0.000010274094414
308 0.000352087410871
309 -0.000710186753878
310 0.000358099343006
311 -0.000002408180020
312 0.000000002356023
313 0.000000119915188
314 -0.000379307272990
315 0.000765058988530
316 -0.000385751715539
317 0.000009942296873
318 0.000000001925103
319 -0.000019503258244
320 -0.000002347383959
321 -0.000168074714520
322 0.000002708303512
323 0.000003644859873
324 0.000112931029438
325 0.000001233350716
326 -0.000000495513811
327 0.000112564862741
328 -0.000004866921169
329 0.000000000322256
330 -0.000850498397855
331 -0.001768846622416
332 0.000358178970533
333 0.000002146165818
334 0.000054319230246
335 0.000001175047031
336 -0.000008482890802
337 -0.000830156369823
338 -0.000004449876770
339 -0.000072740626730
340 0.000144544435806
341 -0.000071803809076
342 -0.000001330264662
343 0.000000000061734
344 0.000000779393139
345 -0.18048744351584
346 0.000169248812931
347 -0.000326621023707
348 -0.001662176097962
349 0.001224076275230
350 0.000006654159273
351 0.000010101986295
352 -0.003085716531574
353 -0.000018311454937
354 -0.000026585337808
355 -0.002373881530243
356 0.000003161492334
357 -0.000010176565030
358 -0.000437244959682
359 0.000221628124922
360 0.000215616834760
361 -0.000000511996325
362 0.000000089411926
363 0.000000000148950
364 0.000298308473725
365 -0.000156033755086
366 -0.000142274718639
367 -0.000012351456945
368 -0.000019527801856
369 0.000000000123877
370 -0.000704104002071
371 0.000001628968671
372 0.000002737227917
373 0.000473136719550
374 -0.000003044128377
375 -0.000004919425678
376 0.000471517927566
377 0.000000858637569
378 0.000001247049063
379 0.000000000013577
380 -0.001381428394472
381 -0.001318938137719
382 -0.000082499767471
383 -0.000214743359446
384 0.000001344206177
385 0.000001195601506
386 -0.000735118181811
387 -0.000004983515189
388 -0.000004460140696
389 -0.000015291277772
390 0.000008641585426
391 0.000006649692346
392 0.000000350295634
393 0.000000802112195
394 0.000000000005043
395 0.036216338936751
396 -0.000029925707063
397 0.000119776842355
398 -0.000191821504074
399 -0.000002017152072
400 0.000006596972576
401 -0.000017450391788
402 0.000003585688420
403 -0.000017900387252
404 0.000146096675573
405 0.000051402533456
406 0.000003169523367
407 -0.000060067029655
408 -0.000031256041474
409 -0.000020878118428
410 0.000052134159902
411 -0.000000000003250
412 -0.000002560049097
413 -0.000000439693733
414 0.000039822058147
415 0.000018098708879
416 -0.000057920767027
417 0.000000000006538
418 0.000008964969798
419 -0.000012069947673
420 -0.000002020079394
421 0.000001509627244
422 0.000005471682485
423 -0.000000342547952
424 0.000000806524955
425 -0.000004130668863
426 0.000003052768860
427 -0.000002831902437
428 -0.000003210363529
429 -0.000000000001000
430 0.000039405405597
431 0.000138775390468
432 -0.000060150372737
433 0.000002276637987
434 0.000001292351473
435 -0.000007354017188
436 -0.000008655264296
437 -0.000004940825264
438 0.000055236039092
439 0.000004827876154
440 0.000007722910283
441 -0.000012550786437
442 -0.000000000001500
443 -0.000001200409053
444 0.000000294533492
445 0.15251701484798
446 0.000046225920745
447 0.000422093471219
448 0.000409354725406
449 0.000307630235452
450 0.000006654619628
451 0.000010107309075
452 -0.001178846239062
453 -0.000018312440062
454 -0.000026593844839
455 -0.000724882604073
456 0.000003160574035
457 -0.000010180393664
458 0.000247579577719
459 -0.000119982142676
460 -0.000127597435043
461 0.000000512266886
462 -0.000000088212395
463 -0.000000000166862
464 -0.000187580406548
465 0.000087461112252
466 0.000100119294296
467 0.000012351023083
468 0.000019529768450
469 -0.000000000121611
470 -0.000141165415915
471 0.000001629476516
472 0.000002739083262
473 0.000093801280880
474 -0.000003045031618
475 -0.000004922746055
476 0.000095591998755
477 0.000000858859463
478 0.000001247880233
479 0.000000000032431
480 0.000384413205923
481 0.000671591627771
482 0.000021199807704
483 -0.000013812628793
484 0.000001344125360
485 0.000001195936041
486 -0.000324369085135
487 -0.000004983598979
488 -0.000004460806145
489 -0.000034664766661
490 0.000018364159137
491 0.000016300607523
492 -0.000000350331001
493 -0.000000802749811
494 -0.000000000008401
495 0.41048408800548
496 0.000073738435692
497 0.001242511878289
498 -0.000554683075435
499 -0.000002030271605
500 0.000006594093560
501 0.000416383131928
502 0.000003593688560
503 -0.000017897308411
504 -0.002148231401554
505 0.000051406084474
506 0.000003170455068
507 -0.000215339599365
508 -0.000318085314525
509 -0.000307721269451
510 0.000625806583976
511 0.000000000007486
512 0.000002559355573
513 0.000000438902776
514 0.000360162755015
515 0.000338416767427
516 -0.000698579522442
517 -0.000000000000658
518 -0.000008962661464
519 0.000012070853515
520 -0.000002019740358
521 0.000001509533112
522 -0.000120751251911
523 -0.000000342364998
524 0.000000806488829
525 0.000081452957691
526 0.000003052131040
527 -0.000002831740021
528 0.000080551846894
529 0.000000000005886
530 0.000712538894962
531 0.001501145033987
532 -0.000442839354152
533 0.000002276783225
534 0.000001292328824
535 0.000060066152297
536 -0.000008655767363
537 -0.000004940541577
538 -0.000692514599078
539 0.000065882542745
540 0.000068774881490
541 -0.000134657424234
542 -0.000000000001461
543 0.000001200352573
544 -0.000000294397833
545 -0.13602510581021
546 -0.000158815909416
547 -0.000456402220543
548 0.000376916232613
549 -0.000002051303598
550 0.000055590230652
551 0.000010090524940
552 0.000004680331646
553 0.000412082018337
554 -0.000026460106370
555 0.000051574857032
556 -0.000194266712775
557 -0.000010275848852
558 0.000087030562028
559 -0.000178376512551
560 0.000091345950523
561 0.000002408546831
562 0.000000000697811
563 -0.000000119217514
564 -0.000109257201404
565 0.000226198764049
566 -0.000116941562646
567 -0.000009942646372
568 0.000000000709414
569 0.000019504111547
570 -0.000002347225562
571 -0.000086316538814
572 0.000002708768928
573 0.000003644575534
574 0.000057606792086
575 0.000001233551644
576 -0.000000495441985
577 0.000058198996937
578 -0.000004867746519
579 -0.000000000099052
580 -0.000026796108380
581 -0.000420142860307
582 0.000120961793088
583 0.000002146158243
584 -0.000066110964585
585 0.000001175196012
586 -0.000008483098629
587 0.000172561507052
588 -0.000004450265282
589 -0.000028970107653
590 0.000057065176386
591 -0.000028095068734
592 0.000001330199543
593 0.000000000002673
594 -0.000000779584985
 Sym=      3.1
 Ene=       0.0000
 Spin= Alpha
 Occup=    2.000000
1 -0.011516333335502
2 0.021872228215978
3 0.000191469843441
4 0.000385968227855
5 -0.000133570186560
6 0.000042256108126
7 -0.000389965791550
8 0.71562554239441
9 0.009493391898631
10 0.16942493361230
11 0.005656933437203
12 0.000009673202357
13 0.001152402037643
14 0.004003905981810
15 -0.002165863384533
16 -0.003786263778362
17 -0.002581770555028
18 0.001461208467201
19 0.002577261739270
20 0.000086130720849
21 -0.000072336899540
22 -0.000153859468321
23 -0.001467996693230
24 0.000707141380229
25 0.001241064736874
26 -0.000098684044866
27 -0.000057123564800
28 0.000155807609666
29 -0.000000000022507
30 0.000000004065137
31 0.000000001230257
32 -0.000215579278012
33 -0.000097806554284
34 0.000313385832295
35 -0.000000000065166
36 0.000000009573508
37 0.000000002105475
38 -0.000130870257175
39 -0.000035078199437
40 0.000165948456613
41 -0.000000000038671
42 0.000000020204797
43 0.000000004073585
44 0.000828373130426
45 -0.000144573854603
46 -0.000683799275823
47 0.000000000038300
48 -0.000000023738338
49 -0.000000005164011
50 -0.000210933452334
51 -0.000005775876382
52 0.000033750191974
53 0.000259703687552
54 0.000005425431194
55 -0.000022387147345
56 0.000023293235337
57 0.000002323720138
58 -0.000022893486760
59 -0.000000049235069
60 -0.000018887215488
61 0.000012301743660
62 0.000008321698480
63 0.000065126660598
64 -0.000007597052913
65 -0.000005579888658
66 -0.000039786801956
67 -0.000008907468126
68 -0.000005584841435
69 -0.000000021576733
70 -0.000002863444342
71 -0.000002035273479
72 0.000002341925235
73 -0.000000000004554
74 0.000000000983358
75 0.000000000005589
76 0.000000000216909
77 0.000000001015140
78 0.000000000184956
79 0.000006359529679
80 -0.000001329545702
81 -0.000002784327312
82 -0.000000000539157
83 -0.000000002681266
84 -0.000000000001389
85 0.16801491220711
86 -0.000109317555716
87 0.000203730494319
88 0.001210384880824
89 0.000002590306813
90 0.000638268950499
91 -0.000001610452802
92 -0.000004240563300
93 -0.000104286510299
94 0.000004905031962
95 -0.000057878513089
96 -0.000072083483759
97 0.000050440833619
98 -0.000058759698794
99 0.000121487117060
100 -0.000062727418266
101 -0.000001906378748
102 0.000000000582853
103 -0.000000142598990
104 -0.000080296868459
105 0.000139064376099
106 -0.000058767507640
107 0.000005453100602
108 0.000000000474053
109 0.000007192288822
110 0.000001300879237
111 0.000019308855416
112 -0.000001732784619
113 -0.000001277474080
114 -0.000012707885834
115 -0.000000109154145
116 -0.000000467838562
117 -0.000013197662133
118 0.000002433928665
119 -0.000000000064854
120 -0.14499994104906
121 0.000123907799014
122 -0.000199598615662
123 -0.000524948308658
124 0.000638748079741
125 -0.000000920928718
126 -0.000001638518807
127 -0.000284231806716
128 0.000002609435883
129 0.000004996364476
130 -0.000190509100033
131 0.000030772056447
132 0.000050512358817
133 -0.000108078465620
134 0.000054882330775
135 0.000053196134845
136 0.000000022314113
137 0.000000179684113
138 -0.000000000138380
139 0.000010398766876
140 -0.000006843081835
141 -0.000003555685041
142 -0.000003728476414
143 -0.000007375358962
144 0.000000000030435
145 0.000018924705924
146 -0.000001034998011
147 -0.000001739009725
148 -0.000011963749314
149 0.000001384171743
150 0.000002434061953
151 -0.000013426408026
152 0.000000004423803
153 -0.000000100935578
154 0.000000000001738
155 0.028960214149117
156 -0.000014316746548
157 0.000060573659189
158 -0.000218621062688
159 0.000005385224175
160 -0.000000878406633
161 -0.000189644767256
162 -0.000010403913582
163 0.000002498352635
164 0.000187669885794
165 -0.000061065777057
166 0.000030802292970
167 0.000174242406502
168 -0.000010971079498
169 -0.000014348737846
170 0.000025319817344
171 -0.000000000015242
172 0.000001033788880
173 0.000000006784862
174 0.000046175347104
175 0.000063416709569
176 -0.000109592056673
177 0.000000000071446
178 -0.000000052322175
179 -0.000003631250402
180 0.000002200735090
181 -0.000001022403472
182 -0.000003702099577
183 -0.000000040618080
184 0.000000009633857
185 0.000001590713914
186 -0.000002911977877
187 0.000001362064341
188 0.000003376173874
189 0.000000000029926
190 0.17451493571504
191 -0.000087991932068
192 0.000301430760124
193 0.000338926217690
194 0.000005387464448
195 -0.000000878627122
196 0.001005151315277
197 -0.000010403799416
198 0.000002498787541
199 -0.000707542270319
200 -0.000061061940107
201 0.000030803400302
202 -0.000582996831189
203 -0.000065791488296
204 -0.000069193623444
205 0.000134985111740
206 -0.000000000001187
207 -0.000001034528525
208 -0.000000007055973
209 0.000136273665105
210 0.000153594507642
211 -0.000289868172747
212 -0.000000000041270
213 0.000000055878922
214 0.000003632144302
215 0.000002200234007
216 -0.000001022474678
217 0.000031983339821
218 -0.000000040752332
219 0.000000009622850
220 -0.000020558611266
221 -0.000002911171352
222 0.000001362170882
223 -0.000022351541927
224 0.000000000056359
225 -0.48871552555579
226 0.000305144125340
227 -0.000645974219733
228 -0.003280398585100
229 -0.002108950083604
230 -0.000000919490160
231 -0.000001647330710
232 0.000722036755183
233 0.000002608939908
234 0.000005002308699
235 0.000267239407946
236 0.000030772338984
237 0.000050519376047
238 -0.000358539641101
239 0.000180679081570
240 0.000177860559531
241 -0.000000021972082
242 -0.000000179934387
243 -0.000000000349674
244 -0.000128524677159
245 0.000063204697362
246 0.000065319979796
247 0.000003728758900
248 0.000007381207264
249 -0.000000000266839
250 -0.000072256927045
251 -0.000001035090875
252 -0.000001738678482
253 0.000047309796132
254 0.000001384338773
255 0.000002433570360
256 0.000049633044299
257 0.000000004381363
258 -0.000000100888393
259 0.000000000166418
260 0.067507001632004
261 -0.000054266043754
262 0.000035107461256
263 0.000930720134733
264 0.000002589990284
265 -0.000045262510291
266 -0.000001611288460
267 -0.000004240309291
268 -0.000308240977720
269 0.000004905012986
270 -0.000057878585562
271 -0.000252260482230
272 0.000050439632724
273 -0.000020724033068
274 0.000045711000527
275 -0.000024986967459
276 0.000001906439477
277 0.000000000272900
278 0.000000142482442
279 -0.000154575085413
280 0.000287940872682
281 -0.000133365787269
282 -0.000005453228612
283 0.000000000277871
284 -0.000007191494185
285 0.000001300892851
286 -0.000000566460656
287 -0.000001732683619
288 -0.000001277500048
289 0.000000240234686
290 -0.000000109117521
291 -0.000000467830860
292 0.000000519752034
293 0.000002433756535
294 -0.000000000052612
295 -0.24409455656305
296 0.000042394227414
297 -0.000699856448873
298 0.000065908715286
299 -0.000005203085349
300 0.000497261543564
301 0.000007104900838
302 0.000008076670393
303 -0.001732066159652
304 -0.000019377671314
305 0.000029395260269
306 -0.000504068118113
307 -0.000014991560142
308 0.000208706952051
309 -0.000410144537113
310 0.000201437585062
311 -0.000001901316682
312 0.000000001190853
313 0.000000349477411
314 -0.000227718928153
315 0.000436302609253
316 -0.000208583681100
317 0.000009724726623
318 0.000000000964114
319 -0.000016365303911
320 -0.000001228347805
321 -0.000218374565784
322 0.000002512088058
323 0.000001934714264
324 0.000146584856800
325 0.000001072827679
326 -0.000000286712749
327 0.000146395367389
328 -0.000004443147477
329 0.000000000137663
330 -0.000673211850914
331 -0.001032637878976
332 0.000265372624590
333 0.000001049644015
334 -0.000018112408992
335 0.000000594130603
336 -0.000002948352771
337 -0.000504769738075
338 -0.000002202169470
339 -0.000031748975864
340 0.000065778683707
341 -0.000034029707843
342 -0.000000485682932
343 0.000000000028994
344 0.000000749546522
345 0.021430963312924
346 -0.000130558545598
347 0.000030401962619
348 0.000029944432398
349 -0.000239701247401
350 0.000004471723002
351 0.000007130070155
352 0.000441478196278
353 -0.000011748480554
354 -0.000019517655939
355 0.000165493130261
356 -0.000007987837454
357 -0.000014938900192
358 0.000068500892226
359 -0.000033903942001
360 -0.000034596950225
361 0.000000198772982
362 0.000000321489378
363 -0.000000000032547
364 -0.000098761102291
365 0.000049255034863
366 0.000049506067428
367 -0.000009216899974
368 -0.000016403600404
369 -0.000000000002688
370 0.000134071960418
371 0.000001369828810
372 0.000002542022611
373 -0.000089434898249
374 -0.000002422655684
375 -0.000004496478211
376 -0.000090441512173
377 0.000000584837482
378 0.000001085996995
379 -0.000000000009236
380 0.000277533412607
381 0.000183268773010
382 -0.000108572282002
383 0.000043829480225
384 0.000000374017682
385 0.000000612967024
386 0.000109880372925
387 -0.000001363516051
388 -0.000002211711178
389 0.000003394329153
390 -0.000001553642070
391 -0.000001840687083
392 0.000000436918024
393 0.000000770656173
394 -0.000000000005493
395 0.057534008373861
396 0.000077108805516
397 0.000173058938442
398 0.000031830026191
399 -0.000005578081253
400 0.000004448433486
401 -0.000049857983587
402 0.000014212806128
403 -0.000011662248334
404 0.000371478810133
405 0.000030049318782
406 -0.000008010705068
407 0.000147608152342
408 -0.000040575964408
409 -0.000048565718424
410 0.000089141682832
411 -0.000000000000854
412 -0.000000918642987
413 0.000000219521449
414 0.000033872394860
415 0.000051865917857
416 -0.000085738312717
417 -0.000000000019726
418 0.000014212727225
419 -0.000009175930696
420 -0.000002934295898
421 0.000001341818986
422 0.000016175637667
423 -0.000001050335948
424 0.000000573084507
425 -0.000011212530800
426 0.000004987107004
427 -0.000002373323587
428 -0.000010489364442
429 -0.000000000008172
430 0.000090360693221
431 0.000246872170291
432 -0.000005242100057
433 0.000000326165057
434 0.000000361092963
435 -0.000008188426907
436 -0.000002233138614
437 -0.000001358707775
438 0.000114019894422
439 0.000009456647496
440 0.000007411997182
441 -0.000016868644678
442 -0.000000000000888
443 -0.000001248509189
444 0.000000422074467
445 0.086391813911040
446 -0.000148233955875
447 0.000107962387275
448 0.001081727938186
449 0.000837923358246
450 0.000004471323431
451 0.000007127516026
452 -0.002000181192302
453 -0.000011747690958
454 -0.000019521306162
455 -0.001569092982102
456 -0.000007987213850
457 -0.000014939049897
458 0.000254241693737
459 -0.000126642656378
460 -0.000127599037359
461 -0.000000199004993
462 -0.000000320783271
463 -0.000000000076461
464 -0.000167242604062
465 0.000083292498982
466 0.000083950105079
467 0.000009217248982
468 0.000016407611754
469 0.000000000044929
470 -0.000501271211873
471 0.000001369425269
472 0.000002543228885
473 0.000335795928360
474 -0.000002421932691
475 -0.000004498641827
476 0.000336729974587
477 0.000000584655896
478 0.000001086542225
479 -0.000000000004123
480 0.000935200663452
481 0.000813462071363
482 0.000047272341962
483 -0.000163599640341
484 0.000000374059935
485 0.000000613316626
486 -0.000464657719224
487 -0.000001363499543
488 -0.000002213175208
489 0.000024851463370
490 -0.000012258884056
491 -0.000012592579314
492 -0.000000436855931
493 -0.000000770874371
494 -0.000000000010891
495 0.22376143878306
496 0.000111542483234
497 0.000701675993406
498 -0.000391606762876
499 -0.000005585195791
500 0.000004447021616
501 0.000106183578141
502 0.000014215651113
503 -0.000011661355003
504 -0.000958179567796
505 0.000030051079722
506 -0.000008010475742
507 0.000044589554406
508 -0.000156867003705
509 -0.000164863656025
510 0.000321730659730
511 0.000000000007565
512 0.000000918453940
513 -0.000000219812264
514 0.000181618338974
515 0.000199594914901
516 -0.000381213253876
517 0.000000000020043
518 -0.000014210214113
519 0.000009176705385
520 -0.000002933681004
521 0.000001341970018
522 0.000013891304395
523 -0.000001050041525
524 0.000000573155758
525 -0.000008964979309
526 0.000004985987614
527 -0.000002373597468
528 -0.000009672161245
529 0.000000000000770
530 0.000260955708024
531 0.000755071012009
532 -0.000224859700894
533 0.000000326417892
534 0.000000361114911
535 0.000061871409561
536 -0.000002233729394
537 -0.000001358692712
538 -0.000335750364478
539 0.000041693482761
540 0.000039646652280
541 -0.000081340135041
542 -0.000000000002358
543 0.000001248305987
544 -0.000000422057107
545 -0.11314966052068
546 0.000087659835028
547 -0.000287110834261
548 -0.000214277648236
549 -0.000005203050415
550 -0.000421446224391
551 0.000007107944426
552 0.000008076413564
553 0.001183533807351
554 -0.000019380974308
555 0.000029395251773
556 0.000588135314380
557 -0.000014992562149
558 0.000114680667664
559 -0.000221374315416
560 0.000106693647752
561 0.000001901438000
562 0.000000000493000
563 -0.000000349149316
564 -0.000111955383605
565 0.000205355522252
566 -0.000093400138647
567 -0.000009724829118
568 0.000000000445581
569 0.000016366068073
570 -0.000001228356365
571 0.000225674777743
572 0.000002512342048
573 0.000001934728758
574 -0.000151539077801
575 0.000001072938358
576 -0.000000286715758
577 -0.000151235408504
578 -0.000004443598919
579 -0.000000000037504
580 -0.000512020964286
581 -0.000604318637828
582 0.000102117381861
583 0.000001049654599
584 0.000054271722456
585 0.000000594265169
586 -0.000002948434648
587 0.000312610026840
588 -0.000002202347777
589 -0.000007286522619
590 0.000016876135550
591 -0.000009589612932
592 0.000000485656273
593 0.000000000006002
594 -0.000000749695515
 Sym=      4.1
 Ene=       0.0000
 Spin= Alpha
 Occup=    2.000000
1 -0.000126595947727
2 -0.18365916287134
3 -0.001252481308971
4 -0.001459406392966
5 0.000598263215387
6 -0.000197006058487
7 0.001403094417641
8 0.27284600771897
9 0.17293792262498
10 -0.27815016311690
11 0.002345085443520
12 0.001448049967042
13 -0.002011287017485
14 0.007712135899761
15 0.004590201277668
16 0.001414431501792
17 -0.005130453516651
18 -0.003164162351207
19 -0.000910898710014
20 0.000233828190979
21 0.000156242011649
22 0.000081031144610
23 -0.002633184834167
24 -0.001343538276751
25 -0.000617753312653
26 -0.000048062223624
27 0.000131266726265
28 -0.000083204502641
29 -0.000000000051314
30 -0.000000046532454
31 -0.000000009586496
32 -0.000085258790112
33 0.000246934501893
34 -0.000161675711781
35 -0.000000000104913
36 -0.000000095741515
37 -0.000000019239127
38 0.000016946233067
39 0.000149241150827
40 -0.000166187383894
41 -0.000000000094983
42 -0.000000191251840
43 -0.000000037901647
44 0.000086530774730
45 -0.000042674509997
46 -0.000043856264733
47 0.000000000170076
48 0.000000236440678
49 0.000000047650845
50 -0.000072710960105
51 -0.000042964517682
52 -0.000064407241268
53 0.000093983955181
54 0.000057418747764
55 0.000043363475318
56 0.000003568034520
57 0.000000224201530
58 0.000043047906513
59 -0.000000074058919
60 -0.000038096137835
61 -0.000045577215361
62 0.000030360983142
63 0.000045645624787
64 0.000043401263461
65 -0.000020364818533
66 0.000005465707541
67 0.000017746987602
68 -0.000020368714768
69 -0.000000032920179
70 0.000012609319780
71 0.000014930576738
72 -0.000001504705645
73 0.000000000043084
74 -0.000000009841630
75 -0.000000000050443
76 -0.000000001956698
77 -0.000000008909149
78 -0.000000001749451
79 -0.000025510166433
80 0.000003360381466
81 -0.000000717185237
82 0.000000004972321
83 0.000000025156809
84 0.000000000009874
85 -0.044342891744055
86 0.000022149879560
87 -0.000062896815487
88 -0.000045175691943
89 0.000004403985971
90 -0.000179379879158
91 0.000003051515566
92 -0.000009582873376
93 0.000046327520238
94 -0.000004025293930
95 -0.000107644264539
96 0.000394607635098
97 -0.000008499632630
98 0.000016174470649
99 -0.000030448607532
100 0.000014274136882
101 -0.000001195071513
102 0.000000000428700
103 -0.000001209538567
104 -0.000000749075985
105 -0.000005133994627
106 0.000005883070612
107 -0.000004627531590
108 -0.000000001996396
109 0.000007402712242
110 0.000003290789077
111 0.000002252828155
112 0.000000123097462
113 -0.000004130324858
114 -0.000001148549721
115 -0.000000127128881
116 -0.000000284731987
117 -0.000001873936416
118 -0.000000038023695
119 -0.000000000211311
120 0.39975432200366
121 -0.000259888662138
122 0.000544655419044
123 0.002588877113405
124 -0.001844093094543
125 -0.000001011748624
126 0.000003090751973
127 0.000776734946794
128 -0.000003171332756
129 -0.000004139647929
130 0.000197478762470
131 -0.000073808063982
132 -0.000008560354460
133 0.000291455759262
134 -0.000145484697036
135 -0.000145971062226
136 -0.000001409614521
137 0.000001188049106
138 0.000000000363616
139 0.000023428322308
140 -0.000017104561165
141 -0.000006323761144
142 0.000019192487124
143 -0.000007301974556
144 -0.000000000044295
145 -0.000066839527990
146 0.000002627650395
147 0.000000138113235
148 0.000043071394295
149 -0.000003784585690
150 -0.000000055973446
151 0.000046603242607
152 0.000000259222747
153 -0.000000129324903
154 0.000000000253371
155 0.31071753760906
156 -0.000231963828482
157 0.000372947235871
158 0.002705012429038
159 0.000005514393441
160 -0.000000354977352
161 -0.001183569785173
162 -0.000012044828387
163 -0.000004541847242
164 0.000181156100573
165 -0.000109128061865
166 -0.000074722739547
167 -0.000195514136601
168 -0.000109412412556
169 -0.000109279801507
170 0.000218692214063
171 -0.000000000041294
172 0.000000810657174
173 -0.000001600227116
174 -0.000150046860043
175 -0.000152941349399
176 0.000302988209442
177 0.000000000167595
178 0.000006926975902
179 0.000020364464235
180 0.000003648008380
181 0.000002840060756
182 -0.000046434138845
183 -0.000000135562009
184 0.000000366783074
185 0.000032176643891
186 -0.000004758754823
187 -0.000004177124420
188 0.000030121290669
189 0.000000000057381
190 0.13566846267858
191 -0.000139612621843
192 0.000216940578545
193 0.000304905243616
194 0.000005520096942
195 -0.000000353608337
196 0.000773284786371
197 -0.000012065088908
198 -0.000004545612093
199 -0.000540573031687
200 -0.000109182422058
201 -0.000074733515286
202 -0.000382354096476
203 -0.000045718960937
204 -0.000045578605118
205 0.000091297566055
206 0.000000000032912
207 -0.000000805861319
208 0.000001601312834
209 0.000064996534357
210 0.000062076005403
211 -0.000127072539760
212 -0.000000000134350
213 -0.000006970687886
214 -0.000020372630199
215 0.000003650420231
216 0.000002840517539
217 0.000021835312893
218 -0.000000134743909
219 0.000000366929496
220 -0.000015676279399
221 -0.000004762808761
222 -0.000004177883681
223 -0.000013618866964
224 0.000000000087720
225 -0.074848992633182
226 -0.000000627948548
227 -0.000155767054201
228 -0.000022534051808
229 -0.000540255294300
230 -0.000001012862891
231 0.000003091977411
232 0.000455374773631
233 -0.000003170837964
234 -0.000004157211136
235 0.000557773939220
236 -0.000073808165206
237 -0.000008614168145
238 -0.000060894882966
239 0.000031481904444
240 0.000029412978522
241 0.000001409374635
242 -0.000001183815699
243 0.000000000120015
244 0.000254717541702
245 -0.000132064528810
246 -0.000122653012891
247 -0.000019192690220
248 0.000007258980235
249 -0.000000000599956
250 -0.000012211015454
251 0.000002627706016
252 0.000000140759134
253 0.000009486551481
254 -0.000003784678861
255 -0.000000060413133
256 0.000006896244896
257 0.000000259241295
258 -0.000000128435061
259 0.000000000044058
260 0.000012606642683
261 -0.000000810634736
262 0.000148532934121
263 -0.001683046008552
264 0.000004404257580
265 -0.000674497126166
266 0.000003052117348
267 -0.000009583167999
268 0.001150905430371
269 -0.000004022223487
270 -0.000107644668032
271 0.000887692131720
272 -0.000008488816266
273 -0.000002581243120
274 0.000007209302223
275 -0.000004628059103
276 0.000001195058701
277 0.000000000243094
278 0.000001210536110
279 0.000364202623869
280 -0.000735475715988
281 0.000371273092119
282 0.000004627884208
283 -0.000000001391944
284 -0.000007410740930
285 0.000003290750898
286 -0.000024938791665
287 0.000000122532231
288 -0.000004130263800
289 0.000016083230136
290 -0.000000127317849
291 -0.000000284741823
292 0.000017375669928
293 -0.000000037076389
294 0.000000000797192
295 0.63508423126657
296 -0.000015884069002
297 0.001854825383634
298 -0.000222147415420
299 -0.000013005913331
300 -0.001051671822352
301 0.000003120589372
302 0.000031630685323
303 0.004017094442615
304 -0.000007911879774
305 0.000038466381152
306 0.001068234543935
307 0.000018544601149
308 -0.000507302357680
309 0.001019493857894
310 -0.000512191500214
311 -0.000001622257098
312 -0.000000002730827
313 -0.000000947724080
314 0.000520381756456
315 -0.001041170705581
316 0.000520788949125
317 0.000027233629035
318 -0.000000003397101
319 -0.000001762518272
320 -0.000004059279387
321 0.000414759468239
322 -0.000000225912046
323 0.000007008586780
324 -0.000277814489996
325 0.000000126854878
326 -0.000001562491990
327 -0.000278643729180
328 0.000000176237936
329 -0.000000000180775
330 0.001479328603900
331 0.002460478188620
332 -0.000619756241778
333 -0.000000125804072
334 -0.000010686900870
335 0.000001292812065
336 0.000000794138016
337 0.001186911484110
338 -0.000004943483446
339 0.000093657809473
340 -0.000186750861334
341 0.000093093051862
342 -0.000001400087569
343 0.000000000076474
344 -0.000000252941797
345 0.036221164678813
346 0.000053147926398
347 0.000221710421754
348 -0.001045052760055
349 0.000513350526255
350 -0.000015267285617
351 0.000003105418127
352 -0.001078828811625
353 0.000039616588747
354 -0.000007797256235
355 -0.001256561327039
356 0.000004908733704
357 0.000018576299445
358 -0.000039963026523
359 0.000022154969971
360 0.000017808056552
361 0.000000297466390
362 -0.000000922182924
363 0.000000000052913
364 -0.000012018369403
365 0.000001455782842
366 0.000010562586562
367 0.000028314696913
368 -0.000001719512618
369 -0.000000000338983
370 -0.000344045559853
371 -0.000003715566214
372 -0.000000254786539
373 0.000230377994624
374 0.000006805402153
375 0.000000225292588
376 0.000231207560889
377 -0.000001820446976
378 0.000000116539424
379 0.000000000018768
380 -0.000515604395469
381 -0.000353392652373
382 -0.000205978489564
383 -0.000139057278048
384 -0.000002280470493
385 0.000001280531072
386 -0.000223341914663
387 0.000008805815006
388 -0.000004944846351
389 -0.000055940699056
390 0.000028445272924
391 0.000027495426132
392 -0.000000886827873
393 -0.000000268637395
394 0.000000000041497
395 -0.18317423950652
396 -0.000028590832409
397 -0.000441171018182
398 -0.000731481511052
399 -0.000013139594587
400 -0.000015278251325
401 0.000729054568190
402 0.000034188388483
403 0.000041033873419
404 -0.002210264576267
405 0.000038690220582
406 0.000005160249321
407 -0.001318732914030
408 0.000187226251147
409 0.000189732048739
410 -0.000376958299886
411 -0.000000000006245
412 -0.000001211469071
413 0.000000502476607
414 -0.000173000587702
415 -0.000179560395059
416 0.000352560982762
417 -0.000000000022228
418 0.000029030602008
419 0.000029442452237
420 -0.000004749019109
421 -0.000004101764191
422 -0.000401046176655
423 -0.000001872078916
424 -0.000001996872174
425 0.000269665598964
426 0.000008243556648
427 0.000007499966309
428 0.000268394308906
429 -0.000000000008551
430 -0.000898526672077
431 -0.001111627941054
432 0.000048274331200
433 -0.000000425707209
434 -0.000002440316242
435 -0.000102799888173
436 0.000001085711503
437 0.000008992832579
438 -0.000580439508174
439 -0.000009784272895
440 -0.000009278304724
441 0.000019062577619
442 -0.000000000001996
443 -0.000001717363563
444 -0.000001050406357
445 -0.19702531576335
446 -0.000080452086065
447 -0.000607555124369
448 0.000342601802157
449 -0.000224372021926
450 -0.000015266890577
451 0.000003092198607
452 0.001113093694899
453 0.000039615496375
454 -0.000007752578087
455 0.000038065151068
456 0.000004908012683
457 0.000018581552952
458 -0.000309166261518
459 0.000156070038985
460 0.000153096222532
461 -0.000000297213405
462 0.000000918043367
463 0.000000000327385
464 0.000431451603526
465 -0.000220976114761
466 -0.000210475488765
467 -0.000028314828807
468 0.000001687240088
469 0.000000000033587
470 0.000053928014946
471 -0.000003715204112
472 -0.000000262274114
473 -0.000035631961653
474 0.000006804756171
475 0.000000238716828
476 -0.000036720062733
477 -0.000001820286804
478 0.000000113160821
479 -0.000000000110761
480 -0.000368720853771
481 -0.000814795572727
482 0.000255615591555
483 -0.000028491665889
484 -0.000002280495692
485 0.000001276527003
486 0.000375929514447
487 0.000008805660896
488 -0.000004936842870
489 0.000065118404653
490 -0.000032094415483
491 -0.000033023989171
492 0.000000886786203
493 0.000000271814316
494 0.000000000045716
495 0.15219989356719
496 0.000031915059184
497 0.000464524142984
498 -0.000141550756664
499 -0.000013157765116
500 -0.000015282414326
501 0.000060611402172
502 0.000034238160102
503 0.000041045659890
504 -0.000568811655139
505 0.000038698017041
506 0.000005162815970
507 -0.000023302435675
508 -0.000105415511341
509 -0.000102921035598
510 0.000208336546939
511 0.000000000005367
512 0.000001206917829
513 -0.000000504033097
514 0.000096075255263
515 0.000089517991002
516 -0.000185593246265
517 0.000000000099698
518 -0.000029063728185
519 -0.000029448569630
520 -0.000004757358229
521 -0.000004103830388
522 0.000014109841913
523 -0.000001875828569
524 -0.000001997801438
525 -0.000010098894910
526 0.000008258494405
527 0.000007503667667
528 -0.000008831444492
529 -0.000000000034468
530 0.000149571192255
531 0.000421976833704
532 -0.000120673029737
533 -0.000000429785548
534 -0.000002441098367
535 0.000044730312304
536 0.000001093674720
537 0.000008994802677
538 -0.000188116923303
539 0.000027482307926
540 0.000027988242182
541 -0.000055470550109
542 -0.000000000002235
543 0.000001720710292
544 0.000001051182797
545 0.013929438936216
546 -0.000113601002385
547 0.000036125359823
548 -0.000187973034896
549 -0.000013006348625
550 0.000068399613597
551 0.000003111732549
552 0.000031632515108
553 -0.000085869414783
554 -0.000007896787767
555 0.000038466848617
556 0.000071385118217
557 0.000018548256907
558 -0.000013684092745
559 0.000028969361055
560 -0.000015285268310
561 0.000001621521836
562 0.000000000484607
563 0.000000945984964
564 -0.000005785391290
565 0.000008526572096
566 -0.000002741180806
567 -0.000027233107018
568 -0.000000000796626
569 0.000001756188201
570 -0.000004059576180
571 -0.000047610407401
572 -0.000000227912339
573 0.000007009117076
574 0.000031766535463
575 0.000000125962115
576 -0.000001562624097
577 0.000032109528968
578 0.000000179814375
579 -0.000000000320730
580 0.000085813844338
581 0.000010074794865
582 -0.000085833134831
583 -0.000000125846184
584 -0.000011696231485
585 0.000001291936368
586 0.000000794568133
587 -0.000010259389047
588 -0.000004941672568
589 0.000002109521797
590 -0.000003760896185
591 0.000001651374387
592 0.000001400251070
593 0.000000000181973
594 0.000000253811154
 Sym=      5.1
 Ene=       0.0000
 Spin= Alpha
 Occup=    2.000000
1 0.000001069299489
2 -0.000758590348258
3 -0.000110208161827
4 -0.000470497204844
5 0.000151841210444
6 -0.000048288428332
7 0.000472600573250
8 0.53806322776352
9 0.11222560944920
10 0.20896077671480
11 0.004039517763949
12 0.000954958363316
13 0.001643540963068
14 -0.003100366099765
15 0.002229052302555
16 0.003088976752029
17 0.002049030506142
18 -0.001404163623960
19 -0.002073406660042
20 -0.000117669664322
21 0.000053947125554
22 0.000069976587759
23 0.001152208770095
24 -0.000913950623251
25 -0.000972538195892
26 0.000233522231985
27 -0.000107180927380
28 -0.000126341304604
29 0.000000000131882
30 0.000000000775890
31 -0.000000000171785
32 0.000482697204633
33 -0.000227343530178
34 -0.000255353674455
35 0.000000000291887
36 0.000000000283163
37 -0.000000000007718
38 0.000253977080228
39 -0.000124837264062
40 -0.000129139816166
41 0.000000000158508
42 -0.000000000568225
43 -0.000000000120765
44 -0.001351155279166
45 0.000737781709337
46 0.000613373569829
47 -0.000000000311404
48 -0.000000000103632
49 -0.000000000044976
50 -0.000162920196715
51 -0.000033474768403
52 0.000052871893147
53 0.000198160302429
54 0.000040937816225
55 -0.000035304080163
56 0.000020420078428
57 0.000003973298383
58 -0.000035631008142
59 -0.000000071296898
60 -0.000005494657729
61 0.000004694927773
62 -0.000038603553161
63 0.000043134738796
64 0.000005054755588
65 0.000025901229794
66 -0.000035762881879
67 -0.000011353662178
68 0.000025890871630
69 -0.000000031315657
70 0.000003565545141
71 -0.000001395469720
72 -0.000001706666846
73 0.000000000000187
74 0.000000000040796
75 0.000000000000675
76 -0.000000000015337
77 -0.000000000090781
78 -0.000000000004215
79 -0.000003404981755
80 -0.000002858326619
81 0.000005856291958
82 0.000000000026232
83 0.000000000067061
84 -0.000000000001156
85 -0.33747911299994
86 0.000196984406979
87 -0.000440604882186
88 -0.002296246084512
89 -0.000004786765602
90 -0.001415748854983
91 0.000000707720126
92 0.000007003487639
93 0.000432533394083
94 -0.000002738292241
95 0.000032296181517
96 0.000144712766423
97 -0.000049376856833
98 0.000122864231003
99 -0.000250530419061
100 0.000127666188058
101 0.000000994429276
102 -0.000000001162803
103 0.000000144406493
104 0.000070181175182
105 -0.000112514649626
106 0.000042333474444
107 -0.000004534291492
108 -0.000000000921948
109 -0.000006600996799
110 -0.000001165452911
111 -0.000046962122908
112 0.000001647858702
113 0.000001396250396
114 0.000031259664227
115 -0.000000072344368
116 0.000000167368765
117 0.000031746635287
118 -0.000002138490077
119 0.000000000418896
120 0.24826410697498
121 -0.000176172456444
122 0.000387247819261
123 0.000699155952956
124 -0.001295661632513
125 0.000003687078093
126 0.000000738494084
127 0.000791727241661
128 -0.000004364840718
129 -0.000002827597266
130 0.000616994039444
131 -0.000025206881195
132 -0.000049394360570
133 0.000185394001448
134 -0.000092802924711
135 -0.000092591076737
136 0.000001820665169
137 -0.000000176501462
138 0.000000000135138
139 -0.000223965936866
140 0.000110045234923
141 0.000113920701943
142 -0.000009998032618
143 0.000006764742336
144 0.000000000241690
145 -0.000041164823940
146 0.000000478408095
147 0.000001654401758
148 0.000027036391479
149 -0.000000240885227
150 -0.000002139194225
151 0.000028192015288
152 -0.000000400966586
153 -0.000000080418650
154 0.000000000153357
155 -0.027137685893740
156 0.000013644655455
157 -0.000030238919866
158 -0.000178224189041
159 -0.000002766211413
160 0.000004099583989
161 0.000059974279140
162 0.000002633981676
163 -0.000005290663927
164 0.000042358522927
165 0.000030195721199
166 -0.000025697501910
167 0.000032521201039
168 0.000008117679877
169 0.000014537264353
170 -0.000022654944230
171 -0.000000000014343
172 -0.000001582689638
173 0.000001691156324
174 0.000032527094213
175 0.000002944306542
176 -0.000035471400755
177 0.000000000088938
178 0.000008241712278
179 -0.000009185846208
180 -0.000000521572545
181 0.000000613553455
182 0.000003463372994
183 0.000000503033290
184 -0.000000332188523
185 -0.000002051983375
186 0.000000196729710
187 -0.000000490979818
188 -0.000002594619092
189 0.000000000058327
190 -0.17165122785399
191 0.000091455549572
192 -0.000309879989097
193 -0.000063086427802
194 -0.000002768308578
195 0.000004099928417
196 -0.001053709147938
197 0.000002635425819
198 -0.000005290970559
199 0.000822962999983
200 0.000030196997783
201 -0.000025697520627
202 0.000714842361208
203 0.000062646231337
204 0.000069089190367
205 -0.000131735421704
206 0.000000000022804
207 0.000001582902782
208 -0.000001690984891
209 -0.000163301513701
210 -0.000192960281911
211 0.000356261795611
212 -0.000000000096599
213 -0.000008240963764
214 0.000009185580876
215 -0.000000521383438
216 0.000000613558537
217 -0.000029305733506
218 0.000000503057282
219 -0.000000332196934
220 0.000019383424521
221 0.000000196452005
222 -0.000000490978224
223 0.000019934342829
224 0.000000000066959
225 0.54976876856030
226 -0.000348210873123
227 0.000764273639653
228 0.003129382835235
229 0.002515806626607
230 0.000003684898281
231 0.000000748975200
232 -0.001084060905982
233 -0.000004363775038
234 -0.000002833313331
235 -0.000509919895638
236 -0.000025207061280
237 -0.000049397409863
238 0.000410400727992
239 -0.000205936187299
240 -0.000204464540693
241 -0.000001821092636
242 0.000000176056845
243 0.000000000412808
244 -0.000057665123554
245 0.000026656379112
246 0.000031008744441
247 0.000009997919148
248 -0.000006767114407
249 0.000000000226178
250 0.000082889629289
251 0.000000478529130
252 0.000001653617650
253 -0.000055045682451
254 -0.000000241095956
255 -0.000002137977140
256 -0.000056162424980
257 -0.000000400918243
258 -0.000000080583745
259 -0.000000000074171
260 -0.037653718437187
261 0.000035267966410
262 -0.000097407138444
263 0.000643348750035
264 -0.000004786163866
265 0.000335298536215
266 0.000000709131445
267 0.000007003293836
268 -0.000390603825763
269 -0.000002738870438
270 0.000032296521639
271 -0.000488768745251
272 -0.000049376931596
273 0.000012582814883
274 -0.000031094615434
275 0.000018511800551
276 -0.000000994605742
277 -0.000000000096023
278 -0.000000144505018
279 -0.000099564050952
280 0.000226198340791
281 -0.000126634289839
282 0.000004534131336
283 -0.000000000048942
284 0.000006600941825
285 -0.000001165478472
286 0.000006739815535
287 0.000001647764953
288 0.000001396294567
289 -0.000004426832528
290 -0.000000072375998
291 0.000000167358887
292 -0.000004615578887
293 -0.000002138332670
294 -0.000000000066533
295 -0.15701053251621
296 -0.000119990866753
297 -0.000458842160917
298 -0.000210896273060
299 0.000000071979980
300 0.000214903376637
301 -0.000008228632249
302 -0.000002934020282
303 -0.001034122857376
304 0.000020878921124
305 -0.000021412806659
306 -0.000479193386138
307 0.000008003972139
308 0.000116724181398
309 -0.000244759687604
310 0.000128035506206
311 0.000000629816320
312 0.000000000811871
313 -0.000000170945314
314 -0.000103126716746
315 0.000227681710426
316 -0.000124554993681
317 -0.000004664660595
318 0.000000000576902
319 0.000014643831539
320 0.000001414185941
321 -0.000076568749275
322 -0.000001950444206
323 -0.000002290775150
324 0.000050922742195
325 -0.000000880492790
326 0.000000393445612
327 0.000051805014804
328 0.000003497288289
329 0.000000000103200
330 -0.000306856336964
331 -0.000638906562571
332 0.000026004615674
333 -0.000000727758329
334 0.000011030705670
335 -0.000000869343207
336 0.000003606612473
337 -0.000303782407009
338 0.000003323286454
339 -0.000023693468045
340 0.000044461016858
341 -0.000020767548813
342 0.000000793878901
343 0.000000000027603
344 -0.000000602085102
345 0.16879642703505
346 0.000153010439168
347 0.000556757215870
348 -0.000305516502273
349 0.000066385232003
350 0.000001225561207
351 -0.000008238141513
352 0.000467886083569
353 -0.000004971090766
354 0.000020984731602
355 -0.000119708075452
356 0.000023473068281
357 0.000007913404677
358 0.000211750944307
359 -0.000104648466595
360 -0.000107102477712
361 -0.000001368402689
362 -0.000000142895028
363 -0.000000000190757
364 -0.000228857128263
365 0.000113208146061
366 0.000115648982202
367 -0.000000416454910
368 0.000014655151086
369 -0.000000000225766
370 -0.000105905169992
371 -0.000000252635381
372 -0.000001976423782
373 0.000071016351061
374 0.000000166883853
375 0.000003544349384
376 0.000071070344501
377 0.000000172062078
378 -0.000000892698627
379 -0.000000000048433
380 0.000009940482357
381 0.000483454198697
382 -0.000094595131622
383 -0.000081849082547
384 0.000001478188611
385 -0.000000886881200
386 0.000192597887351
387 -0.000005459282249
388 0.000003328345791
389 -0.000069069606390
390 0.000034725760682
391 0.000034343845708
392 -0.000000360360934
393 -0.000000622291993
394 -0.000000000002369
395 0.052411555977966
396 -0.000033123624212
397 0.000143334326535
398 -0.000037623204391
399 -0.000000170480647
400 0.000001154559919
401 -0.000123614949109
402 0.000001355628971
403 -0.000004041285826
404 0.000375229216709
405 -0.000020911292115
406 0.000023587358981
407 0.000073462154638
408 -0.000051777860297
409 -0.000039737223658
410 0.000091515083956
411 -0.000000000002984
412 0.000001301157100
413 -0.000001224123277
414 0.000062856810429
415 0.000037067010548
416 -0.000099923820976
417 -0.000000000027236
418 -0.000001397650771
419 0.000000282813815
420 0.000000202445680
421 -0.000000511758732
422 0.000057621484136
423 -0.000000153111305
424 0.000000056401477
425 -0.000038859691402
426 -0.000000118498077
427 0.000000630194911
428 -0.000038447641894
429 -0.000000000007521
430 0.000169848108135
431 0.000210512378123
432 -0.000088476274391
433 -0.000001234867637
434 0.000001369499112
435 0.000007646743196
436 0.000004137146870
437 -0.000005346275984
438 0.000107185231215
439 0.000005315920061
440 0.000008591025469
441 -0.000013906945529
442 0.000000000000547
443 0.000000264429075
444 -0.000000474118225
445 0.026601662161171
446 0.000244730884474
447 0.000241372838724
448 -0.001223912359200
449 -0.000743986841914
450 0.000001225812052
451 -0.000008243841854
452 0.001353939891627
453 -0.000004970967550
454 0.000020991947248
455 0.001466553563549
456 0.000023472515984
457 0.000007915748765
458 -0.000080509697842
459 0.000041143281136
460 0.000039366416706
461 0.000001368244014
462 0.000000142026457
463 -0.000000000053265
464 -0.000020815471328
465 0.000008800809707
466 0.000012014661622
467 0.000000416330354
468 -0.000014656814166
469 -0.000000000021328
470 0.000476692397690
471 -0.000000252293765
472 -0.000001977116337
473 -0.000319687925722
474 0.000000166272048
475 0.000003545573780
476 -0.000319862037632
477 0.000000172215557
478 -0.000000892993863
479 0.000000000004958
480 -0.000762216664579
481 -0.000358820115690
482 -0.000136357519525
483 0.000183072111050
484 0.000001478112094
485 -0.000000886992683
486 0.000258035247180
487 -0.000005459089628
488 0.000003329075252
489 -0.000061618094125
490 0.000030992890818
491 0.000030625203307
492 0.000000360383443
493 0.000000622344007
494 -0.000000000000260
495 -0.27677344684807
496 -0.000148719410220
497 -0.000848745040411
498 0.000335017655659
499 -0.000000163079853
500 0.000001156245970
501 -0.000198740863554
502 0.000001348547178
503 -0.000004043846875
504 0.001349946296759
505 -0.000020913485735
506 0.000023586676407
507 0.000105454066437
508 0.000199380297123
509 0.000211432896171
510 -0.000410813193294
511 -0.000000000005964
512 -0.000001300400987
513 0.000001224824646
514 -0.000219604887111
515 -0.000245375100342
516 0.000464979987453
517 0.000000000029253
518 0.000001398373078
519 -0.000000283131570
520 0.000000202744204
521 -0.000000511593305
522 0.000027163864797
523 -0.000000152992159
524 0.000000056473910
525 -0.000018008099224
526 -0.000000119017734
527 0.000000629900534
528 -0.000018436049707
529 -0.000000000008026
530 -0.000397099454682
531 -0.000977286377011
532 0.000258481310919
533 -0.000001234704854
534 0.000001369561592
535 -0.000060068248191
536 0.000004136850730
537 -0.000005346638249
538 0.000446858741136
539 -0.000049274080001
540 -0.000045996804678
541 0.000095270884679
542 -0.000000000001492
543 -0.000000264600400
544 0.000000473964204
545 0.10160606357941
546 -0.000138985721514
547 0.000195831038615
548 0.000733209514925
549 0.000000072333537
550 0.000650657652849
551 -0.000008228046146
552 -0.000002935141212
553 -0.001611675997669
554 0.000020877430602
555 -0.000021413445085
556 -0.001146152000535
557 0.000008003224630
558 -0.000125007416619
559 0.000239990616645
560 -0.000114983200027
561 -0.000000629445905
562 -0.000000000441390
563 0.000000171365406
564 0.000098101376270
565 -0.000173991859895
566 0.000075890483625
567 0.000004664426671
568 -0.000000000152645
569 -0.000014643942361
570 0.000001414501939
571 -0.000374200489812
572 -0.000001950117180
573 -0.000002291339764
574 0.000251400194931
575 -0.000000880347789
576 0.000000393586270
577 0.000250642444529
578 0.000003496704535
579 0.000000000006604
580 0.000737649315910
581 0.000704797833194
582 -0.000011806774467
583 -0.000000727776245
584 -0.000112311735449
585 -0.000000869356813
586 0.000003606393709
587 -0.000388754240908
588 0.000003323046688
589 -0.000003866893615
590 0.000004864960349
591 -0.000000998066734
592 -0.000000793940292
593 -0.000000000027073
594 0.000000602026041
 Sym=      6.1
 Ene=       0.0000
 Spin= Alpha
 Occup=    2.000000
1 0.87551604517758
2 0.067296310280417
3 0.000975011159584
4 0.000806199155512
5 -0.000301987391016
6 0.000078475594820
7 -0.000910601644402
8 -0.047367607112067
9 0.047398528219392
10 -0.072233610681275
11 -0.000179524591968
12 0.000439345582012
13 -0.000459596521768
14 0.006091843006874
15 0.002262161017286
16 0.003023400083160
17 -0.004084347930777
18 -0.001494268230647
19 -0.002085062748480
20 0.000199958296643
21 0.000068267779144
22 0.000117681993371
23 -0.002044760862744
24 -0.000796242793437
25 -0.000923486471670
26 -0.000000506829362
27 -0.000078171082153
28 0.000078677911515
29 0.000000000019572
30 0.000000060426103
31 0.000000011973113
32 -0.000007278051140
33 -0.000158649102813
34 0.000165927153953
35 0.000000000067886
36 0.000000123105409
37 0.000000024341959
38 -0.000069855104526
39 -0.000138335009510
40 0.000208190114037
41 0.000000000092688
42 0.000000242461178
43 0.000000047872438
44 -0.000016439430065
45 0.000205372130143
46 -0.000188932700078
47 -0.000000000217145
48 -0.000000299572912
49 -0.000000059401925
50 0.000021725805249
51 -0.000012011370362
52 -0.000011351242145
53 -0.000022374794123
54 0.000015881061804
55 0.000007609238227
56 -0.000006773432319
57 0.000000233882576
58 0.000007620051212
59 -0.000000012396618
60 -0.000029324735105
61 -0.000007808239025
62 -0.000018785190371
63 0.000016287611431
64 0.000008735666686
65 0.000012593734105
66 0.000023055649239
67 0.000001740185261
68 0.000012609243479
69 -0.000000005547891
70 -0.000013060682377
71 -0.000014110403513
72 0.000005129857917
73 -0.000000000049964
74 0.000000012282355
75 0.000000000057867
76 0.000000002423912
77 0.000000011164600
78 0.000000002205943
79 0.000028370244075
80 -0.000005427586484
81 -0.000003583625203
82 -0.000000006211602
83 -0.000000031457391
84 -0.000000000010602
85 -0.18458078906505
86 0.000109671820193
87 -0.000253665546684
88 -0.001248274287453
89 0.000003517524969
90 -0.000854728418736
91 0.000000208327329
92 -0.000008026961717
93 0.000368972056563
94 -0.000003020966775
95 -0.000083660059502
96 0.000002418447733
97 -0.000044240850736
98 0.000068820644413
99 -0.000138123115795
100 0.000069302471382
101 -0.000000460130446
102 -0.000000001275980
103 0.000000696382654
104 -0.000002369065782
105 0.000008451177722
106 -0.000006082111940
107 -0.000006438184323
108 0.000000001638785
109 -0.000010346297645
110 0.000002753367319
111 -0.000033449002432
112 0.000001602891434
113 -0.000003593479735
114 0.000021955703943
115 0.000000181801218
116 -0.000000100550160
117 0.000022920841987
118 -0.000002332305742
119 0.000000000676645
120 0.072678079182313
121 -0.000026054039395
122 0.000159167898454
123 -0.000229232901363
124 -0.000573341670609
125 0.000001764707490
126 0.000000221324449
127 0.000535472029467
128 -0.000003181709318
129 -0.000003081298605
130 0.000607671404537
131 -0.000030350815279
132 -0.000044314411009
133 0.000056742479378
134 -0.000028741718028
135 -0.000028000761351
136 0.000000559276360
137 -0.000000728142369
138 -0.000000000108500
139 -0.000283322328769
140 0.000142187863788
141 0.000141134464981
142 -0.000000406248089
143 0.000010520452791
144 0.000000000515651
145 -0.000012829662715
146 0.000000895637621
147 0.000001605398976
148 0.000009094197302
149 -0.000001070142133
150 -0.000002330145145
151 0.000008118601473
152 -0.000000131481829
153 0.000000176276400
154 -0.000000000022015
155 -0.026851003655430
156 0.000048562412640
157 0.000006179812523
158 -0.000829416610142
159 0.000003386974453
160 0.000001936707163
161 -0.000028546257297
162 -0.000007769719912
163 -0.000003554112006
164 0.000228597795898
165 -0.000083787932994
166 -0.000030613392881
167 0.000311962010390
168 0.000005210477487
169 0.000005774163366
170 -0.000010984640853
171 -0.000000000012282
172 0.000000457174880
173 0.000000506802232
174 0.000112951253697
175 0.000111001819619
176 -0.000223953073316
177 0.000000000054861
178 0.000006390181387
179 -0.000000078149771
180 0.000002712948228
181 0.000000952775837
182 0.000000191453523
183 -0.000000141724858
184 -0.000000101885049
185 -0.000000372662360
186 -0.000003498077136
187 -0.000001176397875
188 0.000000115800504
189 0.000000000004066
190 -0.084241829847702
191 0.000075381401797
192 -0.000146745562804
193 -0.000314607354396
194 0.000003386218798
195 0.000001936966530
196 -0.000539235906821
197 -0.000007747068449
198 -0.000003550060760
199 0.000398009893614
200 -0.000083720949579
201 -0.000030600334782
202 0.000311188348979
203 0.000027847639203
204 0.000028432598573
205 -0.000056280237775
206 0.000000000006462
207 -0.000000463616721
208 -0.000000508021274
209 -0.000061909209637
210 -0.000063926244415
211 0.000125835454052
212 -0.000000000011847
213 -0.000006335154590
214 0.000000088642748
215 0.000002709444665
216 0.000000952065621
217 -0.000015962856940
218 -0.000000142871840
219 -0.000000102117879
220 0.000010949007932
221 -0.000003492229632
222 -0.000001175212190
223 0.000010467412007
224 0.000000000020393
225 -0.26939121315245
226 0.000163797357411
227 -0.000366299018030
228 -0.001808180834155
229 -0.001231731168056
230 0.000001765158102
231 0.000000217784414
232 0.000507555463607
233 -0.000003182018196
234 -0.000003057828091
235 0.000092815426836
236 -0.000030350508543
237 -0.000044247580274
238 -0.000199148842938
239 0.000099783962966
240 0.000099364879972
241 -0.000000559185720
242 0.000000721528181
243 -0.000000000317702
244 -0.000011224293929
245 0.000006585416439
246 0.000004638877491
247 0.000000406340223
248 -0.000010465638332
249 0.000000000257660
250 -0.000045254555537
251 0.000000895653097
252 0.000001602065396
253 0.000029583162980
254 -0.000001070167214
255 -0.000002324606712
256 0.000031132194503
257 -0.000000131477512
258 0.000000175210434
259 0.000000000166319
260 -0.019115103863585
261 0.000020044516602
262 -0.000025306344292
263 -0.000136287334538
264 0.000003517806464
265 0.000090494285187
266 0.000000209106488
267 -0.000008026964111
268 -0.000056341036649
269 -0.000003025719184
270 -0.000083660143896
271 0.000128392820306
272 -0.000044254258605
273 0.000007233617787
274 -0.000015506620811
275 0.000008273003024
276 0.000000460048788
277 -0.000000000743064
278 -0.000000697710055
279 -0.000000878486045
280 0.000004988075524
281 -0.000004109589479
282 0.000006438081182
283 0.000000002132164
284 0.000010357079893
285 0.000002753335671
286 0.000007363317405
287 0.000001603545627
288 -0.000003593426758
289 -0.000004585658256
290 0.000000182010873
291 -0.000000100560678
292 -0.000005293268699
293 -0.000002333393089
294 -0.000000000432451
295 -0.002660040479632
296 0.000025545243399
297 -0.000014907598941
298 0.000101129463249
299 -0.000010617017293
300 -0.000029464011883
301 -0.000008106939792
302 0.000027789054467
303 0.000075767220858
304 0.000021993458536
305 0.000026949860481
306 0.000078690864116
307 0.000006394593630
308 -0.000001408776060
309 0.000003179529293
310 -0.000001770753233
311 -0.000000858373157
312 -0.000000000664733
313 0.000000087855930
314 0.000013019877484
315 -0.000027349020663
316 0.000014329143179
317 0.000022933673650
318 0.000000001040154
319 0.000016599261667
320 -0.000003544463762
321 0.000013679019206
322 -0.000002346947431
323 0.000006185762320
324 -0.000009435777125
325 -0.000001101215564
326 -0.000001430365171
327 -0.000008916552960
328 0.000004249975961
329 -0.000000000383240
330 0.000033646373515
331 0.000037177393456
332 0.000013325129242
333 -0.000000501619195
334 0.000006711431503
335 -0.000001138490865
336 0.000001756950000
337 0.000022557668300
338 0.000004282149133
339 -0.000001591784128
340 0.000003223736763
341 -0.000001631952635
342 -0.000001214105148
343 -0.000000000232414
344 -0.000000611493618
345 0.23198564700068
346 0.000086271356535
347 0.000699022612664
348 -0.000196606216793
349 -0.000287527632835
350 -0.000002927266097
351 -0.000008127281176
352 0.001337629111931
353 0.000007018661882
354 0.000022104939515
355 0.000213907972822
356 0.000013112008245
357 0.000006332680605
358 0.000362498341550
359 -0.000180218375849
360 -0.000182279965701
361 -0.000000585010293
362 0.000000106510233
363 -0.000000000385141
364 -0.000437261041309
365 0.000218173616115
366 0.000219087425194
367 0.000006595136904
368 0.000016641326641
369 -0.000000000009747
370 0.000082700684892
371 -0.000001062057408
372 -0.000002370060558
373 -0.000055457378514
374 0.000001791693596
375 0.000004292257368
376 -0.000055497233409
377 -0.000000366794059
378 -0.000001112487457
379 -0.000000000121661
380 0.000449176187674
381 0.000905172065565
382 -0.000240285016872
383 -0.000027768736678
384 0.000000190672980
385 -0.000001154499145
386 0.000425474539157
387 -0.000000688346283
388 0.000004296799233
389 -0.000074528468198
390 0.000037386094212
391 0.000037142373986
392 -0.000000421085976
393 -0.000000627838030
394 -0.000000000054008
395 0.14581192096683
396 0.000081907536749
397 0.000413166702617
398 0.000152446656293
399 -0.000010596800226
400 -0.000002943642825
401 -0.000265743355745
402 0.000027666024979
403 0.000007414096215
404 0.001062706019277
405 0.000026886635423
406 0.000013183961579
407 0.000440052388999
408 -0.000122192023643
409 -0.000121785104756
410 0.000243977128399
411 0.000000000000315
412 -0.000000879604876
413 -0.000000528536701
414 0.000120633931565
415 0.000120085680733
416 -0.000240719612298
417 0.000000000009084
418 0.000022767733989
419 0.000006907448294
420 -0.000003484381378
421 -0.000001168884608
422 0.000116118636129
423 -0.000001404108853
424 -0.000000415147069
425 -0.000078088596053
426 0.000006078897026
427 0.000001983370333
428 -0.000077700902250
429 -0.000000000001091
430 0.000380681154708
431 0.000614956304433
432 -0.000078621900866
433 -0.000000484421780
434 0.000000146684772
435 0.000005528089317
436 0.000001737694978
437 -0.000000635761680
438 0.000303865004324
439 0.000019476519833
440 0.000019636131202
441 -0.000039112651035
442 -0.000000000001835
443 -0.000001196087468
444 -0.000000466159003
445 -0.013869934320334
446 -0.000041853937980
447 -0.000124063847952
448 0.000786852195373
449 0.000367105433815
450 -0.000002927562734
451 -0.000008110423159
452 -0.000780088810558
453 0.000007019906689
454 0.000022049433165
455 -0.000914993214021
456 0.000013112463094
457 0.000006324749772
458 0.000041426991805
459 -0.000020386928684
460 -0.000021040063121
461 0.000000584591823
462 -0.000000102082204
463 -0.000000000109988
464 0.000011572415967
465 -0.000006821250237
466 -0.000004751165731
467 -0.000006594993824
468 -0.000016600025509
469 0.000000000273205
470 -0.000239130591080
471 -0.000001062360779
472 -0.000002359940330
473 0.000160502107687
474 0.000001792236291
475 0.000004274120849
476 0.000160325246606
477 -0.000000366929740
478 -0.000001107928648
479 0.000000000057965
480 0.000371486197643
481 0.000248800381131
482 0.000150154101745
483 -0.000093340835279
484 0.000000190633790
485 -0.000001149567402
486 -0.000159244625620
487 -0.000000688128083
488 0.000004287266776
489 0.000034621437130
490 -0.000017207658179
491 -0.000017413778951
492 0.000000421201967
493 0.000000623923465
494 -0.000000000047749
495 -0.15169369330262
496 0.000029569116285
497 -0.000463800175648
498 0.000286880947503
499 -0.000010571730292
500 -0.000002938399659
501 -0.000127671515006
502 0.000027602646043
503 0.000007400370720
504 0.000670761153221
505 0.000026876455646
506 0.000013181619626
507 -0.000037603577901
508 0.000110753430959
509 0.000111171479337
510 -0.000221924910296
511 -0.000000000005189
512 0.000000885126626
513 0.000000530148574
514 -0.000131353893498
515 -0.000131885857470
516 0.000263239750968
517 0.000000000029544
518 -0.000022726015327
519 -0.000006899644185
520 -0.000003473999384
521 -0.000001166679934
522 0.000023283057701
523 -0.000001399444843
524 -0.000000414156468
525 -0.000015417788284
526 0.000006060304109
527 0.000001979421852
528 -0.000015819711561
529 -0.000000000009176
530 -0.000228290779712
531 -0.000512077251490
532 0.000196101397243
533 -0.000000479251736
534 0.000000147725265
535 -0.000029812060581
536 0.000001727891875
537 -0.000000637997834
538 0.000230400502434
539 -0.000026262154597
540 -0.000026100440385
541 0.000052362594982
542 -0.000000000001738
543 0.000001191837007
544 0.000000465213562
545 -0.018640694234646
546 -0.000011782605511
547 -0.000114625572862
548 0.000595983909425
549 -0.000010616925196
550 0.000240110871054
551 -0.000008101930782
552 0.000027788949675
553 -0.000490923402007
554 0.000021980983566
555 0.000026949624054
556 -0.000640729768457
557 0.000006392356264
558 -0.000007226652213
559 0.000014687880400
560 -0.000007461228187
561 0.000000858365067
562 -0.000000000541262
563 -0.000000086832771
564 -0.000009586547994
565 0.000017668149836
566 -0.000008081601842
567 -0.000022933709522
568 0.000000001236772
569 -0.000016591006346
570 -0.000003544400323
571 -0.000157705509207
572 -0.000002344851654
573 0.000006185648930
574 0.000106075248897
575 -0.000001100274336
576 -0.000001430336893
577 0.000105508894511
578 0.000004246222953
579 0.000000000331357
580 0.000237294607392
581 0.000138815922227
582 0.000121176598736
583 -0.000000501651389
584 -0.000064262749243
585 -0.000001137505908
586 0.000001756950335
587 -0.000095767977806
588 0.000004280240039
589 -0.000013349824850
590 0.000026741774920
591 -0.000013391950070
592 0.000001214123089
593 -0.000000000233440
594 0.000000610691272
 Sym=      7.1
 Ene=       0.0000
 Spin= Alpha
 Occup=    2.000000
1 -0.33873151362054
2 0.19242684363662
3 0.000874848992500
4 0.000374243428463
5 -0.000129999703071
6 0.000021159926674
7 -0.000638240982630
8 -0.10339362751830
9 0.14496194740947
10 -0.23228343750630
11 -0.000642562147591
12 0.001388271663817
13 -0.001815100285125
14 0.006211710521928
15 0.008349353149985
16 -0.002283542916835
17 -0.004299355776749
18 -0.005524890353277
19 0.001447056285138
20 0.000226591528075
21 0.000254683693629
22 -0.000027252155543
23 -0.001826482404054
24 -0.002922562471194
25 0.000857274052863
26 0.000068186639838
27 -0.000142670864433
28 0.000074484224595
29 0.000000000077413
30 0.000000032586326
31 0.000000006558917
32 0.000126367819631
33 -0.000278385089488
34 0.000152017269858
35 0.000000000175421
36 0.000000066059941
37 0.000000013113039
38 0.000017619010153
39 -0.000161238267859
40 0.000143619257706
41 0.000000000121462
42 0.000000133553265
43 0.000000026374875
44 -0.000142674991783
45 0.000351103386872
46 -0.000208428395089
47 -0.000000000204719
48 -0.000000162009500
49 -0.000000032065285
50 0.000042735555982
51 -0.000035114510019
52 -0.000054682984555
53 -0.000045629993035
54 0.000047482313910
55 0.000036684315259
56 -0.000011705771904
57 -0.000000371255070
58 0.000036680607148
59 -0.000000040599859
60 -0.000056131587486
61 -0.000030004091467
62 0.000020107559433
63 0.000030285825390
64 0.000030844439782
65 -0.000013509622135
66 0.000045022601791
67 0.000009410273091
68 -0.000013467499718
69 -0.000000018145759
70 -0.000005046809764
71 -0.000007872323494
72 0.000004715288876
73 -0.000000000026488
74 0.000000006903910
75 0.000000000032268
76 0.000000001371754
77 0.000000006308452
78 0.000000001236550
79 0.000015488490462
80 -0.000006623162832
81 -0.000001659808532
82 -0.000000003499407
83 -0.000000017726243
84 -0.000000000007755
85 -0.35805031163822
86 0.000184123983206
87 -0.000517928234841
88 -0.002221741514218
89 -0.000000469272701
90 -0.001759165955408
91 -0.000002754077538
92 -0.000005469948454
93 0.000864143157365
94 0.000003363709618
95 -0.000095585954715
96 0.000294268959214
97 0.000032304870067
98 0.000135423690351
99 -0.000270248571180
100 0.000134824880829
101 0.000002010252103
102 -0.000000001457393
103 0.000001299699077
104 -0.000069388061840
105 0.000141003045602
106 -0.000071614983761
107 -0.000025611152138
108 -0.000000000021132
109 -0.000005894050846
110 0.000003586961326
111 -0.000063519060191
112 -0.000000837958920
113 -0.000005236842278
114 0.000042330407248
115 0.000000393017555
116 0.000000424428663
117 0.000042889354625
118 0.000000731222310
119 0.000000000804604
120 -0.064034187651006
121 0.000044780961448
122 0.000082165026074
123 -0.002557301789248
124 -0.000418350949935
125 0.000006318112753
126 -0.000002805532476
127 0.001101515186703
128 -0.000011659793473
129 0.000003502413168
130 0.001317028783226
131 -0.000112376716934
132 0.000032330521708
133 -0.000039645618685
134 0.000020312603527
135 0.000019333015158
136 0.000001891991887
137 -0.000001272005139
138 -0.000000000191010
139 -0.000820789685221
140 0.000409430149464
141 0.000411359535756
142 -0.000000274641710
143 0.000005758966164
144 0.000000000328822
145 -0.000003524617498
146 0.000003360719344
147 -0.000000854551011
148 0.000002980416246
149 -0.000004062335266
150 0.000000745674831
151 0.000001748354346
152 -0.000000446542877
153 0.000000400825660
154 0.000000000063649
155 -0.17505352265945
156 0.000110279035392
157 -0.000199672460440
158 -0.001778487537634
159 -0.000000852286016
160 0.000006840301250
161 0.000634524264063
162 -0.000004567479010
163 -0.000012774621761
164 -0.000041791177881
165 -0.000095468625659
166 -0.000113203388226
167 0.000203290231596
168 0.000061327367771
169 0.000062435087489
170 -0.000123762455261
171 -0.000000000026791
172 -0.000001930657449
173 0.000001735342677
174 0.000104742198747
175 0.000101535726469
176 -0.000206277925216
177 0.000000000136225
178 0.000025041226409
179 0.000000699610495
180 0.000003455821102
181 0.000003533550435
182 0.000023135367649
183 0.000000350406734
184 -0.000000356062569
185 -0.000016303504000
186 -0.000004986877275
187 -0.000004384692817
188 -0.000014735848848
189 0.000000000025696
190 0.092796483890358
191 -0.000037313571670
192 0.000158924632272
193 0.000101740123429
194 -0.000000853808857
195 0.000006839188925
196 0.000523475003838
197 -0.000004554970019
198 -0.000012771919024
199 -0.000375924284447
200 -0.000095433664909
201 -0.000113196352666
202 -0.000307172207723
203 -0.000037194845431
204 -0.000036103031934
205 0.000073297877365
206 0.000000000023359
207 0.000001927015113
208 -0.000001736271056
209 0.000079739141077
210 0.000076587747479
211 -0.000156326888556
212 -0.000000000081678
213 -0.000025011361975
214 -0.000000693890368
215 0.000003453934754
216 0.000003533233491
217 0.000014468813360
218 0.000000349784548
219 -0.000000356162137
220 -0.000008919321682
221 -0.000004983724288
222 -0.000004384168024
223 -0.000010492628454
224 0.000000000055660
225 -0.13911095814346
226 0.000089501985230
227 -0.000219356837091
228 -0.000484140773016
229 -0.000772102489279
230 0.000006318358032
231 -0.000002808666553
232 0.000498043371841
233 -0.000011659645548
234 0.000003515530083
235 0.000346741675966
236 -0.000112376015613
237 0.000032365989078
238 -0.000102790708815
239 0.000051877878232
240 0.000050912830583
241 -0.000001891842846
242 0.000001268718143
243 -0.000000000130911
244 0.000142869120128
245 -0.000072234441780
246 -0.000070634678348
247 0.000000275126676
248 -0.000005728594126
249 0.000000000014268
250 -0.000025971614014
251 0.000003360719145
252 -0.000000856329466
253 0.000016533074068
254 -0.000004062326562
255 0.000000748636734
256 0.000018311502584
257 -0.000000446551315
258 0.000000400249803
259 0.000000000134853
260 0.23583158934102
261 -0.000137903650447
262 0.000310394326601
263 0.001652101162221
264 -0.000000467889715
265 -0.001021187131842
266 -0.000002752404151
267 -0.000005470605172
268 0.000322919633077
269 0.000003360531531
270 -0.000095586152101
271 0.000245819622675
272 0.000032297555717
273 -0.000085839529874
274 0.000170286214232
275 -0.000084446684358
276 -0.000002010569655
277 0.000000000451863
278 -0.000001300716533
279 -0.000042526411327
280 0.000085548992370
281 -0.000043022581043
282 0.000025611179017
283 0.000000001738433
284 0.000005899924057
285 0.000003586903288
286 -0.000030904313074
287 -0.000000837686000
288 -0.000005236744732
289 0.000020545261319
290 0.000000393105366
291 0.000000424408983
292 0.000020917225579
293 0.000000730768338
294 0.000000000081262
295 -0.040428710462351
296 0.000085058293442
297 -0.000051564466869
298 -0.000522975319817
299 -0.000019254467472
300 0.000395705536748
301 0.000001766307538
302 0.000052158930110
303 -0.000974662423713
304 -0.000002899891270
305 0.000006692376385
306 -0.000816984090302
307 -0.000016723349319
308 0.000059264644650
309 -0.000117977323594
310 0.000058712678944
311 0.000000633426792
312 -0.000000000212135
313 0.000000946237839
314 -0.000024331900726
315 0.000046703142261
316 -0.000022371241534
317 0.000037313258462
318 0.000000000499539
319 -0.000003066621853
320 -0.000005149278218
321 -0.000246968788415
322 0.000000543700013
323 0.000009408464554
324 0.000165416281322
325 0.000000057379893
326 -0.000002499982876
327 0.000165927118208
328 -0.000000786830005
329 -0.000000000225607
330 -0.000428691811268
331 -0.000408451039179
332 -0.000059063764776
333 -0.000003060105608
334 -0.000080930174266
335 -0.000000722475038
336 0.000011368816423
337 -0.000224903066586
338 0.000002688833834
339 0.000007389606511
340 -0.000014671950740
341 0.000007282344229
342 -0.000001310541263
343 -0.000000000108694
344 0.000000407643564
345 0.66797937473254
346 0.000114759862395
347 0.001920131005786
348 0.000242972869846
349 -0.001212652852392
350 -0.000011252322472
351 0.000001796054535
352 0.004604050411679
353 0.000027364134231
354 -0.000003037569673
355 0.001589258562449
356 0.000047016637322
357 -0.000016684086245
358 0.001095348590765
359 -0.000545437634973
360 -0.000549910955792
361 -0.000002040825770
362 0.000000906902959
363 -0.000000000775403
364 -0.001138218563831
365 0.000569686110187
366 0.000568532453644
367 0.000025172828427
368 -0.000003071088173
369 -0.000000000472136
370 0.000496790057290
371 -0.000004030992192
372 0.000000575852858
373 -0.000332736924259
374 0.000006833761888
375 -0.000000842576262
376 -0.000333776878929
377 -0.000001425618353
378 0.000000069988581
379 -0.000000000156338
380 0.001670200991747
381 0.002767995773752
382 -0.000528340087643
383 0.000013623645114
384 0.000000536579604
385 -0.000000705429692
386 0.001345082781085
387 -0.000001953565348
388 0.000002695658723
389 -0.000185005840324
390 0.000092725908217
391 0.000092279932107
392 -0.000001569512216
393 0.000000430107397
394 -0.000000000047794
395 0.13755285967863
396 0.000021970055767
397 0.000339877830867
398 0.000611145724651
399 -0.000019145404117
400 -0.000011289498355
401 -0.000466570641704
402 0.000051456967878
403 0.000028553614930
404 0.001446217168811
405 0.000006557931949
406 0.000047252887678
407 0.000959970682646
408 -0.000130794998419
409 -0.000130599110744
410 0.000261394109164
411 -0.000000000000336
412 0.000000500993672
413 -0.000001874723960
414 0.000100184764406
415 0.000100758100657
416 -0.000200942865064
417 0.000000000004854
418 0.000036791632702
419 0.000026127429850
420 -0.000004923926403
421 -0.000004351733159
422 0.000248756726471
423 -0.000002405803274
424 -0.000001571187103
425 -0.000167434961076
426 0.000009011943767
427 0.000007409649801
428 -0.000166307209073
429 -0.000000000003539
430 0.000574051134702
431 0.000710505243074
432 0.000014598969681
433 -0.000002974344858
434 0.000000405572539
435 0.000056776333584
436 0.000011311722066
437 -0.000001793136037
438 0.000371217273949
439 0.000009948736859
440 0.000010146540985
441 -0.000020095277844
442 -0.000000000002293
443 -0.000001214727391
444 -0.000001703280402
445 -0.13526858370601
446 -0.000045206899598
447 -0.000433361633285
448 0.000333428040148
449 -0.000028824029090
450 -0.000011252908793
451 0.000001789756434
452 0.000449865598522
453 0.000027366701564
454 -0.000003052712391
455 -0.000159451225597
456 0.000047017440608
457 -0.000016682488348
458 -0.000183934381007
459 0.000092041479414
460 0.000091892901593
461 0.000002039834994
462 -0.000000906459047
463 0.000000000087956
464 0.000215560606392
465 -0.000108821974748
466 -0.000106738631643
467 -0.000025172147324
468 0.000003093304848
469 0.000000000236805
470 -0.000037738765025
471 -0.000004031528746
472 0.000000580269972
473 0.000025085347378
474 0.000006834721855
475 -0.000000850517168
476 0.000025546519011
477 -0.000001425858458
478 0.000000072003306
479 0.000000000007025
480 -0.000106559361752
481 -0.000393962802169
482 0.000163686626076
483 -0.000049016265225
484 0.000000536539567
485 -0.000000702987915
486 0.000169165179562
487 -0.000001953066966
488 0.000002690927463
489 0.000053571653461
490 -0.000026636843327
491 -0.000026934810134
492 0.000001569734910
493 -0.000000431717387
494 -0.000000000016915
495 0.10759914363436
496 0.000105163750660
497 0.000336483516811
498 -0.000180313750323
499 -0.000019140062574
500 -0.000011288184619
501 0.000038061976807
502 0.000051429049923
503 0.000028547587894
504 -0.000463165704325
505 0.000006554871847
506 0.000047251510829
507 0.000042044429993
508 -0.000078563949285
509 -0.000078367345999
510 0.000156931295284
511 0.000000000003501
512 -0.000000498366760
513 0.000001875337343
514 0.000089714868041
515 0.000090276029170
516 -0.000179990897211
517 0.000000000083158
518 -0.000036769473473
519 -0.000026123095882
520 -0.000004918310435
521 -0.000004350381279
522 0.000014869437586
523 -0.000002403271166
524 -0.000001570577009
525 -0.000009416052727
526 0.000009001877046
527 0.000007407225969
528 -0.000010533391211
529 -0.000000000030632
530 0.000123718300237
531 0.000342729329646
532 -0.000111234507586
533 -0.000002971634950
534 0.000000406041742
535 0.000033158515390
536 0.000011306402702
537 -0.000001794264056
538 -0.000157197885060
539 0.000020342777574
540 0.000020539585436
541 -0.000040882363010
542 -0.000000000001517
543 0.000001212510778
544 0.000001702859034
545 -0.13275534708098
546 -0.000056515031113
547 -0.000511045235751
548 0.001247036985427
549 -0.000019254163758
550 0.000301681166405
551 0.000001770384510
552 0.000052158389225
553 -0.000283188394273
554 -0.000002907876174
555 0.000006691594204
556 -0.001125280735697
557 -0.000016725645122
558 0.000066571860745
559 -0.000133233853138
560 0.000066661992393
561 -0.000000633431111
562 0.000000000408762
563 -0.000000945653078
564 -0.000134861630284
565 0.000266936775522
566 -0.000132075145238
567 -0.000037313080885
568 0.000000001323509
569 0.000003071290313
570 -0.000005148953305
571 -0.000246747429294
572 0.000000545144992
573 0.000009407884031
574 0.000165874762180
575 0.000000058026466
576 -0.000002499838268
577 0.000165171652925
578 -0.000000789415222
579 0.000000000020383
580 0.000220001515288
581 -0.000185633346572
582 0.000355919828399
583 -0.000003060164573
584 -0.000125943340758
585 -0.000000721985879
586 0.000011368761331
587 0.000030699369023
588 0.000002687816290
589 -0.000039796979981
590 0.000079700953073
591 -0.000039903973091
592 0.000001310574933
593 -0.000000000106317
594 -0.000000408070384
 Sym=      8.1
 Ene=       0.0000
 Spin= Alpha
 Occup=    2.000000
1 0.036190587319489
2 -0.17475103305866
3 -0.001326359089260
4 -0.002072287484369
5 0.000824395885614
6 -0.000278304591148
7 0.001917977627660
8 -0.18516957278601
9 -0.23332847414062
10 0.65952331647736
11 -0.001223629420085
12 -0.001812096463006
13 0.004768684995715
14 0.007112088476436
15 -0.000569366787202
16 -0.005141593393470
17 -0.004822404668453
18 0.000386536026519
19 0.003563173737851
20 0.000246745728844
21 -0.000010066896936
22 -0.000281524277010
23 -0.002294293401842
24 0.000156074435176
25 0.001683096687623
26 0.000036954039789
27 0.000084650416735
28 -0.000121604456524
29 0.000000000067364
30 -0.000000043668564
31 -0.000000008458383
32 0.000073504426621
33 0.000176036437490
34 -0.000249540864111
35 0.000000000088211
36 -0.000000088017274
37 -0.000000017260410
38 0.000078999573276
39 0.000135727465042
40 -0.000214727038319
41 0.000000000000462
42 -0.000000174996188
43 -0.000000034478908
44 -0.000042487405816
45 -0.000384079212433
46 0.000426566618249
47 -0.000000000115115
48 0.000000218209269
49 0.000000042904201
50 0.000065707306033
51 0.000068473888788
52 0.000144321148299
53 -0.000074943571467
54 -0.000084507142282
55 -0.000097020979340
56 -0.000013212030277
57 -0.000007360219726
58 -0.000096606159573
59 0.000000088044888
60 -0.000041749287924
61 0.000010395680278
62 -0.000022742283220
63 0.000014582672325
64 -0.000024106899722
65 0.000015283220183
66 0.000041429875161
67 0.000010159631058
68 0.000015228754564
69 0.000000038712775
70 0.000014006526862
71 0.000014673639250
72 -0.000000724228459
73 0.000000000039227
74 -0.000000009000546
75 -0.000000000044267
76 -0.000000001771641
77 -0.000000008176420
78 -0.000000001617925
79 -0.000025826175726
80 0.000001222028671
81 0.000000050165619
82 0.000000004547581
83 0.000000023045319
84 0.000000000006763
85 0.24261239504254
86 -0.000183114270435
87 0.000373038998658
88 0.000958606285088
89 0.000002903893506
90 0.001309135985044
91 -0.000002103771747
92 -0.000008746227397
93 -0.000813770063540
94 0.000007633041294
95 -0.000100195113353
96 -0.000347211975684
97 0.000060507948476
98 -0.000089482103955
99 0.000178095146694
100 -0.000088613042738
101 0.000000415512125
102 0.000000001223779
103 -0.000000648187476
104 0.000096308966871
105 -0.000192086246406
106 0.000095777279536
107 -0.000014432317334
108 -0.000000000878184
109 0.000012655185095
110 0.000003515343171
111 0.000048597173175
112 -0.000002215609737
113 -0.000004810408098
114 -0.000031848857721
115 -0.000000452363015
116 0.000000094080321
117 -0.000033351091919
118 0.000003424915406
119 -0.000000000809906
120 0.29768216198005
121 -0.000207827249501
122 0.000489270202881
123 0.000897763303587
124 -0.001743798113313
125 0.000000788534276
126 -0.000002139321921
127 0.001220771023021
128 -0.000000414308303
129 0.000007772060163
130 0.000671216977911
131 0.000011897489689
132 0.000060680500362
133 0.000220928930700
134 -0.000111560558899
135 -0.000109368371801
136 0.000000150652229
137 0.000000704653084
138 0.000000000303398
139 -0.000394188581321
140 0.000199898788596
141 0.000194289792725
142 -0.000002992836314
143 -0.000012963095164
144 -0.000000000235001
145 -0.000060785468840
146 -0.000000318624841
147 -0.000002224596533
148 0.000040075097046
149 0.000000436521208
150 0.000003430594754
151 0.000041477167176
152 -0.000000009041126
153 -0.000000445985312
154 0.000000000090345
155 0.025227503552940
156 -0.000075726967135
157 0.000029366390894
158 0.000153990036530
159 0.000002242454851
160 -0.000000106716499
161 -0.000161628009679
162 -0.000007290424112
163 0.000001533682664
164 0.000136260230739
165 -0.000099737698347
166 0.000012909532611
167 -0.000086894419705
168 -0.000003201937017
169 -0.000004331207138
170 0.000007533144155
171 0.000000000019972
172 -0.000000258753212
173 0.000000422700321
174 -0.000017961023747
175 -0.000012784670481
176 0.000030745694228
177 -0.000000000103120
178 0.000013367116683
179 -0.000004676322681
180 0.000003299592058
181 -0.000000605526429
182 -0.000002816115622
183 -0.000000032818038
184 -0.000000151986628
185 0.000001797757298
186 -0.000004394049246
187 0.000000964385582
188 0.000001980458281
189 -0.000000000082854
190 0.13686272146678
191 -0.000123858589334
192 0.000207425038441
193 0.000882228115976
194 0.000002243748002
195 -0.000000106944047
196 0.000742219712877
197 -0.000007307198744
198 0.000001530656204
199 -0.000410752187035
200 -0.000099787960160
201 0.000012899790393
202 -0.000147706138537
203 -0.000045962095326
204 -0.000047125007125
205 0.000093087102452
206 -0.000000000024574
207 0.000000263209504
208 -0.000000421919958
209 0.000022559116103
210 0.000027840555567
211 -0.000050399671670
212 0.000000000125688
213 -0.000013406637281
214 0.000004668652581
215 0.000003301994188
216 -0.000000605032612
217 0.000031575934507
218 -0.000000032033528
219 -0.000000151822912
220 -0.000021085511890
221 -0.000004398056551
222 0.000000963559341
223 -0.000021278049715
224 -0.000000000074783
225 -0.005300048580955
226 -0.000037329191241
227 -0.000041927754433
228 0.000370542406864
229 -0.000134936154391
230 0.000000787456042
231 -0.000002138053612
232 0.000188743402117
233 -0.000000413655920
234 0.000007755471842
235 0.000477419489731
236 0.000011897757254
237 0.000060629752470
238 -0.000008725057266
239 0.000003744893907
240 0.000004980163359
241 -0.000000150844412
242 -0.000000700558727
243 0.000000000081757
244 0.000168578248503
245 -0.000081092723130
246 -0.000087485525372
247 0.000002992981351
248 0.000012923672519
249 -0.000000000230372
250 0.000003776865967
251 -0.000000318561492
252 -0.000002222270563
253 -0.000002124643671
254 0.000000436408374
255 0.000003426685828
256 -0.000002942553755
257 -0.000000009013283
258 -0.000000445197002
259 -0.000000000130616
260 0.25201433878883
261 -0.000190830248909
262 0.000359888210554
263 0.001328012381990
264 0.000002903864174
265 -0.001238370275630
266 -0.000002104731238
267 -0.000008746181176
268 0.000640597423219
269 0.000007636783844
270 -0.000100195207483
271 0.000127434239682
272 0.000060518161947
273 -0.000093120078859
274 0.000185241735956
275 -0.000092121657096
276 -0.000000415525662
277 0.000000001379271
278 0.000000648986261
279 0.000035301200933
280 -0.000069941922168
281 0.000034640721236
282 0.000014432314166
283 -0.000000001114007
284 -0.000012663181538
285 0.000003515353115
286 -0.000046674441700
287 -0.000002216021030
288 -0.000004810423916
289 0.000030662324426
290 -0.000000452503641
291 0.000000094082799
292 0.000031958010246
293 0.000003425607838
294 0.000000000584105
295 0.086056083389276
296 0.000030844845443
297 0.000320749576091
298 -0.000603536747168
299 -0.000015079377156
300 0.000222986781776
301 0.000008356897818
302 0.000040815098987
303 -0.000269535210914
304 -0.000024847849515
305 0.000023732171456
306 -0.000589993557963
307 -0.000021469262636
308 -0.000036980280500
309 0.000073152601121
310 -0.000036172320621
311 -0.000000367978895
312 0.000000000003918
313 0.000000322695077
314 0.000031415386806
315 -0.000059557651639
316 0.000028142264833
317 0.000031574533870
318 -0.000000001190195
319 -0.000023444782481
320 -0.000004743555280
321 -0.000169196155377
322 0.000003836368727
323 0.000008430976549
324 0.000113517101465
325 0.000001656849751
326 -0.000002066829313
327 0.000113483361508
328 -0.000006803878507
329 0.000000000204355
330 -0.000189413038730
331 0.000004088929591
332 -0.000145448538517
333 -0.000001524764571
334 -0.000087015862076
335 0.000000838476640
336 0.000005418394953
337 -0.000032005535892
338 -0.000003028469711
339 0.000026063814126
340 -0.000052480546203
341 0.000026416732077
342 -0.000001484978396
343 0.000000000162458
344 0.000001039936713
345 0.37069075445174
346 0.000061762103711
347 0.001164496822985
348 -0.000822750724315
349 -0.000187054087315
350 0.000002918193383
351 0.000008422092163
352 0.001412064530138
353 -0.000006256106445
354 -0.000025100038077
355 -0.000279817904051
356 -0.000000253024224
357 -0.000021445169136
358 0.000523182726298
359 -0.000262260171983
360 -0.000260922554315
361 0.000000082248704
362 0.000000286792367
363 -0.000000000308177
364 -0.000561928338358
365 0.000285432401085
366 0.000276495937272
367 -0.000004468052506
368 -0.000023564280814
369 -0.000000000418694
370 -0.000028550691198
371 0.000000414336786
372 0.000003886715593
373 0.000019246544731
374 -0.000000778389408
375 -0.000006893517139
376 0.000019058227063
377 0.000000222498277
378 0.000001678940973
379 0.000000000008228
380 0.000416244653477
381 0.001086657542893
382 -0.000457200254275
383 -0.000108116408112
384 0.000000340969402
385 0.000000867876162
386 0.000483811234879
387 -0.000001629294096
388 -0.000003056156674
389 -0.000141396159142
390 0.000070264888326
391 0.000071131270817
392 0.000000031136362
393 0.000001070183854
394 0.000000000019333
395 0.029274988399346
396 -0.000054598984035
397 0.000079524610021
398 -0.000065420225453
399 -0.000014957050581
400 0.000003020158643
401 -0.000016532189175
402 0.000039519888697
403 -0.000008195510791
404 0.000055529791503
405 0.000023522657563
406 -0.000000488744001
407 -0.000049790862014
408 -0.000017955494277
409 -0.000020016781543
410 0.000037972275820
411 0.000000000002774
412 -0.000000578260216
413 -0.000000220335167
414 -0.000008576756739
415 -0.000004162081104
416 0.000012738837843
417 0.000000000062800
418 0.000030550034306
419 -0.000005929702511
420 -0.000004354999003
421 0.000000955394285
422 0.000006000775225
423 -0.000001895409149
424 0.000000465896478
425 -0.000003993473096
426 0.000007738253437
427 -0.000001747692417
428 -0.000004057411697
429 0.000000000017170
430 0.000033442775186
431 0.000006761446475
432 -0.000053853579322
433 -0.000001370470254
434 0.000000568336139
435 -0.000006691651187
436 0.000005266783422
437 -0.000001865748185
438 0.000006217246848
439 0.000005954441496
440 0.000005395407608
441 -0.000011349849104
442 -0.000000000002219
443 -0.000001321973229
444 0.000000268516869
445 -0.10929345550157
446 -0.000106379258289
447 -0.000324915142773
448 0.000002704324765
449 -0.000182155461135
450 0.000002918222978
451 0.000008395378784
452 0.000817569093128
453 -0.000006255586347
454 -0.000025046437450
455 0.000219066855808
456 -0.000000253418448
457 -0.000021435266156
458 -0.000185002040410
459 0.000090505219868
460 0.000094496820543
461 -0.000000082663779
462 -0.000000291686241
463 0.000000000216130
464 0.000274423511937
465 -0.000133739697182
466 -0.000140683814755
467 0.000004468388974
468 0.000023533929780
469 -0.000000000130363
470 0.000063359901221
471 0.000000414375906
472 0.000003879173369
473 -0.000042414526201
474 -0.000000778461560
475 -0.000006880019676
476 -0.000042591701505
477 0.000000222517944
478 0.000001675562467
479 -0.000000000056701
480 -0.000268874350401
481 -0.000555857980466
482 0.000098416358911
483 -0.000001970759848
484 0.000000340907694
485 0.000000864031672
486 0.000263917485541
487 -0.000001629122455
488 -0.000003048692102
489 0.000030215758125
490 -0.000015584171137
491 -0.000014631586989
492 -0.000000031034183
493 -0.000001066989561
494 0.000000000040912
495 0.12737668192584
496 -0.000108407190620
497 0.000408351731223
498 -0.000428733452637
499 -0.000014980021300
500 0.000003015677067
501 0.000007544310211
502 0.000039568764908
503 -0.000008185857051
504 -0.000204138690248
505 0.000023531351768
506 -0.000000487217966
507 0.000301578046839
508 -0.000078839720511
509 -0.000080905948041
510 0.000159745668552
511 -0.000000000000181
512 0.000000574347048
513 0.000000219435157
514 0.000082033811606
515 0.000086427228196
516 -0.000168461039803
517 -0.000000000016902
518 -0.000030580402030
519 0.000005923930870
520 -0.000004362322909
521 0.000000954021754
522 0.000046801617248
523 -0.000001898697545
524 0.000000465280122
525 -0.000031437918836
526 0.000007751367884
527 -0.000001745234618
528 -0.000031353039738
529 0.000000000002653
530 0.000075887604360
531 0.000240699623831
532 -0.000204447664661
533 -0.000001374196298
534 0.000000567584175
535 0.000051759263837
536 0.000005273768372
537 -0.000001864309577
538 -0.000094982555231
539 0.000027592117674
540 0.000027030327652
541 -0.000054622445326
542 0.000000000000314
543 0.000001324983583
544 -0.000000267897515
545 0.19716900970335
546 0.000028788538085
547 0.000640539063011
548 -0.000560639971488
549 -0.000015079228400
550 -0.000020491102807
551 0.000008351749590
552 0.000040814649257
553 -0.000469763985439
554 -0.000024837918142
555 0.000023732016702
556 0.000334830159077
557 -0.000021467478166
558 -0.000126522901189
559 0.000252819179970
560 -0.000126296278781
561 0.000000368114692
562 -0.000000000573447
563 -0.000000323366550
564 0.000125139131079
565 -0.000246407767395
566 0.000121268636316
567 -0.000031574558070
568 -0.000000001771445
569 0.000023438554589
570 -0.000004743482804
571 0.000088629706163
572 0.000003834983715
573 0.000008430847341
574 -0.000059524414901
575 0.000001656229880
576 -0.000002066797342
577 -0.000059384813783
578 -0.000006801400448
579 -0.000000000086635
580 0.000084276952548
581 0.000450590800261
582 -0.000235497808863
583 -0.000001524755333
584 0.000085500605262
585 0.000000837743518
586 0.000005418303244
587 -0.000184898488417
588 -0.000003027129263
589 0.000041604626509
590 -0.000083549976726
591 0.000041945350217
592 0.000001484946882
593 0.000000000147168
594 -0.000001039391041
 Sym=      9.1
 Ene=       0.0000
 Spin= Alpha
 Occup=    2.000000
1 -0.11899433515001
2 0.56879471783818
3 0.002843884442700
4 0.000224589763618
5 -0.000254248678980
6 0.000042648112480
7 -0.000752585587251
8 -0.020829484606739
9 -0.022095555716481
10 0.39937984650044
11 -0.000090878672248
12 -0.000114057755844
13 0.002880221198855
14 0.001475342470844
15 0.002845933591608
16 -0.002833974878257
17 -0.000895304915929
18 -0.002025009656923
19 0.001909907182762
20 0.000034467020775
21 0.000111913697927
22 -0.000152189559212
23 -0.000680220915391
24 -0.000720350464722
25 0.001037828928047
26 -0.000093244070665
27 -0.000118497444319
28 0.000211741514984
29 -0.000000000033463
30 0.000000142609397
31 0.000000027881375
32 -0.000184700673266
33 -0.000254697968718
34 0.000439398641984
35 0.000000000024579
36 0.000000287450440
37 0.000000056452638
38 -0.000229103751374
39 -0.000281642259818
40 0.000510746011192
41 0.000000000168200
42 0.000000569955329
43 0.000000112396327
44 -0.000012169500427
45 0.000505524508332
46 -0.000493355007905
47 -0.000000000136418
48 -0.000000703704562
49 -0.000000138320204
50 0.000005131653726
51 0.000013804911744
52 0.000089574393841
53 -0.000007073071580
54 -0.000012905596949
55 -0.000060183881967
56 0.000000188235639
57 -0.000005615635701
58 -0.000059992778236
59 0.000000008464858
60 0.000012515751275
61 -0.000037798089289
62 -0.000027047347392
63 -0.000009986502820
64 0.000023866657837
65 0.000018149656393
66 -0.000006805139565
67 0.000026844800405
68 0.000018138168035
69 0.000000003479251
70 -0.000032182881429
71 -0.000032664522625
72 0.000012653164200
73 -0.000000000118382
74 0.000000029284232
75 0.000000000136088
76 0.000000005763775
77 0.000000026551775
78 0.000000005256580
79 0.000068069529191
80 -0.000011536431789
81 -0.000010690371169
82 -0.000000014785357
83 -0.000000074911864
84 -0.000000000023754
85 -0.20789460854284
86 0.000120160541820
87 -0.000323863553445
88 -0.000671209196236
89 0.000003866499198
90 -0.001127852515637
91 -0.000002924611686
92 -0.000004042132139
93 0.000733095337141
94 0.000005507184803
95 -0.000012383269591
96 0.000252624830311
97 0.000028181897528
98 0.000078665547963
99 -0.000159402523239
100 0.000080736975276
101 -0.000001858809401
102 -0.000000002206661
103 0.000000662013265
104 -0.000103309183833
105 0.000216784113711
106 -0.000113474929878
107 0.000012040339350
108 0.000000004500629
109 -0.000000967075882
110 0.000000118221311
111 -0.000044644573066
112 -0.000000886558255
113 0.000000233035285
114 0.000028267452458
115 -0.000000047594664
116 -0.000000391645817
117 0.000031629527663
118 0.000001237037379
119 0.000000001355353
120 0.10767450242895
121 -0.000081870539136
122 0.000118219726960
123 0.001007726716327
124 -0.000336268106469
125 -0.000002156630879
126 -0.000002966219272
127 -0.000083374554827
128 -0.000001129553189
129 0.000005608868633
130 0.000187890405434
131 -0.000049072735901
132 0.000028202449454
133 0.000073684350097
134 -0.000037510103346
135 -0.000036174246751
136 -0.000002021724075
137 -0.000000636004581
138 -0.000000000226307
139 0.000176975849674
140 -0.000088394090021
141 -0.000088581759653
142 0.000020312380045
143 0.000000856980831
144 0.000000001047928
145 -0.000002209307188
146 0.000001994566269
147 -0.000000895853402
148 0.000002533691610
149 -0.000003088045471
150 0.000001243865884
151 0.000000430405024
152 0.000000412054012
153 -0.000000041952422
154 -0.000000000194122
155 -0.14351967741924
156 0.000119679767753
157 -0.000148699126450
158 -0.001886815109811
159 0.000003832863949
160 -0.000002235413958
161 0.000503036054042
162 -0.000004057236694
163 -0.000000893855773
164 0.000063346388977
165 -0.000012446656204
166 -0.000049147802197
167 0.000271145788884
168 0.000044472564175
169 0.000046333021521
170 -0.000090805585695
171 -0.000000000006062
172 0.000001848636448
173 -0.000001989496517
174 0.000143292020718
175 0.000134058880646
176 -0.000277350901364
177 0.000000000023424
178 -0.000011975279386
179 0.000020102944662
180 0.000000116447574
181 0.000001969659406
182 0.000020768973766
183 -0.000000407219660
184 0.000000400362286
185 -0.000013485383796
186 0.000000250988845
187 -0.000003042937681
188 -0.000014379118503
189 -0.000000000006618
190 0.027141430360915
191 0.000032974348172
192 0.000036858927666
193 0.000079949833455
194 0.000003832104397
195 -0.000002235939806
196 0.000035197243607
197 -0.000004005082592
198 -0.000000883608913
199 0.000061526886658
200 -0.000012290357835
201 -0.000049117354916
202 0.000031635594749
203 -0.000018416348150
204 -0.000016573151027
205 0.000034989499177
206 0.000000000010710
207 -0.000001863917452
208 0.000001986340329
209 0.000011132729266
210 0.000001955236435
211 -0.000013087965701
212 -0.000000000025388
213 0.000012103389728
214 -0.000020077971820
215 0.000000108215860
216 0.000001968058237
217 0.000007675284704
218 -0.000000409868609
219 0.000000399847826
220 -0.000005593158914
221 0.000000264681797
222 -0.000003040275027
223 -0.000004704316093
224 -0.000000000000607
225 -0.17195349069288
226 0.000071690492910
227 -0.000177560635577
228 -0.002014075630273
229 -0.000568371653046
230 -0.000002156531934
231 -0.000002966683459
232 -0.000048051529837
233 -0.000001129665046
234 0.000005660080189
235 -0.000702453775959
236 -0.000049072725233
237 0.000028358127747
238 -0.000130718522903
239 0.000065267520876
240 0.000065451002027
241 0.000002021721123
242 0.000000620587084
243 -0.000000000429006
244 -0.000248935087395
245 0.000124866585403
246 0.000124068501992
247 -0.000020312343188
248 -0.000000730264067
249 0.000000000859145
250 -0.000033082683277
251 0.000001994563182
252 -0.000000904036833
253 0.000021073579799
254 -0.000003088040309
255 0.000001257460744
256 0.000023311497413
257 0.000000412052993
258 -0.000000044568057
259 0.000000000209881
260 -0.29824877795344
261 0.000168314363689
262 -0.000294523398396
263 -0.003287160701036
264 0.000003866566413
265 0.000880648471160
266 -0.000002923697150
267 -0.000004042468769
268 0.000240051372645
269 0.000005496361547
270 -0.000012383661917
271 0.000946992176384
272 0.000028150549286
273 0.000109584306352
274 -0.000220667683139
275 0.000111083376788
276 0.000001858870448
277 -0.000000002766770
278 -0.000000664791053
279 0.000271490165587
280 -0.000532789604633
281 0.000261299439046
282 -0.000012039886480
283 0.000000004515299
284 0.000000992679571
285 0.000000118215773
286 0.000043317148575
287 -0.000000884996896
288 0.000000233043165
289 -0.000027510133107
290 -0.000000047081337
291 -0.000000391646268
292 -0.000030605920176
293 0.000001234429268
294 -0.000000001101773
295 0.44099905183896
296 0.000019868441454
297 0.001191031919822
298 0.000884790131281
299 0.000003614459189
300 -0.001182038065466
301 0.000000855949278
302 -0.000010405698522
303 0.003875257576958
304 -0.000003324166673
305 0.000021288673639
306 0.001913914771579
307 -0.000020730689666
308 -0.000392095942519
309 0.000785611468976
310 -0.000393515526458
311 -0.000001247265944
312 -0.000000003799635
313 0.000000799096870
314 0.000406241201628
315 -0.000809486190690
316 0.000403244989062
317 -0.000004505025379
318 0.000000000947078
319 -0.000006985015935
320 0.000000216562700
321 0.000564545133925
322 0.000001491833021
323 -0.000000679571358
324 -0.000378761307516
325 0.000000483537201
326 0.000000389022006
327 -0.000378655469978
328 -0.000002485041228
329 -0.000000001148338
330 0.001494214229143
331 0.002160562890163
332 -0.000243282586894
333 0.000001692234086
334 0.000099535930156
335 -0.000000623652937
336 -0.000006462444797
337 0.001081652885775
338 0.000002440023497
339 0.000045940380992
340 -0.000092050334987
341 0.000046109953996
342 -0.000000260460254
343 -0.000000000631818
344 0.000000547643282
345 -0.14279742990459
346 0.000089894761338
347 -0.000386832699258
348 -0.000072686104834
349 0.000375016087894
350 -0.000012816058541
351 0.000000851053270
352 -0.001123346211407
353 0.000034791314154
354 -0.000003423331701
355 -0.000449834145744
356 -0.000006314583749
357 -0.000020726589541
358 -0.000248972182646
359 0.000125758173608
360 0.000123214009038
361 0.000000935536829
362 0.000000774745828
363 -0.000000000171355
364 0.000181315095755
365 -0.000094799662743
366 -0.000086515433012
367 0.000023446175978
368 -0.000007019351388
369 0.000000000566158
370 -0.000189106343151
371 -0.000003031926883
372 0.000001519176758
373 0.000126480073453
374 0.000005676553271
375 -0.000002531974606
376 0.000127232709504
377 -0.000001608796503
378 0.000000493785105
379 -0.000000000168252
380 -0.000478108606048
381 -0.000563405588619
382 0.000138591322875
383 -0.000030440554786
384 -0.000002553201395
385 -0.000000609286732
386 -0.000291471322569
387 0.000009574498801
388 0.000002440435397
389 0.000033937896009
390 -0.000016580253738
391 -0.000017357642271
392 -0.000000625089792
393 0.000000565176312
394 -0.000000000103293
395 0.13085370426971
396 0.000150966409299
397 0.000330883447012
398 0.000582534988483
399 0.000003559440364
400 -0.000012745514941
401 -0.000406099371764
402 -0.000010365798331
403 0.000034614434974
404 0.001438044263543
405 0.000021286569448
406 -0.000006262487982
407 0.000934074693910
408 -0.000128434905685
409 -0.000124330793727
410 0.000252765699412
411 0.000000000000933
412 -0.000001230850088
413 0.000000892277854
414 0.000102757678897
415 0.000093586544037
416 -0.000196344222934
417 -0.000000000000091
418 -0.000004553946349
419 0.000023364860730
420 0.000000215662767
421 -0.000002972383556
422 0.000219913010950
423 0.000000392941380
424 -0.000001584869252
425 -0.000147379399598
426 -0.000000682283344
427 0.000005572740264
428 -0.000147664865375
429 -0.000000000002318
430 0.000520146312693
431 0.000721209440090
432 0.000042610245781
433 0.000001689955686
434 -0.000002525884133
435 0.000048243918152
436 -0.000006479170699
437 0.000009567007998
438 0.000372573230850
439 0.000009374960820
440 0.000010436853951
441 -0.000019811814771
442 -0.000000000001026
443 -0.000000266116507
444 -0.000000593172340
445 0.19563785367312
446 0.000076294562169
447 0.000504571057417
448 0.000820749015501
449 0.000596742495093
450 -0.000012816120459
451 0.000000907899920
452 -0.001966693492717
453 0.000034791515229
454 -0.000003568819689
455 -0.001260703570864
456 -0.000006314168418
457 -0.000020750490597
458 0.000358452179256
459 -0.000177084515336
460 -0.000181367663920
461 -0.000000935504684
462 -0.000000762180701
463 -0.000000000514999
464 -0.000355667598027
465 0.000174309670453
466 0.000181357927574
467 -0.000023446338741
468 0.000007115436120
469 0.000000000348027
470 -0.000293646270466
471 -0.000003031957825
472 0.000001543407353
473 0.000197254877000
474 0.000005676611187
475 -0.000002575370345
476 0.000196712936261
477 -0.000001608812906
478 0.000000504672090
479 0.000000000193055
480 0.000724987303097
481 0.001070403006143
482 0.000020192723853
483 -0.000062099633682
484 -0.000002553198634
485 -0.000000597435592
486 -0.000537855173857
487 0.000009574507814
488 0.000002417746992
489 -0.000031420010620
490 0.000016132749233
491 0.000015287261388
492 0.000000625088087
493 -0.000000574956295
494 -0.000000000113956
495 -0.062857363438968
496 0.000096527811069
497 -0.000166135337041
498 0.000017951439987
499 0.000003615433515
500 -0.000012734040220
501 -0.000151758503211
502 -0.000010510256760
503 0.000034584651239
504 0.000434598126524
505 0.000021263524453
506 -0.000006267660352
507 0.000109868334621
508 0.000050476649655
509 0.000054586705766
510 -0.000105063355421
511 -0.000000000003514
512 0.000001242983633
513 -0.000000889469911
514 -0.000047845669174
515 -0.000057026165496
516 0.000104871834670
517 0.000000000023697
518 0.000004651104466
519 -0.000023346004011
520 0.000000239701044
521 -0.000002967328979
522 0.000072927222464
523 0.000000403745756
524 -0.000001582599730
525 -0.000049068872862
526 -0.000000725338454
527 0.000005563689316
528 -0.000048773263243
529 -0.000000000011432
530 -0.000195159514048
531 -0.000250639642241
532 0.000097866116743
533 0.000001701885551
534 -0.000002523545661
535 0.000011173096114
536 -0.000006501680630
537 0.000009562305215
538 0.000125831019505
539 -0.000007725137199
540 -0.000006664209844
541 0.000014389347043
542 -0.000000000000084
543 0.000000256348892
544 0.000000591176727
545 -0.17919850678226
546 -0.000061403429133
547 -0.000581465538684
548 0.000511773732884
549 0.000003613949095
550 0.000008279019614
551 0.000000864724593
552 -0.000010403776861
553 0.000487124677665
554 -0.000003349023569
555 0.000021289386693
556 -0.000282971976688
557 -0.000020733933529
558 0.000116481523979
559 -0.000234793060619
560 0.000118311536641
561 0.000001246521669
562 -0.000000000628513
563 -0.000000797652674
564 -0.000111252690576
565 0.000223080645741
566 -0.000111827955165
567 0.000004505600263
568 0.000000003303761
569 0.000007004595050
570 0.000000216215619
571 -0.000071209204590
572 0.000001496022220
573 -0.000000678950143
574 0.000048041404774
575 0.000000485423367
576 0.000000388866449
577 0.000047495768477
578 -0.000002492547795
579 0.000000000715749
580 -0.000094046910230
581 -0.000428092709960
582 0.000209258335138
583 0.000001692224563
584 -0.000074821786716
585 -0.000000621378648
586 -0.000006462015662
587 0.000181440797018
588 0.000002435953683
589 -0.000037641864754
590 0.000074998170073
591 -0.000037356305318
592 0.000000260606284
593 -0.000000000520213
594 -0.000000549308038
 Sym=     10.1
 Ene=       0.0000
 Spin= Alpha
 Occup=    2.000000
1 -0.042278137795952
2 0.28999513265050
3 0.001166331354373
4 -0.001184678415315
5 0.000337256492472
6 -0.000140477727565
7 0.000755915934255
8 0.054352861436623
9 0.25618765927032
10 -0.21427706644146
11 0.000555836306441
12 0.001523401935055
13 -0.001662617020212
14 0.004649997930698
15 -0.014629634189758
16 -0.001371759836711
17 -0.003132195247927
18 0.009791399105483
19 0.000802619922359
20 0.000151270613319
21 -0.000483849047700
22 0.000004764348172
23 -0.001522925518584
24 0.004953719548367
25 0.000618634750857
26 -0.000059934946731
27 0.000051249390618
28 0.000008685556113
29 0.000000000007434
30 0.000000073341169
31 0.000000014457949
32 -0.000115764428211
33 0.000099766773893
34 0.000015997654319
35 0.000000000088040
36 0.000000148560607
37 0.000000029374134
38 -0.000124041500289
39 -0.000024685585166
40 0.000148727085455
41 0.000000000122468
42 0.000000294301778
43 0.000000058096989
44 -0.000047854494218
45 -0.000368474614974
46 0.000416329109191
47 -0.000000000445588
48 -0.000000362145414
49 -0.000000072014888
50 -0.000009879041283
51 -0.000093588207184
52 -0.000048314755947
53 0.000015703772195
54 0.000105097789503
55 0.000032464989928
56 -0.000002449647479
57 0.000020463966390
58 0.000032356057239
59 -0.000000087147777
60 -0.000027906112451
61 0.000061278924031
62 0.000007063798717
63 0.000022788396428
64 -0.000022531252694
65 -0.000004764804694
66 0.000014651582230
67 -0.000059683051138
68 -0.000004712275772
69 -0.000000037894949
70 -0.000014777366862
71 -0.000013323108455
72 0.000006977665095
73 -0.000000000062042
74 0.000000015149205
75 0.000000000070994
76 0.000000002988430
77 0.000000013650139
78 0.000000002698466
79 0.000030809483808
80 -0.000004851263691
81 -0.000007405843285
82 -0.000000007629773
83 -0.000000038638373
84 -0.000000000012011
85 0.55068875564112
86 -0.000342027754075
87 0.000859301059660
88 0.002276114106965
89 0.000001864354496
90 0.002961201635610
91 -0.000003322208811
92 -0.000005411570726
93 -0.001774301828831
94 0.000002982899594
95 -0.000066431730144
96 -0.001316963326369
97 0.000016575215231
98 -0.000207493955765
99 0.000409478812568
100 -0.000201984856802
101 -0.000000043922696
102 0.000000000924615
103 0.000001851830371
104 0.000249121747340
105 -0.000483848780666
106 0.000234727033327
107 -0.000007632844013
108 0.000000004114055
109 -0.000011719753299
110 0.000002197303524
111 0.000092686372185
112 -0.000000224520689
113 -0.000002928154894
114 -0.000062764912687
115 0.000000501950577
116 -0.000000019837134
117 -0.000061586904589
118 -0.000000200724463
119 -0.000000000353458
120 0.21548658628007
121 -0.000166448633211
122 0.000334079252421
123 0.000815427823159
124 -0.001150593598158
125 -0.000009537455567
126 -0.000003383644349
127 0.000682627140388
128 0.000020224976488
129 0.000003120609205
130 0.000630912549661
131 0.000198356709039
132 0.000016581389302
133 0.000154740065266
134 -0.000079979618112
135 -0.000074760447154
136 -0.000001424050800
137 -0.000001833782784
138 -0.000000000025934
139 -0.000160416041971
140 0.000089275794556
141 0.000071140247415
142 -0.000012258332937
143 0.000011639366143
144 0.000000000736273
145 -0.000032835574855
146 -0.000006490088976
147 -0.000000242298825
148 0.000022538536391
149 0.000008364524267
150 -0.000000183391797
151 0.000021515010082
152 0.000000342843810
153 0.000000508469784
154 0.000000000031303
155 -0.28430056595689
156 0.000169484773875
157 -0.000349103788921
158 -0.002334280767730
159 0.000002106836808
160 -0.000008505100698
161 0.001088201625080
162 -0.000005950692394
163 0.000017879717851
164 -0.000191272902245
165 -0.000066922459616
166 0.000197697470467
167 0.000015451736910
168 0.000102604025885
169 0.000101783043166
170 -0.000204387069050
171 0.000000000008003
172 -0.000000061090351
173 -0.000001750698108
174 0.000107501292330
175 0.000110401664860
176 -0.000217902957190
177 0.000000000043165
178 0.000008242820461
179 -0.000010232285198
180 0.000002274783359
181 -0.000006167094439
182 0.000034519846913
183 0.000000004295982
184 0.000000496027817
185 -0.000022823116672
186 -0.000003056238117
187 0.000007777997616
188 -0.000023490117890
189 0.000000000076571
190 0.000487567288917
191 0.000011377644720
192 -0.000014217078200
193 0.000267922156174
194 0.000002102961333
195 -0.000008506584510
196 -0.000055207706998
197 -0.000005921956617
198 0.000017885506783
199 0.000089885923922
200 -0.000066841945882
201 0.000197713161304
202 0.000245655944703
203 -0.000001389054778
204 -0.000002218733161
205 0.000003607787939
206 -0.000000000004051
207 0.000000053238039
208 0.000001748911115
209 -0.000031477134297
210 -0.000028543976704
211 0.000060021111001
212 -0.000000000041056
213 -0.000008175958524
214 0.000010245131003
215 0.000002270729719
216 -0.000006167860558
217 0.000002295475626
218 0.000000002972685
219 0.000000495790550
220 -0.000001871756592
221 -0.000003049476291
222 0.000007779262740
223 -0.000001207947132
224 0.000000000066877
225 -0.003792738766226
226 -0.000045404773676
227 -0.000031095300608
228 0.000156625832317
229 -0.000128004694843
230 -0.000009538200336
231 -0.000003381637933
232 0.000193246106149
233 0.000020225456101
234 0.000003146172781
235 0.000052633145464
236 0.000198356888218
237 0.000016660259315
238 -0.000009868251154
239 0.000002665420024
240 0.000007202831130
241 0.000001423871018
242 0.000001825498819
243 -0.000000000164526
244 0.000149351092863
245 -0.000065288309644
246 -0.000084062783219
247 0.000012258531809
248 -0.000011574057786
249 0.000000000510624
250 -0.000007263395126
251 -0.000006490069469
252 -0.000000246694987
253 0.000004112733751
254 0.000008364477119
255 -0.000000176120333
256 0.000005632133398
257 0.000000342864788
258 0.000000507096389
259 0.000000000203636
260 -0.32043703059364
261 0.000136309636714
262 -0.000446037156921
263 -0.002159251457370
264 0.000001862219656
265 0.001503810528194
266 -0.000003325129435
267 -0.000005410469513
268 -0.000643815158708
269 0.000002979351963
270 -0.000066431588893
271 -0.000197302636505
272 0.000016559730828
273 0.000119851552132
274 -0.000242343669551
275 0.000122492117419
276 0.000000044373971
277 -0.000000001884439
278 -0.000001852891524
279 -0.000015773282251
280 0.000048388822402
281 -0.000032615540151
282 0.000007632685257
283 0.000000001768049
284 0.000011732142200
285 0.000002197414232
286 0.000053420099899
287 -0.000000223502400
288 -0.000002928353490
289 -0.000034596402568
290 0.000000502287525
291 -0.000000019787068
292 -0.000037074182275
293 -0.000000202427590
294 -0.000000000864827
295 -0.054364824318957
296 -0.000078453128975
297 -0.000266894562835
298 0.001119822145648
299 -0.000009649106449
300 -0.000377296354353
301 -0.000002121286324
302 0.000024872059419
303 0.000686992570802
304 0.000007588976471
305 0.000017758619067
306 0.001196969734845
307 -0.000018096120182
308 0.000006552814959
309 -0.000018514146047
310 0.000011961331088
311 -0.000000517821382
312 -0.000000000464148
313 0.000001188393253
314 -0.000067946133688
315 0.000146297008428
316 -0.000078350874740
317 0.000019729449600
318 0.000000001586058
319 0.000004016908297
320 -0.000002880716704
321 0.000269717412093
322 -0.000000362520091
323 0.000005088346583
324 -0.000181066355017
325 -0.000000417761403
326 -0.000001223459559
327 -0.000180797525876
328 0.000000904133143
329 -0.000000000371182
330 0.000332393767624
331 0.000126621332332
332 0.000291222256871
333 -0.000000735075759
334 0.000114945810587
335 -0.000001457814072
336 0.000002811642351
337 0.000103575659785
338 0.000005470049011
339 -0.000028381888817
340 0.000055393846988
341 -0.000027011958171
342 -0.000000899575633
343 -0.000000000272959
344 0.000000215738755
345 0.16429844595355
346 0.000096733906337
347 0.000534797202386
348 -0.000369185279316
349 0.000021440824912
350 0.000023680014805
351 -0.000002122248966
352 0.000461446926225
353 -0.000062590417237
354 0.000007499634485
355 -0.000213242468448
356 -0.000067753686590
357 -0.000018077955969
358 0.000214201117891
359 -0.000109495103781
360 -0.000104706014111
361 0.000002188831031
362 0.000001154176860
363 -0.000000000362873
364 -0.000269888189671
365 0.000141272570784
366 0.000128615618887
367 -0.000052276515607
368 0.000004025319517
369 0.000000000139970
370 -0.000085090806858
371 0.000008308516894
372 -0.000000336898359
373 0.000056828081523
374 -0.000014426874605
375 0.000000860960415
376 0.000057333215513
377 0.000003279829465
378 -0.000000408963836
379 -0.000000000103140
380 0.000067187146931
381 0.000466205470318
382 -0.000171434152613
383 -0.000072800144537
384 0.000000820314988
385 -0.000001445523497
386 0.000191960423549
387 -0.000002470510201
388 0.000005484203521
389 -0.000067918017619
390 0.000033165464851
391 0.000034752552768
392 0.000002984660849
393 0.000000233630994
394 -0.000000000063083
395 0.16312426227097
396 -0.000073934738379
397 0.000385765589336
398 0.000711041151196
399 -0.000009672935220
400 0.000023464488251
401 -0.000656323470797
402 0.000025522155014
403 -0.000060413225817
404 0.001845169955604
405 0.000017793989947
406 -0.000067700087103
407 0.001197716889557
408 -0.000162252088610
409 -0.000162913651884
410 0.000325165740494
411 -0.000000000001604
412 -0.000000419950794
413 0.000002575268471
414 0.000119158358887
415 0.000120100266055
416 -0.000239258624941
417 -0.000000000015122
418 0.000020168215521
419 -0.000050785309965
420 -0.000003041598078
421 0.000007676645543
422 0.000362336965297
423 -0.000001297192719
424 0.000003000225130
425 -0.000242793726108
426 0.000005377924757
427 -0.000013299525895
428 -0.000243332324991
429 0.000000000004913
430 0.000789429961327
431 0.000871456768144
432 -0.000030789477929
433 -0.000000809169275
434 0.000000547047203
435 0.000091325630855
436 0.000002891416330
437 -0.000002240472912
438 0.000462252458647
439 0.000009496696298
440 0.000009252172401
441 -0.000018748868699
442 0.000000000002588
443 -0.000000976276993
444 0.000002691139557
445 -0.10955635101844
446 0.000001819673474
447 -0.000329972013751
448 0.000243352561534
449 -0.000166564102823
450 0.000023680134568
451 -0.000002093992720
452 0.000652138217983
453 -0.000062590518632
454 0.000007427893946
455 0.000004107673069
456 -0.000067753735008
457 -0.000018089496363
458 -0.000178479903244
459 0.000086082935412
460 0.000092396967832
461 -0.000002188884552
462 -0.000001148703171
463 -0.000000000051983
464 0.000213025973578
465 -0.000100820072242
466 -0.000112205901336
467 0.000052276615014
468 -0.000003975753331
469 0.000000000406920
470 0.000060735840765
471 0.000008308652691
472 -0.000000324754871
473 -0.000040374317940
474 -0.000014427120340
475 0.000000839212397
476 -0.000041111363233
477 0.000003279893009
478 -0.000000403508016
479 0.000000000068287
480 -0.000255220198635
481 -0.000418263553029
482 0.000175106419724
483 -0.000006441981981
484 0.000000820308542
485 -0.000001439484986
486 0.000202373731304
487 -0.000002470450529
488 0.000005473165664
489 0.000035506890461
490 -0.000018568081463
491 -0.000016938808998
492 -0.000002984662064
493 -0.000000238509157
494 -0.000000000059182
495 -0.054568316312944
496 -0.000021793186077
497 -0.000152896553235
498 -0.000158935407960
499 -0.000009646794678
500 0.000023470181855
501 -0.000097047591624
502 0.000025448679812
503 -0.000060429270602
504 0.000411284857151
505 0.000017782759955
506 -0.000067703148110
507 0.000253870265864
508 0.000043498533845
509 0.000042844444884
510 -0.000086342978729
511 -0.000000000000021
512 0.000000426434727
513 -0.000002573499332
514 -0.000047060102560
515 -0.000046124169761
516 0.000093184272321
517 0.000000000006245
518 -0.000020117899858
519 0.000050794839591
520 -0.000003028963848
521 0.000007679552143
522 0.000039883112060
523 -0.000001291515186
524 0.000003001528864
525 -0.000027026393219
526 0.000005355296625
527 -0.000013304729242
528 -0.000026482416614
529 0.000000000009327
530 -0.000124767986522
531 -0.000264675792120
532 -0.000014271561282
533 -0.000000802984444
534 0.000000548234668
535 0.000002098655054
536 0.000002879582006
537 -0.000002243101084
538 0.000125022890442
539 -0.000005836679164
540 -0.000006081342425
541 0.000011918021588
542 -0.000000000002695
543 0.000000971196465
544 -0.000002692214101
545 0.43914414276292
546 0.000223211087998
547 0.001447177258247
548 -0.001410898730427
549 -0.000009649182083
550 -0.000046766586010
551 -0.000002118116349
552 0.000024871529447
553 -0.001238482420172
554 0.000007576008338
555 0.000017759388604
556 0.000872922207302
557 -0.000018097029567
558 -0.000293534523352
559 0.000584497386185
560 -0.000290962862833
561 0.000000518262900
562 -0.000000003210603
563 -0.000001186885986
564 0.000394576519462
565 -0.000776414101605
566 0.000381837582143
567 -0.000019729830803
568 -0.000000000687906
569 -0.000004007719706
570 -0.000002880987279
571 0.000215415643891
572 -0.000000360495938
573 0.000005088829650
574 -0.000144618789438
575 -0.000000416846068
576 -0.000001223579611
577 -0.000144391624455
578 0.000000900502121
579 0.000000000844271
580 0.000223771048536
581 0.001263011999582
582 -0.000598493375702
583 -0.000000734955201
584 0.000191205709645
585 -0.000001456552964
586 0.000002811403598
587 -0.000525333205710
588 0.000005467552239
589 0.000091720199498
590 -0.000184727716802
591 0.000093007517304
592 0.000000899435702
593 -0.000000000348675
594 -0.000000216796394
 Sym=     11.1
 Ene=       0.0000
 Spin= Alpha
 Occup=    2.000000
1 0.000089562752994
2 0.38485503525272
3 0.001488944812432
4 -0.001959068472352
5 0.000547413155385
6 -0.000212944598546
7 0.001428437619407
8 -0.065041201099683
9 -0.041442926462511
10 0.001380541087106
11 -0.000570576267971
12 -0.000449155799248
13 0.000340205876736
14 -0.001986977380931
15 -0.004551685236593
16 0.009269718227585
17 0.001295818774859
18 0.003082645270331
19 -0.006030575503854
20 -0.000056486653904
21 -0.000151440146913
22 0.000272773466011
23 0.000729980906409
24 0.001455896208851
25 -0.003443844857481
26 -0.000013874237711
27 -0.000153026961934
28 0.000166901199645
29 0.000000000046887
30 0.000000100868980
31 0.000000019945748
32 -0.000044201111060
33 -0.000315845909141
34 0.000360047020201
35 0.000000000154574
36 0.000000203262910
37 0.000000040126099
38 -0.000139373168039
39 -0.000262983660776
40 0.000402356828815
41 0.000000000184749
42 0.000000401786481
43 0.000000079328888
44 0.000193786244507
45 0.000606288073775
46 -0.000800074318282
47 -0.000000000183608
48 -0.000000495386676
49 -0.000000098252718
50 0.000017980296046
51 0.000005718962111
52 0.000006404838639
53 -0.000022804884273
54 -0.000010686856988
55 -0.000004329724653
56 -0.000001318214256
57 0.000003014064164
58 -0.000004263268096
59 0.000000017730467
60 0.000004306493609
61 0.000030053866022
62 -0.000010485053922
63 -0.000007655438132
64 -0.000023297566428
65 0.000007077279566
66 0.000001877670660
67 -0.000017023926019
68 0.000006989896425
69 0.000000008012798
70 -0.000020020202980
71 -0.000021933822639
72 0.000011355297328
73 -0.000000000083526
74 0.000000020533380
75 0.000000000097247
76 0.000000004055288
77 0.000000018788689
78 0.000000003709535
79 0.000046822114937
80 -0.000011654223350
81 -0.000008292720534
82 -0.000000010417604
83 -0.000000052756092
84 -0.000000000018409
85 0.028896220938616
86 -0.000057058618092
87 0.000085001989275
88 -0.000240964595366
89 -0.000001980951570
90 0.000358139320586
91 0.000010493454500
92 0.000003062612743
93 -0.000403529965992
94 -0.000015462257289
95 0.000025508269287
96 -0.000498696221320
97 -0.000114796771592
98 -0.000007076498568
99 0.000014796971777
100 -0.000007720473209
101 0.000000793197080
102 -0.000000001088128
103 -0.000003973209656
104 0.000090706076573
105 -0.000188443515833
106 0.000097737439260
107 -0.000002594972198
108 0.000000003727953
109 0.000015230948697
110 -0.000000695457342
111 0.000007314188595
112 0.000003191027460
113 0.000000757922334
114 -0.000004869255638
115 -0.000000861844279
116 0.000000175131601
117 -0.000004943758101
118 -0.000003419368312
119 0.000000000514893
120 -0.13252843714557
121 0.000039083631018
122 -0.000115836985930
123 -0.001532890948508
124 0.000305817680208
125 -0.000001302711466
126 0.000010675371668
127 0.000244021525490
128 0.000004946272075
129 -0.000016002918727
130 0.000441022202280
131 0.000066602619137
132 -0.000115128878394
133 -0.000100844617704
134 0.000051504467914
135 0.000049340149790
136 0.000000297768224
137 0.000003849848258
138 -0.000000000309378
139 -0.000296681413506
140 0.000143325863582
141 0.000153355549924
142 -0.000010013370325
143 -0.000014569865553
144 0.000000000583881
145 0.000015433163879
146 -0.000002255280300
147 0.000003254861996
148 -0.000009836388814
149 0.000003063759584
150 -0.000003482594991
151 -0.000010869373310
152 -0.000000037983548
153 -0.000000884260617
154 -0.000000000160083
155 0.73700707091797
156 -0.000437277626854
157 0.000963118985876
158 0.005275382515174
159 -0.000002268701811
160 -0.000001455380788
161 -0.003021334227896
162 0.000003678914956
163 0.000005225455051
164 0.000888162245016
165 0.000025824096413
166 0.000066922991565
167 0.000084502059532
168 -0.000274258085433
169 -0.000273247734556
170 0.000547505819989
171 0.000000000008655
172 -0.000000701695176
173 0.000000336579687
174 -0.000134864228416
175 -0.000138487068764
176 0.000273351297180
177 -0.000000000086058
178 0.000002055437085
179 -0.000010244096747
180 -0.000000782027279
181 -0.000002303984404
182 -0.000112332405814
183 0.000000141250144
184 -0.000000064478303
185 0.000074929701552
186 0.000000907949549
187 0.000003155597751
188 0.000075780035734
189 -0.000000000013104
190 -0.12833778795152
191 0.000029504911548
192 -0.000136829563187
193 -0.001849020585074
194 -0.000002257858917
195 -0.000001450839416
196 -0.000447380055882
197 0.000003710430645
198 0.000005231060690
199 -0.000072555774553
200 0.000025931490258
201 0.000066944744755
202 -0.000252533589616
203 0.000044201735421
204 0.000045272531806
205 -0.000089474267227
206 -0.000000000010037
207 0.000000690820718
208 -0.000000337996737
209 0.000104566480533
210 0.000100739311502
211 -0.000205305792035
212 0.000000000043975
213 -0.000001965992821
214 0.000010262320595
215 -0.000000788532171
216 -0.000002305410234
217 -0.000015306255213
218 0.000000139205050
219 -0.000000064939513
220 0.000010683058896
221 0.000000918721872
222 0.000003157971914
223 0.000009852437386
224 -0.000000000024729
225 0.044629166674889
226 -0.000057744656935
227 0.000111616836552
228 -0.000124362725676
229 0.000438835046481
230 -0.000001302619160
231 0.000010675556168
232 -0.000454381914823
233 0.000004946425827
234 -0.000015967361411
235 -0.000444643705702
236 0.000066602508568
237 -0.000115020370426
238 0.000029670907281
239 -0.000014078899465
240 -0.000015592007816
241 -0.000000297677130
242 -0.000003860283659
243 -0.000000000221823
244 -0.000219163783859
245 0.000104336146731
246 0.000114827637127
247 0.000010013638627
248 0.000014659652206
249 0.000000000832205
250 0.000010844303639
251 -0.000002255262363
252 0.000003248949675
253 -0.000007671214218
254 0.000003063722934
255 -0.000003472785338
256 -0.000006877945845
257 -0.000000037970964
258 -0.000000886138060
259 0.000000000084844
260 -0.14909616085693
261 0.000039897142812
262 -0.000240602470543
263 -0.000392763250679
264 -0.000001981526191
265 0.000808814953724
266 0.000010493085816
267 0.000003063027876
268 -0.000526668283380
269 -0.000015469292880
270 0.000025508534449
271 -0.000301217134931
272 -0.000114818090000
273 0.000060609915607
274 -0.000120112672515
275 0.000059502756907
276 -0.000000793118837
277 -0.000000001523371
278 0.000003971198859
279 -0.000105996960429
280 0.000205599200690
281 -0.000099602240261
282 0.000002594810159
283 0.000000003046892
284 -0.000015213295626
285 -0.000000695427797
286 0.000028791981989
287 0.000003192236741
288 0.000000757871265
289 -0.000019111083734
290 -0.000000861463836
291 0.000000175143032
292 -0.000019517413627
293 -0.000003421371177
294 -0.000000000982246
295 -0.13470050908956
296 -0.000114351147175
297 -0.000440664533667
298 0.000399316495241
299 0.000001618897521
300 0.000003253242191
301 -0.000005365942764
302 -0.000003370261583
303 -0.000458791408357
304 0.000011469802368
305 -0.000014018547612
306 0.000214261948097
307 0.000067824269011
308 0.000095543330376
309 -0.000185921211816
310 0.000090377881440
311 0.000000705054410
312 -0.000000000397218
313 -0.000003321606275
314 -0.000119883244495
315 0.000225268330391
316 -0.000105385085896
317 -0.000004208383045
318 0.000000002382917
319 0.000016851225678
320 0.000000747951486
321 0.000051892749219
322 -0.000003335254408
323 -0.000001201815194
324 -0.000035438641735
325 -0.000000802297957
326 0.000000198332974
327 -0.000034182787141
328 0.000005277011304
329 -0.000000000478373
330 -0.000096398153784
331 -0.000393512912358
332 0.000167228062440
333 -0.000000472431548
334 0.000054493338868
335 0.000002551456743
336 0.000001716595702
337 -0.000173130907045
338 -0.000009665563541
339 -0.000027108938768
340 0.000055641054892
341 -0.000028532116124
342 0.000000352472285
343 -0.000000000362536
344 -0.000001714846315
345 0.26815691333293
346 -0.000048141973930
347 0.000739809891028
348 0.000321741307518
349 -0.000644142396789
350 0.000010600498846
351 -0.000005432396652
352 0.002144038051525
353 -0.000027596641590
354 0.000012024669680
355 0.000956803642210
356 -0.000014502728231
357 0.000067731658463
358 0.000461506260894
359 -0.000226618363994
360 -0.000234887896900
361 0.000000297845245
362 -0.000003189576437
363 -0.000000000503943
364 -0.000461500435470
365 0.000223522896271
366 0.000237977539200
367 -0.000021121961251
368 0.000017003702193
369 0.000000000201188
370 0.000301884034863
371 0.000003024598785
372 -0.000003468540380
373 -0.000202697191969
374 -0.000005394898218
375 0.000005508702164
376 -0.000202322741997
377 0.000001336973126
378 -0.000000855166922
379 -0.000000000135318
380 0.000823224515647
381 0.001232052808233
382 -0.000186524489091
383 0.000044273005010
384 0.000001070444241
385 0.000002480866902
386 0.000605187524652
387 -0.000004033476506
388 -0.000009660145641
389 -0.000061759892539
390 0.000031795465629
391 0.000029964426910
392 0.000000901436596
393 -0.000001799547467
394 -0.000000000086087
395 -0.21927137697890
396 0.000203399813036
397 -0.000408396791076
398 -0.001801326342038
399 0.000001634147959
400 0.000010570180271
401 0.001403662616166
402 -0.000003958345780
403 -0.000027918903135
404 -0.003620658161992
405 -0.000014065361076
406 -0.000014612777452
407 -0.002675232804798
408 0.000262059485051
409 0.000262968509391
410 -0.000525027994442
411 -0.000000000002025
412 0.000000601842598
413 0.000000261549753
414 -0.000194737729728
415 -0.000196133362581
416 0.000390871092309
417 0.000000000010585
418 -0.000004610739649
419 -0.000021415073502
420 0.000000913612007
421 0.000003107884871
422 -0.000815152928434
423 0.000000271443584
424 0.000001376345877
425 0.000546503212551
426 -0.000001497182715
427 -0.000005546010980
428 0.000547139203471
429 0.000000000007864
430 -0.001608849661384
431 -0.001604226402453
432 -0.000055627205796
433 -0.000000401241279
434 0.000001102381515
435 -0.000246736012853
436 0.000001656734281
437 -0.000004085004286
438 -0.000882328686518
439 0.000007580873378
440 0.000007904724674
441 -0.000015485598052
442 0.000000000001184
443 0.000000429930073
444 0.000000932290540
445 0.21719106616136
446 -0.000018386150558
447 0.000649069119030
448 -0.000218489832007
449 0.000303915004339
450 0.000010599992104
451 -0.000005408660098
452 -0.001253225207941
453 -0.000027594695677
454 0.000011936058736
455 -0.000213177371957
456 -0.000014501975667
457 0.000067721178987
458 0.000339682857111
459 -0.000165820001436
460 -0.000173862855675
461 -0.000000298518254
462 0.000003197245578
463 -0.000000000472459
464 -0.000395557215932
465 0.000190518438541
466 0.000205038777390
467 0.000021122182366
468 -0.000016936642003
469 0.000000000199587
470 -0.000103041508829
471 0.000003024199178
472 -0.000003452402956
473 0.000069313099751
474 -0.000005394179780
475 0.000005479778105
476 0.000068931591197
477 0.000001336790816
478 -0.000000847893487
479 0.000000000153596
480 0.000444454541812
481 0.000850795521077
482 -0.000245943082975
483 0.000016515513360
484 0.000001070415750
485 0.000002489099882
486 -0.000395156415990
487 -0.000004033095482
488 -0.000009676067931
489 -0.000067326007657
490 0.000034570414780
491 0.000032755592878
492 -0.000000901289789
493 0.000001792953767
494 -0.000000000088777
495 0.11582484990986
496 0.000081528356923
497 0.000277900497308
498 0.000838090336451
499 0.000001678974124
500 0.000010577857871
501 0.000369482652623
502 -0.000004060672005
503 -0.000027935962789
504 -0.001256597513559
505 -0.000014081392285
506 -0.000014613492068
507 -0.001115557183589
508 -0.000105455663156
509 -0.000104556405362
510 0.000210012068519
511 0.000000000002642
512 -0.000000594089936
513 -0.000000260864784
514 0.000035515631001
515 0.000034160987674
516 -0.000069676618675
517 -0.000000000033334
518 0.000004678604142
519 0.000021428949138
520 0.000000929627437
521 0.000003109997282
522 -0.000207005508540
523 0.000000278632294
524 0.000001377296583
525 0.000139200553278
526 -0.000001525858380
527 -0.000005549795783
528 0.000138526480008
529 0.000000000012609
530 0.000430759799313
531 0.000590621426923
532 0.000166081698866
533 -0.000000392834555
534 0.000001104180263
535 -0.000046719841941
536 0.000001641476687
537 -0.000004087451498
538 -0.000303296118539
539 0.000006372780883
540 0.000006700281932
541 -0.000013073062816
542 0.000000000000766
543 -0.000000436673571
544 -0.000000933538427
545 0.20868598952056
546 -0.000020589349089
547 0.000614161421340
548 -0.000079513583994
549 0.000001619073871
550 0.000319176335039
551 -0.000005358249012
552 -0.000003371095188
553 -0.001240648372808
554 0.000011449010150
555 -0.000014018590457
556 -0.000297012316081
557 0.000067821401712
558 -0.000160367566663
559 0.000327759269481
560 -0.000167391702818
561 -0.000000704672263
562 -0.000000002207527
563 0.000003323702880
564 0.000179208254924
565 -0.000371400794880
566 0.000192192539955
567 0.000004208070739
568 0.000000000893398
569 -0.000016838101479
570 0.000000748012741
571 -0.000112116300138
572 -0.000003331866420
573 -0.000001201925190
574 0.000075692356520
575 -0.000000800780232
576 0.000000198360787
577 0.000074727444577
578 0.000005270948117
579 0.000000000772606
580 0.000450669317934
581 0.000811507060385
582 -0.000213797727624
583 -0.000000472396839
584 0.000010869035954
585 0.000002553173011
586 0.000001716386430
587 -0.000382745168275
588 -0.000009668912136
589 0.000032211179457
590 -0.000062941268340
591 0.000030730088884
592 -0.000000352562018
593 -0.000000000418476
594 0.000001713396142
 Sym=     12.1
 Ene=       0.0000
 Spin= Alpha
 Occup=    2.000000
1 0.030476494623611
2 -0.14998966692810
3 -0.000562590228491
4 0.000773549153934
5 -0.000249020835292
6 0.000102307240749
7 -0.000491367480350
8 -0.16666371802211
9 0.81752069642098
10 0.35676544848120
11 -0.001343777344234
12 0.006244442095083
13 0.002591973602270
14 -0.001472091597155
15 -0.001799055646082
16 -0.002513885657739
17 0.000925749731539
18 0.001230384986264
19 0.001764438444991
20 -0.000031965980120
21 -0.000094773510653
22 -0.000146097674536
23 0.000595999242380
24 0.000640175342127
25 0.000790834005231
26 -0.000012855868585
27 -0.000016256603985
28 0.000029112472570
29 -0.000000000090116
30 -0.000000037355618
31 -0.000000007367567
32 -0.000027581375597
33 -0.000033525092131
34 0.000061106467728
35 -0.000000000129993
36 -0.000000075811113
37 -0.000000014976415
38 0.000021040144108
39 0.000018447568615
40 -0.000039487712723
41 -0.000000000112514
42 -0.000000150441805
43 -0.000000029741871
44 0.000207642719347
45 0.000204116128859
46 -0.000411758848206
47 0.000000000210533
48 0.000000184617081
49 0.000000036563960
50 0.000049636741703
51 -0.000245866377390
52 0.000077921969067
53 -0.000060978073753
54 0.000299856651393
55 -0.000052487893536
56 -0.000005616603426
57 0.000030007708542
58 -0.000052055398328
59 -0.000000256185181
60 -0.000000575738261
61 -0.000009163815325
62 -0.000010447279450
63 -0.000011802434759
64 0.000066088740003
65 0.000007027240489
66 0.000012574868692
67 -0.000053794191603
68 0.000006989255730
69 -0.000000112654141
70 0.000006132829937
71 0.000006128494468
72 -0.000003882279977
73 0.000000000029800
74 -0.000000007758839
75 -0.000000000035452
76 -0.000000001532301
77 -0.000000006966066
78 -0.000000001375290
79 -0.000014179090224
80 0.000003406037696
81 0.000003413653467
82 0.000000003900942
83 0.000000019755533
84 0.000000000007583
85 -0.009454386650261
86 0.000029697485567
87 -0.000043610122182
88 0.000378696343068
89 -0.000002086644533
90 -0.000175143859663
91 -0.000000509692583
92 0.000002505540930
93 0.000243216935472
94 0.000003457698258
95 0.000017851455270
96 0.000331082613606
97 0.000030244786534
98 0.000003127896697
99 -0.000003294577767
100 0.000000166681070
101 0.000001177236361
102 0.000000000545736
103 -0.000000659554190
104 -0.000070834500728
105 0.000128716383032
106 -0.000057881882303
107 -0.000006061867890
108 -0.000000001675895
109 0.000008788415900
110 -0.000000328798849
111 -0.000004151905340
112 -0.000001165396315
113 0.000000177170281
114 0.000003105937338
115 -0.000000311227376
116 0.000000263959665
117 0.000002464428208
118 0.000001874770605
119 0.000000000089768
120 -0.18748599384181
121 0.000133093357730
122 -0.000260083910707
123 -0.001125094117336
124 0.000867794296578
125 -0.000003495473902
126 -0.000000517628311
127 -0.000369434099744
128 0.000005393804232
129 0.000003511931495
130 -0.000221650544915
131 0.000014547576951
132 0.000030330721397
133 -0.000135680673975
134 0.000069672233117
135 0.000066008440858
136 -0.000000006296281
137 0.000000687949036
138 -0.000000000110154
139 -0.000000707006246
140 -0.000005867654258
141 0.000006574660505
142 0.000000147510672
143 -0.000008944123278
144 -0.000000000016966
145 0.000027747846541
146 -0.000000850338392
147 -0.000001167992943
148 -0.000018923656406
149 0.000001201380898
150 0.000001876021690
151 -0.000018303986250
152 -0.000000060532229
153 -0.000000308994719
154 0.000000000231865
155 0.11210622688253
156 -0.000070951926201
157 0.000130546591500
158 0.000897208993118
159 -0.000002752956487
160 -0.000000352796976
161 -0.000392949887428
162 0.000004000574410
163 -0.000001490740978
164 0.000034069529557
165 0.000018639636092
166 0.000011161165614
167 -0.000019220205611
168 -0.000040114807394
169 -0.000040100913664
170 0.000080215721058
171 -0.000000000062663
172 -0.000000963760777
173 -0.000000966529678
174 -0.000056245212300
175 -0.000056188717536
176 0.000112433929836
177 0.000000000336776
178 0.000004743211535
179 0.000006096673769
180 -0.000000545788827
181 0.000000156171113
182 -0.000009691936517
183 0.000000166210143
184 0.000000439310068
185 0.000006481132058
186 0.000000566042409
187 -0.000000648835603
188 0.000006521965274
189 0.000000000230183
190 0.12614285743744
191 -0.000071658975380
192 0.000176759532670
193 0.000797472941907
194 -0.000002750115818
195 -0.000000352425293
196 0.000558672988786
197 0.000003985396990
198 -0.000001493545262
199 -0.000203087015929
200 0.000018598446485
201 0.000011153108977
202 -0.000186948156132
203 -0.000046342684815
204 -0.000046345838403
205 0.000092688523218
206 0.000000000061108
207 0.000000967592462
208 0.000000967268321
209 -0.000000295071334
210 -0.000000186380742
211 0.000000481452076
212 -0.000000000344059
213 -0.000004777679762
214 -0.000006103330688
215 -0.000000543771643
216 0.000000156573264
217 0.000019102417347
218 0.000000166883303
219 0.000000439444273
220 -0.000012791349138
221 0.000000562662913
222 -0.000000649509351
223 -0.000012837233096
224 0.000000000229954
225 0.000290067980356
226 0.000031834777304
227 -0.000043351589525
228 0.000697175557638
229 -0.000181875818795
230 -0.000003494819855
231 -0.000000519384814
232 0.000326885024333
233 0.000005393442046
234 0.000003499733468
235 0.000411246012231
236 0.000014547352448
237 0.000030291706968
238 0.000001324872705
239 0.000000816002416
240 -0.000002140875121
241 0.000000006426792
242 -0.000000683569935
243 0.000000000154072
244 0.000201589980459
245 -0.000107272622716
246 -0.000094317357742
247 -0.000000147610414
248 0.000008911508923
249 -0.000000000613949
250 -0.000001811493989
251 -0.000000850370516
252 -0.000001165642703
253 0.000001652499940
254 0.000001201437019
255 0.000001872147422
256 0.000000777874281
257 -0.000000060545251
258 -0.000000308273629
259 0.000000000188120
260 -0.16301821464387
261 0.000122904019505
262 -0.000244921417577
263 -0.000665663557846
264 -0.000002087075793
265 0.000833134538537
266 -0.000000509678453
267 0.000002505862546
268 -0.000465695839473
269 0.000003460317899
270 0.000017851571161
271 -0.000322233844146
272 0.000030252573287
273 0.000062292058109
274 -0.000120896829149
275 0.000058604771040
276 -0.000001177151084
277 -0.000000000247733
278 0.000000660443624
279 -0.000055890587204
280 0.000098838311750
281 -0.000042947724546
282 0.000006061757431
283 -0.000000001432548
284 -0.000008794865649
285 -0.000000328812166
286 0.000024493851926
287 -0.000001165863394
288 0.000000177182074
289 -0.000016924385906
290 -0.000000311371084
291 0.000000263965739
292 -0.000015937564857
293 0.000001875540965
294 0.000000000273696
295 -0.081192601348565
296 -0.000093438188540
297 -0.000281789187531
298 0.000321662443890
299 -0.000000263995991
300 -0.000096207477128
301 0.000005033432688
302 0.000002403001761
303 -0.000091870949949
304 -0.000014988742805
305 -0.000015075280241
306 0.000258637172644
307 -0.000008038924366
308 0.000049617283636
309 -0.000095251980700
310 0.000045634697064
311 0.000000934325269
312 0.000000000864429
313 -0.000000037250153
314 -0.000066810452448
315 0.000124079187637
316 -0.000057268735189
317 -0.000000344068976
318 -0.000000000493114
319 -0.000013302771738
320 0.000000173561529
321 0.000090689806970
322 0.000002099280950
323 -0.000000135236620
324 -0.000060707650174
325 0.000000954830092
326 -0.000000097620606
327 -0.000060965493777
328 -0.000003771311037
329 0.000000000247259
330 0.000049901154177
331 -0.000186675009843
332 0.000094603100025
333 -0.000000916758709
334 0.000054140322075
335 0.000000726702240
336 0.000003242964021
337 -0.000066063815131
338 -0.000002672111907
339 -0.000018929231036
340 0.000039058650120
341 -0.000020129419084
342 0.000000204998092
343 0.000000000160385
344 0.000000517681798
345 -0.018823741497115
346 -0.000056116974693
347 -0.000107721525930
348 0.000395484629973
349 -0.000232128404065
350 -0.000000613963129
351 0.000005064050196
352 0.000433037712053
353 -0.000003486738472
354 -0.000015107388128
355 0.000489163728345
356 -0.000008988207048
357 -0.000008023493229
358 0.000013943464522
359 -0.000004856982093
360 -0.000009086482429
361 -0.000000222852395
362 -0.000000051447338
363 0.000000000102748
364 0.000021569916339
365 -0.000015526476869
366 -0.000006043439470
367 -0.000003330988257
368 -0.000013367793919
369 -0.000000000189983
370 0.000157186645893
371 0.000001244325890
372 0.000002122878221
373 -0.000105318708238
374 -0.000002118810830
375 -0.000003813816786
376 -0.000105569306985
377 0.000000449372464
378 0.000000965676780
379 0.000000000032659
380 0.000235026754703
381 0.000109230719753
382 0.000062047662932
383 0.000062945964766
384 -0.000000032600992
385 0.000000740896915
386 0.000080438932901
387 0.000001380177212
388 -0.000002689263451
389 0.000024487566007
390 -0.000011638034562
391 -0.000012849531445
392 0.000000662570057
393 0.000000531518151
394 0.000000000030865
395 -0.10123361901172
396 0.000063899429967
397 -0.000261520363440
398 -0.000213210453774
399 -0.000000159275350
400 -0.000001009225478
401 0.000314408675229
402 0.000000915255365
403 0.000003314700378
404 -0.000896008480064
405 -0.000015232687931
406 -0.000008230143138
407 -0.000466220175751
408 0.000092509135711
409 0.000092400858916
410 -0.000184909994626
411 -0.000000000009099
412 0.000000691479123
413 0.000000854924206
414 -0.000078399830024
415 -0.000078102636440
416 0.000156502466464
417 -0.000000000120347
418 -0.000001405932360
419 0.000001745743436
420 0.000000584960686
421 -0.000000662100366
422 -0.000161774137616
423 0.000000084849847
424 -0.000000406352391
425 0.000108493036253
426 -0.000000869656962
427 0.000001294653246
428 0.000108549744974
429 -0.000000000028491
430 -0.000394189741206
431 -0.000450135700246
432 0.000073499358418
433 -0.000000741819755
434 -0.000000836134930
435 -0.000032936465652
436 0.000003077819522
437 0.000002197589001
438 -0.000233940923808
439 -0.000010114987280
440 -0.000010137904008
441 0.000020252891289
442 0.000000000004063
443 0.000000390861413
444 -0.000000179528310
445 -0.16892663827742
446 -0.000048103185384
447 -0.000482504935984
448 -0.000194554716569
449 -0.000289233069048
450 -0.000000613980239
451 0.000005054497744
452 0.001151275166522
453 -0.000003486998388
454 -0.000015073274643
455 0.000506778816029
456 -0.000008988059658
457 -0.000008018573145
458 -0.000270782051043
459 0.000137127740808
460 0.000133654310235
461 0.000000223029392
462 0.000000048197750
463 0.000000000272995
464 0.000252050988617
465 -0.000130963900973
466 -0.000121087087644
467 0.000003330864686
468 0.000013343411095
469 0.000000000115414
470 0.000117383185451
471 0.000001244275304
472 0.000002116428291
473 -0.000078835197474
474 -0.000002118717251
475 -0.000003802258470
476 -0.000078650871777
477 0.000000449346754
478 0.000000962771953
479 -0.000000000100652
480 -0.000392459776180
481 -0.000685758966210
482 0.000074944885389
483 0.000000563242484
484 -0.000000032565628
485 0.000000737855682
486 0.000330759831218
487 0.000001380115531
488 -0.000002683316405
489 0.000045973221942
490 -0.000022399972933
491 -0.000023573249009
492 -0.000000662615014
493 -0.000000528927698
494 0.000000000031564
495 0.005044721226190
496 0.000034296699310
497 0.000054732741668
498 -0.000263363090671
499 -0.000000170921477
500 -0.000001011623000
501 -0.000167860501902
502 0.000000951493141
503 0.000003322213483
504 0.000325829574554
505 -0.000015227723699
506 -0.000008229048614
507 0.000326586823338
508 0.000011439706117
509 0.000011327001773
510 -0.000022766707891
511 0.000000000010125
512 -0.000000694734315
513 -0.000000855744121
514 0.000012395736995
515 0.000012681794118
516 -0.000025077531113
517 0.000000000121597
518 0.000001380169571
519 -0.000001750642283
520 0.000000578637286
521 -0.000000663390389
522 0.000112574975120
523 0.000000082006628
524 -0.000000406932677
525 -0.000075494565259
526 -0.000000858330012
527 0.000001296964281
528 -0.000075540612901
529 -0.000000000032542
530 -0.000179602163287
531 -0.000065082621356
532 -0.000024667863616
533 -0.000000744983561
534 -0.000000836760155
535 0.000042063407573
536 0.000003083931378
537 0.000002198899253
538 0.000054445801713
539 0.000006543849346
540 0.000006519448883
541 -0.000013063298228
542 -0.000000000003075
543 -0.000000388302540
544 0.000000180062998
545 -0.12933497655712
546 -0.000002915141150
547 -0.000372342647148
548 -0.000134974488286
549 -0.000000264208901
550 -0.000212448360540
551 0.000005031626587
552 0.000002403507219
553 0.000814693206973
554 -0.000014982009771
555 -0.000015075007118
556 0.000349385847532
557 -0.000008037847001
558 0.000102666189492
559 -0.000201554431244
560 0.000098888241751
561 -0.000000934422328
562 0.000000001093113
563 0.000000036613030
564 -0.000101208376368
565 0.000192225558463
566 -0.000091017182096
567 0.000000343982678
568 0.000000000131966
569 0.000013297949987
570 0.000000173400914
571 0.000079085412661
572 0.000002097933511
573 -0.000000134951047
574 -0.000053132996076
575 0.000000954223459
576 -0.000000097690691
577 -0.000052971219167
578 -0.000003768896625
579 -0.000000000385968
580 -0.000283466386953
581 -0.000496306591786
582 0.000064348084923
583 -0.000000916767119
584 -0.000003446847967
585 0.000000726106754
586 0.000003243038934
587 0.000237761830668
588 -0.000002670947915
589 -0.000017680460414
590 0.000036578481010
591 -0.000018898020596
592 -0.000000204966953
593 0.000000000155668
594 -0.000000517157842
 Sym=     13.1
 Ene=       0.0000
 Spin= Alpha
 Occup=    2.000000
1 0.000126366044559
2 0.19401599558536
3 0.001212159809800
4 0.001057468313950
5 -0.000473703882179
6 0.000155624700045
7 -0.001044762740964
8 0.018812579843410
9 -0.079808389184660
10 0.090723317851408
11 0.000218740375016
12 -0.000517919206004
13 0.000579819070070
14 0.002702218761714
15 0.001744943265491
16 -0.003498095360061
17 -0.001842579317505
18 -0.001002638410214
19 0.002393534206276
20 0.000091799188863
21 0.000033701194916
22 -0.000134317517878
23 -0.000842281023395
24 -0.000926245758470
25 0.001105483462341
26 -0.000277446410260
27 0.000124628075905
28 0.000152818334354
29 -0.000000000094461
30 0.000000051176428
31 0.000000009854579
32 -0.000543089783124
33 0.000230050803656
34 0.000313038979468
35 -0.000000000197152
36 0.000000102554313
37 0.000000020058669
38 -0.000303122497287
39 0.000042529382618
40 0.000260593114669
41 -0.000000000066940
42 0.000000202620555
43 0.000000039914517
44 0.000778679779974
45 -0.000222513793201
46 -0.000556165986773
47 -0.000000000145444
48 -0.000000252191099
49 -0.000000049294269
50 -0.000001230641167
51 0.000020524934784
52 0.000015373744742
53 0.000003906467276
54 -0.000027001577568
55 -0.000010320237815
56 -0.000002255388892
57 -0.000000535512079
58 -0.000010305805173
59 0.000000024927764
60 -0.000020474966341
61 0.000028557750205
62 0.000017244321524
63 0.000015184012995
64 -0.000025108485637
65 -0.000011561891918
66 0.000012286036951
67 -0.000013205756809
68 -0.000011573793175
69 0.000000011113758
70 -0.000017384948143
71 -0.000011948411603
72 0.000003013370350
73 -0.000000000051806
74 0.000000010402328
75 0.000000000056393
76 0.000000002049859
77 0.000000009426771
78 0.000000001865956
79 0.000028410458634
80 0.000002128291256
81 -0.000007421638276
82 -0.000000005253618
83 -0.000000026603527
84 -0.000000000006154
85 -0.40077931244868
86 0.000261483425865
87 -0.000403313957190
88 -0.004338937764434
89 0.000000419838270
90 -0.001230451100907
91 -0.000000836586894
92 -0.000002705482280
93 -0.000284573790532
94 0.000003922937406
95 -0.000040271477385
96 -0.000895874682016
97 0.000049552322546
98 0.000145284449217
99 -0.000286729058799
100 0.000141444609582
101 0.000000385420958
102 -0.000000002181597
103 -0.000000458937455
104 0.000357614494054
105 -0.000723688780331
106 0.000366074286278
107 -0.000007582814053
108 0.000000001116183
109 0.000009275209519
110 0.000001406533896
111 -0.000050377125147
112 -0.000001744102346
113 -0.000001963225156
114 0.000032510268310
115 -0.000000139181609
116 0.000000076161913
117 0.000035077737493
118 0.000002479140452
119 0.000000000489420
120 -0.087232331698397
121 0.000055125449330
122 -0.000191766937659
123 0.000291738474723
124 0.000710048597946
125 0.000006693548127
126 -0.000000857745885
127 -0.000721073072427
128 -0.000006313458845
129 0.000003988123056
130 -0.000318439541697
131 -0.000009087556644
132 0.000049568811027
133 -0.000071821298438
134 0.000035977550602
135 0.000035843747836
136 0.000003332274059
137 0.000000489787521
138 -0.000000000141009
139 0.000368407395434
140 -0.000185128349867
141 -0.000183279045568
142 -0.000023244158276
143 -0.000009423349589
144 0.000000000262775
145 0.000027785133186
146 -0.000000232923704
147 -0.000001746378097
148 -0.000018669959448
149 0.000001011125107
150 0.000002474384182
151 -0.000018607708493
152 -0.000000698625165
153 -0.000000131372098
154 -0.000000000161010
155 -0.042377598360062
156 0.000054897201561
157 -0.000086301673084
158 -0.000059562932233
159 0.000000505979392
160 0.000006362263117
161 0.000361083230393
162 -0.000002889068278
163 -0.000005650224299
164 -0.000332325928203
165 -0.000040508110492
166 -0.000008712536310
167 -0.000214353257265
168 0.000013070063566
169 0.000010864371256
170 -0.000023934434822
171 -0.000000000000432
172 -0.000000430404951
173 0.000003423939142
174 -0.000060082240786
175 -0.000053145220464
176 0.000113227461250
177 -0.000000000007458
178 0.000007835647787
179 -0.000023793176018
180 0.000001433122277
181 -0.000000335545247
182 0.000011640309344
183 0.000000082976172
184 -0.000000748007906
185 -0.000006381526170
186 -0.000002005711471
187 0.000001198189095
188 -0.000009235587613
189 -0.000000000027341
190 0.061657020815635
191 0.000003063855076
192 0.000121702870955
193 -0.000129259077426
194 0.000000506327774
195 0.000006361860759
196 0.000375192069564
197 -0.000002870752117
198 -0.000005646286338
199 -0.000304910236602
200 -0.000040451363605
201 -0.000008701061510
202 -0.000365264475258
203 -0.000026687955481
204 -0.000028917964847
205 0.000055605920329
206 -0.000000000024202
207 0.000000424916308
208 -0.000003425088252
209 0.000091301520064
210 0.000098316379352
211 -0.000189617899416
212 0.000000000082961
213 -0.000007790207204
214 0.000023802350793
215 0.000001430175567
216 -0.000000336089920
217 0.000010947102005
218 0.000000082054826
219 -0.000000748184816
220 -0.000008766662716
221 -0.000002000836699
222 0.000001199096760
223 -0.000005920415829
224 -0.000000000023155
225 -0.16951541495978
226 0.000100959680626
227 -0.000365371212580
228 0.000517347035166
229 -0.001345976260290
230 0.000006694555675
231 -0.000000860433615
232 0.001318775593847
233 -0.000006314283386
234 0.000004009415412
235 0.000872384845805
236 -0.000009087439094
237 0.000049628413316
238 -0.000134874278196
239 0.000067603931537
240 0.000067270346658
241 -0.000003332152880
242 -0.000000495151429
243 -0.000000000201682
244 0.000661835779169
245 -0.000331706091830
246 -0.000330129687339
247 0.000023243744062
248 0.000009470504300
249 0.000000000277973
250 -0.000046174703574
251 -0.000000232985674
252 -0.000001748885991
253 0.000030866388247
254 0.000001011239902
255 0.000002478596855
256 0.000031083477372
257 -0.000000698656818
258 -0.000000132220078
259 0.000000000155246
260 0.061476140477057
261 0.000009541051727
262 0.000062169372104
263 0.000986290871214
264 0.000000420612663
265 -0.000159191896147
266 -0.000000835050174
267 -0.000002705444786
268 -0.000120101353084
269 0.000003919087263
270 -0.000040271234736
271 -0.000172141934562
272 0.000049541542982
273 -0.000024261660001
274 0.000050459404105
275 -0.000026197744103
276 -0.000000385649378
277 -0.000000000318239
278 0.000000457710420
279 -0.000056483103619
280 0.000103529033403
281 -0.000047045929784
282 0.000007582127424
283 0.000000001999765
284 -0.000009266850262
285 0.000001406493689
286 -0.000004386946434
287 -0.000001743585229
288 -0.000001963150655
289 0.000004161901793
290 -0.000000139011897
291 0.000000076141356
292 0.000001723804472
293 0.000002478276955
294 -0.000000000369844
295 -0.11140893452759
296 0.000012287885244
297 -0.000286266368656
298 -0.000469803455684
299 -0.000006989377239
300 0.000281896479809
301 0.000008131015362
302 0.000018384846910
303 -0.000882467573418
304 -0.000021972413103
305 0.000006876369434
306 -0.000637558857483
307 -0.000010371291196
308 0.000093459596104
309 -0.000183760881584
310 0.000090301285480
311 -0.000000048863095
312 -0.000000000018036
313 0.000000109762327
314 -0.000044250746137
315 0.000080930093310
316 -0.000036679347174
317 0.000013759644980
318 0.000000001339495
319 -0.000017193795968
320 -0.000001929141831
321 -0.000136174728924
322 0.000002499987650
323 0.000003471891859
324 0.000091878211667
325 0.000001126881824
326 -0.000000883676496
327 0.000090819358749
328 -0.000004480967221
329 -0.000000000248064
330 -0.000337436140681
331 -0.000405987110038
332 -0.000027456214042
333 -0.000000848923419
334 -0.000020287525399
335 0.000000951712365
336 0.000003214331321
337 -0.000214087358869
338 -0.000003573292598
339 -0.000011481536899
340 0.000024091201047
341 -0.000012609664148
342 -0.000000535905866
343 -0.000000000179702
344 0.000000698062552
345 -0.29529944410525
346 -0.000017787412978
347 -0.000890353333760
348 0.000363568442078
349 0.000353343248708
350 0.000008526534880
351 0.000008135426142
352 -0.001605624225632
353 -0.000023726557900
354 -0.000022067360001
355 -0.000229959817936
356 0.000034929158630
357 -0.000010299998349
358 -0.000453420433711
359 0.000227289172537
360 0.000226131261174
361 -0.000002127760156
362 0.000000087811900
363 0.000000000206745
364 0.000451690968483
365 -0.000229858754143
366 -0.000221832214340
367 -0.000012087053919
368 -0.000017214112628
369 0.000000000464442
370 -0.000115478995310
371 0.000000954665205
372 0.000002522942396
373 0.000076910451708
374 -0.000002225356516
375 -0.000004522508730
376 0.000078020878384
377 0.000000944538740
378 0.000001137626309
379 -0.000000000001406
380 -0.000547375205606
381 -0.001048404624459
382 0.000308814371791
383 0.000034740820763
384 0.000003199372983
385 0.000000967628011
386 -0.000490809483291
387 -0.000012248160838
388 -0.000003581018338
389 0.000096089089915
390 -0.000047756005357
391 -0.000048333084558
392 -0.000000298972399
393 0.000000715837751
394 -0.000000000029011
395 -0.15726927480238
396 0.000065283246908
397 -0.000463141747383
398 0.000180045828410
399 -0.000006998893626
400 0.000008506933631
401 0.000193842069846
402 0.000018653695231
403 -0.000024388312559
404 -0.000766772743040
405 0.000006884601455
406 0.000034831308961
407 -0.000065178712272
408 0.000119320124887
409 0.000118324164712
410 -0.000237644289599
411 -0.000000000003582
412 -0.000000013890733
413 -0.000002230059985
414 -0.000121420271381
415 -0.000121004482729
416 0.000242424754110
417 0.000000000016421
418 0.000013941700425
419 -0.000012600675035
420 -0.000001989181009
421 0.000001137787872
422 -0.000062463045610
423 -0.000000912528095
424 0.000001029037705
425 0.000042892882636
426 0.000003581294468
427 -0.000002555540321
428 0.000040910087004
429 -0.000000000002790
430 -0.000302841290484
431 -0.000499131663031
432 0.000198467607052
433 -0.000000878373735
434 0.000003275903755
435 0.000018144272416
436 0.000003252120452
437 -0.000012333528807
438 -0.000237290748645
439 -0.000025707133095
440 -0.000026230027339
441 0.000051937160434
442 -0.000000000002383
443 -0.000000565013889
444 -0.000000219962997
445 -0.54564024894719
446 -0.000078058307394
447 -0.001642813080387
448 0.000568981944231
449 -0.000655902024405
450 0.000008526987992
451 0.000008184313358
452 0.002993276097425
453 -0.000023728964846
454 -0.000022140043095
455 0.000462469165227
456 0.000034928780520
457 -0.000010316655103
458 -0.000838741239883
459 0.000419268055144
460 0.000419473184739
461 0.000002128785753
462 -0.000000083070243
463 0.000000000479796
464 0.000880211431443
465 -0.000444656709095
466 -0.000435554722348
467 0.000012086641824
468 0.000017251453510
469 0.000000000601720
470 0.000203410703631
471 0.000000954993150
472 0.000002531818029
473 -0.000135800221018
474 -0.000002225945325
475 -0.000004538357524
476 -0.000137103875383
477 0.000000944687564
478 0.000001141567192
479 -0.000000000016014
480 -0.001014881576106
481 -0.001973918063304
482 0.000558653972348
483 -0.000066251627704
484 0.000003199457538
485 0.000000972170581
486 0.000925139934695
487 -0.000012248631434
488 -0.000003588544878
489 0.000177196780642
490 -0.000088331225729
491 -0.000088865554913
492 0.000000298737088
493 -0.000000719426984
494 -0.000000000018215
495 0.10522853649713
496 0.000118664392620
497 0.000328283319462
498 -0.000100263645211
499 -0.000006976504418
500 0.000008511120669
501 0.000076695781813
502 0.000018601446181
503 -0.000024397550820
504 -0.000590093789562
505 0.000006875702897
506 0.000034829573665
507 -0.000096436186540
508 -0.000079983341530
509 -0.000080989313335
510 0.000160972654866
511 0.000000000000705
512 0.000000017806101
513 0.000002230351289
514 0.000104069697069
515 0.000104467342918
516 -0.000208537039987
517 -0.000000000024716
518 -0.000013906910116
519 0.000012607955290
520 -0.000001980806716
521 0.000001139332786
522 -0.000010414383770
523 -0.000000908763087
524 0.000001029733923
525 0.000005986744657
526 0.000003566294168
527 -0.000002558309258
528 0.000007985617376
529 0.000000000014724
530 0.000155912663367
531 0.000440525218734
532 -0.000074678201471
533 -0.000000874165392
534 0.000003276687348
535 0.000021883189876
536 0.000003244350787
537 -0.000012334801948
538 -0.000199541569211
539 0.000017723151264
540 0.000017198000277
541 -0.000034921151541
542 -0.000000000001479
543 0.000000561626993
544 0.000000219408488
545 0.55287562355297
546 0.000006652805064
547 0.001494552564793
548 0.001025406150318
549 -0.000006988544702
550 0.001501716872910
551 0.000008132744615
552 0.000018382372886
553 -0.004920637387794
554 -0.000021982883856
555 0.000006875032657
556 -0.002413919514286
557 -0.000010373377256
558 -0.000491772477815
559 0.000990086429960
560 -0.000498313952145
561 0.000000049701970
562 -0.000000003328796
563 -0.000000108149273
564 0.000490395236122
565 -0.000985919322514
566 0.000495524086391
567 -0.000013760290691
568 -0.000000001028067
569 0.000017199953810
570 -0.000001928571763
571 -0.000732320672023
572 0.000002502206043
573 0.000003470871233
574 0.000490518347570
575 0.000001127882849
576 -0.000000883420696
577 0.000491992934814
578 -0.000004484944531
579 0.000000000662114
580 0.001895585890134
581 0.002724105601979
582 -0.000307140092508
583 -0.000000848961464
584 -0.000132431117410
585 0.000000952490196
586 0.000003213829493
587 -0.001364630011911
588 -0.000003575434453
589 0.000057279818250
590 -0.000113303916344
591 0.000056024098094
592 0.000000535766452
593 -0.000000000304773
594 -0.000000698854235
 Sym=     14.1
 Ene=       0.0000
 Spin= Alpha
 Occup=    2.000000
1 0.10642895920567
2 0.43845285934169
3 0.001692546027690
4 -0.002500187708203
5 0.000606575138336
6 -0.000210441388767
7 0.002180360675984
8 0.033639066380041
9 0.15320582860446
10 0.012801102765357
11 0.000251584559869
12 0.001347762613453
13 0.000239174671572
14 -0.000064491296500
15 0.005560551883246
16 0.003945168031924
17 0.000022825628974
18 -0.003729412211550
19 -0.002552302149090
20 -0.000000325992559
21 0.000175209913358
22 0.000112105504584
23 0.000065156731165
24 -0.001840610872863
25 -0.001488901719572
26 -0.000161450250717
27 -0.000002576777904
28 0.000164027028622
29 -0.000000000029299
30 0.000000119039218
31 0.000000023571877
32 -0.000321505508090
33 0.000005820539569
34 0.000315684968521
35 0.000000000008747
36 0.000000242757345
37 0.000000047825860
38 -0.000272292251762
39 -0.000098768037595
40 0.000371060289356
41 0.000000000125191
42 0.000000478968056
43 0.000000094496884
44 0.000311265789122
45 -0.000611627395595
46 0.000300361606473
47 -0.000000000168207
48 -0.000000592287626
49 -0.000000116737006
50 -0.000009442800922
51 -0.000038625949034
52 0.000005157224658
53 0.000011895447672
54 0.000051201687083
55 -0.000003465748571
56 0.000000773399184
57 0.000000620461558
58 -0.000003453394376
59 -0.000000052183891
60 -0.000004820644423
61 -0.000031996176088
62 -0.000002971424430
63 0.000005719268267
64 0.000032795921897
65 0.000002014516195
66 0.000000748304908
67 0.000010131452955
68 0.000001972068013
69 -0.000000023169883
70 -0.000029500985666
71 -0.000027310072896
72 0.000008837053199
73 -0.000000000106879
74 0.000000024636099
75 0.000000000121029
76 0.000000004870061
77 0.000000022177572
78 0.000000004377846
79 0.000057659397350
80 -0.000005837372036
81 -0.000009685973514
82 -0.000000012407368
83 -0.000000062807130
84 -0.000000000018984
85 0.25754760792653
86 -0.000230849841843
87 0.000280463852161
88 0.002411954459617
89 -0.000000817635665
90 0.000849689045808
91 0.000004840945058
92 0.000000679709549
93 0.000069542967345
94 -0.000006804024505
95 -0.000001306127000
96 0.000131566676465
97 -0.000048132307517
98 -0.000092400890432
99 0.000179760788118
100 -0.000087359897687
101 0.000000397879992
102 -0.000000000298880
103 -0.000001927199560
104 -0.000186466348356
105 0.000390046007105
106 -0.000203579658749
107 -0.000003104849394
108 0.000000004786485
109 0.000008293710752
110 0.000000094092979
111 0.000025345295054
112 0.000001293652721
113 -0.000000207204467
114 -0.000019131706512
115 -0.000000423429540
116 0.000000080965489
117 -0.000014872575078
118 -0.000001312187713
119 0.000000000754294
120 0.12121485492515
121 -0.000133704639041
122 0.000116303542160
123 0.001492776844552
124 -0.000359697724137
125 0.000002360394075
126 0.000004920844702
127 -0.000134620440643
128 -0.000006400312710
129 -0.000007064530190
130 -0.000074620530255
131 -0.000079884688312
132 -0.000048329783042
133 0.000077795782765
134 -0.000042576005374
135 -0.000035219777391
136 0.000000286892223
137 0.000001868134591
138 -0.000000000178198
139 0.000279779245661
140 -0.000124665794754
141 -0.000155113450907
142 0.000007574717937
143 -0.000007964472873
144 0.000000000969128
145 -0.000009613685612
146 0.000002548154803
147 0.000001325934351
148 0.000008718630843
149 -0.000003320121883
150 -0.000001346653066
151 0.000004179481883
152 -0.000000098586531
153 -0.000000432274539
154 -0.000000000103125
155 0.031652785326784
156 0.000018761412833
157 0.000039137762315
158 0.000732320609487
159 -0.000000697438920
160 0.000002930967651
161 -0.000121606270916
162 0.000000406664722
163 -0.000007614224428
164 0.000011110009667
165 -0.000001509298799
166 -0.000080714976493
167 -0.000359946919453
168 -0.000015576730599
169 -0.000018521530224
170 0.000034098260823
171 -0.000000000030220
172 -0.000000439747025
173 0.000000116652733
174 -0.000006009213629
175 0.000007278128333
176 -0.000001268914704
177 0.000000000127302
178 0.000003381408739
179 0.000008631078106
180 0.000000135314465
181 0.000002734848831
182 -0.000015479511924
183 0.000000103098572
184 -0.000000003091794
185 0.000010276491701
186 -0.000000284641977
187 -0.000003666092942
188 0.000010491452851
189 0.000000000044455
190 -0.36351030557494
191 0.000232448842751
192 -0.000454229984439
193 -0.002629616860816
194 -0.000000700053119
195 0.000002931716767
196 -0.001424825476060
197 0.000000451850560
198 -0.000007605750110
199 0.000298016205598
200 -0.000001376573985
201 -0.000080688574793
202 0.000212610261197
203 0.000129672588052
204 0.000126753411998
205 -0.000256426000050
206 0.000000000028048
207 0.000000427425582
208 -0.000000118742190
209 0.000124525773031
210 0.000137726027817
211 -0.000262251800847
212 -0.000000000078518
213 -0.000003272482180
214 -0.000008609309714
215 0.000000128488214
216 0.000002733446513
217 -0.000041932573634
218 0.000000100892882
219 -0.000000003555824
220 0.000028232519314
221 -0.000000273277910
222 -0.000003663747505
223 0.000028025931756
224 0.000000000056085
225 0.17163668163075
226 -0.000161649586123
227 0.000161963970928
228 0.002132336992306
229 0.000489864437143
230 0.000002359842239
231 0.000004925713313
232 0.000214373916337
233 -0.000006400234367
234 -0.000007022774751
235 0.000231272331717
236 -0.000079884608152
237 -0.000048198505921
238 0.000114534921826
239 -0.000061058471445
240 -0.000053476450382
241 -0.000000287096492
242 -0.000001881281974
243 -0.000000000087983
244 0.000393081220937
245 -0.000181361474053
246 -0.000211719746884
247 -0.000007574886266
248 0.000008071509329
249 0.000000000799925
250 0.000015179596204
251 0.000002548159947
252 0.000001318791530
253 -0.000012459773835
254 -0.000003320129599
255 -0.000001334810610
256 -0.000007905791556
257 -0.000000098585717
258 -0.000000434533895
259 0.000000000203750
260 0.53935250520701
261 -0.000382993366176
262 0.000733782917499
263 0.003476350684811
264 -0.000000816907155
265 -0.002429530408482
266 0.000004839907509
267 0.000000679291786
268 0.000940203574991
269 -0.000006812262909
270 -0.000001306520258
271 0.000626126828883
272 -0.000048157751734
273 -0.000198242902060
274 0.000390622909833
275 -0.000192380007773
276 -0.000000398023483
277 0.000000000474108
278 0.000001924317531
279 -0.000027678952319
280 0.000071516087433
281 -0.000043837135114
282 0.000003104969933
283 0.000000005811653
284 -0.000008272849719
285 0.000000094050967
286 -0.000076512141198
287 0.000001295123202
288 -0.000000207130284
289 0.000053128210571
290 -0.000000422981371
291 0.000000080947670
292 0.000049523598723
293 -0.000001314608740
294 -0.000000000114600
295 -0.015034996477262
296 0.000156194584125
297 0.000116530209966
298 -0.001176852544526
299 -0.000001440163848
300 0.000777871187718
301 -0.000001560942783
302 0.000003789243716
303 -0.001617667684912
304 0.000002784366630
305 -0.000003682989525
306 -0.001509530080105
307 0.000030683915757
308 0.000072386933436
309 -0.000150330795052
310 0.000077943861616
311 0.000000226916870
312 -0.000000001406066
313 -0.000001550361977
314 0.000004783989597
315 0.000003399824578
316 -0.000008183814175
317 0.000002180101129
318 0.000000001789357
319 0.000005877328633
320 -0.000000199575216
321 -0.000492762108526
322 -0.000001271185693
323 0.000000418950144
324 0.000330895425481
325 -0.000000242957600
326 -0.000000151191894
327 0.000330214317358
328 0.000001948432173
329 -0.000000000838888
330 -0.000841817334285
331 -0.000467211658172
332 -0.000111125985641
333 -0.000000414365280
334 -0.000175906154242
335 0.000001314357500
336 0.000001622443546
337 -0.000320403486314
338 -0.000004975886302
339 0.000022517681587
340 -0.000046465179159
341 0.000023947497572
342 0.000000017024795
343 -0.000000000446761
344 -0.000000724138788
345 -0.18495690656277
346 -0.000034305217752
347 -0.000502007629961
348 -0.000242782783831
349 0.000466741479456
350 -0.000011204851982
351 -0.000001612919985
352 -0.001538683880671
353 0.000028134312931
354 0.000003070592643
355 -0.000661315260529
356 0.000022942416650
357 0.000030656123295
358 -0.000328723966809
359 0.000158462274388
360 0.000170261692421
361 -0.000000804305841
362 -0.000001487537842
363 -0.000000000075641
364 0.000282580629505
365 -0.000129712904339
366 -0.000152867725166
367 0.000022616383937
368 0.000005965104768
369 0.000000000489221
370 -0.000224261950354
371 -0.000003277572697
372 -0.000001336054597
373 0.000150566505764
374 0.000005759357306
375 0.000002061235155
376 0.000150312473691
377 -0.000001362032096
378 -0.000000268729815
379 -0.000000000140194
380 -0.000618952450601
381 -0.000777981448940
382 0.000135244705503
383 -0.000033291177008
384 -0.000000673508300
385 0.000001280561989
386 -0.000407557613772
387 0.000002682874412
388 -0.000004969992435
389 0.000044747644499
390 -0.000023813095127
391 -0.000020934549372
392 -0.000001047657494
393 -0.000000764043228
394 -0.000000000081859
395 -0.015488362866942
396 -0.000088177957502
397 -0.000006814568252
398 -0.000634097772053
399 -0.000001472343906
400 -0.000011239888153
401 0.000094694273630
402 0.000004109010614
403 0.000029404491420
404 -0.000319392094630
405 -0.000003645353609
406 0.000023167933746
407 -0.000538660542500
408 0.000017375258085
409 0.000012187372885
410 -0.000029562630970
411 -0.000000000002437
412 0.000000269439688
413 -0.000000622377482
414 0.000010795596872
415 0.000021768904710
416 -0.000032564501582
417 -0.000000000028311
418 0.000002427391061
419 0.000023623111554
420 -0.000000281340862
421 -0.000003622184421
422 -0.000048070356854
423 -0.000000188967343
424 -0.000001518663984
425 0.000032401107694
426 0.000000566425719
427 0.000006378334339
428 0.000032092043683
429 -0.000000000012780
430 -0.000092024159889
431 -0.000086264939437
432 -0.000166853429644
433 -0.000000449929441
434 -0.000000815986740
435 -0.000014672868607
436 0.000001668221447
437 0.000002850348513
438 -0.000061332991120
439 0.000003052228676
440 0.000001626176681
441 -0.000004678405357
442 -0.000000000000871
443 -0.000000018037824
444 -0.000001193424300
445 -0.27763670134402
446 -0.000034794698921
447 -0.000754542199830
448 -0.000408651214459
449 -0.000695431152103
450 -0.000011204280835
451 -0.000001547745566
452 0.002301147261246
453 0.000028132243812
454 0.000002937528726
455 0.001034797806601
456 0.000022941526419
457 0.000030631933292
458 -0.000489085870559
459 0.000238401756683
460 0.000250684113876
461 0.000000804975901
462 0.000001497762504
463 0.000000000018530
464 0.000432587469347
465 -0.000204902016636
466 -0.000227685452711
467 -0.000022616442433
468 -0.000005882959650
469 0.000000000651345
470 0.000331940443674
471 -0.000003277074929
472 -0.000001315956298
473 -0.000222767497329
474 0.000005758460237
475 0.000002025267511
476 -0.000222577340594
477 -0.000001361802851
478 -0.000000259726868
479 0.000000000098353
480 -0.000910093355561
481 -0.001198528035667
482 0.000182960137194
483 0.000049524030649
484 -0.000000673480507
485 0.000001290750498
486 0.000617848268314
487 0.000002682576518
488 -0.000004988192997
489 0.000065653303582
490 -0.000034274405441
491 -0.000031378898141
492 0.000001047486118
493 0.000000755735936
494 -0.000000000080605
495 0.17320203448419
496 -0.000139468126303
497 0.000409557274471
498 0.000575466870148
499 -0.000001429787285
500 -0.000011232054749
501 0.000771982621721
502 0.000003991667956
503 0.000029382952084
504 -0.002136434558669
505 -0.000003662315042
506 0.000023165713841
507 -0.001265030530268
508 -0.000179121855733
509 -0.000184315521474
510 0.000363437377207
511 0.000000000005483
512 -0.000000259831504
513 0.000000623808213
514 0.000145769991357
515 0.000156760484392
516 -0.000302530475749
517 0.000000000052791
518 -0.000002345153210
519 -0.000023606619873
520 -0.000000261718456
521 -0.000003618827048
522 -0.000441733871046
523 -0.000000180139227
524 -0.000001517151632
525 0.000296177581716
526 0.000000531271382
527 0.000006372317598
528 0.000296470596457
529 -0.000000000016865
530 0.000922240117979
531 0.001057696133563
532 -0.000094656375079
533 -0.000000439885393
534 -0.000000813954240
535 -0.000118763815625
536 0.000001649225340
537 0.000002846883267
538 -0.000548270557881
539 0.000007602425881
540 0.000006177826950
541 -0.000013780252830
542 -0.000000000000894
543 0.000000010015997
544 0.000001191904368
545 -0.30680667926633
546 0.000055298167618
547 -0.000821814445338
548 -0.000376242433554
549 -0.000001440258932
550 -0.000865059514028
551 -0.000001548831285
552 0.000003789795131
553 0.002643973216157
554 0.000002759197383
555 -0.000003683158043
556 0.001105472549760
557 0.000030679164121
558 0.000274830424358
559 -0.000556830179900
560 0.000281999755543
561 -0.000000227222300
562 0.000000000169066
563 0.000001552105851
564 -0.000256783562094
565 0.000525090771012
566 -0.000268307208918
567 -0.000002179820410
568 0.000000003202323
569 -0.000005861176943
570 -0.000000199555346
571 0.000421462218867
572 -0.000001267135081
573 0.000000418914899
574 -0.000282924118674
575 -0.000000241143473
576 -0.000000151183308
577 -0.000282526784127
578 0.000001941183581
579 0.000000000547937
580 -0.001116012561883
581 -0.001356519421244
582 0.000289222596535
583 -0.000000414411946
584 0.000074898413029
585 0.000001316322534
586 0.000001622596715
587 0.000708678602883
588 -0.000004979243236
589 -0.000035420534373
590 0.000069368769452
591 -0.000033948235079
592 -0.000000016941069
593 -0.000000000403323
594 0.000000722532719
 Sym=     15.1
 Ene=       0.0000
 Spin= Alpha
 Occup=    2.000000
1 -0.016446160117728
2 0.072044978206043
3 -0.000222034741349
4 -0.002545351836570
5 0.000893575765050
6 -0.000316033425671
7 0.002150158798950
8 -0.051303539628900
9 0.27399032755017
10 -0.061784639238146
11 -0.000469874335650
12 0.002325216162433
13 -0.000464711291924
14 -0.003515894439841
15 0.005862252228666
16 0.000875216921393
17 0.002477983979375
18 -0.003783160926227
19 -0.000710915341543
20 -0.000130648262337
21 0.000156916326233
22 0.000056457990885
23 0.000934977644731
24 -0.002225469866384
25 -0.000079041841103
26 -0.000081685866860
27 0.000078166386155
28 0.000003519480705
29 -0.000000000005077
30 0.000000018281599
31 0.000000003806402
32 -0.000172227411269
33 0.000157828526375
34 0.000014398884894
35 0.000000000004746
36 0.000000037015835
37 0.000000007482131
38 -0.000111880102693
39 0.000061013542802
40 0.000050866559891
41 0.000000000011783
42 0.000000072246903
43 0.000000014308268
44 0.000502331775372
45 -0.000399332107584
46 -0.000102999667788
47 0.000000000162794
48 -0.000000088187659
49 -0.000000017600953
50 0.000007059232443
51 -0.000078878135320
52 -0.000009608940655
53 -0.000013222493009
54 0.000098104649299
55 0.000006421390551
56 0.000003751538842
57 0.000007721474209
58 0.000006470356147
59 -0.000000086033947
60 0.000044001812377
61 -0.000005900924022
62 -0.000022121046726
63 -0.000033444376869
64 0.000024048881875
65 0.000014817602099
66 -0.000025590249296
67 -0.000016131961529
68 0.000014860896428
69 -0.000000037810228
70 -0.000001084758459
71 0.000001169057224
72 0.000005340929015
73 -0.000000000014990
74 0.000000003647380
75 0.000000000017970
76 0.000000000728532
77 0.000000003387524
78 0.000000000665593
79 0.000004616951259
80 -0.000002711442713
81 -0.000006670540714
82 -0.000000001870415
83 -0.000000009438314
84 -0.000000000003998
85 -0.061929684999725
86 -0.000032932487632
87 0.000003080775510
88 -0.001719471444508
89 0.000002119066866
90 0.000113486877346
91 -0.000002965419320
92 0.000001631462184
93 -0.000594858992981
94 0.000001094289050
95 0.000059461163342
96 -0.000591968399250
97 -0.000019742518664
98 0.000024416564625
99 -0.000046989126377
100 0.000022572561752
101 -0.000002010100735
102 -0.000000000496539
103 0.000002051800409
104 0.000206853046688
105 -0.000421414277538
106 0.000214561230850
107 0.000021675084722
108 0.000000000461624
109 -0.000017256724766
110 -0.000002303781775
111 0.000002086136633
112 0.000001003307824
113 0.000003505305954
114 -0.000001207906654
115 0.000000469669015
116 -0.000000414458362
117 -0.000001590939340
118 -0.000001815747713
119 0.000000000075211
120 0.038086325490383
121 -0.000065454899506
122 -0.000011490739637
123 0.001205486236386
124 0.000047116150037
125 0.000006852525216
126 -0.000003005257341
127 -0.000331883084119
128 -0.000009560276234
129 0.000001191478106
130 -0.000608949229900
131 -0.000073514183857
132 -0.000019710284466
133 0.000019608804564
134 -0.000010575398659
135 -0.000009033405905
136 0.000003080633344
137 -0.000002051009969
138 -0.000000000018999
139 0.000323994165428
140 -0.000159611087965
141 -0.000164383077463
142 -0.000013131317412
143 0.000017252337353
144 0.000000000248123
145 -0.000005348870761
146 0.000001801988582
147 0.000000985860103
148 0.000003524758388
149 -0.000001722532436
150 -0.000001791864191
151 0.000003651504787
152 -0.000000695088942
153 0.000000469194067
154 0.000000000038683
155 0.11431461095365
156 -0.000119995543661
157 0.000225432600868
158 -0.000249677807996
159 0.000001929588981
160 0.000007867577602
161 -0.000820638159719
162 0.000001972298487
163 -0.000011802373461
164 0.000750033021586
165 0.000059835238807
166 -0.000074767740638
167 0.000558041884675
168 -0.000039598342573
169 -0.000042386557690
170 0.000081984900263
171 -0.000000000029224
172 0.000002084167993
173 0.000002766982495
174 0.000149053212115
175 0.000161594547712
176 -0.000310647759826
177 0.000000000117785
178 -0.000022093365699
179 -0.000011173775839
180 -0.000002355663363
181 0.000002133228768
182 -0.000027510123957
183 -0.000000440100718
184 -0.000000526715873
185 0.000018418417292
186 0.000003600554765
187 -0.000002335310849
188 0.000018490287051
189 0.000000000073336
190 0.30424731701650
191 -0.000227193225799
192 0.000365699141567
193 0.002575092702974
194 0.000001934797285
195 0.000007868176261
196 0.001153850738493
197 0.000001975837806
198 -0.000011801845967
199 -0.000200600303985
200 0.000059851831889
201 -0.000074764684331
202 0.000282611555621
203 -0.000107626056182
204 -0.000110406577747
205 0.000218032633929
206 0.000000000013103
207 -0.000002086650178
208 -0.000002767636405
209 -0.000145470218963
210 -0.000132949799636
211 0.000278420018599
212 -0.000000000132300
213 0.000022108225787
214 0.000011176140757
215 -0.000002357104366
216 0.000002132963558
217 0.000046714128657
218 -0.000000440511704
219 -0.000000526793655
220 -0.000031302066291
221 0.000003602899059
222 -0.000002334877251
223 -0.000031371514021
224 0.000000000078415
225 -0.026303273936415
226 -0.000031151563314
227 0.000067582244104
228 -0.001385093665303
229 0.000373217912286
230 0.000006852423987
231 -0.000003005020697
232 -0.000780293748568
233 -0.000009560220682
234 0.000001197158707
235 -0.000708996565951
236 -0.000073514183914
237 -0.000019692747448
238 -0.000022542634574
239 0.000010751708873
240 0.000011790925701
241 -0.000003080622007
242 0.000002048971215
243 -0.000000000069130
244 -0.000485946981843
245 0.000245349881060
246 0.000240597100783
247 0.000013131288366
248 -0.000017236994992
249 0.000000000016477
250 0.000010844191469
251 0.000001802012502
252 0.000000984720372
253 -0.000007021615352
254 -0.000001722570296
255 -0.000001789980685
256 -0.000007527394220
257 -0.000000695083175
258 0.000000468839671
259 0.000000000052310
260 0.53703174005547
261 -0.000355697180759
262 0.000741822072979
263 0.003467150156254
264 0.000002120220968
265 -0.002501429723311
266 -0.000002965033901
267 0.000001631173229
268 0.001072557650885
269 0.000001093234868
270 0.000059461361211
271 0.000345480897199
272 -0.000019745604890
273 -0.000196705439035
274 0.000393106673016
275 -0.000196401233981
276 0.000002009764192
277 0.000000001565991
278 -0.000002052633329
279 -0.000003217917243
280 -0.000002931712142
281 0.000006149629385
282 -0.000021675371933
283 0.000000002136793
284 0.000017259219855
285 -0.000002303848955
286 -0.000087967199872
287 0.000001003537973
288 0.000003505421834
289 0.000058434918602
290 0.000000469722676
291 -0.000000414484110
292 0.000059585464621
293 -0.000001816110152
294 0.000000000662357
295 0.063840135442036
296 0.000078337347324
297 0.000349026592829
298 -0.001447947525534
299 0.000014532886400
300 0.000663041121393
301 -0.000008426860591
302 -0.000038855130856
303 -0.001293334152791
304 0.000023678696760
305 0.000003850150760
306 -0.001641450051496
307 -0.000013055386607
308 0.000015439119279
309 -0.000026567749785
310 0.000011128630506
311 -0.000000823241025
312 -0.000000000658964
313 0.000001120288815
314 0.000035074276585
315 -0.000077995196408
316 0.000042920919823
317 -0.000026686673439
318 -0.000000000341649
319 0.000015199029251
320 0.000003434102563
321 -0.000449196423292
322 -0.000001839700746
323 -0.000006392123244
324 0.000301296536038
325 -0.000001097822922
326 0.000001784791180
327 0.000301363706601
328 0.000003566040478
329 -0.000000000261273
330 -0.000655032808382
331 -0.000333117477501
332 -0.000287889418257
333 0.000002677884565
334 -0.000184103669042
335 -0.000002186300316
336 -0.000010185787921
337 -0.000241281439312
338 0.000008250281062
339 0.000039244403918
340 -0.000077496050336
341 0.000038251646418
342 0.000000718859762
343 -0.000000000064227
344 -0.000000224682387
345 -0.21564679983232
346 -0.000134240369808
347 -0.000615304536847
348 -0.000251672517549
349 0.000419667050575
350 -0.000002656449018
351 -0.000008440429128
352 -0.001664677915044
353 0.000003417447499
354 0.000023645526440
355 -0.000699371004469
356 0.000047360903222
357 -0.000013103925017
358 -0.000363293894769
359 0.000180559957045
360 0.000182733937724
361 -0.000002565635938
362 0.000001103565134
363 0.000000000190637
364 0.000400537641686
365 -0.000199841671834
366 -0.000200695969852
367 0.000008552027066
368 0.000015194264138
369 0.000000000158395
370 -0.000176035193785
371 -0.000001722599178
372 -0.000001825406053
373 0.000117719383144
374 0.000002578529556
375 0.000003543669122
376 0.000118456612698
377 -0.000000267420240
378 -0.000001094629909
379 -0.000000000009917
380 -0.000571515853921
381 -0.001000765328952
382 0.000107898433244
383 -0.000011707669847
384 0.000002125496420
385 -0.000002183648433
386 -0.000488176617314
387 -0.000007726087558
388 0.000008264640658
389 0.000054882063135
390 -0.000027635324498
391 -0.000027246738636
392 -0.000000996598143
393 -0.000000218435112
394 -0.000000000002709
395 0.29181496691687
396 0.000028937898071
397 0.000865746815025
398 -0.000106359535942
399 0.000014510189714
400 -0.000002796945666
401 -0.000304983004812
402 -0.000039322196096
403 0.000005682258871
404 0.001485674179091
405 0.000003829997465
406 0.000047665238799
407 0.000356568564617
408 -0.000215047176426
409 -0.000219951236498
410 0.000434998412924
411 0.000000000002257
412 -0.000000877612699
413 -0.000002219425313
414 0.000195295592809
415 0.000205622535742
416 -0.000400918128551
417 -0.000000000063382
418 -0.000027059255432
419 0.000010276770197
420 0.000003546984651
421 -0.000002351158968
422 0.000092437001963
423 0.000001841849808
424 -0.000000549302569
425 -0.000061842725444
426 -0.000006600629085
427 0.000003703713335
428 -0.000062174526572
429 -0.000000000024745
430 0.000493467119332
431 0.000970656052595
432 -0.000226020343032
433 0.000002730728385
434 0.000001862696505
435 -0.000041707332512
436 -0.000010267249297
437 -0.000007445778550
438 0.000452630238447
439 0.000048004775046
440 0.000046653045514
441 -0.000094657820559
442 0.000000000000604
443 0.000000769076194
444 -0.000001270368559
445 0.45733112724415
446 -0.000042020404212
447 0.001315542184068
448 0.000051751046884
449 0.000804884821023
450 -0.000002656566295
451 -0.000008440500394
452 -0.002952358100773
453 0.000003417765006
454 0.000023629768535
455 -0.000945571549469
456 0.000047360702840
457 -0.000013105557488
458 0.000735723076260
459 -0.000367154335432
460 -0.000368568740828
461 0.000002565464703
462 -0.000001100827049
463 -0.000000000516569
464 -0.000720518345016
465 0.000362053428676
466 0.000358464916340
467 -0.000008551952159
468 -0.000015183469737
469 -0.000000000267709
470 -0.000326188988436
471 -0.000001722672231
472 -0.000001821807781
473 0.000218941450267
474 0.000002578657749
475 0.000003537218488
476 0.000218687000726
477 -0.000000267450422
478 -0.000001093006865
479 0.000000000073902
480 0.001102500867028
481 0.001766596244025
482 -0.000403558266144
483 -0.000002313644729
484 0.000002125459144
485 -0.000002182157023
486 -0.000856247259491
487 -0.000007726101642
488 0.000008261054418
489 -0.000130800503785
490 0.000065267108436
491 0.000065533395350
492 0.000000996656530
493 0.000000216945039
494 -0.000000000029092
495 -0.18630921619593
496 -0.000004573664976
497 -0.000451704862492
498 -0.000739028958602
499 0.000014515232616
500 -0.000002795208743
501 -0.000731111994656
502 -0.000039339348574
503 0.000005676336517
504 0.002193882431936
505 0.000003827098796
506 0.000047663417001
507 0.001305312263707
508 0.000191481659301
509 0.000186594623589
510 -0.000378076282891
511 -0.000000000000636
512 0.000000879590651
513 0.000002220730653
514 -0.000193317491273
515 -0.000182982988787
516 0.000376300480060
517 0.000000000008644
518 0.000027070332695
519 -0.000010275162497
520 0.000003550362963
521 -0.000002349964698
522 0.000394687885530
523 0.000001843368351
524 -0.000000548765373
525 -0.000264927620743
526 -0.000006606680109
527 0.000003701573859
528 -0.000264601744420
529 0.000000000001413
530 -0.000897060635678
531 -0.001123560212452
532 0.000053999533229
533 0.000002732192599
534 0.000001862973299
535 0.000100259316787
536 -0.000010270025175
537 -0.000007446888709
538 0.000584535814629
539 -0.000009442635311
540 -0.000010792870497
541 0.000020235505808
542 -0.000000000001287
543 -0.000000770481067
544 0.000001269926962
545 0.36243576660160
546 0.000008856581140
547 0.001023467982263
548 0.000403180087723
549 0.000014533491424
550 0.000698637244169
551 -0.000008427578335
552 -0.000038856755295
553 -0.002562674910147
554 0.000023675778398
555 0.000003849004428
556 -0.001149058359984
557 -0.000013056496707
558 -0.000292416047870
559 0.000590563672772
560 -0.000298147624901
561 0.000000823698562
562 -0.000000002042968
563 -0.000001119661230
564 0.000253246273104
565 -0.000513684858200
566 0.000260438585096
567 0.000026686398228
568 -0.000000000984812
569 -0.000015197202740
570 0.000003434592996
571 -0.000307841018296
572 -0.000001838624065
573 -0.000006393001884
574 0.000206498605157
575 -0.000001097334601
576 0.000001785011835
577 0.000206513460747
578 0.000003564107637
579 0.000000000331744
580 0.000919694151802
581 0.001475127516988
582 -0.000185072861265
583 0.000002677825037
584 -0.000020667853585
585 -0.000002186097654
586 -0.000010186077304
587 -0.000719205834428
588 0.000008249538115
589 0.000047612060105
590 -0.000094155422270
591 0.000046543362165
592 -0.000000718912641
593 -0.000000000134085
594 0.000000224378428
 Sym=     16.1
 Ene=       0.0000
 Spin= Alpha
 Occup=    2.000000
1 0.095618440134458
2 0.20780530396836
3 0.000428507961179
4 -0.002939707756193
5 0.000829768924789
6 -0.000267612767508
7 0.002795387601348
8 0.018061652401366
9 -0.18886506164138
10 -0.067079919976733
11 0.000042194361841
12 -0.001506851648730
13 -0.000629426490923
14 -0.002343059581110
15 -0.001202593115095
16 -0.002975952864124
17 0.001473510083084
18 0.000742454195771
19 0.001838628287705
20 -0.000062062355237
21 -0.000021650414853
22 -0.000062904229776
23 0.000977634271538
24 0.000509634794257
25 0.001268534691409
26 -0.000124497682579
27 -0.000151869931270
28 0.000276367613849
29 -0.000000000029245
30 0.000000060469270
31 0.000000011886686
32 -0.000252492420906
33 -0.000314609339034
34 0.000567101759939
35 -0.000000000029087
36 0.000000121430598
37 0.000000023965683
38 -0.000186093935730
39 -0.000222918024043
40 0.000409011959774
41 0.000000000051870
42 0.000000236628094
43 0.000000046713875
44 0.000473598010954
45 0.000730246030168
46 -0.001203844041122
47 0.000000000043115
48 -0.000000294586481
49 -0.000000058200472
50 -0.000005267286582
51 0.000056665435637
52 -0.000014708101190
53 0.000006571639952
54 -0.000069166316967
55 0.000009911101511
56 0.000000495166561
57 -0.000006858342668
58 0.000009821886938
59 0.000000060452819
60 -0.000008805153116
61 -0.000002062095651
62 -0.000008582523631
63 0.000007285824650
64 -0.000012447554651
65 0.000005724955219
66 0.000004527527902
67 0.000015214146282
68 0.000005789708536
69 0.000000026547928
70 -0.000015368874753
71 -0.000015811934819
72 0.000007163396493
73 -0.000000000054334
74 0.000000012058248
75 0.000000000060812
76 0.000000002373905
77 0.000000011045748
78 0.000000002185970
79 0.000033678102147
80 -0.000006680827360
81 -0.000005902539128
82 -0.000000006117714
83 -0.000000030997264
84 -0.000000000008692
85 0.10873859233634
86 -0.000102107558549
87 0.000074229922320
88 0.002025323276920
89 -0.000004445923493
90 0.000227649596412
91 -0.000005990184859
92 0.000005226711091
93 0.000311685597151
94 0.000006598832577
95 0.000024134760414
96 0.000542868789916
97 0.000031456357505
98 -0.000033312690811
99 0.000069591987527
100 -0.000036279296716
101 0.000001987280014
102 -0.000000000237454
103 0.000002907234160
104 -0.000203735434831
105 0.000390923208606
106 -0.000187187773775
107 -0.000011577690230
108 0.000000002472589
109 -0.000017420145698
110 -0.000000490217144
111 0.000013056578546
112 -0.000000569053263
113 0.000000237730236
114 -0.000009366094058
115 0.000000659210446
116 0.000000419965079
117 -0.000008151144251
118 0.000000104254622
119 0.000000000372547
120 -0.059119815923112
121 -0.000022053089557
122 -0.000095054736847
123 -0.000044525116057
124 0.000287315543290
125 -0.000001960532767
126 -0.000006086256344
127 -0.000164399863482
128 0.000002121446432
129 0.000006850801624
130 -0.000122399411175
131 0.000014301613619
132 0.000031544122758
133 -0.000052477158845
134 0.000028409184422
135 0.000024067974423
136 -0.000001215430501
137 -0.000002864883698
138 -0.000000000166445
139 0.000089179398388
140 -0.000054481132304
141 -0.000034698266083
142 0.000006717978440
143 0.000017213504147
144 0.000000000339312
145 0.000008377358679
146 -0.000000184110651
147 -0.000000602038621
148 -0.000005014412985
149 -0.000000029100124
150 0.000000138963450
151 -0.000006224993102
152 0.000000276110483
153 0.000000668756119
154 -0.000000000156604
155 0.22364527119734
156 -0.000174221638927
157 0.000366875724158
158 0.000550359053828
159 -0.000004430675614
160 -0.000002675748823
161 -0.001218202551999
162 0.000005245402696
163 0.000003698333169
164 0.000827861778231
165 0.000024140909790
166 0.000015094488240
167 0.000518131039950
168 -0.000085649302778
169 -0.000084824583020
170 0.000170473885798
171 0.000000000015081
172 -0.000001977668060
173 -0.000000995494928
174 0.000143289024428
175 0.000139300694336
176 -0.000282589718764
177 -0.000000000089815
178 0.000011550412471
179 0.000005351113349
180 -0.000000487782085
181 -0.000000414131766
182 -0.000044134740954
183 0.000000437958041
184 0.000000160711937
185 0.000029718150219
186 0.000000216470299
187 0.000000394904132
188 0.000029494818346
189 -0.000000000048911
190 0.68628538431092
191 -0.000427247357184
192 0.000890413283760
193 0.005152655804884
194 -0.000004419302038
195 -0.000002674989357
196 0.002800432221695
197 0.000005260568104
198 0.000003701689727
199 -0.000803110234854
200 0.000024202780307
201 0.000015106346859
202 0.000083103268067
203 -0.000254671408272
204 -0.000253864743956
205 0.000508536152229
206 -0.000000000024683
207 0.000001970142266
208 0.000000993615034
209 -0.000138430784658
210 -0.000142354420043
211 0.000280785204700
212 0.000000000061002
213 -0.000011499850702
214 -0.000005341757694
215 -0.000000492024488
216 -0.000000414908261
217 0.000106364632598
218 0.000000436714751
219 0.000000160495579
220 -0.000071460261060
221 0.000000223405370
222 0.000000396162266
223 -0.000071242868274
224 -0.000000000057831
225 0.27557060259065
226 -0.000206005863155
227 0.000280947656202
228 0.003289352065591
229 0.000889313303218
230 -0.000001960913020
231 -0.000006081936275
232 0.000160165359089
233 0.000002121532923
234 0.000006870971343
235 0.000559213852901
236 0.000014300966172
237 0.000031610467361
238 0.000192917413897
239 -0.000094959683091
240 -0.000097957730807
241 0.000001215326396
242 0.000002858588548
243 0.000000000073562
244 0.000492641877776
245 -0.000256590430080
246 -0.000236051447695
247 -0.000006718260184
248 -0.000017159948696
249 0.000000000642207
250 0.000035899109697
251 -0.000000184091086
252 -0.000000605655783
253 -0.000024575786757
254 -0.000000029137101
255 0.000000144965884
256 -0.000023587923010
257 0.000000276121210
258 0.000000667606618
259 0.000000000008772
260 -0.068473112951921
261 -0.000007983219592
262 -0.000124177063870
263 0.000212011611584
264 -0.000004446327955
265 0.000392571221466
266 -0.000005990747930
267 0.000005226904082
268 -0.000301899759682
269 0.000006594692145
270 0.000024134752191
271 -0.000308943378702
272 0.000031442877023
273 0.000031478607690
274 -0.000059343929355
275 0.000027865321665
276 -0.000001987178499
277 -0.000000000847896
278 -0.000002908373365
279 -0.000091217582782
280 0.000166400391016
281 -0.000075182808235
282 0.000011577725630
283 0.000000001924717
284 0.000017430759146
285 -0.000000490214466
286 0.000010665809038
287 -0.000000568361480
288 0.000000237729882
289 -0.000006425484227
290 0.000000659440549
291 0.000000419961839
292 -0.000007884200199
293 0.000000103096394
294 -0.000000000615172
295 -0.088787558701734
296 -0.000151103283805
297 -0.000273222010044
298 -0.000015259535133
299 -0.000002277040127
300 0.000047819684671
301 -0.000003442086976
302 0.000006998814616
303 -0.000454600366388
304 0.000011183079352
305 -0.000025642566722
306 -0.000093758878922
307 -0.000034577743318
308 0.000069510134236
309 -0.000132146993530
310 0.000062636859294
311 0.000001411289172
312 -0.000000000200386
313 0.000002024698934
314 -0.000074562551782
315 0.000133141541268
316 -0.000058578989486
317 0.000001554237480
318 0.000000001476077
319 0.000003668914093
320 0.000000248836725
321 0.000008186846265
322 0.000000035773307
323 -0.000000122571291
324 -0.000005276384621
325 -0.000000430876846
326 -0.000000211278209
327 -0.000005707422242
328 0.000000382881918
329 -0.000000000296274
330 -0.000117255865487
331 -0.000279275730935
332 0.000037548536132
333 -0.000001682985143
334 0.000026366905912
335 -0.000002427091982
336 0.000006434408442
337 -0.000138392911817
338 0.000009167137632
339 -0.000015493082204
340 0.000033012122534
341 -0.000017519040330
342 0.000000428950628
343 -0.000000000220347
344 0.000000507202654
345 -0.028051047930704
346 -0.000120576250571
347 -0.000098047164601
348 0.000091258073703
349 -0.000044731417870
350 -0.000000806892371
351 -0.000003431850264
352 -0.000051732025473
353 0.000003998896295
354 0.000010978530270
355 0.000112702777221
356 -0.000014294226020
357 -0.000034568780098
358 -0.000037903357475
359 0.000023444430078
360 0.000014458927397
361 0.000000941489366
362 0.000001964764293
363 -0.000000000102296
364 0.000049649377795
365 -0.000034685252334
366 -0.000014964125460
367 0.000000893740514
368 0.000003634653448
369 0.000000000253451
370 0.000042690104657
371 -0.000000026979241
372 0.000000090293779
373 -0.000028459500965
374 0.000000223267208
375 0.000000290078001
376 -0.000028815284622
377 -0.000000187070757
378 -0.000000411219817
379 -0.000000000071041
380 0.000007691987437
381 -0.000035444436120
382 0.000031054683245
383 0.000023933921590
384 -0.000000988827990
385 -0.000002401215130
386 -0.000021932615035
387 0.000003476419541
388 0.000009180660935
389 0.000016405403417
390 -0.000006952166723
391 -0.000009453236694
392 0.000000141302781
393 0.000000541628927
394 -0.000000000047656
395 0.21401830065213
396 0.000092478751872
397 0.000685964487666
398 -0.000400910774011
399 -0.000002252373208
400 -0.000000705123419
401 -0.000019573637488
402 0.000007003397484
403 0.000002435983101
404 0.000773904976510
405 -0.000025626029896
406 -0.000014475095523
407 -0.000037513651978
408 -0.000144566171551
409 -0.000142843856156
410 0.000287410027707
411 0.000000000006839
412 0.000001395087514
413 0.000000695795902
414 0.000150312942396
415 0.000146503199800
416 -0.000296816142196
417 0.000000000035102
418 0.000001643175758
419 -0.000000276743427
420 0.000000244128982
421 0.000000410816402
422 -0.000051388377810
423 -0.000000217783433
424 0.000000008984933
425 0.000034497998357
426 -0.000000109749967
427 -0.000000560152973
428 0.000034446745265
429 0.000000000013188
430 0.000134594473924
431 0.000692655588493
432 -0.000154120943756
433 -0.000001683146925
434 -0.000000804778563
435 -0.000073225870447
436 0.000006462765130
437 0.000003288336895
438 0.000285347240946
439 0.000039332827949
440 0.000039789225894
441 -0.000079122053843
442 0.000000000000546
443 0.000000434077649
444 0.000000334155095
445 -0.34429479175266
446 -0.000090023091733
447 -0.000907363896628
448 -0.000963520804017
449 -0.000968985639805
450 -0.000000806567740
451 -0.000003395217253
452 0.003167162679535
453 0.000003997558451
454 0.000010910814371
455 0.001747851227678
456 -0.000014294648735
457 -0.000034581333492
458 -0.000621745721831
459 0.000314562821471
460 0.000307182900360
461 -0.000000940984776
462 -0.000001960249859
463 0.000000000218442
464 0.000543469908096
465 -0.000282151941229
466 -0.000261317966867
467 -0.000000894045509
468 -0.000003593065563
469 0.000000000418060
470 0.000476741603593
471 -0.000000026664190
472 0.000000099766196
473 -0.000319892397954
474 0.000000222709491
475 0.000000273129843
476 -0.000319723582047
477 -0.000000186935726
478 -0.000000406980241
479 0.000000000044160
480 -0.001223765172532
481 -0.001633967101540
482 0.000100507703121
483 0.000087916781767
484 -0.000000988795026
485 -0.000002396106288
486 0.000842355562270
487 0.000003476284157
488 0.000009172029752
489 0.000069159954233
490 -0.000033362236614
491 -0.000035797717618
492 -0.000000141438568
493 -0.000000545658136
494 -0.000000000031686
495 -0.22307043990817
496 0.000123064121350
497 -0.000425269861134
498 -0.001844270853218
499 -0.000002225324851
500 -0.000000698845797
501 -0.001340575296077
502 0.000006940960032
503 0.000002420810084
504 0.003491348032402
505 -0.000025637807746
506 -0.000014479071336
507 0.002591019274691
508 0.000259437327506
509 0.000261174363113
510 -0.000520611690619
511 -0.000000000006040
512 -0.000001389713968
513 -0.000000693804372
514 -0.000188421403616
515 -0.000192241874573
516 0.000380663278189
517 -0.000000000020962
518 -0.000001604297575
519 0.000000283800234
520 0.000000254565284
521 0.000000413624010
522 0.000764855250326
523 -0.000000213091977
524 0.000000010244790
525 -0.000513111489142
526 -0.000000128443190
527 -0.000000565179632
528 -0.000513049510464
529 0.000000000001346
530 -0.001555948013143
531 -0.001506847423210
532 -0.000062799473070
533 -0.000001678266498
534 -0.000000803864934
535 0.000226162026531
536 0.000006453815987
537 0.000003286004546
538 0.000842597312727
539 0.000003127987062
540 0.000003583953319
541 -0.000006711940381
542 0.000000000001578
543 -0.000000438359799
544 -0.000000335149323
545 -0.25698005833427
546 -0.000151760851325
547 -0.000704695107059
548 -0.000577618395744
549 -0.000002277349308
550 -0.000584210246876
551 -0.000003435189005
552 0.000006999703347
553 0.002130157183856
554 0.000011170076072
555 -0.000025642151706
556 0.001093279605984
557 -0.000034580214188
558 0.000225131323147
559 -0.000444232422694
560 0.000219101099547
561 -0.000001411533061
562 0.000000000617091
563 -0.000002023899881
564 -0.000206088016567
565 0.000395750675218
566 -0.000189662658651
567 -0.000001554205652
568 0.000000001908203
569 -0.000003660508053
570 0.000000248619143
571 0.000269123957795
572 0.000000037579920
573 -0.000000122182227
574 -0.000180713550676
575 -0.000000430065286
576 -0.000000211375355
577 -0.000180354127727
578 0.000000379646533
579 0.000000000234166
580 -0.000771133621720
581 -0.001140705329235
582 0.000069717024665
583 -0.000001682989139
584 0.000033622922556
585 -0.000002426094116
586 0.000006434589279
587 0.000580208955911
588 0.000009165476424
589 -0.000029313626129
590 0.000060612295721
591 -0.000031298669592
592 -0.000000428904484
593 -0.000000000183514
594 -0.000000507974240
 Sym=     17.1
 Ene=       0.0000
 Spin= Alpha
 Occup=    2.000000
1 -0.10463552796710
2 -0.18550765576047
3 -0.000798986289660
4 0.000823022285730
5 -0.000120687542832
6 0.000031522320733
7 -0.000821887153520
8 -0.016145580418372
9 -0.015295656599576
10 0.025900944935730
11 -0.000124767041201
12 -0.000153225876958
13 0.000551704898086
14 0.000212008321682
15 -0.001043691728762
16 0.012040555803176
17 -0.000168428031350
18 0.000685105621512
19 -0.008094610498185
20 0.000011532453355
21 -0.000031080617984
22 0.000390689466747
23 -0.000021062317507
24 0.000376658783142
25 -0.003981242166142
26 -0.000141058257816
27 -0.000039870467521
28 0.000180928725337
29 -0.000000000057447
30 -0.000000053908877
31 -0.000000010656934
32 -0.000268102799924
33 -0.000076090739466
34 0.000344193539390
35 -0.000000000147053
36 -0.000000109324284
37 -0.000000021480499
38 -0.000063168177824
39 0.000018356898803
40 0.000044811279021
41 -0.000000000131332
42 -0.000000214646066
43 -0.000000042323441
44 0.000411953612073
45 0.000233925675180
46 -0.000645879287253
47 0.000000000168189
48 0.000000266985655
49 0.000000052254444
50 0.000005889912377
51 0.000003726154640
52 0.000021852276342
53 -0.000006623964925
54 -0.000005022227605
55 -0.000014672099679
56 -0.000001278181749
57 0.000000023066563
58 -0.000014645805539
59 0.000000006019144
60 -0.000006035414055
61 0.000002519096357
62 -0.000067637678009
63 0.000002891926089
64 -0.000002818132028
65 0.000045383683444
66 0.000005205431570
67 -0.000000561590390
68 0.000045361784077
69 0.000000002658270
70 0.000012187978791
71 0.000013566153223
72 0.000001279045433
73 0.000000000043727
74 -0.000000010950012
75 -0.000000000051356
76 -0.000000002171981
77 -0.000000010008990
78 -0.000000001964620
79 -0.000021496714902
80 0.000000087065998
81 -0.000002333862954
82 0.000000005549833
83 0.000000028119452
84 0.000000000010236
85 -0.053044271286594
86 0.000045503940055
87 -0.000064554418089
88 -0.000532920186480
89 -0.000000654783853
90 -0.000199651775691
91 0.000005736414073
92 0.000000234791323
93 0.000019234118476
94 -0.000014634954779
95 -0.000004863635715
96 0.000035435231337
97 -0.000169724939447
98 0.000021077692976
99 -0.000037853326101
100 0.000016775633125
101 0.000000466563136
102 0.000000000419798
103 -0.000000457778505
104 0.000016934786618
105 -0.000048212630464
106 0.000031277843846
107 -0.000003917249151
108 -0.000000002145609
109 -0.000016657256729
110 0.000000247594735
111 -0.000005244622561
112 0.000005598908770
113 -0.000000431548638
114 0.000002755993594
115 -0.000000121117366
116 0.000000099365442
117 0.000004280405943
118 -0.000007390607000
119 -0.000000000347030
120 -0.067890720347459
121 0.000039516096048
122 -0.000115992544843
123 -0.000378562230397
124 0.000397882539992
125 -0.000000980383633
126 0.000005865246034
127 -0.000265381949574
128 0.000001593177148
129 -0.000015010084468
130 -0.000184194105457
131 0.000013542478158
132 -0.000169886820652
133 -0.000052821072380
134 0.000028417677144
135 0.000024403395236
136 -0.000000342596493
137 0.000000334576662
138 0.000000000084648
139 0.000109589567796
140 -0.000061742075475
141 -0.000047847492321
142 0.000000868032625
143 0.000017280635643
144 -0.000000000470876
145 0.000012373458864
146 -0.000000386286287
147 0.000005629538080
148 -0.000007915058143
149 0.000000440456583
150 -0.000007402778281
151 -0.000008685678939
152 0.000000077800855
153 -0.000000150039617
154 0.000000000054742
155 0.30399414563937
156 -0.000150056695231
157 0.000619714488027
158 -0.000416847131032
159 -0.000000726974699
160 -0.000001036101605
161 -0.002206381703218
162 0.000000411907948
163 0.000001713310695
164 0.001980853064001
165 -0.000004773364025
166 0.000013637674232
167 0.001668427996860
168 -0.000116324172058
169 -0.000116637124266
170 0.000232961296324
171 -0.000000000001408
172 -0.000000443721770
173 -0.000000325480743
174 0.000478961901451
175 0.000479369252414
176 -0.000958331153866
177 -0.000000000015397
178 0.000003763721507
179 0.000000759520206
180 0.000000223306250
181 -0.000000404413139
182 -0.000062654690549
183 0.000000089110781
184 0.000000068214128
185 0.000042478870431
186 -0.000000388707554
187 0.000000474363033
188 0.000041581217875
189 -0.000000000004550
190 -0.30585664228772
191 0.000171311961610
192 -0.000371731240944
193 -0.002678164268151
194 -0.000000726201108
195 -0.000001033580036
196 -0.001158338396248
197 0.000000390334385
198 0.000001707662438
199 0.000173570020722
200 -0.000004835239076
201 0.000013624927376
202 -0.000060927758556
203 0.000111860042707
204 0.000111630457705
205 -0.000223490500412
206 0.000000000003636
207 0.000000450029533
208 0.000000327219691
209 0.000126717264710
210 0.000126852494557
211 -0.000253569759267
212 0.000000000019899
213 -0.000003813406072
214 -0.000000769860108
215 0.000000226123915
216 -0.000000403988589
217 -0.000043892620352
218 0.000000090032789
219 0.000000068340436
220 0.000028981526381
221 -0.000000393409856
222 0.000000473667132
223 0.000029906603310
224 -0.000000000006953
225 -0.026821887393065
226 0.000017357392918
227 -0.000088950677919
228 0.000280018794750
229 -0.000334911391249
230 -0.000000980008995
231 0.000005863875672
232 0.000405555868296
233 0.000001592940072
234 -0.000015028040592
235 0.000392242317834
236 0.000013542512081
237 -0.000169945750127
238 -0.000023468588712
239 0.000013646184716
240 0.000009822403996
241 0.000000342645505
242 -0.000000328780535
243 0.000000000112820
244 0.000252002114032
245 -0.000132990020606
246 -0.000119012093426
247 -0.000000868127439
248 -0.000017327721105
249 -0.000000000386389
250 -0.000008629800565
251 -0.000000386313965
252 0.000005632806826
253 0.000005398726886
254 0.000000440506595
255 -0.000007408172281
256 0.000006179365532
257 0.000000077787977
258 -0.000000149031099
259 -0.000000000050383
260 -0.13940706285037
261 0.000092366452587
262 -0.000178580651132
263 -0.001179271330728
264 -0.000000654950331
265 0.000576202666861
266 0.000005736732123
267 0.000000234865202
268 -0.000144190197240
269 -0.000014631359438
270 -0.000004863565554
271 -0.000060648598165
272 -0.000169713101757
273 0.000053155086909
274 -0.000101706060729
275 0.000048550973820
276 -0.000000466506830
277 0.000000000128596
278 0.000000458979720
279 0.000028642980739
280 -0.000071390012555
281 0.000042747031816
282 0.000003917198254
283 -0.000000002383378
284 0.000016648010255
285 0.000000247599991
286 0.000018307553277
287 0.000005598275630
288 -0.000000431557362
289 -0.000011461498394
290 -0.000000121324859
291 0.000000099367116
292 -0.000013100661783
293 -0.000007389550060
294 0.000000000236424
295 0.053813580362105
296 -0.000019105269937
297 0.000106690948873
298 0.000432527255188
299 -0.000001990672208
300 -0.000286342457680
301 -0.000023265358213
302 0.000005576817835
303 0.000730510135522
304 0.000060623917568
305 -0.000003100097739
306 0.000562170946821
307 0.000048748881596
308 -0.000056952561935
309 0.000116956103457
310 -0.000060003541522
311 0.000000265553226
312 0.000000000366825
313 -0.000001498738543
314 0.000020357530780
315 -0.000044692297949
316 0.000024334767170
317 0.000003490057823
318 -0.000000001095320
319 0.000048698798120
320 -0.000000422495352
321 0.000160245501951
322 -0.000007233225900
323 0.000000819132918
324 -0.000106395457990
325 -0.000003017143356
326 -0.000000252295922
327 -0.000108596443282
328 0.000012721534241
329 0.000000000325584
330 0.000334731813011
331 0.000264559740253
332 0.000019631329529
333 -0.000000512160602
334 0.000043875767818
335 -0.000001532698617
336 0.000001914491745
337 0.000160425512997
338 0.000005775400370
339 0.000001982557824
340 -0.000002929047329
341 0.000000946489506
342 -0.000000057715362
343 0.000000000199335
344 -0.000002343477130
345 -0.083260381843673
346 -0.000003386317856
347 -0.000276610073692
348 0.000365945212919
349 0.000039354614541
350 0.000001019507776
351 -0.000023331699672
352 -0.000370708148866
353 -0.000002364955273
354 0.000061093902811
355 0.000139733449036
356 -0.000006781684981
357 0.000048521963325
358 -0.000122210205165
359 0.000062503133313
360 0.000059707071852
361 0.000000317187464
362 -0.000001388401389
363 0.000000000216007
364 0.000199796571811
365 -0.000102899772158
366 -0.000096896799653
367 -0.000002525683321
368 0.000048794011655
369 -0.000000000144567
370 0.000005644196194
371 0.000000438808966
372 -0.000007341298016
373 -0.000003024225580
374 -0.000000722086007
375 0.000012913809370
376 -0.000004548258240
377 0.000000133362001
378 -0.000003064424526
379 0.000000000075166
380 -0.000091254255549
381 -0.000368164484277
382 0.000140594833379
383 0.000021670919054
384 -0.000000178217603
385 -0.000001599940510
386 -0.000151869795835
387 0.000000668722954
388 0.000005795147478
389 0.000029591734944
390 -0.000014267121401
391 -0.000015324613543
392 0.000000194714530
393 -0.000002421293685
394 0.000000000046554
395 0.80877233371047
396 0.000195857600767
397 0.002431214612263
398 -0.000874305238326
399 -0.000001935182523
400 0.000001031476026
401 -0.000853597613126
402 0.000005386750175
403 -0.000002495634115
404 0.004287674929975
405 -0.000003130718230
406 -0.000006808621622
407 0.000527229878785
408 -0.000619573152307
409 -0.000619171125628
410 0.001238744277934
411 0.000000000014076
412 0.000000236523274
413 0.000000300903566
414 0.000691651219694
415 0.000690170032101
416 -0.001381821251795
417 0.000000000014305
418 0.000003373627230
419 -0.000002631343833
420 -0.000000375801342
421 0.000000472991805
422 0.000245789715849
423 -0.000000232617322
424 0.000000148798909
425 -0.000164578902142
426 0.000000736807731
427 -0.000000783384006
428 -0.000165182605542
429 0.000000000004158
430 0.001450644378064
431 0.002920820371991
432 -0.000847681479285
433 -0.000000492416049
434 -0.000000164106226
435 -0.000115733162685
436 0.000001899396254
437 0.000000651930666
438 0.001366592356453
439 0.000132659662223
440 0.000132696541398
441 -0.000265356203621
442 0.000000000000672
443 -0.000000036601814
444 0.000000208765067
445 -0.19871618254755
446 -0.000013805897044
447 -0.000598193365864
448 0.000223552522035
449 -0.000292460295029
450 0.000001019657103
451 -0.000023344325489
452 0.001258275092073
453 -0.000002365830784
454 0.000061141758556
455 0.000251054339953
456 -0.000006781730083
457 0.000048528514080
458 -0.000317571847060
459 0.000159880009503
460 0.000157691837557
461 -0.000000316835673
462 0.000001384100910
463 0.000000000320924
464 0.000388763683607
465 -0.000197601175690
466 -0.000191162507917
467 0.000002525486273
468 -0.000048829604139
469 0.000000000015905
470 0.000108621694876
471 0.000000438919752
472 -0.000007350148329
473 -0.000073589501026
474 -0.000000722280085
475 0.000012929682196
476 -0.000072141795118
477 0.000000133407444
478 -0.000003068423411
479 -0.000000000107039
480 -0.000422414852806
481 -0.000873438325373
482 0.000210952137585
483 -0.000008826121996
484 -0.000000178179755
485 -0.000001604284583
486 0.000401663325366
487 0.000000668533357
488 0.000005803716184
489 0.000058006403438
490 -0.000028485788796
491 -0.000029520614642
492 -0.000000194795588
493 0.000002424878422
494 0.000000000045275
495 0.17921834676304
496 -0.000041175292310
497 0.000420507971801
498 0.000861507284021
499 -0.000001990433162
500 0.000001020886166
501 0.000717422534333
502 0.000005465789709
503 -0.000002481905505
504 -0.002109274486944
505 -0.000003111557159
506 -0.000006804384111
507 -0.001410176019901
508 -0.000179935006424
509 -0.000179508346840
510 0.000359443353264
511 0.000000000004356
512 -0.000000241445704
513 -0.000000300858848
514 0.000131047710738
515 0.000129628950560
516 -0.000260676661297
517 0.000000000000365
518 -0.000003412768456
519 0.000002622703790
520 -0.000000385425455
521 0.000000470999146
522 -0.000400747722691
523 -0.000000236885863
524 0.000000147915384
525 0.000268555359228
526 0.000000753988373
527 -0.000000779827049
528 0.000269104130632
529 0.000000000000173
530 0.000864680744548
531 0.001005931338818
532 0.000010135115782
533 -0.000000497188735
534 -0.000000164900671
535 -0.000102348505823
536 0.000001907389327
537 0.000000652934379
538 -0.000532388757946
539 0.000008638178825
540 0.000008682169523
541 -0.000017320348348
542 0.000000000000321
543 0.000000040450580
544 -0.000000208266424
545 0.040862698737336
546 -0.000002349732505
547 0.000096885494801
548 0.000170904065331
549 -0.000001990740765
550 0.000140478067273
551 -0.000023270472241
552 0.000005577018625
553 -0.000374642034441
554 0.000060635304882
555 -0.000003099939990
556 -0.000224496727736
557 0.000048751208020
558 -0.000036837952896
559 0.000076681134959
560 -0.000039843182062
561 -0.000000265587541
562 0.000000000415462
563 0.000001497841709
564 0.000014194217522
565 -0.000032355421198
566 0.000018161203675
567 -0.000003490105691
568 -0.000000001113614
569 -0.000048706079609
570 -0.000000422563934
571 -0.000071092214452
572 -0.000007235061546
573 0.000000819255352
574 0.000046585704570
575 -0.000003017968302
576 -0.000000252326344
577 0.000048794509941
578 0.000012724821965
579 -0.000000000315137
580 0.000178473608119
581 0.000126167236878
582 -0.000019144725553
583 -0.000000512155898
584 -0.000014086953850
585 -0.000001533564237
586 0.000001914526949
587 -0.000081008982284
588 0.000005777036301
589 0.000005065484941
590 -0.000009099476930
591 0.000004033991989
592 0.000000057719269
593 0.000000000203952
594 0.000002344200637
 Sym=     18.1
 Ene=       0.0000
 Spin= Alpha
 Occup=    1.993375
1 -0.000588970959216
2 -0.005260643940031
3 0.99665089657437
4 0.012450272578194
5 0.004266562647971
6 -0.002769335449187
7 0.001903618907287
8 -0.000000000032056
9 0.000000000007952
10 0.000000000107792
11 -0.000000004282074
12 -0.000000008755592
13 0.000000000148541
14 -0.000000022405041
15 -0.000000067172868
16 0.000000078191749
17 0.000000013278618
18 0.000000050390193
19 -0.000000054701384
20 -0.000000001251546
21 -0.000000004543730
22 0.000000004132702
23 0.000000008909173
24 0.000000016465400
25 -0.000000022848780
26 0.001414043041960
27 0.001346394207421
28 -0.002760437249381
29 0.000000000799137
30 -0.000001899140863
31 -0.000000378842182
32 0.003313280282740
33 0.003243239311900
34 -0.006556519594639
35 -0.000000002201488
36 -0.000006758847882
37 -0.000001370149556
38 0.001333074930318
39 0.001302739389465
40 -0.002635814319784
41 -0.000000000636233
42 -0.000002500011684
43 -0.000000505059611
44 -0.001350044363251
45 -0.001350681203040
46 0.002700725566290
47 0.000000003971895
48 0.000005660806725
49 0.000001154481455
50 0.000000000090539
51 0.000000000692917
52 -0.000000000545321
53 0.000000000064973
54 -0.000000000356481
55 0.000000000356054
56 -0.000000000186445
57 -0.000000000573165
58 0.000000000375571
59 0.000000000010346
60 0.000000000333009
61 0.000000000580928
62 -0.000000000912385
63 0.000000000010722
64 -0.000000000447205
65 0.000000000695005
66 -0.000000000457500
67 -0.000000000332191
68 0.000000000529088
69 0.000000000010118
70 -0.000316288387593
71 -0.000316750624764
72 0.000126373928744
73 -0.000000001484096
74 0.000000288037759
75 0.000000001782926
76 0.000000058736399
77 0.000000294280835
78 0.000000060353847
79 0.000667000030157
80 -0.000111401481213
81 -0.000110589506092
82 -0.000000159776331
83 -0.000000781262376
84 -0.000000000400923
85 -0.000218313833919
86 0.013860436683360
87 -0.000139885164676
88 0.000171622009150
89 -0.000000002354132
90 -0.010536266782791
91 0.000000022284517
92 -0.000000000926734
93 -0.000315609056346
94 -0.000000054149575
95 0.000000000483991
96 0.005068624365331
97 -0.000000128140334
98 0.000008897296221
99 0.000001270736992
100 -0.000010168033213
101 0.000000000075984
102 0.000000017418893
103 0.000000017225129
104 -0.000144353429323
105 0.000202578878870
106 -0.000058225449547
107 -0.000000000256313
108 -0.000000066143272
109 -0.000000126308827
110 -0.000000000158492
111 -0.000077809736752
112 0.000000006783428
113 -0.000000000147301
114 0.000058727383017
115 0.000000001880193
116 0.000000000359940
117 0.000045665333396
118 -0.000000010981116
119 0.000000002914695
120 -0.000218978066526
121 0.013989777559156
122 -0.000141841831462
123 0.000132536622502
124 0.010611862419086
125 -0.000000004542987
126 0.000000077666795
127 0.000323380927088
128 -0.000000000947191
129 0.000000268046789
130 -0.005127750320733
131 0.000000004639207
132 0.000000594085355
133 0.000002997541410
134 0.000007974218990
135 -0.000010971760400
136 0.000000000210681
137 0.000000082461953
138 0.000000003742058
139 0.000204321766230
140 -0.000145239988264
141 -0.000059081777966
142 -0.000000000778678
143 -0.000000614894066
144 -0.000000015864610
145 0.000079376522526
146 -0.000000000376758
147 -0.000000035750928
148 -0.000059857662795
149 0.000000000110749
150 0.000000059231112
151 -0.000046637117317
152 0.000000000394725
153 -0.000000011266208
154 0.000000000020775
155 -0.000299907122543
156 0.013331000571484
157 -0.000282972538712
158 0.004379436248238
159 0.000000062056069
160 0.000000004331999
161 0.010313390512882
162 0.000000259184112
163 0.000000051178470
164 -0.000334935297356
165 0.000000580468744
166 0.000000122128643
167 -0.002972026921039
168 0.000093505066073
169 0.000093356722088
170 -0.000186861788161
171 0.000000000033792
172 0.000000080595458
173 0.000000016121765
174 -0.000741886790760
175 -0.000741586407869
176 0.001483473198630
177 -0.000000000196550
178 -0.000000599604654
179 -0.000000119548535
180 -0.000000033411067
181 -0.000000006349920
182 0.000133823109566
183 -0.000000010085726
184 -0.000000002134699
185 -0.000089787445099
186 0.000000054911376
187 0.000000010654010
188 -0.000089755096871
189 0.000000000015928
190 -0.000299913659874
191 0.013331125064487
192 -0.000282971695628
193 0.004379401742876
194 -0.000000057145337
195 0.000000003089636
196 -0.010313326315557
197 -0.000000259171208
198 -0.000000051398770
199 0.000334928940039
200 -0.000000580030243
201 -0.000000122061759
202 0.002972006616323
203 0.000093505120801
204 0.000093356770373
205 -0.000186861891173
206 0.000000000033498
207 0.000000080884782
208 0.000000016436005
209 -0.000741890032362
210 -0.000741589675050
211 0.001483479707412
212 -0.000000000208246
213 -0.000000598630929
214 -0.000000120951664
215 0.000000033602774
216 0.000000006292795
217 -0.000133823244599
218 0.000000009653658
219 0.000000001932347
220 0.000089787535264
221 -0.000000054736510
222 -0.000000010375017
223 0.000089755187872
224 -0.000000000015088
225 -0.000218975775883
226 0.013989747845312
227 -0.000141842472376
228 0.000132553334856
229 -0.010611880358871
230 0.000000001322699
231 -0.000000087743714
232 -0.000323377126666
233 0.000000000687440
234 -0.000000267513016
235 0.005127751156331
236 -0.000000000478911
237 -0.000000594991159
238 0.000002996794761
239 0.000007974610972
240 -0.000010971405732
241 0.000000000037029
242 0.000000082489564
243 0.000000003743607
244 0.000204320381810
245 -0.000145238551642
246 -0.000059081830167
247 0.000000000356383
248 -0.000000616910877
249 -0.000000015868977
250 -0.000079376713561
251 -0.000000000355903
252 0.000000036083351
253 0.000059857648075
254 0.000000000030789
255 -0.000000059013157
256 0.000046637388336
257 0.000000000446705
258 0.000000010602261
259 -0.000000000019530
260 -0.000218318352442
261 0.013860340833102
262 -0.000139879202110
263 0.000171687287242
264 -0.000000002912518
265 0.010536334396044
266 -0.000000028583764
267 0.000000000251103
268 0.000315601213411
269 0.000000054808961
270 0.000000002390382
271 -0.005068649001166
272 0.000000127453789
273 0.000008899116232
274 0.000001266932466
275 -0.000010166048699
276 -0.000000000013572
277 0.000000017418001
278 0.000000017117091
279 -0.000144355181046
280 0.000202581927363
281 -0.000058226746317
282 -0.000000000915277
283 -0.000000066140736
284 -0.000000124817110
285 -0.000000000277315
286 0.000077810371548
287 -0.000000006490297
288 0.000000000172855
289 -0.000058727910847
290 -0.000000002513516
291 0.000000000199203
292 -0.000045665657234
293 0.000000011221163
294 -0.000000002913892
295 -0.000229351521685
296 -0.001435254875268
297 -0.000160764737842
298 -0.000479998194308
299 0.000000002256500
300 -0.002782755654967
301 -0.000000008166035
302 -0.000000000051820
303 -0.000626803682385
304 -0.000000134488635
305 -0.000000002617600
306 -0.000180046619908
307 -0.000000021232483
308 0.000001255378162
309 0.000005638805419
310 -0.000006894183581
311 -0.000000000164368
312 0.000000005796943
313 -0.000000010181623
314 -0.000620368802257
315 0.001222810123616
316 -0.000602441321359
317 -0.000000000857906
318 -0.000000002510761
319 -0.000000097926170
320 0.000000000321627
321 0.000009794967486
322 0.000000023585725
323 -0.000000000505111
324 -0.000003570216716
325 0.000000010560586
326 0.000000000073603
327 -0.000009571111166
328 -0.000000042204156
329 0.000000010806310
330 0.002110642491676
331 -0.001848912184492
332 -0.000881364531127
333 -0.000000000205748
334 0.000022305284352
335 0.000000011766943
336 0.000000002322943
337 -0.000574815890990
338 -0.000000023008205
339 0.000012923817201
340 -0.000023059357566
341 0.000010135540365
342 0.000000000178319
343 0.000000003647870
344 0.000000010298010
345 -0.000230285322156
346 -0.001433944033878
347 -0.000162032976329
348 -0.000498909004943
349 -0.002796167944075
350 0.000000003260163
351 0.000000124517443
352 -0.000627725721019
353 0.000000000100767
354 -0.000000644340025
355 -0.000199950390070
356 -0.000000001209108
357 -0.000000108854988
358 0.000006949821474
359 0.000000539622602
360 -0.000007489444076
361 -0.000000000380513
362 -0.000000054704953
363 0.000000001151274
364 0.001229848774321
365 -0.000623796830701
366 -0.000606051943620
367 -0.000000001627783
368 -0.000000465580899
369 0.000000002398689
370 0.000010168286784
371 0.000000000368169
372 0.000000110652561
373 -0.000003840471514
374 -0.000000000529369
375 -0.000000196882902
376 -0.000009801716764
377 0.000000000035419
378 0.000000048426912
379 0.000000003323491
380 0.002127638111125
381 -0.001863774312912
382 -0.000896674778462
383 0.000022609180433
384 -0.000000000364114
385 0.000000046222118
386 -0.000577542884701
387 0.000000000305295
388 -0.000000107377424
389 -0.000023143854915
390 0.000012951483283
391 0.000010192371632
392 0.000000000385080
393 0.000000044085711
394 0.000000000377577
395 -0.000497195121693
396 -0.002345992708377
397 -0.000332879105751
398 0.000372891027478
399 0.000000083145135
400 0.000000006212018
401 -0.003058456681482
402 -0.000000629026949
403 -0.000000133150993
404 -0.001600016419217
405 -0.000000103599936
406 -0.000000020468416
407 -0.000259731806623
408 0.000029918943378
409 0.000029762310413
410 -0.000059681253790
411 0.000000000009726
412 -0.000000053376938
413 -0.000000009093797
414 -0.000526424884163
415 -0.000525977432729
416 0.001052402316892
417 -0.000000000152834
418 -0.000000449575340
419 -0.000000094129658
420 0.000000106877812
421 0.000000022764973
422 -0.000016448270621
423 0.000000046885917
424 0.000000009968303
425 0.000011020554186
426 -0.000000190277548
427 -0.000000040510719
428 0.000011047116546
429 -0.000000000070733
430 0.002222988096197
431 -0.002323376745661
432 -0.001084635604556
433 0.000000044188362
434 0.000000011278221
435 0.000019960573373
436 -0.000000103778482
437 -0.000000025069916
438 -0.000813854086907
439 0.000015082404593
440 0.000015043553127
441 -0.000030125957721
442 0.000000000055687
443 0.000000041117848
444 0.000000009991857
445 -0.000230281633361
446 -0.001434041737073
447 -0.000162031902462
448 -0.000498895256407
449 0.002796133791557
450 -0.000000003750517
451 -0.000000118607748
452 0.000627729365977
453 -0.000000001404145
454 0.000000647596800
455 0.000199962860581
456 0.000000001289037
457 0.000000110401905
458 0.000006947641742
459 0.000000540649676
460 -0.000007488291419
461 0.000000000011174
462 -0.000000054121626
463 0.000000001151415
464 0.001229843875609
465 -0.000623795469822
466 -0.000606048405786
467 0.000000000283753
468 -0.000000465284739
469 0.000000002399679
470 -0.000010167754682
471 0.000000000260098
472 -0.000000110871045
473 0.000003840823214
474 -0.000000000302983
475 0.000000196978124
476 0.000009800651175
477 -0.000000000045976
478 -0.000000048229009
479 -0.000000003324901
480 0.002127549298382
481 -0.001863757305670
482 -0.000896648655064
483 -0.000022606758106
484 -0.000000000049865
485 -0.000000045949201
486 0.000577545207470
487 0.000000000583382
488 0.000000109698660
489 -0.000023144806195
490 0.000012952024733
491 0.000010192781463
492 0.000000000063505
493 0.000000043960570
494 0.000000000377869
495 -0.000497206318711
496 -0.002345844944114
497 -0.000332876556650
498 0.000372867141760
499 -0.000000088204539
500 -0.000000013881639
501 0.003058424993580
502 0.000000625120990
503 0.000000128909722
504 0.001600021144111
505 0.000000101859724
506 0.000000021311913
507 0.000259742880176
508 0.000029915905953
509 0.000029759293819
510 -0.000059675199772
511 0.000000000010091
512 -0.000000052969040
513 -0.000000008509377
514 -0.000526428296794
515 -0.000525980126007
516 0.001052408422802
517 -0.000000000151133
518 -0.000000451580927
519 -0.000000094438188
520 -0.000000106538643
521 -0.000000022339786
522 0.000016445536896
523 -0.000000046681393
524 -0.000000009903782
525 -0.000011018642434
526 0.000000189617981
527 0.000000039875750
528 -0.000011045360621
529 0.000000000068948
530 0.002223070359514
531 -0.002323396682599
532 -0.001084666388353
533 -0.000000044330965
534 -0.000000011413813
535 -0.000019962590193
536 0.000000105052500
537 0.000000021746911
538 0.000813850801867
539 0.000015082306432
540 0.000015043314959
541 -0.000030125621391
542 0.000000000055293
543 0.000000040967187
544 0.000000009904978
545 -0.000229343214261
546 -0.001435147728262
547 -0.000160772468481
548 -0.000480012705341
549 0.000000000725400
550 0.002782685965507
551 0.000000010747561
552 -0.000000000122251
553 0.000626835250657
554 0.000000137092571
555 0.000000002163566
556 0.000180049722834
557 0.000000021622275
558 0.000001252486112
559 0.000005644575406
560 -0.000006897061518
561 -0.000000000078191
562 0.000000005797156
563 -0.000000009864096
564 -0.000620372657421
565 0.001222815498903
566 -0.000602442841482
567 0.000000000158709
568 -0.000000002509985
569 -0.000000098079566
570 0.000000000012689
571 -0.000009792317833
572 -0.000000023937904
573 0.000000000039470
574 0.000003568881420
575 -0.000000010438825
576 -0.000000000056495
577 0.000009568891579
578 0.000000042554893
579 -0.000000010807483
580 0.002110628581473
581 -0.001848928965691
582 -0.000881353011213
583 -0.000000000241098
584 -0.000022302787530
585 -0.000000011324352
586 0.000000000503466
587 0.000574830004178
588 0.000000024614655
589 0.000012925486446
590 -0.000023062929962
591 0.000010137443516
592 -0.000000000149857
593 0.000000003647816
594 0.000000010566567
 Sym=     19.1
 Ene=       0.0000
 Spin= Alpha
 Occup=    1.986707
1 -0.000000000028456
2 -0.000000000083591
3 0.000000001389478
4 0.000000011280858
5 -0.000000001285055
6 0.000000001054388
7 -0.000000010404867
8 -0.008044204375554
9 0.000001144657518
10 0.000006936045958
11 0.99042594113212
12 -0.000140978200896
13 -0.000860070992829
14 -0.11783074719534
15 0.000016749498327
16 0.000096315356992
17 0.086430322146952
18 -0.000012289264560
19 -0.000073653181881
20 -0.006622006766478
21 0.000000940897335
22 0.000006131834857
23 0.038222408259312
24 -0.000005436783252
25 -0.000030571638481
26 -0.000000009874537
27 0.000000014602206
28 -0.000000004727670
29 -0.000000001857029
30 0.000000001169477
31 -0.000000000020334
32 0.000000000971051
33 0.000000001549564
34 -0.000000002520614
35 -0.000000001191391
36 -0.000000000707644
37 -0.000000000126810
38 -0.000000000038948
39 0.000000000789636
40 -0.000000000750689
41 -0.000000000439793
42 -0.000000000780754
43 -0.000000000026100
44 -0.000000000927601
45 0.000000005897789
46 -0.000000004970189
47 0.000000003091682
48 0.000000001661413
49 0.000000000010233
50 -0.002357132040308
51 0.000000334025263
52 -0.000003534041002
53 0.001569919693428
54 -0.000000223546211
55 0.000006067779972
56 0.001592504791015
57 -0.000000224595707
58 -0.000001326366422
59 0.000000006349492
60 -0.002268140287525
61 0.000000325392281
62 -0.000002761572905
63 0.002542090079182
64 -0.000000365353941
65 0.000005684503182
66 0.000500939440066
67 -0.000000071205615
68 -0.000001979464337
69 -0.000000419233166
70 0.000000000263741
71 0.000000000523702
72 0.000000000646942
73 -0.000000000065740
74 -0.000000000186148
75 -0.000000000013282
76 0.000000000002768
77 0.000000000184377
78 -0.000000000001002
79 -0.000000000123404
80 -0.000000000339890
81 -0.000000000796542
82 -0.000000000002369
83 0.000000000002376
84 0.000000000106019
85 0.000000100788367
86 -0.000005426185534
87 0.000000038149774
88 -0.000001186061571
89 0.002647358693727
90 0.000003103366184
91 -0.000002220841564
92 0.000013094674610
93 -0.000000228956293
94 -0.000000107865983
95 0.001578005526407
96 -0.000000269721239
97 -0.000000981577497
98 0.000000008934294
99 -0.000000014431262
100 0.000000005496968
101 -0.000031943835348
102 0.000000005234381
103 0.000000052951687
104 0.000000126563036
105 -0.000000262543488
106 0.000000135980451
107 -0.000046441846586
108 -0.000000022978088
109 -0.000000131679217
110 -0.000095087486368
111 0.000000022252088
112 0.000000082778521
113 0.000172362724309
114 -0.000000013443552
115 0.000000044272676
116 -0.000044789474311
117 -0.000000016410757
118 -0.000000155331716
119 0.000000003287454
120 0.000707223581324
121 -0.039366009596715
122 0.000287968733968
123 -0.008081367648149
124 -0.021533905779432
125 -0.000000355250869
126 -0.000001582994919
127 0.001553202005568
128 0.000000001257882
129 -0.000000037354054
130 0.001758400960105
131 -0.000000222424249
132 -0.000000713234465
133 -0.000121577234263
134 0.000072290673380
135 0.000049286560883
136 -0.000000005664063
137 -0.000000075808980
138 -0.000000005383091
139 -0.001891442554469
140 0.000917880501187
141 0.000973562053282
142 -0.000000012993005
143 0.000000345956415
144 0.000000016482802
145 -0.000162201326552
146 0.000000013028744
147 0.000000043165577
148 0.000101885444054
149 -0.000000022818069
150 -0.000000080997627
151 0.000115730471272
152 0.000000005338175
153 0.000000023084928
154 0.000000001951789
155 -0.000000634194959
156 0.000034476559007
157 -0.000000230331359
158 0.000002726949643
159 0.002091335605913
160 -0.000000344687061
161 0.000018428796885
162 0.000273779140096
163 -0.000000030647193
164 0.000000245423366
165 0.001374150734896
166 -0.000000191091813
167 -0.000001999252731
168 -0.000000095870398
169 -0.000000110383260
170 0.000000206253659
171 -0.000000006071618
172 0.000092333431618
173 -0.000000010234743
174 -0.000000418336358
175 -0.000000338810003
176 0.000000757146361
177 0.000000021720358
178 -0.000398484311326
179 0.000000052210891
180 -0.000104258208783
181 0.000000015309575
182 0.000000232376465
183 -0.000046079773188
184 0.000000004549802
185 -0.000000166475313
186 0.000185956838418
187 -0.000000025089753
188 -0.000000145290430
189 0.000000003141195
190 0.000000636640186
191 -0.000034520546363
192 0.000000230085165
193 -0.000002733266212
194 0.002091345921673
195 -0.000000344786725
196 0.000018431398923
197 0.000273772342844
198 -0.000000030636653
199 0.000000245265672
200 0.001374146748725
201 -0.000000191052936
202 -0.000002004705559
203 0.000000095864620
204 0.000000110342139
205 -0.000000206206759
206 0.000000005690583
207 -0.000092333570062
208 0.000000010239831
209 0.000000417780722
210 0.000000339491914
211 -0.000000757272635
212 -0.000000025188896
213 0.000398483801278
214 -0.000000052182632
215 -0.000104258042318
216 0.000000015311147
217 0.000000232742001
218 -0.000046079323478
219 0.000000004549703
220 -0.000000166936440
221 0.000185956165373
222 -0.000000025091761
223 -0.000000145319722
224 0.000000002369250
225 -0.000707221032676
226 0.039365972464316
227 -0.000287969873664
228 0.008081338511099
229 -0.021533884589286
230 -0.000000358886517
231 -0.000001612469677
232 0.001553198801521
233 0.000000004223908
234 -0.000000025012634
235 0.001758402883081
236 -0.000000227950179
237 -0.000000713291173
238 0.000121578319666
239 -0.000072291334291
240 -0.000049286985374
241 0.000000005962142
242 0.000000075735215
243 0.000000005381237
244 0.001891439452369
245 -0.000917878884307
246 -0.000973560568063
247 0.000000014359990
248 -0.000000340663041
249 -0.000000016484232
250 -0.000162201664747
251 0.000000012978453
252 0.000000042647999
253 0.000101885563294
254 -0.000000022686589
255 -0.000000080120655
256 0.000115730805769
257 0.000000005274167
258 0.000000022902360
259 0.000000001950669
260 -0.000000103437792
261 0.000005720071482
262 -0.000000040105124
263 0.000001130621232
264 0.002647356124274
265 0.000003057831871
266 -0.000002220880206
267 0.000013093232169
268 -0.000000226889175
269 -0.000000107851371
270 0.001578010606352
271 -0.000000233131812
272 -0.000000981603363
273 -0.000000011444876
274 0.000000019515843
275 -0.000000008070967
276 0.000031943986238
277 -0.000000004008099
278 -0.000000052953514
279 -0.000000128214702
280 0.000000267469069
281 -0.000000139254366
282 0.000046441111747
283 0.000000023703942
284 0.000000131685910
285 -0.000095087418529
286 0.000000021853932
287 0.000000082780044
288 0.000172362556764
289 -0.000000013864425
290 0.000000044272810
291 -0.000044789397782
292 -0.000000015455701
293 -0.000000155333893
294 0.000000001399180
295 -0.000000158143645
296 0.000000330090250
297 -0.000000043464556
298 -0.000000127925962
299 0.001402745918666
300 -0.000000409975453
301 -0.000001177456255
302 -0.000485410665562
303 -0.000000588679172
304 0.000000467244076
305 -0.001012194331908
306 -0.000000128821279
307 0.000000714547592
308 -0.000000010766896
309 0.000000020376683
310 -0.000000009609787
311 0.000078525744321
312 -0.000000000150117
313 -0.000000033464902
314 -0.000000095646944
315 0.000000183881834
316 -0.000000088234890
317 -0.000426630408910
318 -0.000000007483332
319 0.000000360045698
320 0.000047325037788
321 -0.000000032717840
322 -0.000000066509479
323 -0.000083769417987
324 0.000000019977556
325 -0.000000027607772
326 0.000020276217068
327 0.000000023918033
328 0.000000116839602
329 -0.000000005342031
330 0.000000879621972
331 -0.000000562069172
332 -0.000000345611045
333 0.000004508988214
334 0.000000000770050
335 -0.000000017007815
336 -0.000014341660505
337 -0.000000193601771
338 0.000000019610109
339 0.000000007238273
340 -0.000000012910098
341 0.000000005671825
342 0.000009187380295
343 0.000000000215037
344 -0.000000023131296
345 0.001009380772117
346 -0.001350402335778
347 0.000321561173807
348 0.000906079269144
349 0.002629308566356
350 -0.000000183899652
351 -0.000000838842675
352 0.004122876950050
353 0.000000059590706
354 0.000000470206151
355 0.000880763469904
356 0.000000139214692
357 0.000000540862880
358 -0.000151220153033
359 0.000073767027784
360 0.000077453125249
361 -0.000000013232980
362 -0.000000011235124
363 0.000000000363212
364 -0.001241498626388
365 0.000640740187704
366 0.000600758438683
367 0.000000059834257
368 0.000000356587735
369 -0.000000008274300
370 0.000225574507283
371 -0.000000004333374
372 -0.000000062265846
373 -0.000144609355390
374 0.000000007967380
375 0.000000111314512
376 -0.000158030603975
377 -0.000000002153548
378 -0.000000027776113
379 -0.000000003918986
380 -0.005241587130275
381 0.003813162058304
382 0.002046347590422
383 0.000022572366922
384 0.000000001307582
385 -0.000000019222213
386 0.001435545876612
387 0.000000000887828
388 0.000000035286251
389 0.000132516316926
390 -0.000066315303307
391 -0.000066201013619
392 -0.000000000331930
393 -0.000000024401501
394 0.000000000269033
395 -0.000000554182463
396 0.000002585738291
397 -0.000000216819676
398 -0.000000639400415
399 0.001133391352466
400 -0.000000194577386
401 -0.000002110329968
402 -0.000775283317231
403 0.000000103222162
404 -0.000001429738923
405 -0.000854102271039
406 0.000000127503687
407 0.000000221234347
408 -0.000000147179395
409 -0.000000141971046
410 0.000000289150441
411 0.000000000166400
412 0.000008883797486
413 -0.000000003465059
414 -0.000000604877862
415 -0.000000638746655
416 0.000001243624517
417 -0.000000007239654
418 -0.000581443109453
419 0.000000077722453
420 0.000124303535045
421 -0.000000016004561
422 0.000000002090174
423 0.000054251828087
424 -0.000000009032236
425 0.000000004968799
426 -0.000221022520609
427 0.000000030504608
428 -0.000000007773061
429 -0.000000005286208
430 0.000004752976294
431 -0.000002222984725
432 -0.000001401794490
433 0.000035593830102
434 -0.000000006076706
435 0.000000050661762
436 -0.000051297729490
437 0.000000008234557
438 -0.000000642820346
439 0.000000028323909
440 0.000000028818306
441 -0.000000057142215
442 0.000000000893633
443 0.000048644739577
444 -0.000000005721666
445 -0.001009376111933
446 0.001350417515169
447 -0.000321563307644
448 -0.000906088077864
449 0.002629308789818
450 -0.000000180937346
451 -0.000000836117016
452 0.004122871223418
453 0.000000057181488
454 0.000000475873279
455 0.000880747307409
456 0.000000142729208
457 0.000000544521614
458 0.000151220803981
459 -0.000073766689210
460 -0.000077454114772
461 0.000000012929872
462 0.000000014147796
463 -0.000000000362150
464 0.001241498454153
465 -0.000640742210352
466 -0.000600756243801
467 -0.000000060799780
468 -0.000000353585609
469 0.000000008277871
470 0.000225575981407
471 -0.000000003849422
472 -0.000000063471829
473 -0.000144610596228
474 0.000000006999312
475 0.000000113023747
476 -0.000158031340883
477 -0.000000001834771
478 -0.000000027867353
479 -0.000000003922329
480 0.005241586480937
481 -0.003813161367996
482 -0.002046334278277
483 0.000022573035503
484 0.000000000805885
485 -0.000000018692477
486 0.001435544242401
487 0.000000002804777
488 0.000000036359658
489 -0.000132516548217
490 0.000066315478009
491 0.000066201070208
492 0.000000000160512
493 0.000000022329309
494 -0.000000000267789
495 0.000000558460020
496 -0.000002674503110
497 0.000000216835381
498 0.000000682344429
499 0.001133391356190
500 -0.000000194553610
501 -0.000002144618355
502 -0.000775283134707
503 0.000000103211352
504 -0.000001431169480
505 -0.000854101535840
506 0.000000127511995
507 0.000000231299903
508 0.000000148577897
509 0.000000143583544
510 -0.000000292161440
511 -0.000000000231497
512 -0.000008881826019
513 0.000000003463994
514 0.000000605461742
515 0.000000634952279
516 -0.000001240414022
517 0.000000006967909
518 0.000581436252367
519 -0.000000077715812
520 0.000124303917291
521 -0.000000016006901
522 0.000000003156651
523 0.000054252256401
524 -0.000000009033448
525 0.000000004639730
526 -0.000221023461760
527 0.000000030508959
528 -0.000000008874821
529 -0.000000004375329
530 -0.000004827888696
531 0.000002221601760
532 0.000001417900800
533 0.000035594162235
534 -0.000000006073696
535 0.000000053649608
536 -0.000051294883408
537 0.000000008233288
538 -0.000000637793342
539 -0.000000028645692
540 -0.000000028347600
541 0.000000056993292
542 -0.000000001018137
543 -0.000048645427267
544 0.000000005719634
545 0.000000152262559
546 0.000000006606849
547 0.000000036161468
548 0.000000072777516
549 0.001402749395925
550 -0.000000397018468
551 -0.000001177450858
552 -0.000485412032388
553 -0.000000546183891
554 0.000000467228602
555 -0.001012191666430
556 -0.000000120132670
557 0.000000714524547
558 0.000000005402838
559 -0.000000008127688
560 0.000000002724850
561 -0.000078526171499
562 -0.000000000597720
563 0.000000033467292
564 0.000000090729973
565 -0.000000177961019
566 0.000000087231045
567 0.000426630108284
568 0.000000007039798
569 -0.000000360032919
570 0.000047325422545
571 -0.000000029846364
572 -0.000000066505663
573 -0.000083770078964
574 0.000000018083221
575 -0.000000027606119
576 0.000020276361839
577 0.000000021959878
578 0.000000116832828
579 -0.000000004389740
580 -0.000000658660198
581 0.000000491479400
582 0.000000264957435
583 0.000004508761385
584 -0.000000002568764
585 -0.000000017011582
586 -0.000014341670653
587 -0.000000180464022
588 0.000000019607697
589 -0.000000006370086
590 0.000000011090866
591 -0.000000004720781
592 -0.000009187250718
593 -0.000000000812017
594 0.000000023131955
 Sym=     20.1
 Ene=       0.0000
 Spin= Alpha
 Occup=    1.986703
1 -0.000000000174531
2 -0.000000000559502
3 0.000000009874848
4 -0.000000027796890
5 -0.000000001784476
6 0.000000002334767
7 0.000000008092173
8 -0.000001143893442
9 -0.008042623119786
10 0.000001386880221
11 0.000140817463141
12 0.99052913673992
13 -0.000172127894110
14 -0.000016827380213
15 -0.11783778987111
16 0.000019131183268
17 0.000012336642249
18 0.086356490506903
19 -0.000014650488603
20 -0.000000943554813
21 -0.006617784708528
22 0.000001221160218
23 0.000005469958822
24 0.038233868836391
25 -0.000006064897829
26 -0.000000025972248
27 0.000000003339228
28 0.000000022633020
29 0.000000002755311
30 0.000000000095913
31 0.000000001868147
32 -0.000000005365193
33 0.000000003719614
34 0.000000001645579
35 -0.000000002815248
36 -0.000000000110503
37 0.000000000221319
38 -0.000000001212542
39 0.000000001118083
40 0.000000000094458
41 -0.000000001082029
42 -0.000000000025060
43 0.000000000018195
44 0.000000005324196
45 -0.000000005805187
46 0.000000000480991
47 0.000000007589269
48 0.000000000022615
49 0.000000001565385
50 -0.000000334646047
51 -0.002353388602725
52 -0.000000712021528
53 0.000000224694911
54 0.001564424381747
55 -0.000000271574318
56 0.000000224279874
57 0.001592977754154
58 0.000001226851442
59 0.000000029446075
60 -0.000000327799644
61 -0.002275840274061
62 -0.000000553456391
63 0.000000365053628
64 0.002546298703545
65 -0.000000407865044
66 0.000000074735744
67 0.000507061431694
68 0.000001150404712
69 -0.000002062507906
70 0.000000000683005
71 0.000000000119779
72 0.000000000230294
73 0.000000000088211
74 -0.000000000001633
75 -0.000000000158061
76 -0.000000000273166
77 0.000000000000274
78 0.000000000238473
79 -0.000000000502824
80 -0.000000000696957
81 0.000000000292418
82 0.000000000046546
83 0.000000000001824
84 0.000000000093714
85 -0.000694829916282
86 0.039041661581679
87 -0.000279689348419
88 0.007990601477385
89 0.000000340892303
90 -0.021393894615543
91 -0.000000313887509
92 0.000000001045166
93 0.001561596609728
94 0.000000003825897
95 0.000000219266909
96 0.001650893694912
97 -0.000000136121056
98 -0.000070925666705
99 0.000119328074296
100 -0.000048402407591
101 -0.000000005797957
102 0.000000029353572
103 0.000000013015508
104 -0.000895734754011
105 0.001845958980414
106 -0.000950224226403
107 -0.000000012301620
108 -0.000000082301723
109 -0.000000061321231
110 -0.000000013099195
111 -0.000156419368695
112 0.000000005591607
113 0.000000023004345
114 0.000098182243763
115 0.000000004433561
116 -0.000000005429930
117 0.000111676361077
118 -0.000000011935489
119 0.000000012168228
120 0.000000106530414
121 -0.000005786577011
122 0.000000041315877
123 -0.000001214730695
124 -0.000003060597374
125 0.002680421178358
126 -0.000000439643121
127 0.000000229348967
128 0.000012121569448
129 -0.000000020841774
130 0.000000257496329
131 0.001582961701193
132 -0.000000193942317
133 -0.000000016567974
134 0.000000009717786
135 0.000000006850188
136 0.000032353503750
137 -0.000000012813022
138 -0.000000026820030
139 -0.000000284643366
140 0.000000136298794
141 0.000000148344571
142 0.000051597499780
143 0.000000026486399
144 0.000000107618605
145 -0.000000021215522
146 -0.000096575946071
147 0.000000015162176
148 0.000000012838144
149 0.000174946816209
150 -0.000000031131057
151 0.000000015625466
152 -0.000045376587966
153 0.000000010788863
154 0.000000013368923
155 -0.000000121828184
156 0.000007054302629
157 -0.000000055552582
158 0.000000501342345
159 0.000000340004922
160 0.002091014909836
161 0.000003640133799
162 0.000000032985455
163 0.000273046502973
164 0.000000044318109
165 0.000000193706204
166 0.001379956105621
167 -0.000000378708017
168 -0.000000022946657
169 -0.000000019579731
170 0.000000042526388
171 -0.000000028071958
172 0.000000010598029
173 0.000091731150092
174 -0.000000070603573
175 -0.000000085618647
176 0.000000156222220
177 0.000000107592908
178 -0.000000055025183
179 -0.000397828985431
180 -0.000000016592744
181 -0.000104351380725
182 0.000000045499848
183 -0.000000005259126
184 -0.000046042150375
185 -0.000000028726628
186 0.000000027520628
187 0.000186044218883
188 -0.000000032317824
189 0.000000016552407
190 0.000000123803482
191 -0.000006862572077
192 0.000000052091525
193 -0.000000508839683
194 0.000000339981016
195 0.002091017029661
196 0.000003630858023
197 0.000000032992741
198 0.000273045410533
199 0.000000049290075
200 0.000000193708405
201 0.001379953707245
202 -0.000000410720393
203 0.000000021628569
204 0.000000019099829
205 -0.000000040728397
206 0.000000027451558
207 -0.000000010597311
208 -0.000091730628133
209 0.000000066948629
210 0.000000082030109
211 -0.000000148978738
212 -0.000000110960797
213 0.000000055042573
214 0.000397826264685
215 -0.000000016592680
216 -0.000104350873717
217 0.000000046100817
218 -0.000000005260007
219 -0.000046041585597
220 -0.000000029045592
221 0.000000027521423
222 0.000186042973883
223 -0.000000032805144
224 0.000000015377305
225 -0.000000095666263
226 0.000005356064916
227 -0.000000040121654
228 0.000001241719630
229 -0.000003104213877
230 0.002680428671272
231 -0.000000439633926
232 0.000000234545301
233 0.000012116712358
234 -0.000000020848594
235 0.000000293836551
236 0.001582953501857
237 -0.000000193920427
238 0.000000010862742
239 -0.000000007118546
240 -0.000000003744196
241 -0.000032353625578
242 0.000000012812199
243 0.000000026296250
244 0.000000272478370
245 -0.000000132413152
246 -0.000000140065218
247 -0.000051600893619
248 -0.000000026455929
249 -0.000000103375704
250 -0.000000023351820
251 -0.000096575823392
252 0.000000015161668
253 0.000000014203932
254 0.000174946515675
255 -0.000000031129554
256 0.000000017125821
257 -0.000045376452022
258 0.000000010788042
259 0.000000014165594
260 0.000694830430826
261 -0.039041680500960
262 0.000279686749698
263 -0.007990577097662
264 0.000000357670042
265 -0.021393899364433
266 -0.000000296638284
267 -0.000000005218468
268 0.001561596202914
269 -0.000000001651402
270 0.000000229015620
271 0.001650895586984
272 -0.000000136960958
273 0.000070925813501
274 -0.000119327701762
275 0.000048401888261
276 0.000000005977152
277 -0.000000029347630
278 -0.000000013418983
279 0.000895736327698
280 -0.001845958834738
281 0.000950222507040
282 0.000000015452682
283 0.000000082298212
284 0.000000066585983
285 -0.000000013255398
286 -0.000156418584076
287 0.000000005943982
288 0.000000023242757
289 0.000098181705145
290 0.000000004473357
291 -0.000000005458774
292 0.000111675847018
293 -0.000000012448045
294 0.000000012163737
295 0.000996744360341
296 -0.001329181894671
297 0.000314910984090
298 0.000870384275275
299 0.000000175435963
300 0.002641892286208
301 -0.000000156475661
302 -0.000000061275748
303 0.004049823285341
304 0.000000084343189
305 -0.000000142201478
306 0.000819907877534
307 0.000000105465905
308 0.000072172760361
309 -0.000147972483563
310 0.000075799723203
311 0.000000012019672
312 0.000000003186905
313 -0.000000000355392
314 0.000624011074948
315 -0.001208702823113
316 0.000584691748166
317 -0.000000055490656
318 -0.000000046425955
319 0.000000072635512
320 0.000000004596248
321 0.000226008498473
322 -0.000000009807630
323 -0.000000008575291
324 -0.000145022251240
325 -0.000000004467976
326 0.000000002408777
327 -0.000158199968408
328 0.000000017626292
329 -0.000000019633414
330 -0.005207634521845
331 0.003726953818003
332 0.002011825598774
333 -0.000000001113404
334 0.000021781311626
335 -0.000000002919553
336 -0.000000002368572
337 0.001403580894290
338 0.000000015019691
339 -0.000065071866686
340 0.000130023199691
341 -0.000064951333005
342 -0.000000000507389
343 -0.000000001544117
344 -0.000000002591469
345 0.000000165667086
346 -0.000000271883166
347 0.000000040448759
348 0.000000161930476
349 0.000000359178717
350 0.001420256400439
351 -0.000000225528854
352 0.000000617323841
353 -0.000485612741983
354 0.000000090311526
355 0.000000176074695
356 -0.001016012574272
357 0.000000141966114
358 -0.000000025851921
359 0.000000013908126
360 0.000000011943795
361 0.000078940433627
362 -0.000000006458881
363 0.000000002139480
364 -0.000000178039937
365 0.000000091871852
366 0.000000086168085
367 -0.000423611093768
368 0.000000071525980
369 -0.000000037412747
370 0.000000034277117
371 0.000047248272704
372 -0.000000012465826
373 -0.000000021042949
374 -0.000083641173673
375 0.000000022816866
376 -0.000000024944630
377 0.000020250963922
378 -0.000000006092206
379 -0.000000019192322
380 -0.000000828329225
381 0.000000577331021
382 0.000000337826185
383 0.000000005166066
384 0.000004590720339
385 -0.000000001542273
386 0.000000203022741
387 -0.000012887316671
388 0.000000002701960
389 0.000000016165706
390 -0.000000008619991
391 -0.000000007545715
392 0.000009477163222
393 -0.000000005113583
394 0.000000001287562
395 -0.000000120529470
396 0.000000553895588
397 -0.000000038295212
398 -0.000000154855152
399 0.000000198566139
400 0.001138252429142
401 -0.000000329757952
402 -0.000000107368012
403 -0.000775283256149
404 -0.000000298935716
405 -0.000000126913349
406 -0.000856373607398
407 0.000000030937143
408 -0.000000030204159
409 -0.000000029374115
410 0.000000059578274
411 0.000000002577788
412 0.000000001985769
413 0.000009268235600
414 -0.000000123738798
415 -0.000000120550723
416 0.000000244289520
417 -0.000000037222460
418 -0.000000080014983
419 -0.000582350036768
420 0.000000014910114
421 0.000124143144444
422 0.000000002285564
423 0.000000007917272
424 0.000054195063640
425 -0.000000000560448
426 -0.000000027921289
427 -0.000220750569589
428 -0.000000002505958
429 -0.000000018383588
430 0.000000929964790
431 -0.000000438021684
432 -0.000000259898154
433 0.000000005820892
434 0.000035492520416
435 0.000000008894873
436 -0.000000010683623
437 -0.000051243808354
438 -0.000000123612893
439 0.000000006123402
440 0.000000006529336
441 -0.000000012652738
442 0.000000000601017
443 0.000000003928883
444 0.000048506077612
445 -0.000000151147131
446 0.000000028308856
447 -0.000000036472882
448 -0.000000136876452
449 0.000000471932582
450 0.001420261194430
451 -0.000000225475557
452 0.000000559000559
453 -0.000485610955254
454 0.000000090279284
455 0.000000109914651
456 -0.001016010330558
457 0.000000141953740
458 0.000000015471777
459 -0.000000008522899
460 -0.000000006948878
461 -0.000078939327455
462 0.000000006459606
463 -0.000000002378774
464 0.000000158282038
465 -0.000000080441325
466 -0.000000077840713
467 0.000423606759651
468 -0.000000071510994
469 0.000000037113755
470 0.000000033248658
471 0.000047248290484
472 -0.000000012464136
473 -0.000000020640273
474 -0.000083640265876
475 0.000000022813735
476 -0.000000023967482
477 0.000020250032270
478 -0.000000006091342
479 -0.000000020099894
480 0.000000740616423
481 -0.000000507313104
482 -0.000000285214467
483 0.000000005353974
484 0.000004591429656
485 -0.000000001539665
486 0.000000182267271
487 -0.000012888110125
488 0.000000002686077
489 -0.000000014098255
490 0.000000007530385
491 0.000000006567871
492 -0.000009477191775
493 0.000000005111698
494 -0.000000001169111
495 0.000000121705192
496 -0.000000441413000
497 0.000000032977945
498 0.000000135384304
499 0.000000198615069
500 0.001138253550121
501 -0.000000345550615
502 -0.000000107398042
503 -0.000775277583232
504 -0.000000267049888
505 -0.000000126923996
506 -0.000856373853529
507 0.000000041785723
508 0.000000027835920
509 0.000000025606408
510 -0.000000053442328
511 -0.000000003329137
512 -0.000000001983677
513 -0.000009267368280
514 0.000000121856421
515 0.000000119299762
516 -0.000000241156183
517 0.000000037920598
518 0.000000080026353
519 0.000582347620683
520 0.000000014912519
521 0.000124141572617
522 0.000000005860321
523 0.000000007918396
524 0.000054194631239
525 -0.000000003863541
526 -0.000000027925640
527 -0.000220748028361
528 -0.000000003998905
529 -0.000000018189118
530 -0.000000870591834
531 0.000000400676486
532 0.000000237859223
533 0.000000005820400
534 0.000035493929604
535 0.000000011389465
536 -0.000000010668715
537 -0.000051244584798
538 -0.000000114028490
539 -0.000000004697763
540 -0.000000005631872
541 0.000000010329634
542 -0.000000000918963
543 -0.000000003931254
544 -0.000048506388492
545 -0.000996742085149
546 0.001329173065447
547 -0.000314912598669
548 -0.000870387991782
549 0.000000180430358
550 0.002641889352894
551 -0.000000151103551
552 -0.000000059983427
553 0.004049830766128
554 0.000000086461001
555 -0.000000138560553
556 0.000819913746577
557 0.000000104473193
558 -0.000072172348045
559 0.000147972627156
560 -0.000075800279111
561 -0.000000009980942
562 -0.000000003186578
563 0.000000004011189
564 -0.000624011570847
565 0.001208705331869
566 -0.000584693761022
567 0.000000052216953
568 0.000000046430822
569 -0.000000070921704
570 0.000000004328915
571 0.000226010104237
572 -0.000000009339730
573 -0.000000007994424
574 -0.000145023299463
575 -0.000000004205388
576 0.000000002186574
577 -0.000158201074543
578 0.000000016735950
579 -0.000000019631632
580 0.005207621800506
581 -0.003726958893670
582 -0.002011822988479
583 -0.000000001241795
584 0.000021782608483
585 -0.000000003233688
586 0.000000002540848
587 0.001403582511586
588 0.000000016344111
589 0.000065072374928
590 -0.000130024222214
591 0.000064951847286
592 -0.000000000757169
593 0.000000001542370
594 0.000000001324588
 Sym=     21.1
 Ene=       0.0000
 Spin= Alpha
 Occup=    1.985168
1 0.000000000169060
2 0.000000000515586
3 0.000000006515000
4 -0.000000022308280
5 0.000000008793680
6 -0.000000006764078
7 0.000000047578267
8 -0.000006765701871
9 -0.000001352711932
10 -0.007749022710223
11 0.000858226998923
12 0.000171656763425
13 0.98975824353718
14 -0.000095950182464
15 -0.000019016346478
16 -0.10413881918088
17 0.000066783762763
18 0.000013211310488
19 0.075633974159407
20 -0.000006145886756
21 -0.000001229110387
22 -0.007520648480064
23 0.000031382357484
24 0.000006224581418
25 0.033318433547572
26 0.000000005796724
27 0.000000007316898
28 -0.000000013113621
29 0.000000000027541
30 -0.000000002895742
31 -0.000000000875275
32 0.000000003452818
33 0.000000002187711
34 -0.000000005640528
35 -0.000000000072082
36 0.000000001259280
37 0.000000000833803
38 0.000000001195651
39 0.000000000749579
40 -0.000000001945230
41 -0.000000000019409
42 0.000000000252825
43 0.000000000173513
44 0.000000009709445
45 -0.000000002050743
46 -0.000000007658702
47 0.000000000007078
48 -0.000000008293460
49 -0.000000008711342
50 -0.000003136947425
51 -0.000000629194217
52 0.002810350048748
53 -0.000001599441674
54 -0.000000330698259
55 -0.001888111416851
56 0.000005808098285
57 0.000001174850882
58 -0.001882368832892
59 -0.000000000331639
60 -0.000002178377600
61 -0.000000440793892
62 0.002953571609490
63 -0.000001487907264
64 -0.000000308119205
65 -0.001982052825478
66 0.000004410507500
67 0.000000899506269
68 -0.001980579311662
69 0.000000002887899
70 -0.000000000363675
71 -0.000000000033447
72 0.000000000195230
73 -0.000000000001835
74 0.000000000034483
75 0.000000000002307
76 0.000000000025869
77 -0.000000000038636
78 -0.000000000049246
79 0.000000000520268
80 0.000000000118570
81 -0.000000000461514
82 0.000000000031363
83 0.000000000005572
84 -0.000000000000634
85 -0.000000127217845
86 0.000007644599347
87 -0.000000071108860
88 0.000001743340009
89 0.000001905803819
90 -0.000003780769282
91 0.002174121190219
92 -0.000000008988672
93 0.000000375497514
94 0.000097066080464
95 0.000001351951617
96 0.000000079231863
97 0.001115277805263
98 -0.000000008147928
99 0.000000015366231
100 -0.000000007218302
101 -0.000000031884280
102 0.000000000058636
103 -0.000067402723051
104 -0.000000230509580
105 0.000000451583833
106 -0.000000221074253
107 -0.000000008229006
108 0.000000002215128
109 0.000185434508273
110 -0.000000065755980
111 -0.000000026880089
112 -0.000075105698175
113 0.000000116149788
114 0.000000019014487
115 -0.000037119077720
116 -0.000000027928883
117 0.000000017048937
118 0.000137883945691
119 0.000000000076924
120 0.000000710754954
121 -0.000038491279875
122 0.000000311033039
123 -0.000008671385254
124 -0.000019233980903
125 0.000000383288115
126 0.002201188592962
127 0.000001799112959
128 0.000000000172704
129 0.000094275790613
130 0.000000347588896
131 0.000000265794620
132 0.001111998149616
133 -0.000000070772836
134 0.000000035422159
135 0.000000035350677
136 0.000000006002243
137 0.000068085639084
138 0.000000000192318
139 -0.000002270551891
140 0.000001151395164
141 0.000001119156727
142 0.000000007338803
143 -0.000180014622392
144 0.000000001525872
145 -0.000000137979902
146 -0.000000011710015
147 -0.000076008702467
148 0.000000097708844
149 0.000000020409594
150 0.000139526094547
151 0.000000087410621
152 -0.000000004698961
153 -0.000037549719188
154 -0.000000000296758
155 0.000839605207844
156 -0.045114088020009
157 0.000352288627556
158 -0.005120426356134
159 0.000002137358835
160 0.000000425256081
161 -0.021953341007494
162 0.000000282691483
163 0.000000058384750
164 0.000249098793252
165 0.000001441151998
166 0.000000283447653
167 0.000904141739480
168 0.000099405078239
169 0.000099487149058
170 -0.000198892227297
171 0.000000000020667
172 0.000000063197243
173 0.000000013432597
174 0.000810185948147
175 0.000810032584577
176 -0.001620218532724
177 0.000000002198990
178 -0.000000147983008
179 -0.000000034466252
180 -0.000000112801551
181 -0.000000021952882
182 -0.000262669616170
183 -0.000000050454695
184 -0.000000010250373
185 0.000176209657208
186 0.000000201793857
187 0.000000039703255
188 0.000176198613220
189 -0.000000000062532
190 -0.000839598094570
191 0.045113738923620
192 -0.000352283367574
193 0.005120488709078
194 0.000002154890447
195 0.000000449245732
196 -0.021953409235309
197 0.000000277875212
198 0.000000054910739
199 0.000249111947087
200 0.000001451487967
201 0.000000293953057
202 0.000904172459066
203 -0.000099402392348
204 -0.000099484600029
205 0.000198886992376
206 -0.000000000024355
207 -0.000000063074103
208 -0.000000013459920
209 -0.000810180374553
210 -0.000810026197359
211 0.001620206571912
212 -0.000000002222473
213 0.000000145182909
214 0.000000029640253
215 -0.000000112929589
216 -0.000000022115170
217 -0.000262670375731
218 -0.000000050596858
219 -0.000000010416619
220 0.000176210137092
221 0.000000202107801
222 0.000000040087233
223 0.000176199152395
224 -0.000000000063111
225 -0.000000705668304
226 0.000038380054781
227 -0.000000311998386
228 0.000008742917113
229 -0.000019306894501
230 0.000000383307978
231 0.002201184519093
232 0.000001811810344
233 0.000000000175713
234 0.000094277749816
235 0.000000408644466
236 0.000000265773708
237 0.001112005615410
238 0.000000069196253
239 -0.000000034621463
240 -0.000000034574790
241 -0.000000006001496
242 -0.000068085572324
243 0.000000000009557
244 0.000002269041283
245 -0.000001151252249
246 -0.000001117789034
247 -0.000000007323662
248 0.000180016227442
249 -0.000000000148392
250 -0.000000138681679
251 -0.000000011709566
252 -0.000076008966894
253 0.000000097731760
254 0.000000020409116
255 0.000139526619277
256 0.000000088329237
257 -0.000000004699084
258 -0.000037549889152
259 -0.000000000205662
260 0.000000131275965
261 -0.000007750920345
262 0.000000071353382
263 -0.000001664102782
264 0.000001905815906
265 -0.000003695962873
266 0.002174121702681
267 -0.000000008970955
268 0.000000361545797
269 0.000097063538011
270 0.000001351894714
271 0.000000030279288
272 0.001115272260802
273 0.000000009161451
274 -0.000000017405431
275 0.000000008243981
276 0.000000031886362
277 0.000000000207344
278 0.000067402818096
279 0.000000231147569
280 -0.000000453331129
281 0.000000222183560
282 0.000000008241878
283 -0.000000000001394
284 -0.000185432796862
285 -0.000000065757487
286 -0.000000026142051
287 -0.000075105358736
288 0.000000116151740
289 0.000000018554580
290 -0.000037118551801
291 -0.000000027928814
292 0.000000016518662
293 0.000137882964367
294 -0.000000000148138
295 0.000000225349084
296 -0.000000586547739
297 0.000000071112370
298 0.000000182222162
299 0.000000942411333
300 0.000000240830257
301 0.001105462102244
302 -0.000000413002810
303 0.000000943691301
304 -0.000534357834149
305 -0.000000808903114
306 0.000000278120110
307 -0.000757158520204
308 0.000000020345824
309 -0.000000040583945
310 0.000000020238121
311 0.000000058632594
312 0.000000000144705
313 0.000033907456817
314 0.000000100689429
315 -0.000000202611804
316 0.000000101922374
317 -0.000000350990406
318 0.000000000334101
319 -0.000388928307349
320 0.000000036459961
321 0.000000050545735
322 0.000069185467371
323 -0.000000066702764
324 -0.000000034783317
325 0.000029416477529
326 0.000000017786592
327 -0.000000033030903
328 -0.000122238522387
329 0.000000000222641
330 -0.000001038373167
331 0.000000801311070
332 0.000000441448569
333 0.000000000496059
334 0.000000009222726
335 0.000018052924907
336 -0.000000015707559
337 0.000000306905804
338 -0.000026862610607
339 -0.000000015618079
340 0.000000031716832
341 -0.000000016098754
342 0.000000006300558
343 0.000000000136782
344 0.000024912966271
345 0.000001099942887
346 -0.000002760392609
347 0.000000380783304
348 0.000000872658838
349 0.000001897309941
350 0.000000196598520
351 0.001113947668639
352 0.000004558087567
353 -0.000000073901746
354 -0.000532226763515
355 0.000001233583292
356 -0.000000165490825
357 -0.000757791560430
358 -0.000000180338377
359 0.000000088741703
360 0.000000091596674
361 0.000000012111914
362 0.000034145595048
363 0.000000000142308
364 -0.000001067287390
365 0.000000534835101
366 0.000000532452289
367 -0.000000066962456
368 -0.000383680024289
369 -0.000000000226074
370 0.000000246965746
371 0.000000006782822
372 0.000068789843586
373 -0.000000163903511
374 -0.000000009062362
375 -0.000121506490257
376 -0.000000167435807
377 -0.000000000037749
378 0.000029215230405
379 0.000000000247739
380 -0.000005543728201
381 0.000004024820525
382 0.000002300677919
383 0.000000020205392
384 -0.000000002695011
385 0.000018034279415
386 0.000001503095846
387 -0.000000002344486
388 -0.000025358667729
389 0.000000142626919
390 -0.000000070769777
391 -0.000000071857142
392 -0.000000002056435
393 0.000025078294398
394 0.000000000241714
395 0.000910481107323
396 -0.004738987811216
397 0.000366144552202
398 0.000872730410999
399 0.000001109259914
400 0.000000232350091
401 0.001850435327683
402 -0.000000658732335
403 -0.000000125973474
404 0.002798188124497
405 -0.000000854736535
406 -0.000000173108421
407 0.000344989078157
408 0.000194829180655
409 0.000194835542864
410 -0.000389664723519
411 0.000000000050817
412 0.000000023645617
413 0.000000004059904
414 0.000702099471533
415 0.000702154075754
416 -0.001404253547287
417 -0.000000001257191
418 -0.000000474090893
419 -0.000000097507605
420 0.000000103212465
421 0.000000018968742
422 0.000054199613669
423 0.000000046410042
424 0.000000009396040
425 -0.000036378208394
426 -0.000000184884095
427 -0.000000034845278
428 -0.000036338203917
429 0.000000000239581
430 -0.006510400222132
431 0.003357913443263
432 0.002190303747949
433 0.000000027547157
434 0.000000004653193
435 -0.000057171282516
436 -0.000000021724560
437 -0.000000005013606
438 0.001036851300657
439 -0.000049934884618
440 -0.000049927065749
441 0.000099861950367
442 -0.000000000117646
443 0.000000042727495
444 0.000000007862735
445 -0.000001092559640
446 0.000002615055187
447 -0.000000384828499
448 -0.000000881732113
449 0.000001927991364
450 0.000000196602591
451 0.001113945264920
452 0.000004569826787
453 -0.000000073913364
454 -0.000532229015965
455 0.000001264829682
456 -0.000000165495298
457 -0.000757792942492
458 0.000000173805564
459 -0.000000084659009
460 -0.000000089146555
461 -0.000000012110515
462 -0.000034146453909
463 0.000000000406470
464 0.000001065607603
465 -0.000000535814888
466 -0.000000529792715
467 0.000000066969009
468 0.000383682785276
469 -0.000000001120056
470 0.000000249663760
471 0.000000006785368
472 0.000068790223742
473 -0.000000165366091
474 -0.000000009066664
475 -0.000121507489554
476 -0.000000169592992
477 -0.000000000036862
478 0.000029215719670
479 0.000000000428357
480 0.000005482189620
481 -0.000004027158030
482 -0.000002298641463
483 0.000000022401923
484 -0.000000002696268
485 0.000018034008533
486 0.000001512423046
487 -0.000000002313199
488 -0.000025357098964
489 -0.000000143164211
490 0.000000070939932
491 0.000000072224279
492 0.000000002055015
493 -0.000025077901597
494 0.000000000164671
495 -0.000910472386753
496 0.004738719568194
497 -0.000366137414481
498 -0.000872695270507
499 0.000001106471263
500 0.000000224668582
501 0.001850519896981
502 -0.000000661149492
503 -0.000000130434446
504 0.002798141935633
505 -0.000000855991887
506 -0.000000173275124
507 0.000344957312369
508 -0.000194823412956
509 -0.000194829829721
510 0.000389653242677
511 -0.000000000049626
512 -0.000000026345615
513 -0.000000007763044
514 -0.000702090495101
515 -0.000702143621414
516 0.001404234116515
517 0.000000001255631
518 0.000000477070665
519 0.000000098778619
520 0.000000102970160
521 0.000000018841957
522 0.000054199503437
523 0.000000046365662
524 0.000000009445114
525 -0.000036378153622
526 -0.000000184514629
527 -0.000000034724252
528 -0.000036338110796
529 0.000000000240045
530 0.006510293329168
531 -0.003357847493153
532 -0.002190265291232
533 0.000000028235916
534 0.000000005187523
535 -0.000057170556108
536 -0.000000027655868
537 -0.000000011126775
538 0.001036835385653
539 0.000049933566405
540 0.000049925688718
541 -0.000099859255123
542 0.000000000117557
543 -0.000000041163065
544 -0.000000006133970
545 -0.000000219865060
546 0.000000441298450
547 -0.000000071922241
548 -0.000000205182374
549 0.000000942438322
550 0.000000282484347
551 0.001105461290665
552 -0.000000413003164
553 0.000000943201591
554 -0.000534361113897
555 -0.000000808903815
556 0.000000286143777
557 -0.000757158764398
558 -0.000000016261476
559 0.000000033767987
560 -0.000000017506511
561 -0.000000058634442
562 0.000000000121685
563 -0.000033908406785
564 -0.000000098892406
565 0.000000194024524
566 -0.000000095132118
567 0.000000350994586
568 -0.000000000498342
569 0.000388930561581
570 0.000000036458296
571 0.000000051977978
572 0.000069186422266
573 -0.000000066699768
574 -0.000000035439557
575 0.000029417078016
576 0.000000017785831
577 -0.000000034296218
578 -0.000122240404001
579 0.000000000093560
580 0.000000983657670
581 -0.000000786534022
582 -0.000000422237764
583 0.000000000498436
584 0.000000010289936
585 0.000018052428100
586 -0.000000015744105
587 0.000000306421352
588 -0.000026860367250
589 0.000000015348343
590 -0.000000031189488
591 0.000000015841145
592 -0.000000006298677
593 0.000000000253480
594 -0.000024912302317
 Sym=     22.1
 Ene=       0.0000
 Spin= Alpha
 Occup=    1.975778
1 -0.002531989024892
2 -0.007472788271154
3 -0.081341244186137
4 -0.000721826139201
5 0.034203569518660
6 -0.007815650233101
7 0.029917425001920
8 0.000000001771648
9 -0.000000006018276
10 -0.000000007727662
11 -0.000000029409888
12 -0.000000207552025
13 -0.000000160187166
14 0.000000163601164
15 -0.000000925234168
16 -0.000001079461340
17 -0.000000108293799
18 0.000000615285610
19 0.000000804594429
20 0.000000002308074
21 -0.000000008832480
22 -0.000000026898371
23 -0.000000047043947
24 0.000000288519084
25 0.000000310937003
26 -0.000228257320909
27 -0.000352112266763
28 0.000580369587672
29 -0.000000010575868
30 0.000000450479957
31 0.000000085735540
32 -0.001131436487486
33 -0.001180367200746
34 0.002311803688232
35 -0.000000002871857
36 0.000003017520419
37 0.000000607329875
38 -0.000315884956143
39 -0.000323472910311
40 0.000639357866454
41 -0.000000001405502
42 0.000000828370743
43 0.000000168126284
44 0.000605147856115
45 0.000239570306759
46 -0.000844718162874
47 -0.000000001453403
48 -0.000001014549666
49 -0.000000209605705
50 -0.000000000226160
51 0.000000000769392
52 -0.000000000727329
53 -0.000000000764875
54 -0.000000001422961
55 0.000000000539535
56 0.000000001068299
57 0.000000000390713
58 0.000000000436280
59 -0.000000000003339
60 0.000000000819795
61 0.000000010210808
62 0.000000011960892
63 0.000000002741699
64 -0.000000003959720
65 -0.000000007808034
66 -0.000000003841570
67 -0.000000009739517
68 -0.000000008239187
69 -0.000000000078029
70 0.000202479458231
71 0.000201938158307
72 0.000226438845844
73 0.000000000136488
74 0.000000011392122
75 -0.000000000066400
76 0.000000003389767
77 0.000000012816748
78 0.000000002230940
79 -0.000156320545773
80 -0.000199358946731
81 -0.000198408088388
82 -0.000000007540969
83 -0.000000032479607
84 -0.000000000094033
85 -0.007777247186230
86 0.31060002167501
87 -0.001518528786305
88 -0.051401742860894
89 0.000000029895211
90 0.054908713223200
91 0.000000276008498
92 -0.000000000994236
93 -0.008852533631837
94 0.000000014031923
95 -0.000000016599537
96 -0.037609800337828
97 -0.000000025295573
98 -0.002126642260057
99 0.004247079358043
100 -0.002120437097986
101 0.000000003733441
102 0.000000004202279
103 0.000000003381263
104 -0.004111134534087
105 0.008077932090946
106 -0.003966797556859
107 0.000000005536375
108 0.000000136324248
109 -0.000000037349796
110 -0.000000001683414
111 0.001273801452845
112 -0.000000005143325
113 0.000000001582599
114 -0.000842243470039
115 -0.000000000795048
116 0.000000000675938
117 -0.000866740513001
118 0.000000007695543
119 -0.000000025080271
120 -0.007690907475681
121 0.30787327616780
122 -0.001522833347109
123 -0.050679614659443
124 -0.053802786920043
125 0.000000068947582
126 -0.000001095814749
127 0.008765279724396
128 -0.000000000616715
129 -0.000000054143078
130 0.036781804241835
131 -0.000000016698855
132 0.000000026755246
133 0.004194952189922
134 -0.002101533263356
135 -0.002093418926566
136 -0.000000004887026
137 0.000000001080855
138 0.000000001156975
139 0.008049163692208
140 -0.004091879968982
141 -0.003957283723226
142 0.000000001634707
143 -0.000000220250966
144 0.000000028366993
145 -0.001259850972732
146 -0.000000001347328
147 0.000000014714600
148 0.000833353721476
149 0.000000002942350
150 -0.000000020700897
151 0.000856913728453
152 -0.000000001134719
153 0.000000000959189
154 0.000000005526126
155 -0.007848868641623
156 0.31620539917959
157 -0.001615723006689
158 -0.051710757353552
159 -0.000001191540737
160 -0.000000214376924
161 -0.054140688818892
162 -0.000000054038585
163 -0.000000000976337
164 0.009182527868580
165 0.000000079443988
166 0.000000046084458
167 0.037245340100131
168 -0.002151050009703
169 -0.002152737813745
170 0.004303787823447
171 -0.000000000074355
172 0.000000011425941
173 0.000000005725520
174 -0.004182725892003
175 -0.004172893108424
176 0.008355619000426
177 -0.000000000204342
178 -0.000000227745279
179 -0.000000034744251
180 0.000000018597921
181 0.000000006357648
182 -0.001264510011140
183 0.000000002397766
184 -0.000000000118006
185 0.000847755550525
186 -0.000000027349495
187 -0.000000008411673
188 0.000848762655358
189 -0.000000000111346
190 -0.007849010094698
191 0.31621142558438
192 -0.001615748456035
193 -0.051711925271898
194 0.000001107323077
195 0.000000146641870
196 0.054142197256856
197 0.000000062945283
198 0.000000019695865
199 -0.009182709773296
200 -0.000000026172768
201 0.000000037539677
202 -0.037246306189489
203 -0.002151097467587
204 -0.002152785162692
205 0.004303882630279
206 -0.000000000073514
207 0.000000002937843
208 -0.000000006440718
209 -0.004182791007134
210 -0.004172958204679
211 0.008355749211813
212 -0.000000000374214
213 -0.000000234511448
214 -0.000000060559789
215 -0.000000015883492
216 -0.000000000995479
217 0.001264533330586
218 -0.000000000602464
219 -0.000000000937519
220 -0.000847771043372
221 0.000000021912405
222 0.000000002273095
223 -0.000848778448831
224 0.000000000119215
225 -0.007690879751599
226 0.30787181548613
227 -0.001522814574529
228 -0.050679281931504
229 0.053802253259849
230 -0.000000013618082
231 0.000001258019254
232 -0.008765234705117
233 0.000000002588282
234 0.000000052307140
235 -0.036781541948108
236 0.000000030179382
237 -0.000000086401280
238 0.004194924348667
239 -0.002101518938662
240 -0.002093405410005
241 -0.000000003486454
242 0.000000013023437
243 0.000000001170092
244 0.008049132651898
245 -0.004091864299266
246 -0.003957268352632
247 -0.000000003824967
248 -0.000000208306086
249 0.000000028406245
250 0.001259842167659
251 0.000000001403742
252 -0.000000019300926
253 -0.000833347519791
254 -0.000000001924605
255 0.000000028200724
256 -0.000856908116892
257 0.000000000041287
258 -0.000000002305815
259 -0.000000005518434
260 -0.007777147006096
261 0.31059554592500
262 -0.001518503054394
263 -0.051400859289719
264 0.000000022140661
265 -0.054907635724934
266 -0.000000168396302
267 -0.000000005747514
268 0.008852402860559
269 -0.000000006295627
270 -0.000000016553914
271 0.037608985648813
272 -0.000000005458522
273 -0.002126609187444
274 0.004247012293277
275 -0.002120403105833
276 -0.000000003172248
277 0.000000004194728
278 -0.000000003133471
279 -0.004111087637336
280 0.008077841397100
281 -0.003966753759764
282 -0.000000006114267
283 0.000000136284816
284 -0.000000049279904
285 -0.000000001549737
286 -0.001273782537107
287 0.000000002146842
288 0.000000001138850
289 0.000842231480713
290 0.000000000183586
291 0.000000000940341
292 0.000866727124201
293 -0.000000003063876
294 0.000000025083853
295 -0.009590895712942
296 0.20695702922884
297 -0.003007852997767
298 -0.032641451708362
299 -0.000000041208668
300 0.091095648974592
301 -0.000000132566037
302 0.000000014772093
303 -0.035951815569661
304 -0.000000002154922
305 0.000000012864798
306 -0.020802401789031
307 0.000000040256118
308 -0.004404943479401
309 0.008813175208706
310 -0.004408231729305
311 -0.000000007119871
312 -0.000000003469553
313 -0.000000013520573
314 -0.005615406487845
315 0.011231498412653
316 -0.005616091924809
317 -0.000000008148600
318 -0.000000009263037
319 -0.000000027665542
320 -0.000000000518104
321 0.000723692666198
322 0.000000003177914
323 0.000000001112533
324 -0.000485996697636
325 0.000000002493263
326 -0.000000000417423
327 -0.000484938900226
328 -0.000000006756883
329 -0.000000002111087
330 0.063721191405979
331 -0.032989924990109
332 -0.019245665274980
333 0.000000001132771
334 0.000798621523525
335 0.000000001420718
336 0.000000001227374
337 -0.009079974202669
338 -0.000000004773620
339 0.000699548784624
340 -0.001400029590332
341 0.000700480805708
342 0.000000000823844
343 0.000000001644203
344 0.000000001199631
345 -0.009481759140818
346 0.20470260852146
347 -0.002986488481808
348 -0.032358375587114
349 0.089852673844206
350 -0.000000047840980
351 -0.000000631948398
352 -0.035634938713860
353 0.000000026326887
354 -0.000000032643350
355 -0.020725457906003
356 0.000000015593683
357 0.000000185496173
358 0.008713553506565
359 -0.004355606175556
360 -0.004357947331009
361 -0.000000006062556
362 -0.000000047685736
363 -0.000000001690890
364 0.011208356486336
365 -0.005602801073000
366 -0.005605555413335
367 -0.000000011218887
368 -0.000000122809547
369 0.000000000017524
370 0.000713284918680
371 0.000000000889410
372 0.000000014479500
373 -0.000479461333424
374 -0.000000000481244
375 -0.000000027084991
376 -0.000477510805873
377 -0.000000000712024
378 0.000000007658702
379 -0.000000001106906
380 0.063231003897214
381 -0.032915372858311
382 -0.019207124962041
383 0.000790890329615
384 0.000000000860326
385 0.000000004488493
386 -0.009058820616273
387 0.000000001294675
388 -0.000000038127822
389 -0.001387644472723
390 0.000693189527046
391 0.000694454945677
392 0.000000000042449
393 -0.000000000108405
394 0.000000000286854
395 -0.009652320781729
396 0.20923082247836
397 -0.003028762463414
398 -0.033766212106611
399 -0.000000475363047
400 0.000000022823546
401 0.092068767814705
402 -0.000000077206512
403 -0.000000043296877
404 -0.036283141657635
405 0.000000140559680
406 0.000000002101002
407 -0.021767969839138
408 -0.004466752236820
409 -0.004467710413996
410 0.008934462650816
411 0.000000000131987
412 -0.000000029790421
413 0.000000006601252
414 -0.005728474937176
415 -0.005726434637375
416 0.011454909574552
417 -0.000000000328676
418 -0.000000112419015
419 -0.000000010235655
420 0.000000012355258
421 0.000000000776534
422 0.000755784941602
423 0.000000007583005
424 0.000000000649168
425 -0.000506600077146
426 -0.000000024159322
427 -0.000000001690997
428 -0.000507391826330
429 0.000000000784905
430 0.064313034713457
431 -0.033524062841002
432 -0.019821034887756
433 0.000000003151093
434 0.000000002418152
435 0.000809669975158
436 -0.000000043009823
437 -0.000000018277706
438 -0.009180551634914
439 0.000707113884519
440 0.000706809316709
441 -0.001413923201227
442 -0.000000000449979
443 -0.000000000618052
444 -0.000000002547842
445 -0.009481720502672
446 0.20470136435284
447 -0.002986469847343
448 -0.032358152601012
449 -0.089852108418962
450 0.000000045442741
451 0.000000510856355
452 0.035634727242591
453 -0.000000017282371
454 0.000000076211427
455 0.020725329663490
456 -0.000000015685660
457 -0.000000142484501
458 0.008713501397995
459 -0.004355579827071
460 -0.004357921570923
461 -0.000000005476460
462 -0.000000024575844
463 -0.000000001687506
464 0.011208313305554
465 -0.005602779348969
466 -0.005605533956585
467 -0.000000003027881
468 -0.000000105537650
469 0.000000000005596
470 -0.000713280869038
471 -0.000000000928550
472 -0.000000012356241
473 0.000479456920624
474 0.000000002512345
475 0.000000022185102
476 0.000477509785507
477 -0.000000001266564
478 -0.000000005607465
479 0.000000001091974
480 0.063230671228945
481 -0.032915204706331
482 -0.019207020193110
483 -0.000790888237137
484 0.000000002418345
485 -0.000000001494231
486 0.009058766094600
487 -0.000000004620951
488 0.000000047923344
489 -0.001387633756765
490 0.000693183613020
491 0.000694450143745
492 0.000000001827604
493 -0.000000003465500
494 0.000000000284530
495 -0.009652511061118
496 0.20923514109979
497 -0.003028810111883
498 -0.033766955764725
499 0.000000574943634
500 0.000000139716393
501 -0.092070799332170
502 0.000000039883676
503 -0.000000019767833
504 0.036283830995355
505 -0.000000174975148
506 -0.000000043577447
507 0.021768403614403
508 -0.004466844054372
509 -0.004467803155003
510 0.008934647209374
511 0.000000000149196
512 -0.000000043111182
513 -0.000000016369614
514 -0.005728554321920
515 -0.005726513101417
516 0.011455067423338
517 -0.000000000223003
518 -0.000000121063850
519 -0.000000036262010
520 -0.000000015173764
521 -0.000000003201167
522 -0.000755798711709
523 -0.000000007373698
524 -0.000000001518134
525 0.000506608534186
526 0.000000027731439
527 0.000000005812950
528 0.000507401843827
529 -0.000000000788283
530 0.064314237093214
531 -0.033524603006612
532 -0.019821365086344
533 -0.000000002415145
534 0.000000000507063
535 -0.000809678974992
536 0.000000040069972
537 0.000000001865652
538 0.009180679598380
539 0.000707127914900
540 0.000706824298201
541 -0.001413952213101
542 -0.000000000446725
543 0.000000002564326
544 0.000000002344290
545 -0.009591029465094
546 0.20696030441208
547 -0.003007888380365
548 -0.032641955202190
549 -0.000000041943393
550 -0.091097037635899
551 0.000000068666030
552 0.000000020466377
553 0.035952261472826
554 0.000000021881152
555 0.000000012202812
556 0.020802642083513
557 -0.000000017743876
558 -0.004405012852107
559 0.008813315023293
560 -0.004408302171186
561 0.000000004300047
562 -0.000000003458234
563 0.000000000676754
564 -0.005615459877265
565 0.011231602162651
566 -0.005616142285387
567 0.000000012424738
568 -0.000000009255830
569 -0.000000017528787
570 0.000000000123102
571 -0.000723705193513
572 -0.000000000847895
573 0.000000000417116
574 0.000486002647559
575 0.000000000164534
576 -0.000000000582275
577 0.000484949757459
578 0.000000000973036
579 0.000000002106591
580 0.063722169783805
581 -0.032990279782584
582 -0.019245933625773
583 -0.000000000117952
584 -0.000798637586796
585 0.000000000187068
586 0.000000000747832
587 0.009080057343331
588 0.000000011991044
589 0.000699559048424
590 -0.001400051950096
591 0.000700492901672
592 -0.000000000318783
593 0.000000001642240
594 -0.000000001260604
 Sym=     23.1
 Ene=       0.0000
 Spin= Alpha
 Occup=    1.975011
1 0.000000009981498
2 0.000000029732741
3 0.000000235455306
4 0.000000105387692
5 -0.000000131834413
6 0.000000030013076
7 -0.000000122638191
8 -0.000000003402201
9 -0.000984795643707
10 0.000000038283605
11 -0.000000264028953
12 -0.079351417240571
13 0.000000881300199
14 -0.000000477413405
15 -0.17439953363964
16 0.000005995755410
17 0.000000305019830
18 0.12027218884778
19 -0.000003511627325
20 0.000000001308960
21 -0.001989866844630
22 0.000000051688888
23 0.000000132924941
24 0.052360858594416
25 -0.000001933062616
26 -0.000000215464687
27 -0.000000040798906
28 0.000000256263593
29 0.000000012807761
30 -0.000000001857658
31 0.000000015850892
32 -0.000000031458959
33 -0.000000006009199
34 0.000000037468158
35 -0.000000003580442
36 -0.000000000123879
37 -0.000000001298156
38 -0.000000006306434
39 -0.000000000644937
40 0.000000006951371
41 -0.000000002162760
42 -0.000000000029835
43 -0.000000001216789
44 0.000000215431572
45 0.000000029076690
46 -0.000000244508262
47 0.000000013641754
48 0.000000000023801
49 -0.000000003039668
50 0.000000001313172
51 0.000302878612462
52 0.000000019978986
53 -0.000000000406982
54 -0.000155698639294
55 0.000000039426612
56 -0.000000001354823
57 -0.000250655660544
58 -0.000000066231234
59 -0.000000094915288
60 0.000000006648073
61 0.001975116087654
62 -0.000000069844225
63 -0.000000005269019
64 -0.001385773971038
65 0.000000036448631
66 -0.000000003650307
67 -0.001264122330231
68 0.000000057257230
69 0.000000124677801
70 -0.000000001099625
71 -0.000000004073996
72 -0.000000002478579
73 -0.000000000256058
74 0.000000000002466
75 0.000000000394684
76 0.000000000577934
77 -0.000000000004315
78 -0.000000000468377
79 0.000000002367082
80 -0.000000000435460
81 0.000000004789381
82 -0.000000000146986
83 0.000000000002480
84 -0.000000000185987
85 -0.013414623335677
86 0.52834210546675
87 -0.001572000283177
88 -0.10266630690783
89 0.000000077153377
90 0.13931035472102
91 0.000000223797304
92 -0.000000002192043
93 -0.016043479495936
94 -0.000000019701442
95 -0.000000040113889
96 -0.090990974784237
97 -0.000000056771612
98 -0.004081477327859
99 0.008173981565697
100 -0.004092504237838
101 0.000000007549041
102 -0.000000010731468
103 0.000000014592484
104 -0.005852436130290
105 0.011405419607387
106 -0.005552983477098
107 0.000000003764894
108 0.000000272686036
109 -0.000000088081626
110 -0.000000001722492
111 0.002160291985790
112 -0.000000001800944
113 0.000000002902282
114 -0.001427346065077
115 -0.000000001034736
116 -0.000000000591317
117 -0.001470989773807
118 0.000000003450956
119 -0.000000042031379
120 0.000000169343140
121 -0.000006395124377
122 0.000000015172827
123 0.000001307520439
124 0.000001920814045
125 0.004891346658719
126 -0.000000119038345
127 -0.000000202932650
128 0.000289324150387
129 0.000000011932884
130 -0.000001131550212
131 0.001170298086836
132 -0.000000122703228
133 -0.000000104424177
134 0.000000052448424
135 0.000000051975753
136 0.000036473637475
137 0.000000001616569
138 0.000000000341550
139 -0.000000143552914
140 0.000000071531156
141 0.000000072021758
142 0.000476472546714
143 -0.000000031373543
144 -0.000000015205652
145 0.000000028637209
146 -0.000069677323575
147 0.000000002701723
148 -0.000000019066840
149 0.000090659348178
150 -0.000000003087813
151 -0.000000019354007
152 0.000002822591024
153 -0.000000000536929
154 -0.000000002725645
155 -0.000000373448068
156 0.000014661252394
157 -0.000000042739995
158 -0.000002479434684
159 0.000000051578021
160 0.004972207476669
161 -0.000003888716464
162 -0.000000011587606
163 0.000220290970619
164 0.000000378551168
165 -0.000000004200147
166 0.001467499391841
167 0.000002800899130
168 -0.000000111000906
169 -0.000000111022103
170 0.000000222023009
171 0.000000003739660
172 -0.000000000504623
173 0.000034387288797
174 -0.000000177790016
175 -0.000000186862923
176 0.000000364652939
177 -0.000000021231481
178 0.000000004305409
179 0.000482011043578
180 -0.000000000403529
181 -0.000071649171643
182 -0.000000059282483
183 0.000000000440224
184 -0.000000356990053
185 0.000000040083288
186 0.000000000101167
187 0.000096484441048
188 0.000000039452509
189 -0.000000001472254
190 0.000000267031308
191 -0.000010766828719
192 0.000000047943569
193 0.000001816070078
194 0.000000051215490
195 0.004972216158802
196 -0.000002648622032
197 -0.000000011586309
198 0.000220303716546
199 0.000000275602892
200 -0.000000004168039
201 0.001467500070476
202 0.000001994831374
203 0.000000080131582
204 0.000000077519188
205 -0.000000157650770
206 -0.000000003609345
207 0.000000000507222
208 -0.000034387634618
209 0.000000134544722
210 0.000000152955872
211 -0.000000287500594
212 0.000000018034170
213 -0.000000004279640
214 -0.000482005656451
215 -0.000000000401362
216 -0.000071649386050
217 -0.000000043339177
218 0.000000000440994
219 -0.000000356652835
220 0.000000029944525
221 0.000000000097489
222 0.000096484391488
223 0.000000028201083
224 -0.000000001698787
225 0.000000042376415
226 -0.000002037441162
227 0.000000017234483
228 0.000000355532672
229 -0.000000468922571
230 0.004891352702728
231 -0.000000119417079
232 0.000000039976936
233 0.000289335398406
234 0.000000011934653
235 0.000000333879915
236 0.001170286314740
237 -0.000000122663788
238 -0.000000034051312
239 0.000000017520362
240 0.000000016530950
241 -0.000036474494762
242 -0.000000001615914
243 -0.000000000096798
244 -0.000000041449176
245 0.000000015949991
246 0.000000025499185
247 -0.000476466486367
248 0.000000031403887
249 0.000000016146103
250 -0.000000009359670
251 -0.000069677178801
252 0.000000002703836
253 0.000000006549816
254 0.000090658647296
255 -0.000000003091824
256 0.000000006007499
257 0.000002823097672
258 -0.000000000535753
259 -0.000000002495418
260 0.013414705314722
261 -0.52834537190850
262 0.001572016020750
263 0.10266693350795
264 -0.000000042694106
265 0.13931110287847
266 0.000000084397589
267 -0.000000002372387
268 -0.016043585605890
269 -0.000000019061333
270 0.000000047290808
271 -0.090991464125580
272 0.000000023538326
273 0.004081502707104
274 -0.008174030371524
275 0.004092527664420
276 0.000000004848367
277 0.000000010737483
278 -0.000000001131929
279 0.005852467656641
280 -0.011405492997177
281 0.005553025340536
282 0.000000015100696
283 -0.000000272679342
284 0.000000111760798
285 0.000000000884040
286 0.002160307362952
287 0.000000001326434
288 -0.000000002054308
289 -0.001427356953564
290 0.000000000607441
291 0.000000000868244
292 -0.001470999515949
293 -0.000000002387039
294 -0.000000042033545
295 0.016455367020108
296 -0.39517199026961
297 0.004235487592090
298 0.066362189070107
299 0.000000086561161
300 -0.17627301499873
301 0.000000165191030
302 -0.000000025149900
303 0.057476036411130
304 0.000000038759850
305 -0.000000019218214
306 0.036421884023874
307 -0.000000056346391
308 0.008421904146217
309 -0.016849605433375
310 0.008427701287159
311 0.000000012779819
312 0.000000004916854
313 0.000000024604516
314 0.006672745234419
315 -0.013362321978010
316 0.006689576743591
317 0.000000016720379
318 0.000000032075570
319 0.000000063412888
320 -0.000000002993811
321 -0.001628227410922
322 -0.000000015777989
323 0.000000004418420
324 0.001088385422080
325 -0.000000005196139
326 -0.000000000401801
327 0.001096110882110
328 0.000000026364532
329 0.000000006282270
330 -0.11557021088548
331 0.046530721569347
332 0.033201901487508
333 -0.000000000693697
334 -0.001672399633100
335 -0.000000006215884
336 -0.000000000449589
337 0.011044012273256
338 0.000000012563242
339 -0.001128320752008
340 0.002257416366539
341 -0.001129095614531
342 0.000000001214730
343 -0.000000001363818
344 -0.000000006368982
345 0.000000213993521
346 -0.000004922144953
347 0.000000044831754
348 0.000000824690726
349 -0.000002284862705
350 0.002107067245358
351 -0.000000048555512
352 0.000000733892596
353 -0.000590473765492
354 0.000000015189229
355 0.000000428004922
356 -0.000094299746227
357 0.000000039110556
358 -0.000000206297015
359 0.000000104430395
360 0.000000101866620
361 0.000082547728290
362 -0.000000007656678
363 -0.000000001677898
364 -0.000000168288531
365 0.000000082155863
366 0.000000086132668
367 0.000345025494389
368 0.000000006646848
369 0.000000001418328
370 -0.000000023749689
371 -0.000010973241477
372 0.000000001777739
373 0.000000015084248
374 0.000026024079285
375 -0.000000004883507
376 0.000000016779304
377 -0.000011301930958
378 0.000000002498420
379 0.000000000777435
380 -0.000001389522642
381 0.000000570938292
382 0.000000368154160
383 -0.000000017987526
384 0.000028775824798
385 0.000000001150771
386 0.000000134293495
387 0.000034730791533
388 0.000000001213164
389 0.000000026113614
390 -0.000000012842070
391 -0.000000013271545
392 0.000036844836131
393 0.000000000680178
394 0.000000000552507
395 -0.000000475580877
396 0.000010997864228
397 -0.000000105258458
398 -0.000001877239031
399 0.000000030164572
400 0.002115332051540
401 0.000004853937634
402 0.000000000586594
403 -0.000619651326385
404 -0.000001621678457
405 -0.000000000651443
406 -0.000234948808859
407 -0.000000979202183
408 -0.000000230650413
409 -0.000000234226253
410 0.000000464876666
411 -0.000000000403171
412 -0.000000000018313
413 0.000099056512331
414 -0.000000155369859
415 -0.000000151995286
416 0.000000307365145
417 0.000000001309247
418 0.000000007785415
419 0.000244481012683
420 -0.000000002275022
421 -0.000014899126581
422 0.000000040000087
423 0.000000000087467
424 -0.000013297163592
425 -0.000000028877427
426 0.000000002964795
427 0.000033286439495
428 -0.000000024788321
429 0.000000002838197
430 0.000003254317276
431 -0.000001212553427
432 -0.000000926003646
433 0.000000001194125
434 0.000025566384346
435 0.000000051085433
436 -0.000000001026972
437 0.000005324597766
438 -0.000000280036567
439 0.000000030820313
440 0.000000029194743
441 -0.000000060015056
442 0.000000001233632
443 -0.000000000234669
444 0.000027246348755
445 0.000000078421027
446 -0.000001566517979
447 0.000000009885649
448 0.000000252657804
449 0.000000534148739
450 0.002107081682866
451 -0.000000048736499
452 -0.000000198951038
453 -0.000590478588767
454 0.000000015183795
455 -0.000000072371129
456 -0.000094302099882
457 0.000000039174741
458 -0.000000061667146
459 0.000000030790025
460 0.000000030877121
461 -0.000082546836429
462 0.000000007665028
463 0.000000003438811
464 -0.000000047216702
465 0.000000021855847
466 0.000000025360856
467 -0.000345023566514
468 -0.000000006624070
469 -0.000000004386399
470 0.000000003691199
471 -0.000010970086553
472 0.000000001781585
473 -0.000000002880020
474 0.000026020398664
475 -0.000000004890794
476 -0.000000002072243
477 -0.000011302483113
478 0.000000002500547
479 0.000000002414421
480 -0.000000594560413
481 0.000000182075455
482 0.000000153881463
483 0.000000008802930
484 0.000028777427613
485 0.000000001149595
486 -0.000000024859473
487 0.000034729922171
488 0.000000001205756
489 0.000000006221826
490 -0.000000002976417
491 -0.000000003245410
492 -0.000036843184521
493 -0.000000000681544
494 -0.000000000174286
495 0.000000327988060
496 -0.000007863125303
497 0.000000099467592
498 0.000001277113167
499 0.000000030048961
500 0.002115346173769
501 0.000003520463967
502 0.000000000583569
503 -0.000619659264507
504 -0.000001211925624
505 -0.000000000581094
506 -0.000234953665638
507 -0.000000722720456
508 0.000000167498587
509 0.000000163172232
510 -0.000000330670819
511 -0.000000000451569
512 0.000000000027802
513 -0.000099056886216
514 0.000000126360308
515 0.000000127942572
516 -0.000000254302880
517 -0.000000001016835
518 -0.000000007775974
519 -0.000244475066936
520 -0.000000002270926
521 -0.000014897635638
522 0.000000027254785
523 0.000000000089480
524 -0.000013295474790
525 -0.000000019752608
526 0.000000002957287
527 0.000033282750385
528 -0.000000016813523
529 0.000000003434001
530 -0.000002280597720
531 0.000000945951219
532 0.000000662841701
533 0.000000001193433
534 0.000025567001707
535 0.000000031554780
536 -0.000000001028592
537 0.000005324079349
538 -0.000000239962413
539 -0.000000022887336
540 -0.000000023453014
541 0.000000046340351
542 -0.000000000880306
543 0.000000000232244
544 -0.000027245076139
545 -0.016455265831303
546 0.39516971444905
547 -0.004235460827581
548 -0.066361832963873
549 -0.000000071867801
550 -0.17627193533899
551 -0.000000005022631
552 0.000000022997222
553 0.057475684186123
554 0.000000083648718
555 0.000000018390285
556 0.036421691571469
557 -0.000000015866486
558 -0.008421849828515
559 0.016849505270199
560 -0.008427655441684
561 0.000000011027728
562 -0.000000004898219
563 0.000000000640396
564 -0.006672706147070
565 0.013362227761703
566 -0.006689521614633
567 0.000000008077460
568 -0.000000032026985
569 -0.000000035690002
570 0.000000000350483
571 -0.001628211495668
572 -0.000000010448839
573 -0.000000001753110
574 0.001088375542604
575 -0.000000002858730
576 0.000000001282888
577 0.001096099409032
578 0.000000016877318
579 0.000000006285086
580 0.11556958709974
581 -0.046530435422258
582 -0.033201741755373
583 -0.000000001151649
584 -0.001672389898330
585 -0.000000008155059
586 0.000000003375062
587 0.011043929843603
588 0.000000016443441
589 0.001128314998663
590 -0.002257403146817
591 0.001129088148154
592 -0.000000003392388
593 0.000000001362259
594 0.000000003554695
 Sym=     24.1
 Ene=       0.0000
 Spin= Alpha
 Occup=    1.974997
1 0.000000004809613
2 0.000000014428926
3 0.000000074403558
4 0.000000059580918
5 -0.000000059096004
6 0.000000013045542
7 -0.000000070462180
8 0.000994737559689
9 -0.000000001787580
10 0.000007702151599
11 0.080139861745355
12 -0.000000278772304
13 0.000699507231558
14 0.17441185206784
15 -0.000000174128584
16 0.001539632099751
17 -0.12030873361472
18 0.000000132913087
19 -0.001060851285001
20 0.001961014559535
21 -0.000000000147413
22 0.000016337939919
23 -0.052384729322268
24 0.000000024558996
25 -0.000469410658079
26 0.000000052707021
27 -0.000000263698279
28 0.000000210991258
29 -0.000000028184183
30 -0.000000006895031
31 0.000000000609847
32 0.000000016166540
33 -0.000000043771123
34 0.000000027604583
35 0.000000001966259
36 0.000000003451461
37 0.000000001326564
38 0.000000004939516
39 -0.000000011278407
40 0.000000006338891
41 0.000000000911414
42 0.000000000664557
43 0.000000000184393
44 -0.000000031701720
45 0.000000214246397
46 -0.000000182544677
47 -0.000000006513860
48 -0.000000013846460
49 -0.000000000322451
50 -0.000306051437654
51 0.000000000945844
52 0.000000631838663
53 0.000157475226808
54 -0.000000000613084
55 -0.000000157975092
56 0.000253135864716
57 -0.000000000655899
58 -0.000000689725429
59 0.000000019514280
60 -0.002012376525128
61 0.000000005029891
62 -0.000015692078748
63 0.001412208412954
64 -0.000000003530156
65 0.000010467451007
66 0.001287678010952
67 -0.000000003218150
68 0.000010585681865
69 -0.000000023810596
70 0.000000001368220
71 -0.000000002060147
72 0.000000002873315
73 -0.000000000087582
74 -0.000000000577977
75 0.000000000020243
76 -0.000000000010875
77 0.000000000483033
78 -0.000000000009718
79 0.000000003131387
80 -0.000000005534830
81 0.000000000487508
82 0.000000000027628
83 0.000000000127380
84 0.000000000090345
85 0.000000025545810
86 -0.000001786238802
87 0.000000013856726
88 0.000000253827985
89 -0.004884026078681
90 -0.000000297146091
91 -0.000037714485598
92 -0.000292135104285
93 0.000000014157304
94 -0.000002182815890
95 -0.001155127520457
96 0.000000295338686
97 -0.000012468468294
98 0.000000013388225
99 -0.000000028124077
100 0.000000014735852
101 0.000036846584707
102 0.000000000521675
103 0.000000274387906
104 0.000000016568854
105 -0.000000034850513
106 0.000000018281660
107 0.000468695391823
108 -0.000000003083150
109 0.000003156221564
110 0.000070239850156
111 -0.000000006903557
112 0.000000583249454
113 -0.000091867366016
114 0.000000004869337
115 0.000000007391327
116 -0.000002369281791
117 0.000000004392757
118 -0.000000789902584
119 -0.000000000040832
120 -0.013390816246854
121 0.52842604106748
122 -0.001584556481024
123 -0.10217312369997
124 -0.13880011681007
125 0.000000123714338
126 -0.000039231856065
127 0.015979213865299
128 -0.000000009538530
129 -0.000002090032967
130 0.090773602819073
131 -0.000000044709462
132 -0.000013015499249
133 0.008161116666676
134 -0.004075049818599
135 -0.004086066848077
136 -0.000000010071722
137 -0.000000248641079
138 -0.000000001078606
139 0.011459073190664
140 -0.005881872224298
141 -0.005577200966366
142 -0.000000003970394
143 -0.000003779654152
144 0.000000057340201
145 -0.002158530986429
146 -0.000000002621261
147 0.000000594836225
148 0.001425846767428
149 0.000000004295619
150 -0.000000797652558
151 0.001470126442889
152 -0.000000000778829
153 -0.000000000403983
154 0.000000008602486
155 -0.000102606766290
156 0.004055800771481
157 -0.000013261326144
158 -0.000757045141967
159 -0.005000545766294
160 0.000000021001965
161 -0.001053002064030
162 -0.000227387725200
163 0.000000004377717
164 0.000121576544431
165 -0.001447397673290
166 -0.000000002850928
167 0.000698479799255
168 -0.000031104284222
169 -0.000031095330508
170 0.000062199614731
171 -0.000000000988340
172 -0.000036879920491
173 -0.000000000183342
174 -0.000046608575971
175 -0.000046677764793
176 0.000093286340764
177 0.000000004912008
178 -0.000469292699203
179 -0.000000002613192
180 0.000072599050158
181 0.000000000280770
182 -0.000016380078154
183 0.000000531574210
184 0.000000000272061
185 0.000010991053771
186 -0.000097933420963
187 -0.000000000648754
188 0.000010985127166
189 0.000000000351958
190 0.000102504923863
191 -0.004051819739187
192 0.000013260621783
193 0.000756394545298
194 -0.005000549639058
195 0.000000022931459
196 -0.001051860520891
197 -0.000227396159872
198 0.000000004191491
199 0.000121478359937
200 -0.001447384486892
201 -0.000000004055072
202 0.000697744962615
203 0.000031072338082
204 0.000031062459475
205 -0.000062134797557
206 0.000000000626734
207 0.000036880187433
208 0.000000000342445
209 0.000046566059080
210 0.000046630960088
211 -0.000093197019168
212 -0.000000003115631
213 0.000469287318223
214 0.000000002766976
215 0.000072599075017
216 0.000000000236162
217 -0.000016365041723
218 0.000000531106388
219 0.000000000249462
220 0.000010980980983
221 -0.000097932986494
222 -0.000000000566307
223 0.000010975026465
224 0.000000000609603
225 0.013390786101216
226 -0.52842503339906
227 0.001584558943437
228 0.10217296261059
229 -0.13879966244829
230 0.000000097321219
231 -0.000039495451423
232 0.015979166756011
233 -0.000000012655481
234 -0.000002052083541
235 0.090773444838653
236 -0.000000031524218
237 -0.000012863851790
238 -0.008161097184412
239 0.004075039697824
240 0.004086057486587
241 0.000000007669689
242 0.000000224174888
243 0.000000001065949
244 -0.011459047647940
245 0.005881850253943
246 0.005577197393997
247 -0.000000000289457
248 0.000003763067982
249 -0.000000057376718
250 -0.002158525587626
251 -0.000000001897440
252 0.000000601725019
253 0.001425843462057
254 0.000000002907125
255 -0.000000810038288
256 0.001470122505006
257 -0.000000000361442
258 0.000000002739460
259 0.000000008592452
260 0.000000150615911
261 -0.000005931188457
262 0.000000013766097
263 0.000001120809035
264 -0.004884026199477
265 0.000001708208141
266 -0.000037714583376
267 -0.000292126178870
268 -0.000000181137416
269 -0.000002182910854
270 -0.001155124382900
271 -0.000000992885805
272 -0.000012468259282
273 0.000000047764018
274 -0.000000095884582
275 0.000000048120564
276 -0.000036846047107
277 -0.000000000734434
278 -0.000000274407467
279 0.000000071600269
280 -0.000000139483903
281 0.000000067883634
282 -0.000468700950389
283 0.000000004712458
284 -0.000003156208787
285 0.000070239843798
286 0.000000026134190
287 0.000000583252819
288 -0.000091867192524
289 -0.000000017361235
290 0.000000007386298
291 -0.000002369446753
292 -0.000000017701460
293 -0.000000789902068
294 -0.000000000129454
295 0.000000188884723
296 -0.000004293367015
297 0.000000043114590
298 0.000000763612231
299 -0.002115075259713
300 -0.000002233716557
301 -0.000017166122289
302 0.000593109650382
303 0.000000739809959
304 0.000005361007801
305 0.000095334189475
306 0.000000486780911
307 0.000002092867613
308 0.000000092792399
309 -0.000000187303235
310 0.000000094510836
311 -0.000081528076541
312 0.000000001108823
313 -0.000000708347869
314 0.000000075339547
315 -0.000000153820925
316 0.000000078481378
317 -0.000342306037224
318 -0.000000000883768
319 -0.000001463596320
320 0.000009712999332
321 -0.000000014720220
322 0.000000000017255
323 -0.000023744665541
324 0.000000010093342
325 0.000000051865084
326 0.000010713309478
327 0.000000009655906
328 -0.000000051888235
329 0.000000000675361
330 -0.000001031848030
331 0.000000524202108
332 0.000000282577517
333 -0.000029193433199
334 -0.000000010493920
335 -0.000000234422716
336 -0.000034951055424
337 0.000000153852937
338 -0.000000061296405
339 -0.000000015131646
340 0.000000030502381
341 -0.000000015370735
342 -0.000037477995405
343 -0.000000000909632
344 -0.000000272434980
345 -0.016423456705851
346 0.39505159407807
347 -0.004231941365167
348 -0.066394332978128
349 0.17573047141344
350 -0.000000094217559
351 -0.000017942925434
352 -0.057433284195762
353 0.000000032050726
354 0.000005167725177
355 -0.036397445194080
356 0.000000019115469
357 0.000002473083501
358 0.016831916843666
359 -0.008412991582892
360 -0.008418925260774
361 -0.000000013955004
362 -0.000000815110017
363 0.000000001025608
364 0.013407755184413
365 -0.006695759526034
366 -0.006711995658379
367 -0.000000011573942
368 -0.000001698329507
369 -0.000000005727590
370 0.001622450609887
371 0.000000002969055
372 0.000000077613489
373 -0.001084525525263
374 -0.000000006496990
375 -0.000000189336019
376 -0.001092220387043
377 0.000000002513586
378 0.000000085206596
379 -0.000000001572676
380 0.11586826343030
381 -0.046730885767041
382 -0.033367339030303
383 0.001676785334240
384 0.000000000224474
385 -0.000000205500405
386 -0.011079499945734
387 0.000000007396833
388 -0.000000111550652
389 -0.002254975448039
390 0.001127096483982
391 0.001127878964057
392 -0.000000000232975
393 -0.000000235985129
394 -0.000000000256462
395 -0.000125950620307
396 0.003016262558168
397 -0.000032390451640
398 -0.000513536172514
399 -0.002125487106612
400 0.000000016072558
401 0.001348505069574
402 0.000625700420417
403 -0.000000002317682
404 -0.000444930807438
405 0.000234961172151
406 0.000000003201790
407 -0.000287413501197
408 -0.000064343211199
409 -0.000064341232719
410 0.000128684443919
411 -0.000000000293305
412 -0.000097859872125
413 0.000000000023421
414 -0.000051128690366
415 -0.000051131969279
416 0.000102260659645
417 -0.000000000511641
418 -0.000241653706397
419 0.000000001046035
420 0.000012879892701
421 -0.000000001026726
422 0.000012297067429
423 0.000012388166910
424 0.000000000806371
425 -0.000008251258473
426 -0.000029668356284
427 0.000000000571126
428 -0.000008246988744
429 -0.000000002056765
430 0.000879331633192
431 -0.000359602369246
432 -0.000257662971082
433 -0.000026353719448
434 0.000000000181086
435 0.000012609993947
436 -0.000004942288265
437 0.000000000233888
438 -0.000086078532696
439 0.000008702848428
440 0.000008704731272
441 -0.000017407579700
442 0.000000000499847
443 -0.000028270587865
444 -0.000000000067684
445 0.016423412949733
446 -0.39505086417711
447 0.004231941571822
448 0.066394116206085
449 0.17572993479513
450 -0.000000066289208
451 -0.000017646764926
452 -0.057433140712611
453 0.000000025229659
454 0.000005072323236
455 -0.036397275253682
456 0.000000019614238
457 0.000002409535334
458 -0.016831883785849
459 0.008412976131921
460 0.008418907653928
461 0.000000010461217
462 0.000000772080806
463 -0.000000001037637
464 -0.013407741344752
465 0.006695748162428
466 0.006711993182324
467 0.000000005289236
468 0.000001678097607
469 0.000000005708594
470 0.001622447393408
471 0.000000001053088
472 0.000000073589793
473 -0.001084523565971
474 -0.000000002971902
475 -0.000000182295088
476 -0.001092218030976
477 0.000000001559036
478 0.000000083564021
479 -0.000000001559066
480 -0.11586818460231
481 0.046730820597744
482 0.033367321447956
483 0.001676785487050
484 0.000000002011743
485 -0.000000205078495
486 -0.011079480939920
487 0.000000000243334
488 -0.000000128374191
489 0.002254969709654
490 -0.001127093087111
491 -0.001127876622543
492 0.000000000326723
493 0.000000241731132
494 0.000000000265132
495 0.000125810485531
496 -0.003013374940881
497 0.000032373233998
498 0.000512977131201
499 -0.002125503395105
500 0.000000013780181
501 0.001347055757922
502 0.000625699150368
503 -0.000000001638209
504 -0.000444483930167
505 0.000234963274949
506 0.000000003662249
507 -0.000287101705452
508 0.000064277448501
509 0.000064279074853
510 -0.000128556523354
511 0.000000000512980
512 0.000097858950548
513 0.000000000302695
514 0.000051101902080
515 0.000051096293464
516 -0.000102198195544
517 -0.000000001892223
518 0.000241651347071
519 -0.000000000849887
520 0.000012881230798
521 -0.000000000992870
522 0.000012288094929
523 0.000012387690944
524 0.000000000821030
525 -0.000008246368805
526 -0.000029669675563
527 0.000000000511045
528 -0.000008239840540
529 -0.000000002359731
530 -0.000878581816221
531 0.000359320164072
532 0.000257466928950
533 -0.000026357480575
534 0.000000000180236
535 0.000012598919992
536 -0.000004937972728
537 0.000000000388114
538 -0.000086012250119
539 -0.000008695427155
540 -0.000008695535794
541 0.000017390962949
542 -0.000000000875848
543 0.000028269845663
544 0.000000000031894
545 0.000000056080429
546 -0.000001090949102
547 0.000000007068540
548 0.000000202262767
549 -0.002115076077377
550 0.000000537822692
551 -0.000017166316683
552 0.000593112470080
553 -0.000000200695085
554 0.000005361019368
555 0.000095338623858
556 -0.000000075186871
557 0.000002092870994
558 0.000000023018773
559 -0.000000046336628
560 0.000000023317855
561 0.000081529227234
562 -0.000000000652078
563 0.000000708349786
564 0.000000006764316
565 -0.000000017059113
566 0.000000010294797
567 0.000342297083187
568 0.000000001678984
569 0.000001463679816
570 0.000009711260673
571 -0.000000001471875
572 0.000000000014055
573 -0.000023741613854
574 -0.000000001405509
575 0.000000051864627
576 0.000010712590446
577 0.000000003380236
578 -0.000000051883484
579 0.000000000092768
580 -0.000000271995008
581 0.000000088955825
582 0.000000053330501
583 -0.000029192878996
584 0.000000003425111
585 -0.000000234368737
586 -0.000034946657259
587 -0.000000036164802
588 -0.000000061382212
589 -0.000000006386363
590 0.000000009707090
591 -0.000000003320728
592 0.000037477297089
593 0.000000000057720
594 0.000000272462182
 Sym=     25.1
 Ene=       0.0000
 Spin= Alpha
 Occup=    1.974997
1 -0.000000014378245
2 -0.000000043001573
3 -0.000000294834775
4 -0.000000052965055
5 0.000000169317186
6 -0.000000036818150
7 0.000000146720086
8 -0.000007686891296
9 0.000000008994948
10 0.001013966669919
11 -0.000607162206302
12 0.000003139640805
13 0.090501095893720
14 -0.001340962846428
15 0.000002680716882
16 0.20168943009257
17 0.000921841203441
18 -0.000002456505114
19 -0.13856981993520
20 -0.000014968764350
21 0.000000039521472
22 0.002128914124960
23 0.000403280566179
24 -0.000000681231980
25 -0.061557364639059
26 0.000000068875845
27 0.000000051265380
28 -0.000000120141225
29 0.000000000199243
30 0.000000006548315
31 0.000000013639213
32 0.000000003955354
33 0.000000007170591
34 -0.000000011125945
35 -0.000000000028954
36 -0.000000003871914
37 -0.000000002565878
38 0.000000000465969
39 0.000000000760243
40 -0.000000001226213
41 -0.000000000009490
42 -0.000000001763044
43 -0.000000001501721
44 -0.000000065954083
45 -0.000000046683250
46 0.000000112637333
47 0.000000000166753
48 0.000000014223280
49 -0.000000001669379
50 0.000002197834395
51 -0.000000035520117
52 0.000095713427594
53 -0.000001409168914
54 -0.000000040567888
55 -0.000064429187251
56 -0.000001539535352
57 0.000000088223125
58 -0.000063983851024
59 -0.000000000147716
60 0.000015486115607
61 -0.000000029598043
62 -0.002062340780025
63 -0.000010835586810
64 0.000000027593432
65 0.001382845955429
66 -0.000009941217512
67 0.000000012116509
68 0.001384074550715
69 0.000000000468025
70 0.000000001720987
71 0.000000000826670
72 0.000000003234738
73 -0.000000000000197
74 -0.000000000348906
75 -0.000000000000676
76 -0.000000000823800
77 0.000000000498561
78 0.000000001101781
79 0.000000000603469
80 -0.000000003626590
81 -0.000000002055615
82 -0.000000000372950
83 -0.000000000200784
84 0.000000000001172
85 0.000000256209220
86 -0.000010248328993
87 0.000000028322400
88 0.000002298830960
89 0.000037433816672
90 -0.000002897087580
91 -0.004918133681307
92 0.000002146710436
93 0.000000381752021
94 -0.000272732281567
95 0.000009261813040
96 0.000001638554180
97 -0.001681615216246
98 0.000000082891832
99 -0.000000166534383
100 0.000000083642551
101 -0.000000265089513
102 0.000000000165175
103 0.000033616144227
104 0.000000098460094
105 -0.000000177815460
106 0.000000079355366
107 -0.000003710630361
108 -0.000000000635494
109 0.000427701408085
110 -0.000000534604567
111 -0.000000040728640
112 0.000075578550634
113 0.000000699493625
114 0.000000026038006
115 0.000000945171246
116 0.000000017753667
117 0.000000028605200
118 -0.000102344437360
119 -0.000000000019380
120 0.000102539542102
121 -0.004045380140675
122 0.000012127708117
123 0.000781231876659
124 0.001063123388578
125 -0.000000131193440
126 -0.004953093130283
127 -0.000122100205048
128 -0.000000028839017
129 -0.000277966603076
130 -0.000696044519087
131 0.000000061934477
132 -0.001676212706053
133 -0.000062470874700
134 0.000031197199281
135 0.000031273675419
136 -0.000000002506253
137 -0.000035913433352
138 0.000000000216298
139 -0.000087902209364
140 0.000045087741021
141 0.000042814468343
142 0.000000012362521
143 -0.000421298089752
144 -0.000000001541862
145 0.000016525704281
146 0.000000002539889
147 0.000075947541107
148 -0.000010918314359
149 -0.000000003728920
150 -0.000102548334527
151 -0.000011253244530
152 0.000000000321301
153 0.000000654015743
154 0.000000000103439
155 -0.013390226467830
156 0.52923611304323
157 -0.001731022399409
158 -0.098651032158203
159 0.000036805888921
160 -0.000000492041274
161 -0.13743042450949
162 0.000001805689883
163 0.000000017400239
164 0.015830028780766
165 0.000011040666105
166 0.000000017108834
167 0.091270898297724
168 -0.004057548054782
169 -0.004057605556872
170 0.008115153611654
171 0.000000000055049
172 0.000000329440852
173 0.000000018585978
174 -0.006097384340281
175 -0.006098786482743
176 0.012196170823024
177 -0.000000002369920
178 0.000003049207350
179 -0.000000111234204
180 -0.000000536769041
181 0.000000007948077
182 -0.002137643787765
183 -0.000000008304019
184 0.000000000838380
185 0.001433952555397
186 0.000000728455257
187 -0.000000011501845
188 0.001433997537277
189 -0.000000000021860
190 0.013390219182770
191 -0.52923530984462
192 0.001731008200612
193 0.098650906897837
194 0.000036953805635
195 -0.000000249726899
196 -0.13743037965224
197 0.000001801516316
198 -0.000000011575378
199 0.015830033768996
200 0.000010935299191
201 -0.000000122107017
202 0.091270943474326
203 0.004057542372044
204 0.004057599861108
205 -0.008115142233152
206 -0.000000000043595
207 -0.000000313736296
208 0.000000004105131
209 0.006097362395404
210 0.006098761202722
211 -0.012196123598126
212 0.000000002420060
213 -0.000003030212206
214 0.000000136145052
215 -0.000000540902004
216 0.000000002276590
217 -0.002137638376095
218 -0.000000010608329
219 -0.000000001966439
220 0.001433948977266
221 0.000000736304519
222 -0.000000001087927
223 0.001433993854891
224 -0.000000000037400
225 -0.000102670824858
226 0.004050225582831
227 -0.000012137821502
228 -0.000782025094078
229 0.001064146058613
230 -0.000000130984784
231 -0.004953077676425
232 -0.000122221015926
233 -0.000000028797422
234 -0.000277965944008
235 -0.000696756629971
236 0.000000061733068
237 -0.001676222448350
238 0.000062541057752
239 -0.000031231283051
240 -0.000031309774702
241 0.000000002523077
242 0.000035913060308
243 0.000000000231473
244 0.000088022926555
245 -0.000045150432460
246 -0.000042872494095
247 -0.000000012326533
248 0.000421301511053
249 -0.000000002470482
250 0.000016546593896
251 0.000000002533664
252 0.000075947649017
253 -0.000010932814547
254 -0.000000003718244
255 -0.000102548314519
256 -0.000011266770702
257 0.000000000318977
258 0.000000653850959
259 -0.000000000047157
260 -0.000000373908470
261 0.000014820368136
262 -0.000000050807421
263 -0.000003145376735
264 0.000037433836592
265 -0.000003878618414
266 -0.004918139427369
267 0.000002146624723
268 0.000000508578039
269 -0.000272738688332
270 0.000009261881392
271 0.000002313386192
272 -0.001681607341451
273 -0.000000114026295
274 0.000000230977775
275 -0.000000116951480
276 0.000000265083405
277 0.000000000287173
278 -0.000033616848384
279 -0.000000157074098
280 0.000000291841784
281 -0.000000134767686
282 0.000003710679371
283 -0.000000002909494
284 -0.000427694811873
285 -0.000000534603231
286 -0.000000062053545
287 0.000075578973005
288 0.000000699490970
289 0.000000040666527
290 0.000000944358503
291 0.000000017754530
292 0.000000042587039
293 -0.000102344191288
294 0.000000000107203
295 -0.000000455769266
296 0.000011216279032
297 -0.000000126415136
298 -0.000001887258329
299 0.000016221813352
300 0.000004826593631
301 -0.002234323067728
302 -0.000004506978294
303 -0.000001551873409
304 0.000694387759678
305 -0.000000890020986
306 -0.000001002789551
307 0.000292847655944
308 -0.000000238642245
309 0.000000474880057
310 -0.000000236237811
311 0.000000648084121
312 -0.000000000349783
313 -0.000095545324943
314 -0.000000211670233
315 0.000000428257109
316 -0.000000216586876
317 0.000002585804775
318 0.000000000788364
319 -0.000184797093965
320 -0.000000093871333
321 0.000000052542412
322 0.000002590388388
323 0.000000216026906
324 -0.000000032598192
325 0.000008142402858
326 -0.000000090085297
327 -0.000000037894851
328 -0.000011617773573
329 -0.000000000556155
330 0.000003404537401
331 -0.000001374518670
332 -0.000000986563950
333 0.000000216377446
334 0.000000054472922
335 -0.000029052703994
336 0.000000261133028
337 -0.000000309312057
338 -0.000006490902533
339 0.000000030651527
340 -0.000000062961459
341 0.000000032309932
342 0.000000272500396
343 0.000000000675000
344 -0.000033394250297
345 0.000125771253836
346 -0.003024763770087
347 0.000032406714423
348 0.000508244352541
349 -0.001345559091337
350 -0.000000063892782
351 -0.002237342108018
352 0.000439917013418
353 0.000000014727920
354 0.000698737321238
355 0.000278556969175
356 -0.000000031231966
357 0.000290702149772
358 -0.000128863081114
359 0.000064407112118
360 0.000064455968996
361 0.000000003008934
362 -0.000095140819429
363 -0.000000001317198
364 -0.000102475955994
365 0.000051183641199
366 0.000051292314795
367 -0.000000018472546
368 -0.000184677207198
369 0.000000000539671
370 -0.000012404580498
371 -0.000000001665374
372 0.000001614281852
373 0.000008295722785
374 0.000000004421015
375 -0.000009905797910
376 0.000008346768352
377 -0.000000002186681
378 0.000007740011536
379 -0.000000000016863
380 -0.000887158932472
381 0.000357682424679
382 0.000255442610218
383 -0.000012833440203
384 -0.000000001229991
385 -0.000029540294369
386 0.000084812804436
387 -0.000000000146694
388 -0.000005893352661
389 0.000017265603160
390 -0.000008629680351
391 -0.000008635922809
392 -0.000000004943815
393 -0.000033950788380
394 0.000000000469910
395 -0.016441071217437
396 0.39360019390133
397 -0.004226668035266
398 -0.066995186024030
399 0.000015746892215
400 -0.000000017159092
401 0.17597520849042
402 -0.000005055682497
403 -0.000000079822755
404 -0.058093055759117
405 -0.000001610156551
406 0.000000011513202
407 -0.037489130084792
408 -0.008395092996589
409 -0.008395038361036
410 0.016790131357625
411 -0.000000000006902
412 0.000000696621439
413 0.000000006700995
414 -0.006661302863390
415 -0.006662376705459
416 0.013323679568849
417 0.000000001288641
418 0.000001580030028
419 -0.000000046449817
420 -0.000000038164290
421 0.000000011731660
422 0.001601071584298
423 -0.000000072391024
424 0.000000004053766
425 -0.001074009760988
426 0.000000123593792
427 -0.000000019793439
428 -0.001074053178612
429 0.000000000183600
430 0.11474733239482
431 -0.046914500218667
432 -0.033618285006787
433 0.000000224685489
434 0.000000003716122
435 0.001644437844319
436 -0.000000046259948
437 -0.000000021648090
438 -0.011233609747546
439 0.001135886096111
440 0.001135928570967
441 -0.002271814667079
442 -0.000000000060769
443 0.000000237189326
444 0.000000001446941
445 -0.000125934670602
446 0.003028351294391
447 -0.000032438454963
448 -0.000508791124815
449 -0.001346914052950
450 -0.000000064095829
451 -0.002237336199705
452 0.000440484706485
453 0.000000014792874
454 0.000698738153501
455 0.000278848345229
456 -0.000000031212191
457 0.000290698910928
458 0.000129009569626
459 -0.000064482817857
460 -0.000064526751769
461 -0.000000002980555
462 0.000095139950599
463 -0.000000000257458
464 0.000102638356665
465 -0.000051260875951
466 -0.000051377480715
467 0.000000018513934
468 0.000184684061337
469 0.000000001248418
470 -0.000012414975942
471 -0.000000001649360
472 0.000001616115819
473 0.000008301025007
474 0.000000004391396
475 -0.000009906815917
476 0.000008355413081
477 -0.000000002178547
478 0.000007738569018
479 0.000000000291577
480 0.000888402684149
481 -0.000358212527058
482 -0.000255825307135
483 -0.000012855513503
484 -0.000000001245053
485 -0.000029536215535
486 0.000084947766030
487 -0.000000000087433
488 -0.000005901139661
489 -0.000017287947267
490 0.000008639925607
491 0.000008648021660
492 0.000000004940903
493 0.000033954678717
494 0.000000000403373
495 0.016441032919229
496 -0.39359969358185
497 0.004226668954493
498 0.066995117619379
499 0.000015557829016
500 -0.000000290673960
501 0.17597511795576
502 -0.000005004633037
503 0.000000008062502
504 -0.058092936473365
505 -0.000001561144032
506 0.000000075238120
507 -0.037489078589366
508 0.008395087502972
509 0.008395032866260
510 -0.016790120369232
511 -0.000000000027853
512 -0.000000671472710
513 0.000000036214033
514 0.006661275641120
515 0.006662351210644
516 -0.013323626851764
517 -0.000000001354911
518 -0.000001565830100
519 0.000000073220221
520 -0.000000032952270
521 0.000000015452484
522 0.001601077798933
523 -0.000000069874761
524 0.000000005617459
525 -0.001074013999429
526 0.000000114084870
527 -0.000000026349142
528 -0.001074057277979
529 0.000000000191051
530 -0.11474706786959
531 0.046914339361354
532 0.033618184259831
533 0.000000223417589
534 0.000000003754328
535 0.001644433470371
536 -0.000000035231109
537 -0.000000004925724
538 -0.011233567509796
539 -0.001135883261605
540 -0.001135925498555
541 0.002271808760159
542 0.000000000063473
543 -0.000000241000436
544 -0.000000006704634
545 0.000000311375675
546 -0.000007799702265
547 0.000000081539524
548 0.000001359485021
549 0.000016221809809
550 0.000003555987476
551 -0.002234326566372
552 -0.000004506994097
553 -0.000001069703234
554 0.000694386931036
555 -0.000000890031479
556 -0.000000775668276
557 0.000292850180021
558 0.000000165857446
559 -0.000000334911413
560 0.000000169053967
561 -0.000000648090921
562 -0.000000000225332
563 0.000095545719752
564 0.000000138627575
565 -0.000000274522059
566 0.000000135894484
567 -0.000002585752130
568 -0.000000000641691
569 0.000184805031418
570 -0.000000093854325
571 0.000000034745419
572 0.000002589305382
573 0.000000215996820
574 -0.000000022686231
575 0.000008142172202
576 -0.000000090078030
577 -0.000000023929640
578 -0.000011616089912
579 0.000000000106816
580 -0.000002214508675
581 0.000000891526965
582 0.000000646957194
583 0.000000216371505
584 0.000000030982586
585 -0.000029046912084
586 0.000000261110273
587 -0.000000196908814
588 -0.000006500359768
589 -0.000000021033194
590 0.000000041672550
591 -0.000000020639356
592 -0.000000272498568
593 0.000000000433908
594 0.000033396632144
 Sym=     26.1
 Ene=       0.0000
 Spin= Alpha
 Occup=    1.974767
1 0.000037314627328
2 0.000112651328219
3 0.000516929248889
4 0.001263331275982
5 -0.000823878521411
6 0.000189577143506
7 -0.001595790553769
8 0.000000010205126
9 -0.000000002641448
10 -0.000000001724484
11 0.000000342808201
12 -0.000000195550746
13 -0.000000269987052
14 0.000001539970790
15 -0.000000395038326
16 -0.000000569089251
17 -0.000001039564525
18 0.000000249722426
19 0.000000338021131
20 0.000000015764384
21 -0.000000004831375
22 -0.000000005052319
23 -0.000000477999185
24 0.000000101046984
25 0.000000185001389
26 -0.007561117917092
27 0.029234544949362
28 -0.021673427032270
29 -0.000000019057934
30 -0.000002785040070
31 0.000000154687672
32 -0.001146638229678
33 0.004314732938966
34 -0.003168094709288
35 0.000000003615690
36 -0.000000498029901
37 0.000000026067281
38 -0.000229491692567
39 0.000849464031954
40 -0.000619972339387
41 0.000000001859273
42 -0.000000166827583
43 0.000000009054838
44 0.006513505605390
45 -0.025440898410530
46 0.018927392805141
47 -0.000000003708687
48 0.000000666122414
49 -0.000000045167598
50 -0.000000000602816
51 0.000000001440224
52 -0.000000000904184
53 0.000000000106491
54 -0.000000000702151
55 0.000000000796829
56 0.000000000702271
57 -0.000000001230113
58 0.000000000416261
59 0.000000000001270
60 -0.000000013388794
61 0.000000002097440
62 -0.000000001286740
63 0.000000009165586
64 -0.000000003188206
65 -0.000000000588835
66 0.000000008797366
67 0.000000000374195
68 0.000000002315178
69 0.000000000019526
70 -0.000031661516444
71 0.000005817375448
72 -0.000115333630068
73 -0.000000000017427
74 0.000000011609233
75 0.000000000091998
76 0.000000029602670
77 -0.000000080293104
78 -0.000000026383885
79 -0.000078599519021
80 0.000134216776195
81 0.000068380600198
82 -0.000000004318453
83 0.000000092149083
84 -0.000000000100048
85 -0.010897003172183
86 0.41687124222251
87 -0.000970418884542
88 -0.080492452815740
89 0.000000011489397
90 0.12543226545999
91 0.000000240485614
92 -0.000000005474326
93 -0.012869264207236
94 -0.000000021305716
95 -0.000000041075705
96 -0.074606584677103
97 0.000000029442354
98 -0.003414859133968
99 0.006853612511112
100 -0.003438753377145
101 0.000000004819728
102 -0.000000008257917
103 0.000000013420148
104 -0.004499084051139
105 0.008928685769108
106 -0.004429601717968
107 0.000000007730713
108 0.000000188761016
109 -0.000000087915048
110 -0.000000000603194
111 0.001805018051171
112 -0.000000004865712
113 0.000000000111595
114 -0.001205486872064
115 0.000000000751340
116 0.000000000697675
117 -0.001216198965755
118 0.000000005776698
119 -0.000000030050506
120 0.003319757071993
121 -0.12771253304593
122 0.000306784974983
123 0.024428487836503
124 0.037926023744256
125 -0.000000013759515
126 0.000000370180805
127 -0.003905448188921
128 0.000000001134219
129 -0.000000007024974
130 -0.022288705118156
131 0.000000006290823
132 0.000000253989486
133 -0.002083514193548
134 0.001103176540891
135 0.000980337652658
136 0.000000002790547
137 0.000000000284583
138 0.000000000408503
139 -0.002777228092950
140 0.001631773543349
141 0.001145454549601
142 0.000000004086516
143 0.000000102146249
144 -0.000000013266250
145 0.000551004699800
146 0.000000001264568
147 -0.000000007149352
148 -0.000322523783368
149 -0.000000001934148
150 0.000000009323782
151 -0.000416726595437
152 0.000000000237553
153 0.000000000268080
154 -0.000000002541326
155 0.007479953205480
156 -0.28719233847319
157 0.000767204399799
158 0.052613294643268
159 0.000000760583760
160 0.000000217360662
161 0.084265723715551
162 -0.000000033414172
163 -0.000000009484270
164 -0.008702512706288
165 0.000000261384004
166 -0.000000023210869
167 -0.050764774013127
168 0.002278157160263
169 0.002380638014812
170 -0.004658795175075
171 -0.000000000020657
172 -0.000000023769319
173 -0.000000013497232
174 0.003160030614337
175 0.003459265803181
176 -0.006619296417518
177 -0.000000001013440
178 0.000000275154604
179 0.000000062903993
180 -0.000000012458863
181 -0.000000003336149
182 0.001232544196827
183 0.000000001627555
184 -0.000000000086034
185 -0.000858845202411
186 0.000000015087764
187 0.000000004561948
188 -0.000794786363215
189 0.000000000033311
190 0.007479887791658
191 -0.28719044358122
192 0.000767216545696
193 0.052612921207677
194 -0.000000757862847
195 -0.000000072327280
196 -0.084264964679455
197 0.000000034350124
198 -0.000000000540619
199 0.008702437117463
200 -0.000000338109078
201 -0.000000060100120
202 0.050764363447271
203 0.002278140161760
204 0.002380621945979
205 -0.004658762107740
206 -0.000000000019145
207 -0.000000014678008
208 0.000000001070020
209 0.003160010109334
210 0.003459243247309
211 -0.006619253356643
212 -0.000000000923496
213 0.000000295337001
214 0.000000067013986
215 0.000000010392358
216 -0.000000000792268
217 -0.001232535500222
218 -0.000000000795281
219 -0.000000001700842
220 0.000858839306530
221 -0.000000013147531
222 0.000000002763781
223 0.000794780591376
224 -0.000000000041825
225 0.003319962025318
226 -0.12772114291356
227 0.000306814685729
228 0.024430097620370
229 -0.037928403102758
230 0.000000020071273
231 -0.000000426227997
232 0.003905688532768
233 0.000000008812949
234 0.000000015587055
235 0.022290166544416
236 0.000000000592750
237 -0.000000204329783
238 -0.002083651152152
239 0.001103245315349
240 0.000980405836803
241 0.000000002411319
242 -0.000000005963089
243 0.000000000404394
244 -0.002777425613878
245 0.001631873810144
246 0.001145551803735
247 0.000000006462600
248 0.000000093928529
249 -0.000000013287580
250 -0.000551044403426
251 -0.000000002227284
252 0.000000007955857
253 0.000322550044444
254 0.000000003262919
255 -0.000000012697820
256 0.000416753602364
257 -0.000000000274704
258 0.000000002023918
259 0.000000002539947
260 -0.010896940373536
261 0.41686858250622
262 -0.000970401044898
263 -0.080491768579938
264 0.000000012394338
265 -0.12543137417597
266 -0.000000108577821
267 0.000000000569636
268 0.012869160919303
269 0.000000006940559
270 -0.000000043100899
271 0.074606040151626
272 -0.000000088896599
273 -0.003414834859746
274 0.006853565741897
275 -0.003438730882151
276 -0.000000006150658
277 -0.000000008262851
278 0.000000000399835
279 -0.004499057756536
280 0.008928635021669
281 -0.004429577265133
282 -0.000000013023366
283 0.000000188768976
284 -0.000000090701302
285 -0.000000001668446
286 -0.001805006079500
287 0.000000000402765
288 0.000000002312379
289 0.001205478618879
290 -0.000000001081726
291 -0.000000000073924
292 0.001216191157258
293 0.000000000541361
294 0.000000030050578
295 -0.013485391769983
296 0.32439803440478
297 -0.003182504031243
298 -0.057309919753741
299 -0.000000080605373
300 0.14782489534011
301 -0.000000152863485
302 0.000000022446336
303 -0.047978205887723
304 -0.000000013602308
305 0.000000016077498
306 -0.030295426758579
307 0.000000054757301
308 -0.006902930306503
309 0.013784214466047
310 -0.006881284159544
311 -0.000000009722952
312 -0.000000003552296
313 -0.000000023877397
314 -0.005094743107287
315 0.010318817848118
316 -0.005224074740830
317 -0.000000012468882
318 -0.000000024332396
319 -0.000000042198858
320 0.000000001375611
321 0.001333073344006
322 0.000000011130384
323 -0.000000003478172
324 -0.000887117506855
325 0.000000004141898
326 0.000000001632596
327 -0.000901388062859
328 -0.000000019074875
329 -0.000000001942139
330 0.092059365373804
331 -0.036729588125976
332 -0.026067800922575
333 0.000000000063791
334 0.001306019356646
335 0.000000003818509
336 0.000000001807041
337 -0.008958460822775
338 -0.000000006282069
339 0.000938797998637
340 -0.001884530096185
341 0.000945732097548
342 0.000000000977655
343 0.000000001977560
344 0.000000005162246
345 0.004127812459429
346 -0.098966632879232
347 0.000983373241683
348 0.017823552883536
349 -0.044935822634717
350 0.000000031031824
351 0.000000190670233
352 0.014737147373081
353 -0.000000009346054
354 -0.000000027160645
355 0.009530536728274
356 0.000000001490234
357 -0.000000128825668
358 -0.004205628160703
359 0.002053199113688
360 0.002152429047015
361 0.000000005430326
362 0.000000026411135
363 0.000000000599158
364 -0.003196629840042
365 0.001847198335654
366 0.001349431504388
367 0.000000007706799
368 0.000000004514095
369 0.000000001543905
370 -0.000402395883397
371 -0.000000002274948
372 -0.000000006747018
373 0.000307006310422
374 0.000000003410160
375 0.000000013228565
376 0.000232864419062
377 -0.000000000357997
378 -0.000000004176490
379 0.000000001251898
380 -0.028262765048347
381 0.011385987971291
382 0.008147944890494
383 -0.000398711407951
384 -0.000000000632647
385 -0.000000001934029
386 0.002786994856466
387 -0.000000000260889
388 0.000000007204629
389 0.000578424693120
390 -0.000299061011871
391 -0.000279363681249
392 -0.000000001055466
393 -0.000000003820263
394 -0.000000000569894
395 0.009278215557968
396 -0.22135035356206
397 0.002204292538407
398 0.039535655742386
399 0.000000239776642
400 0.000000015616309
401 -0.10100938765716
402 0.000000083468926
403 0.000000049089690
404 0.033511607883670
405 -0.000000164250535
406 -0.000000003744571
407 0.021273568996819
408 0.004739244747285
409 0.004667915680829
410 -0.009407160428115
411 -0.000000000151515
412 0.000000032716779
413 -0.000000002839092
414 0.003444013526803
415 0.003822138850128
416 -0.007266152376932
417 0.000000001379098
418 0.000000084811166
419 0.000000028150706
420 -0.000000027226658
421 -0.000000007247297
422 -0.000892857419738
423 -0.000000010822244
424 -0.000000002778276
425 0.000568620460312
426 0.000000047350639
427 0.000000012501545
428 0.000629273470536
429 -0.000000000095717
430 -0.062795605386440
431 0.025756309139371
432 0.018102668950843
433 -0.000000010644075
434 -0.000000003140153
435 -0.000876113683611
436 0.000000034157518
437 0.000000013065643
438 0.006402408439041
439 -0.000647550983261
440 -0.000661799511955
441 0.001309350495215
442 -0.000000000120354
443 -0.000000007334576
444 -0.000000000568819
445 0.004128086556143
446 -0.098972700984064
447 0.000983424775688
448 0.017824645696418
449 0.044939031659528
450 -0.000000015292045
451 -0.000000106386250
452 -0.014738206362924
453 -0.000000003911302
454 -0.000000002364962
455 -0.009531222680563
456 0.000000005488286
457 0.000000105219818
458 -0.004205889353621
459 0.002053329687441
460 0.002152559666181
461 0.000000002657557
462 0.000000017972194
463 0.000000000598143
464 -0.003196830098346
465 0.001847298453205
466 0.001349531645141
467 0.000000004828634
468 -0.000000005616471
469 0.000000001557958
470 0.000402418715126
471 0.000000002001386
472 0.000000007149577
473 -0.000307021326977
474 -0.000000003429618
475 -0.000000011931864
476 -0.000232880034487
477 0.000000000744477
478 0.000000002339699
479 -0.000000001247923
480 -0.028264202772265
481 0.011386702193338
482 0.008148336860606
483 0.000398724263387
484 -0.000000001073316
485 0.000000003899126
486 -0.002787212909875
487 0.000000003483174
488 -0.000000006957814
489 0.000578470433560
490 -0.000299083688273
491 -0.000279386745287
492 -0.000000003656037
493 -0.000000002416731
494 -0.000000000569256
495 0.009278149844748
496 -0.22134891342415
497 0.002204290221415
498 0.039535359468102
499 -0.000000382961228
500 -0.000000164247342
501 0.10100848639205
502 -0.000000045165286
503 0.000000000219970
504 -0.033511411204256
505 0.000000199246439
506 0.000000047993912
507 -0.021273383526598
508 0.004739214348899
509 0.004667882933943
510 -0.009407097282843
511 -0.000000000169320
512 0.000000048818803
513 0.000000019312766
514 0.003443999577305
515 0.003822128792179
[truncated: 6,444,912 more chars]
