# Supplementary material for: FCIQMC-Tailored Distinguishable Cluster Approach: Open-Shell Systems
Source: J Chem Theory Comput. 2022 May 6;18(6):3427–37. doi: 10.1021/acs.jctc.2c00059 (PMC9202306; doi:10.1021/acs.jctc.2c00059)
Supplement: Supplementary file 2 — ct2c00059_si_002.zip [file ct2c00059_si_002.zip › molden/FeNCH62_ls_dcsdnos.molden]

[Molden Format]
[Molpro variables]
_NUMVAR=  1056.000000000000    
_AVOGAD= 0.6022136736000000E+24
_BOLTZ= 0.1380658000000000E-22
_CLIGHT=  29979245800.00000    
_EV= 0.3674932379085202E-01
_ENULL= 0.8854187817000000E-11
_KJOULE= 0.3808798324128737E-03
_KJOULE/MOL= 0.3808798324128737E-03
_CM= 0.4556335267302901E-05
_CM-1= 0.4556335267302901E-05
_DEB2SI= 0.3335641000000000E-29
_AMU2AU=  1822.888390000000    
_KCAL= 0.1593601117815568E-02
_KCAL/MOL= 0.1593601117815568E-02
_KELVIN= 0.3166811411060229E-05
_JOULE= 0.4359748200000000E-17
_HERTZ= 0.1519829846004524E-15
_HZ= 0.1519829846004524E-15
_JPCAL=  4.184000000000000    
_PLANCK= 0.6626075540000000E-33
_TOA= 0.5291772109200000    
_TOANG= 0.5291772109200000    
_TORAD= 0.1745329251994330E-01
_TOCM=  219474.6306700000    
_TODEBYE=  2.541580000000000    
_TOE= 0.4803242000000000E-09
_TOEV=  27.21138505000000    
_TOHERTZ=  6579683920729000.    
_TOHZ=  6579683920729000.    
_TOK=  315775.0400000000    
_TOKCAL=  627.5096000000000    
_TOKELVIN=  315775.0400000000    
_TOKJ=  2625.500000000000    
_TOKJOULE=  2625.500000000000    
_TOKG= 0.1660565586000000E-26
_ANG=  1.889726124565062    
_ANGSTROM=  1.889726124565062    
_RPAREF=  0.000000000000000    
_RPADISS=  0.000000000000000    
_IGNORE_UNDEF=  2.000000000000000    
_STRICTCHECK=  0.000000000000000    
!SEWARD=  0.000000000000000    
!MULTI=  0.000000000000000    
!DFMULTI=  0.000000000000000    
_SEW_ONEEL=  0.000000000000000    
_CPPDONE=FALSE
_DKROLL_DONE=  0.000000000000000    
_FNUC_DONE=  0.000000000000000    
_FOCKDONE=TRUE
_GRADONE=FALSE
_HESSDONE=FALSE
_INTDONE=TRUE
_SCFDONE=TRUE
_MODUL_BLOCK=FALSE
_MODUL_CUDA=FALSE
_MODUL_SLATER=FALSE
_MODUL_MRCC=TRUE
_MODUL_NBO6=FALSE
_MODUL_NECI=FALSE
_MODUL_AIMS=FALSE
_MODUL_GECCO=FALSE
_ISWINDOWS=FALSE
_MRCC_EXEC=/algpfs/kats/mrcc/dmrcc
_FITC_AO_SAVED=FALSE
_FITC_MO_SAVED=FALSE
_SHARED_FS=TRUE
_LSTYP=SEWARD
_INTYP=INTS
_GEOMTYP=ZMAT
_GRADTYP=ALASKA
_DIRECT=FALSE
_DKHO= -1.000000000000000    
_FNUC=  0.000000000000000    
_SYNCM=  0.000000000000000    
_BASIS=VTZ
_ZORIENT=  1.000000000000000    
!ZORIENT=  0.000000000000000    
_CHARGE=  2.000000000000000    
_NELEC=  108.0000000000000    
_SPIN=  0.000000000000000    
!SPIN=  0.000000000000000    
_QSDSTEP=  0.000000000000000    
_QSDIRC=  0.000000000000000    
_PROGRAM=MATROP
_CPUSTEP= 0.1799999999930151    
_SYSSTEP= 0.1999999999679858E-01
_WALLSTEP= 0.2300000000000000    
!DFSCF=  0.000000000000000    
!SCSGRD=  0.000000000000000    
_CPUTOT=  489076.6500000000    
_DFTEXFAC=  1.000000000000000    
_DMX=  0.000000000000000    
_DMY=  0.000000000000000    
_DMZ=  0.000000000000000    
_DMX_SCF=-0.2075741670950400E-07
_DMY_SCF=-0.1491769003090927E-06
_DMZ_SCF=-0.7222108566518622E-06
_HOMO=  54.10000000000000    
_EHOMO= -30.13998075106655    
_LUMO=  55.10000000000000    
_ELUMO= -29.99500593992480    
_ENERGY_METHOD=MATROP
_ENERGY_BASIS=cc-pVTZ
_GEOMETRY_METHOD=
_GEOMETRY_BASIS=
_ENUC=  1019.601256452672    
_GRADEXFAC=  9999.000000000000    
_GRADMETHOD=  1.000000000000000    
_NMRMETHOD=  0.000000000000000    
_NMRMAGNET=  0.000000000000000    
!GRID_FREEZE= -1.000000000000000    
_ITERATIONS=  0.000000000000000    
_LASTNELEC=  108.0000000000000    
_LASTSPIN=  0.000000000000000    
_LASTSYM=  1.000000000000000    
_MPP_PROG=  1.000000000000000    
_MSNSTATES=  0.000000000000000    
_RS2PHASE=  0.000000000000000    
_IPROC_MPP=  0.000000000000000    
_IPROC_MPPX=  0.000000000000000    
_NPROC_MPP=  2.000000000000000    
_NPROC_MPPX=  2.000000000000000    
_NPROC_SMP=  1.000000000000000    
_NUMSTEP=  0.000000000000000    
_ORBITAL=  2101.200000000000    
_PI=  3.141592653589793    
_SEIG_MIN= 0.3349838283170808E-04
_SEWPROP=TRUE
_STATUS=  0.000000000000000    
_SYSTOT=  39184.39000000000    
_VERSION=  2021001.000000000    
_WALLTOT=  537836.9300000001    
_DATE=15-Feb-21
_LASTORB=RHF
_OUTPUT=/home/vitale/stu/iron/5_FeNCH62/1_6in5/ls/multi.out
_PGROUP=C1
_TIME=18:14:56
_LIBMOL=/algpfs/vitale/Molpro/lib/
_VIGRDC=  0.000000000000000    
!VIBCNT=  0.000000000000000    
!RGHFCNT=  0.000000000000000    
!SURFREC=  0.000000000000000    
!XSURFREC=  0.000000000000000    
!XPOLYREC=  0.000000000000000    
!ROTREC=  0.000000000000000    
!POLYREC=  0.000000000000000    
!DIPREC=  0.000000000000000    
!DIP4DREC=  0.000000000000000    
!DIPROT=  0.000000000000000    
!DIP4DROT=  0.000000000000000    
!PTREC=  0.000000000000000    
!PT4DREC=  0.000000000000000    
!VSCFREC=  0.000000000000000    
!VCIREC=  0.000000000000000    
!PVCIREC=  0.000000000000000    
!VMP2REC=  0.000000000000000    
!VMCSCFREC=  0.000000000000000    
!VMRCIREC=  0.000000000000000    
!VIBSTATEREC=  0.000000000000000    
!VIBSTATECNT=  0.000000000000000    
!VIBINFO=  0.000000000000000    
!GAREC=  0.000000000000000    
!SCFORB=  21012.00000000000    
!MCORB=  25002.00000000000    
!SCORE=  5.000000000000000    
!NEWMOL= -1.000000000000000    
!NEWSYM= -1.000000000000000    
_SLFILES=slscratch
_NGSSTO=  9.000000000000000    
_SIN=SIN
_COS=COS
_TAN=TAN
_ACOS=ACOS
_ASIN=ASIN
_ATAN=ATAN
_COSH=COSH
_SINH=SINH
_TANH=TANH
_ABS=ABS
_MOD=MOD
_ERF=ERF
_REFC=REFC
_ERFC=ERFC
_HYPOT=HYPOT
_J0=J0
_J1=J1
_JN=JN
_GAMMA=GAMMA
_LGAMMA=LGAMMA
_Y0=Y0
_Y1=Y1
_YN=YN
_EXP=EXP
_LOG=LOG
_LOG10=LOG10
_SQRT=SQRT
_INT=INT
_NINT=NINT
_MAX=MAX
_MIN=MIN
_COSMO=  0.000000000000000    
_COSMOIT=  0.000000000000000    
_COSMOES=  0.000000000000000    
_COSMOEDS=  0.000000000000000    
_COSMOEC=  0.000000000000000    
_COSMOEDCORR=  0.000000000000000    
_FEPSI=  1.000000000000000    
_SL_IsMM=  0.000000000000000    
_SL_NSYM=  1.000000000000000    
_SL_System_BitSw=  0.000000000000000    
_SL_Unique_atoms=  0.000000000000000    
_SL_GRAD=  0.000000000000000    
_SL_MAXUPD_Hess=  5.000000000000000    
_SL_N_PRINT_COD=  5.000000000000000    
_SL_PRINT_CODES=  0.000000000000000    
_SL_BasType=  0.000000000000000    
_SL_Energy_Pred=  0.000000000000000    
_SL_New_Coords=  0.000000000000000    
_SL_Total_Nuclea=  0.000000000000000    
_SL_Highest_Mltp=  0.000000000000000    
_SL_Ref_Geom=  0.000000000000000    
_SL_Symmetry_ope=  1.000000000000000    
_SL_agrad=  0.000000000000000    
_SL_GrdMax=  0.000000000000000    
_SL_GrdNorm=  0.000000000000000    
_SL_GrdRMS=  0.000000000000000    
_SL_Hss_Q=  0.000000000000000    
_SL_Hss_X=  0.000000000000000    
_SL_BMxOld=  0.000000000000000    
_SL_KtB=  0.000000000000000    
_SL_TROld=  0.000000000000000    
_SL_No_of_Intern=  0.000000000000000    
_SL_Hess=  0.000000000000000    
_SL_K=  0.000000000000000    
!LATTICE= -1.000000000000000    
!NEWLATTICE=  0.000000000000000    
!LATGRAD_VAR=FALSE
!SEW_LATTICE=  1.000000000000000    
!AIC_ONEEL=  0.000000000000000    
!LOCAL=  0.000000000000000    
!SAVEDOM= -1.000000000000000    
!RESTDOM= -1.000000000000000    
!SAVEDOM_HF= -1.000000000000000    
!RESTDOM_HF= -1.000000000000000    
!HESSREC=  0.000000000000000    
!FREQREC=  0.000000000000000    
!NMODREC=  0.000000000000000    
!GTASKS=  0.000000000000000    
!HTASKS=  0.000000000000000    
!SAVEDOM_EOM= -1.000000000000000    
!RESTDOM_EOM= -1.000000000000000    
!GRADSTATE= -1.000000000000000    
!THRCHG= 0.1000000000000000    
!DEBUG= -1.000000000000000    
!CFIT_CPHF=  0.000000000000000    
!RDOMAUX_CPHF=  3.000000000000000    
!THRAO_CPHF= 0.1000000000000000E-09
!THRMO_CPHF= 0.1000000000000000E-08
!THROV_CPHF= 0.1000000000000000E-11
!THRSW_CPHF= 0.1000000000000000E-09
!THRPROD_CPHF= 0.1000000000000000E-08
!THRAOPR_CPHF= 0.1000000000000000E-11
!CFIT_SCFGRD=  0.000000000000000    
!RDOMAUX_SCFGRD=  7.000000000000000    
!THRAO_SCFGRD= 0.1000000000000000E-09
!THRMO_SCFGRD= 0.1000000000000000E-08
!THROV_SCFGRD= 0.1000000000000000E-11
!THRSW_SCFGRD= 0.1000000000000000E-09
!THRPROD_SCFGRD= 0.1000000000000000E-08
!THRAOPR_SCFGRD= 0.1000000000000000E-11
!LOCFIT_SCF=  0.000000000000000    
!LOCFIT_MP2= -1.000000000000000    
_RIDOM=  0.000000000000000    
!CC2_METHOD=  0.000000000000000    
_BASIS2006=FALSE
_SVDDEL= -1.000000000000000    
_SVDDELA= -1.000000000000000    
_SVDDELP= -1.000000000000000    
_SVDDELF= -1.000000000000000    
_SVDDELS= -1.000000000000000    
_SVDDEL_ABS= -1.000000000000000    
_SVDDELA_ABS= -1.000000000000000    
_SVDDELP_ABS= -1.000000000000000    
_SVDDELF_ABS= -1.000000000000000    
_SVDDELS_ABS= -1.000000000000000    
_MAXBASIS=  0.000000000000000    
!OPT_CONICAL=  0.000000000000000    
!CLEARSP_JGRID=  0.000000000000000    
_GRDHYBR=  0.000000000000000    
_STATEGRAD=  1.000000000000000    
_4EXT_NDISKS=  1.000000000000000    
!EMBEDFLAG=  1.000000000000000    
!EMBED=FALSE
!EMBED_F12=FALSE
!EMBEDNUC=  0.000000000000000    
_EMBEDENERGY=  0.000000000000000    
!EMBED_DFC=FALSE
!NUM_VOIDS=  0.000000000000000    
_IBODY=  0.000000000000000    
_EMBE_CORR=  0.000000000000000    
!EMBED_PROJ=FALSE
!EMB_PROJ_ZMU=  1000000.000000000    
!CORRECTION_HF=  0.000000000000000    
!EMBED_AORB=  0.000000000000000    
!EMBED_NACORR=  0.000000000000000    
!EMBED_MP2=FALSE
!EMBED_TRUNC_PERTURBATION=FALSE
!EMBED_FROZEN=  0.000000000000000    
!EMBED_ACTIVE=  0.000000000000000    
_CHANGE_BASIS=FALSE
_RESTORE_BASIS=FALSE
_FIX_EMBED_GUESS=FALSE
_EMBED_SCF=FALSE
_HUZINAGA_T=FALSE
_HUZINAGA_F=FALSE
_HUZINAGA=FALSE
_HUZINAGA_CORRECT=FALSE
!FASTLATGRAD=  1.000000000000000    
!FASTVLAMBDA= -1.000000000000000    
!IFORCE= -1.000000000000000    
!USESYM= -1.000000000000000    
_SINDEX=  0.000000000000000    
_AVDOM_OSV=  0.000000000000000    
_AVDOM_PNO=  0.000000000000000    
_AVDOM_PAO=  0.000000000000000    
_AVDOM_LMO=  0.000000000000000    
_CC2OSV_FLAG=  0.000000000000000    
_EOMCCSD_CONV=FALSE
_TMADC2_FLAG=FALSE
_PROPADC2_FLAG=FALSE
_LEN_VirQ=  0.000000000000000    
_GRDCC2LR_FLAG=FALSE
_GRDADC2_FLAG=FALSE
_DMX_CC= 0.2618702101161302E-05
_DMY_CC= 0.1068484844669523E-05
_DMZ_CC=-0.2357834816167740E-04
_DMX_NUC=-0.2645621995851852E-05
_DMY_NUC=-0.1322811024273562E-05
_DMZ_NUC= 0.2607822401016594E-04
_RO_VGLOBAL=  0.000000000000000    
_OPT=FALSE
_FREQ=FALSE
_HESS=FALSE
_CMRCC_callName=EMPTY
_CMRCC_callCount=  0.000000000000000    
_GECCO_CIROOT=  1.000000000000000    
_SYM_CATION=  1.000000000000000    
_MON_A=FALSE
_MON_B=FALSE
GX1=  0.000000000000000    
GY1=  0.000000000000000    
GZ1= 0.2999999999999999E-06
GX2=  0.000000000000000    
GY2=  1.975664800000000    
GZ2= 0.2000000000000000E-06
GX3= -1.975664800000000    
GY3=  0.000000000000000    
GZ3= 0.2000000000000000E-06
GX4=-0.1000000000000000E-06
GY4= 0.1000000000000000E-06
GZ4= -1.975666400000000    
GX5=  0.000000000000000    
GY5= 0.1000000000000000E-06
GZ5=  1.975666900000000    
GX6=  1.975664800000000    
GY6=-0.1000000000000000E-06
GZ6= 0.2000000000000000E-06
GX7=  0.000000000000000    
GY7= -1.975664800000000    
GZ7= 0.2000000000000000E-06
GX8= 0.4000000000000000E-06
GY8= -3.117720300000000    
GZ8=-0.2000000000000000E-06
GX9= 0.7000000000000000E-06
GY9= -4.191419100000000    
GZ9=-0.4000000000000000E-06
GX10= -3.117720300000000    
GY10=-0.5000000000000000E-06
GZ10=-0.2000000000000000E-06
GX11= -4.191419100000000    
GY11=-0.8000000000000000E-06
GZ11=-0.5000000000000000E-06
GX12=-0.4000000000000000E-06
GY12= 0.4000000000000000E-06
GZ12= -3.117722100000000    
GX13=-0.7000000000000000E-06
GY13= 0.7000000000000000E-06
GZ13= -4.191421100000000    
GX14=  3.117720300000000    
GY14=-0.5000000000000000E-06
GZ14=-0.2000000000000000E-06
GX15=  4.191419100000000    
GY15=-0.8000000000000000E-06
GZ15=-0.5000000000000000E-06
GX16=-0.5000000000000000E-06
GY16= 0.4000000000000000E-06
GZ16=  3.117722600000000    
GX17=-0.8000000000000000E-06
GY17= 0.7000000000000000E-06
GZ17=  4.191421600000000    
GX18= 0.4000000000000000E-06
GY18=  3.117720300000000    
GZ18=-0.2000000000000000E-06
GX19= 0.7000000000000000E-06
GY19=  4.191419100000000    
GZ19=-0.4000000000000000E-06
[Atoms] Angs
FE    1   26         0.0000000000        0.0000000000        0.0000003000
N     2    7         0.0000000000        1.9756648000        0.0000002000
N     3    7        -1.9756648000        0.0000000000        0.0000002000
N     4    7        -0.0000001000        0.0000001000       -1.9756664000
N     5    7         0.0000000000        0.0000001000        1.9756669000
N     6    7         1.9756648000       -0.0000001000        0.0000002000
N     7    7         0.0000000000       -1.9756648000        0.0000002000
C     8    6         0.0000004000       -3.1177203000       -0.0000002000
H     9    1         0.0000007000       -4.1914191000       -0.0000004000
C    10    6        -3.1177203000       -0.0000005000       -0.0000002000
H    11    1        -4.1914191000       -0.0000008000       -0.0000005000
C    12    6        -0.0000004000        0.0000004000       -3.1177221000
H    13    1        -0.0000007000        0.0000007000       -4.1914211000
C    14    6         3.1177203000       -0.0000005000       -0.0000002000
H    15    1         4.1914191000       -0.0000008000       -0.0000005000
C    16    6        -0.0000005000        0.0000004000        3.1177226000
H    17    1        -0.0000008000        0.0000007000        4.1914216000
C    18    6         0.0000004000        3.1177203000       -0.0000002000
H    19    1         0.0000007000        4.1914191000       -0.0000004000
[GTO]
   1 0
 s   20  1.00
  0.4316265000D+07  0.8048802692D-05
  0.6463424000D+06  0.6258305761D-04
  0.1470897000D+06  0.3290238874D-03
  0.4166152000D+05  0.1387354947D-02
  0.1359077000D+05  0.5023255808D-02
  0.4905750000D+04  0.1610139938D-01
  0.1912746000D+04  0.4590033825D-01
  0.7926043000D+03  0.1136153957D+00
  0.3448065000D+03  0.2283868913D+00
  0.1558999000D+03  0.3221158877D+00
  0.7223091000D+02  0.2383660909D+00
  0.3272506000D+02  0.7404666717D-01
  0.1566762000D+02  0.9214196648D-01
  0.7503483000D+01  0.9339789643D-01
  0.3312223000D+01  0.1573964940D-01
  0.1558471000D+01 -0.4186681840D-03
  0.6839140000D+00  0.5376317794D-04
  0.1467570000D+00 -0.3816653854D-04
  0.7058300000D-01  0.4319602835D-04
  0.3144900000D-01 -0.3401018870D-05
 s   20  1.00
  0.4316265000D+07 -0.4155954054D-05
  0.6463424000D+06 -0.3231401042D-04
  0.1470897000D+06 -0.1699525022D-03
  0.4166152000D+05 -0.7171369093D-03
  0.1359077000D+05 -0.2603625034D-02
  0.4905750000D+04 -0.8399109109D-02
  0.1912746000D+04 -0.2434109032D-01
  0.7926043000D+03 -0.6251948081D-01
  0.3448065000D+03 -0.1365929018D+00
  0.1558999000D+03 -0.2312707030D+00
  0.7223091000D+02 -0.2383734031D+00
  0.3272506000D+02  0.3123837041D-01
  0.1566762000D+02  0.5086818066D+00
  0.7503483000D+01  0.4987695065D+00
  0.3312223000D+01  0.9033552118D-01
  0.1558471000D+01 -0.6005337078D-02
  0.6839140000D+00  0.2312454030D-03
  0.1467570000D+00 -0.5643680074D-03
  0.7058300000D-01  0.4992260065D-03
  0.3144900000D-01 -0.1015293013D-03
 s   20  1.00
  0.4316265000D+07  0.9532178049D-06
  0.6463424000D+06  0.7414605038D-05
  0.1470897000D+06  0.3898393020D-04
  0.4166152000D+05  0.1647152009D-03
  0.1359077000D+05  0.5985980031D-03
  0.4905750000D+04  0.1942390010D-02
  0.1912746000D+04  0.5687237029D-02
  0.7926043000D+03  0.1501329008D-01
  0.3448065000D+03  0.3452455018D-01
  0.1558999000D+03  0.6495820034D-01
  0.7223091000D+02  0.7716194040D-01
  0.3272506000D+02 -0.1873411010D-01
  0.1566762000D+02 -0.3009185016D+00
  0.7503483000D+01 -0.4554661024D+00
  0.3312223000D+01  0.1286463007D+00
  0.1558471000D+01  0.7183316037D+00
  0.6839140000D+00  0.4051743021D+00
  0.1467570000D+00  0.2168227011D-01
  0.7058300000D-01 -0.8343566043D-02
  0.3144900000D-01  0.3658979019D-02
 s   20  1.00
  0.4316265000D+07 -0.2063008037D-06
  0.6463424000D+06 -0.1604169029D-05
  0.1470897000D+06 -0.8438437153D-05
  0.4166152000D+05 -0.3563151064D-04
  0.1359077000D+05 -0.1295998023D-03
  0.4905750000D+04 -0.4201534076D-03
  0.1912746000D+04 -0.1231954022D-02
  0.7926043000D+03 -0.3248922059D-02
  0.3448065000D+03 -0.7493717136D-02
  0.1558999000D+03 -0.1410102026D-01
  0.7223091000D+02 -0.1691600031D-01
  0.3272506000D+02  0.4218996076D-02
  0.1566762000D+02  0.6833810124D-01
  0.7503483000D+01  0.1098201020D+00
  0.3312223000D+01 -0.4009005073D-01
  0.1558471000D+01 -0.2174739039D+00
  0.6839140000D+00 -0.2465135045D+00
  0.1467570000D+00  0.2731435049D+00
  0.7058300000D-01  0.5748321104D+00
  0.3144900000D-01  0.3012713055D+00
 s   20  1.00
  0.4316265000D+07 -0.4009367711D-06
  0.6463424000D+06 -0.3189255566D-05
  0.1470897000D+06 -0.1623079288D-04
  0.4166152000D+05 -0.7157921269D-04
  0.1359077000D+05 -0.2463958437D-03
  0.4905750000D+04 -0.8544908515D-03
  0.1912746000D+04 -0.2307593409D-02
  0.7926043000D+03 -0.6728293193D-02
  0.3448065000D+03 -0.1366165242D-01
  0.1558999000D+03 -0.3062240543D-01
  0.7223091000D+02 -0.2631137467D-01
  0.3272506000D+02 -0.9760184731D-02
  0.1566762000D+02  0.1801906320D+00
  0.7503483000D+01  0.1529634271D+00
  0.3312223000D+01  0.5505413976D-01
  0.1558471000D+01 -0.9551365694D+00
  0.6839140000D+00  0.2586813459D+00
  0.1467570000D+00  0.1834049325D+01
  0.7058300000D-01 -0.9333241655D+00
  0.3144900000D-01 -0.6981606238D+00
 s   20  1.00
  0.4316265000D+07 -0.6966042047D-06
  0.6463424000D+06 -0.5568036038D-05
  0.1470897000D+06 -0.2813684019D-04
  0.4166152000D+05 -0.1252418008D-03
  0.1359077000D+05 -0.4260787029D-03
  0.4905750000D+04 -0.1499060010D-02
  0.1912746000D+04 -0.3979103027D-02
  0.7926043000D+03 -0.1185686008D-01
  0.3448065000D+03 -0.2346734016D-01
  0.1558999000D+03 -0.5467736037D-01
  0.7223091000D+02 -0.4393820030D-01
  0.3272506000D+02 -0.2376103016D-01
  0.1566762000D+02  0.3435928023D+00
  0.7503483000D+01  0.3192960022D+00
  0.3312223000D+01 -0.1343207009D+00
  0.1558471000D+01 -0.2221020015D+01
  0.6839140000D+00  0.2571142017D+01
  0.1467570000D+00 -0.2292404016D+00
  0.7058300000D-01 -0.1832452012D+01
  0.3144900000D-01  0.1591333011D+01
 s   20  1.00
  0.4316265000D+07  0.0000000000D+00
  0.6463424000D+06  0.0000000000D+00
  0.1470897000D+06  0.0000000000D+00
  0.4166152000D+05  0.0000000000D+00
  0.1359077000D+05  0.0000000000D+00
  0.4905750000D+04  0.0000000000D+00
  0.1912746000D+04  0.0000000000D+00
  0.7926043000D+03  0.0000000000D+00
  0.3448065000D+03  0.0000000000D+00
  0.1558999000D+03  0.0000000000D+00
  0.7223091000D+02  0.0000000000D+00
  0.3272506000D+02  0.0000000000D+00
  0.1566762000D+02  0.0000000000D+00
  0.7503483000D+01  0.0000000000D+00
  0.3312223000D+01  0.0000000000D+00
  0.1558471000D+01  0.0000000000D+00
  0.6839140000D+00  0.0000000000D+00
  0.1467570000D+00  0.0000000000D+00
  0.7058300000D-01  0.0000000000D+00
  0.3144900000D-01  0.1000000000D+01
 p   16  1.00
  0.1774569000D+05  0.4099998806D-04
  0.4200721000D+04  0.3689998925D-03
  0.1364429000D+04  0.2128999380D-02
  0.5220806000D+03  0.9368997272D-02
  0.2214595000D+03  0.3309699036D-01
  0.1009096000D+03  0.9443097250D-01
  0.4840115000D+02  0.2080769394D+00
  0.2398536000D+02  0.3323329032D+00
  0.1218250000D+02  0.3329869030D+00
  0.6242298000D+01  0.1568429543D+00
  0.3110944000D+01  0.2154899372D-01
  0.1509958000D+01 -0.2094999390D-02
  0.7108450000D+00 -0.1738999494D-02
  0.2731900000D+00 -0.2999999126D-03
  0.1042330000D+00  0.2899999156D-04
  0.3829100000D-01 -0.1099999680D-04
 p   16  1.00
  0.1774569000D+05 -0.1500001063D-04
  0.4200721000D+04 -0.1300000921D-03
  0.1364429000D+04 -0.7510005321D-03
  0.5220806000D+03 -0.3329002359D-02
  0.2214595000D+03 -0.1191200844D-01
  0.1009096000D+03 -0.3493302475D-01
  0.4840115000D+02 -0.7998905668D-01
  0.2398536000D+02 -0.1346360954D+00
  0.1218250000D+02 -0.1385980982D+00
  0.6242298000D+01  0.3027802145D-01
  0.3110944000D+01  0.3332162361D+00
  0.1509958000D+01  0.4561533232D+00
  0.7108450000D+00  0.2850512020D+00
  0.2731900000D+00  0.4614403270D-01
  0.1042330000D+00 -0.3249002302D-02
  0.3829100000D-01  0.1357000962D-02
 p   16  1.00
  0.1774569000D+05  0.3000000702D-05
  0.4200721000D+04  0.2900000679D-04
  0.1364429000D+04  0.1650000386D-03
  0.5220806000D+03  0.7340001718D-03
  0.2214595000D+03  0.2626000615D-02
  0.1009096000D+03  0.7725001808D-02
  0.4840115000D+02  0.1773300415D-01
  0.2398536000D+02  0.3005500704D-01
  0.1218250000D+02  0.3109400728D-01
  0.6242298000D+01 -0.1004800235D-01
  0.3110944000D+01 -0.8830602067D-01
  0.1509958000D+01 -0.1298240304D+00
  0.7108450000D+00 -0.7693701801D-01
  0.2731900000D+00  0.2126610498D+00
  0.1042330000D+00  0.5730611341D+00
  0.3829100000D-01  0.3696510865D+00
 p   16  1.00
  0.1774569000D+05  0.4999996982D-05
  0.4200721000D+04  0.4199997465D-04
  0.1364429000D+04  0.2409998545D-03
  0.5220806000D+03  0.1084999345D-02
  0.2214595000D+03  0.3830997688D-02
  0.1009096000D+03  0.1142299311D-01
  0.4840115000D+02  0.2579198443D-01
  0.2398536000D+02  0.4481797295D-01
  0.1218250000D+02  0.4459797308D-01
  0.6242298000D+01 -0.1117699325D-01
  0.3110944000D+01 -0.1381339166D+00
  0.1509958000D+01 -0.1882848864D+00
  0.7108450000D+00 -0.1073989352D+00
  0.2731900000D+00  0.4448627315D+00
  0.1042330000D+00  0.6402386136D+00
  0.3829100000D-01  0.6445696110D-01
 p   16  1.00
  0.1774569000D+05  0.1100000139D-04
  0.4200721000D+04  0.8700001101D-04
  0.1364429000D+04  0.5410000685D-03
  0.5220806000D+03  0.2226000282D-02
  0.2214595000D+03  0.8593001087D-02
  0.1009096000D+03  0.2333900295D-01
  0.4840115000D+02  0.5884400745D-01
  0.2398536000D+02  0.8828901117D-01
  0.1218250000D+02  0.1231920156D+00
  0.6242298000D+01 -0.6318600800D-01
  0.3110944000D+01 -0.3549020449D+00
  0.1509958000D+01 -0.6197080784D+00
  0.7108450000D+00  0.8129861029D+00
  0.2731900000D+00  0.8191181037D+00
  0.1042330000D+00 -0.9017051141D+00
  0.3829100000D-01 -0.1359130172D+00
 p   16  1.00
  0.1774569000D+05  0.0000000000D+00
  0.4200721000D+04  0.0000000000D+00
  0.1364429000D+04  0.0000000000D+00
  0.5220806000D+03  0.0000000000D+00
  0.2214595000D+03  0.0000000000D+00
  0.1009096000D+03  0.0000000000D+00
  0.4840115000D+02  0.0000000000D+00
  0.2398536000D+02  0.0000000000D+00
  0.1218250000D+02  0.0000000000D+00
  0.6242298000D+01  0.0000000000D+00
  0.3110944000D+01  0.0000000000D+00
  0.1509958000D+01  0.0000000000D+00
  0.7108450000D+00  0.0000000000D+00
  0.2731900000D+00  0.0000000000D+00
  0.1042330000D+00  0.0000000000D+00
  0.3829100000D-01  0.1000000000D+01
 d    8  1.00
  0.1133440000D+03  0.3529999550D-02
  0.3364140000D+02  0.2578399672D-01
  0.1233100000D+02  0.9911898738D-01
  0.4994780000D+01  0.2390729696D+00
  0.2072800000D+01  0.3571989545D+00
  0.8307530000D+00  0.3621879539D+00
  0.3091780000D+00  0.2364609699D+00
  0.1001300000D+00  0.6011799234D-01
 d    8  1.00
  0.1133440000D+03 -0.3889998304D-02
  0.3364140000D+02 -0.2844198760D-01
  0.1233100000D+02 -0.1124289510D+00
  0.4994780000D+01 -0.2742568804D+00
  0.2072800000D+01 -0.3155458624D+00
  0.8307530000D+00  0.5710897510D-01
  0.3091780000D+00  0.5636037543D+00
  0.1001300000D+00  0.3846368323D+00
 d    8  1.00
  0.1133440000D+03  0.5695000221D-02
  0.3364140000D+02  0.4200100163D-01
  0.1233100000D+02  0.1735400067D+00
  0.4994780000D+01  0.4101570159D+00
  0.2072800000D+01  0.1132520044D+00
  0.8307530000D+00 -0.7696800299D+00
  0.3091780000D+00 -0.3164300123D-01
  0.1001300000D+00  0.7137970277D+00
 d    8  1.00
  0.1133440000D+03  0.0000000000D+00
  0.3364140000D+02  0.0000000000D+00
  0.1233100000D+02  0.0000000000D+00
  0.4994780000D+01  0.0000000000D+00
  0.2072800000D+01  0.0000000000D+00
  0.8307530000D+00  0.0000000000D+00
  0.3091780000D+00  0.0000000000D+00
  0.1001300000D+00  0.1000000000D+01
 f    1  1.00
  0.3275800000D+01  0.1000000000D+01
 f    1  1.00
  0.7920000000D+00  0.1000000000D+01
 g    1  1.00
  0.2089700000D+01  0.1000000000D+01
  
   2 0
 s   10  1.00
  0.1142000000D+05  0.5229996559D-03
  0.1712000000D+04  0.4044997339D-02
  0.3893000000D+03  0.2077498633D-01
  0.1100000000D+03  0.8072694689D-01
  0.3557000000D+02  0.2330738467D+00
  0.1254000000D+02  0.4335007148D+00
  0.4644000000D+01  0.3474717714D+00
  0.1293000000D+01  0.4126197285D-01
  0.5118000000D+00 -0.8507994403D-02
  0.1787000000D+00  0.2383998432D-02
 s   10  1.00
  0.1142000000D+05 -0.1149999544D-03
  0.1712000000D+04 -0.8949996452D-03
  0.3893000000D+03 -0.4623998167D-02
  0.1100000000D+03 -0.1852799265D-01
  0.3557000000D+02 -0.5733897727D-01
  0.1254000000D+02 -0.1320759476D+00
  0.4644000000D+01 -0.1725099316D+00
  0.1293000000D+01  0.1518139398D+00
  0.5118000000D+00  0.5999437621D+00
  0.1787000000D+00  0.3874618464D+00
 s   10  1.00
  0.1142000000D+05  0.0000000000D+00
  0.1712000000D+04  0.0000000000D+00
  0.3893000000D+03  0.0000000000D+00
  0.1100000000D+03  0.0000000000D+00
  0.3557000000D+02  0.0000000000D+00
  0.1254000000D+02  0.0000000000D+00
  0.4644000000D+01  0.0000000000D+00
  0.1293000000D+01  0.1000000000D+01
  0.5118000000D+00  0.0000000000D+00
  0.1787000000D+00  0.0000000000D+00
 s   10  1.00
  0.1142000000D+05  0.0000000000D+00
  0.1712000000D+04  0.0000000000D+00
  0.3893000000D+03  0.0000000000D+00
  0.1100000000D+03  0.0000000000D+00
  0.3557000000D+02  0.0000000000D+00
  0.1254000000D+02  0.0000000000D+00
  0.4644000000D+01  0.0000000000D+00
  0.1293000000D+01  0.0000000000D+00
  0.5118000000D+00  0.0000000000D+00
  0.1787000000D+00  0.1000000000D+01
 p    5  1.00
  0.2663000000D+02  0.1467000345D-01
  0.5948000000D+01  0.9176402155D-01
  0.1742000000D+01  0.2986830701D+00
  0.5550000000D+00  0.4984871171D+00
  0.1725000000D+00  0.3370230791D+00
 p    5  1.00
  0.2663000000D+02  0.0000000000D+00
  0.5948000000D+01  0.0000000000D+00
  0.1742000000D+01  0.0000000000D+00
  0.5550000000D+00  0.1000000000D+01
  0.1725000000D+00  0.0000000000D+00
 p    5  1.00
  0.2663000000D+02  0.0000000000D+00
  0.5948000000D+01  0.0000000000D+00
  0.1742000000D+01  0.0000000000D+00
  0.5550000000D+00  0.0000000000D+00
  0.1725000000D+00  0.1000000000D+01
 d    1  1.00
  0.1654000000D+01  0.1000000000D+01
 d    1  1.00
  0.4690000000D+00  0.1000000000D+01
 f    1  1.00
  0.1093000000D+01  0.1000000000D+01
  
   3 0
 s   10  1.00
  0.1142000000D+05  0.5229996559D-03
  0.1712000000D+04  0.4044997339D-02
  0.3893000000D+03  0.2077498633D-01
  0.1100000000D+03  0.8072694689D-01
  0.3557000000D+02  0.2330738467D+00
  0.1254000000D+02  0.4335007148D+00
  0.4644000000D+01  0.3474717714D+00
  0.1293000000D+01  0.4126197285D-01
  0.5118000000D+00 -0.8507994403D-02
  0.1787000000D+00  0.2383998432D-02
 s   10  1.00
  0.1142000000D+05 -0.1149999544D-03
  0.1712000000D+04 -0.8949996452D-03
  0.3893000000D+03 -0.4623998167D-02
  0.1100000000D+03 -0.1852799265D-01
  0.3557000000D+02 -0.5733897727D-01
  0.1254000000D+02 -0.1320759476D+00
  0.4644000000D+01 -0.1725099316D+00
  0.1293000000D+01  0.1518139398D+00
  0.5118000000D+00  0.5999437621D+00
  0.1787000000D+00  0.3874618464D+00
 s   10  1.00
  0.1142000000D+05  0.0000000000D+00
  0.1712000000D+04  0.0000000000D+00
  0.3893000000D+03  0.0000000000D+00
  0.1100000000D+03  0.0000000000D+00
  0.3557000000D+02  0.0000000000D+00
  0.1254000000D+02  0.0000000000D+00
  0.4644000000D+01  0.0000000000D+00
  0.1293000000D+01  0.1000000000D+01
  0.5118000000D+00  0.0000000000D+00
  0.1787000000D+00  0.0000000000D+00
 s   10  1.00
  0.1142000000D+05  0.0000000000D+00
  0.1712000000D+04  0.0000000000D+00
  0.3893000000D+03  0.0000000000D+00
  0.1100000000D+03  0.0000000000D+00
  0.3557000000D+02  0.0000000000D+00
  0.1254000000D+02  0.0000000000D+00
  0.4644000000D+01  0.0000000000D+00
  0.1293000000D+01  0.0000000000D+00
  0.5118000000D+00  0.0000000000D+00
  0.1787000000D+00  0.1000000000D+01
 p    5  1.00
  0.2663000000D+02  0.1467000345D-01
  0.5948000000D+01  0.9176402155D-01
  0.1742000000D+01  0.2986830701D+00
  0.5550000000D+00  0.4984871171D+00
  0.1725000000D+00  0.3370230791D+00
 p    5  1.00
  0.2663000000D+02  0.0000000000D+00
  0.5948000000D+01  0.0000000000D+00
  0.1742000000D+01  0.0000000000D+00
  0.5550000000D+00  0.1000000000D+01
  0.1725000000D+00  0.0000000000D+00
 p    5  1.00
  0.2663000000D+02  0.0000000000D+00
  0.5948000000D+01  0.0000000000D+00
  0.1742000000D+01  0.0000000000D+00
  0.5550000000D+00  0.0000000000D+00
  0.1725000000D+00  0.1000000000D+01
 d    1  1.00
  0.1654000000D+01  0.1000000000D+01
 d    1  1.00
  0.4690000000D+00  0.1000000000D+01
 f    1  1.00
  0.1093000000D+01  0.1000000000D+01
  
   4 0
 s   10  1.00
  0.1142000000D+05  0.5229996559D-03
  0.1712000000D+04  0.4044997339D-02
  0.3893000000D+03  0.2077498633D-01
  0.1100000000D+03  0.8072694689D-01
  0.3557000000D+02  0.2330738467D+00
  0.1254000000D+02  0.4335007148D+00
  0.4644000000D+01  0.3474717714D+00
  0.1293000000D+01  0.4126197285D-01
  0.5118000000D+00 -0.8507994403D-02
  0.1787000000D+00  0.2383998432D-02
 s   10  1.00
  0.1142000000D+05 -0.1149999544D-03
  0.1712000000D+04 -0.8949996452D-03
  0.3893000000D+03 -0.4623998167D-02
  0.1100000000D+03 -0.1852799265D-01
  0.3557000000D+02 -0.5733897727D-01
  0.1254000000D+02 -0.1320759476D+00
  0.4644000000D+01 -0.1725099316D+00
  0.1293000000D+01  0.1518139398D+00
  0.5118000000D+00  0.5999437621D+00
  0.1787000000D+00  0.3874618464D+00
 s   10  1.00
  0.1142000000D+05  0.0000000000D+00
  0.1712000000D+04  0.0000000000D+00
  0.3893000000D+03  0.0000000000D+00
  0.1100000000D+03  0.0000000000D+00
  0.3557000000D+02  0.0000000000D+00
  0.1254000000D+02  0.0000000000D+00
  0.4644000000D+01  0.0000000000D+00
  0.1293000000D+01  0.1000000000D+01
  0.5118000000D+00  0.0000000000D+00
  0.1787000000D+00  0.0000000000D+00
 s   10  1.00
  0.1142000000D+05  0.0000000000D+00
  0.1712000000D+04  0.0000000000D+00
  0.3893000000D+03  0.0000000000D+00
  0.1100000000D+03  0.0000000000D+00
  0.3557000000D+02  0.0000000000D+00
  0.1254000000D+02  0.0000000000D+00
  0.4644000000D+01  0.0000000000D+00
  0.1293000000D+01  0.0000000000D+00
  0.5118000000D+00  0.0000000000D+00
  0.1787000000D+00  0.1000000000D+01
 p    5  1.00
  0.2663000000D+02  0.1467000345D-01
  0.5948000000D+01  0.9176402155D-01
  0.1742000000D+01  0.2986830701D+00
  0.5550000000D+00  0.4984871171D+00
  0.1725000000D+00  0.3370230791D+00
 p    5  1.00
  0.2663000000D+02  0.0000000000D+00
  0.5948000000D+01  0.0000000000D+00
  0.1742000000D+01  0.0000000000D+00
  0.5550000000D+00  0.1000000000D+01
  0.1725000000D+00  0.0000000000D+00
 p    5  1.00
  0.2663000000D+02  0.0000000000D+00
  0.5948000000D+01  0.0000000000D+00
  0.1742000000D+01  0.0000000000D+00
  0.5550000000D+00  0.0000000000D+00
  0.1725000000D+00  0.1000000000D+01
 d    1  1.00
  0.1654000000D+01  0.1000000000D+01
 d    1  1.00
  0.4690000000D+00  0.1000000000D+01
 f    1  1.00
  0.1093000000D+01  0.1000000000D+01
  
   5 0
 s   10  1.00
  0.1142000000D+05  0.5229996559D-03
  0.1712000000D+04  0.4044997339D-02
  0.3893000000D+03  0.2077498633D-01
  0.1100000000D+03  0.8072694689D-01
  0.3557000000D+02  0.2330738467D+00
  0.1254000000D+02  0.4335007148D+00
  0.4644000000D+01  0.3474717714D+00
  0.1293000000D+01  0.4126197285D-01
  0.5118000000D+00 -0.8507994403D-02
  0.1787000000D+00  0.2383998432D-02
 s   10  1.00
  0.1142000000D+05 -0.1149999544D-03
  0.1712000000D+04 -0.8949996452D-03
  0.3893000000D+03 -0.4623998167D-02
  0.1100000000D+03 -0.1852799265D-01
  0.3557000000D+02 -0.5733897727D-01
  0.1254000000D+02 -0.1320759476D+00
  0.4644000000D+01 -0.1725099316D+00
  0.1293000000D+01  0.1518139398D+00
  0.5118000000D+00  0.5999437621D+00
  0.1787000000D+00  0.3874618464D+00
 s   10  1.00
  0.1142000000D+05  0.0000000000D+00
  0.1712000000D+04  0.0000000000D+00
  0.3893000000D+03  0.0000000000D+00
  0.1100000000D+03  0.0000000000D+00
  0.3557000000D+02  0.0000000000D+00
  0.1254000000D+02  0.0000000000D+00
  0.4644000000D+01  0.0000000000D+00
  0.1293000000D+01  0.1000000000D+01
  0.5118000000D+00  0.0000000000D+00
  0.1787000000D+00  0.0000000000D+00
 s   10  1.00
  0.1142000000D+05  0.0000000000D+00
  0.1712000000D+04  0.0000000000D+00
  0.3893000000D+03  0.0000000000D+00
  0.1100000000D+03  0.0000000000D+00
  0.3557000000D+02  0.0000000000D+00
  0.1254000000D+02  0.0000000000D+00
  0.4644000000D+01  0.0000000000D+00
  0.1293000000D+01  0.0000000000D+00
  0.5118000000D+00  0.0000000000D+00
  0.1787000000D+00  0.1000000000D+01
 p    5  1.00
  0.2663000000D+02  0.1467000345D-01
  0.5948000000D+01  0.9176402155D-01
  0.1742000000D+01  0.2986830701D+00
  0.5550000000D+00  0.4984871171D+00
  0.1725000000D+00  0.3370230791D+00
 p    5  1.00
  0.2663000000D+02  0.0000000000D+00
  0.5948000000D+01  0.0000000000D+00
  0.1742000000D+01  0.0000000000D+00
  0.5550000000D+00  0.1000000000D+01
  0.1725000000D+00  0.0000000000D+00
 p    5  1.00
  0.2663000000D+02  0.0000000000D+00
  0.5948000000D+01  0.0000000000D+00
  0.1742000000D+01  0.0000000000D+00
  0.5550000000D+00  0.0000000000D+00
  0.1725000000D+00  0.1000000000D+01
 d    1  1.00
  0.1654000000D+01  0.1000000000D+01
 d    1  1.00
  0.4690000000D+00  0.1000000000D+01
 f    1  1.00
  0.1093000000D+01  0.1000000000D+01
  
   6 0
 s   10  1.00
  0.1142000000D+05  0.5229996559D-03
  0.1712000000D+04  0.4044997339D-02
  0.3893000000D+03  0.2077498633D-01
  0.1100000000D+03  0.8072694689D-01
  0.3557000000D+02  0.2330738467D+00
  0.1254000000D+02  0.4335007148D+00
  0.4644000000D+01  0.3474717714D+00
  0.1293000000D+01  0.4126197285D-01
  0.5118000000D+00 -0.8507994403D-02
  0.1787000000D+00  0.2383998432D-02
 s   10  1.00
  0.1142000000D+05 -0.1149999544D-03
  0.1712000000D+04 -0.8949996452D-03
  0.3893000000D+03 -0.4623998167D-02
  0.1100000000D+03 -0.1852799265D-01
  0.3557000000D+02 -0.5733897727D-01
  0.1254000000D+02 -0.1320759476D+00
  0.4644000000D+01 -0.1725099316D+00
  0.1293000000D+01  0.1518139398D+00
  0.5118000000D+00  0.5999437621D+00
  0.1787000000D+00  0.3874618464D+00
 s   10  1.00
  0.1142000000D+05  0.0000000000D+00
  0.1712000000D+04  0.0000000000D+00
  0.3893000000D+03  0.0000000000D+00
  0.1100000000D+03  0.0000000000D+00
  0.3557000000D+02  0.0000000000D+00
  0.1254000000D+02  0.0000000000D+00
  0.4644000000D+01  0.0000000000D+00
  0.1293000000D+01  0.1000000000D+01
  0.5118000000D+00  0.0000000000D+00
  0.1787000000D+00  0.0000000000D+00
 s   10  1.00
  0.1142000000D+05  0.0000000000D+00
  0.1712000000D+04  0.0000000000D+00
  0.3893000000D+03  0.0000000000D+00
  0.1100000000D+03  0.0000000000D+00
  0.3557000000D+02  0.0000000000D+00
  0.1254000000D+02  0.0000000000D+00
  0.4644000000D+01  0.0000000000D+00
  0.1293000000D+01  0.0000000000D+00
  0.5118000000D+00  0.0000000000D+00
  0.1787000000D+00  0.1000000000D+01
 p    5  1.00
  0.2663000000D+02  0.1467000345D-01
  0.5948000000D+01  0.9176402155D-01
  0.1742000000D+01  0.2986830701D+00
  0.5550000000D+00  0.4984871171D+00
  0.1725000000D+00  0.3370230791D+00
 p    5  1.00
  0.2663000000D+02  0.0000000000D+00
  0.5948000000D+01  0.0000000000D+00
  0.1742000000D+01  0.0000000000D+00
  0.5550000000D+00  0.1000000000D+01
  0.1725000000D+00  0.0000000000D+00
 p    5  1.00
  0.2663000000D+02  0.0000000000D+00
  0.5948000000D+01  0.0000000000D+00
  0.1742000000D+01  0.0000000000D+00
  0.5550000000D+00  0.0000000000D+00
  0.1725000000D+00  0.1000000000D+01
 d    1  1.00
  0.1654000000D+01  0.1000000000D+01
 d    1  1.00
  0.4690000000D+00  0.1000000000D+01
 f    1  1.00
  0.1093000000D+01  0.1000000000D+01
  
   7 0
 s   10  1.00
  0.1142000000D+05  0.5229996559D-03
  0.1712000000D+04  0.4044997339D-02
  0.3893000000D+03  0.2077498633D-01
  0.1100000000D+03  0.8072694689D-01
  0.3557000000D+02  0.2330738467D+00
  0.1254000000D+02  0.4335007148D+00
  0.4644000000D+01  0.3474717714D+00
  0.1293000000D+01  0.4126197285D-01
  0.5118000000D+00 -0.8507994403D-02
  0.1787000000D+00  0.2383998432D-02
 s   10  1.00
  0.1142000000D+05 -0.1149999544D-03
  0.1712000000D+04 -0.8949996452D-03
  0.3893000000D+03 -0.4623998167D-02
  0.1100000000D+03 -0.1852799265D-01
  0.3557000000D+02 -0.5733897727D-01
  0.1254000000D+02 -0.1320759476D+00
  0.4644000000D+01 -0.1725099316D+00
  0.1293000000D+01  0.1518139398D+00
  0.5118000000D+00  0.5999437621D+00
  0.1787000000D+00  0.3874618464D+00
 s   10  1.00
  0.1142000000D+05  0.0000000000D+00
  0.1712000000D+04  0.0000000000D+00
  0.3893000000D+03  0.0000000000D+00
  0.1100000000D+03  0.0000000000D+00
  0.3557000000D+02  0.0000000000D+00
  0.1254000000D+02  0.0000000000D+00
  0.4644000000D+01  0.0000000000D+00
  0.1293000000D+01  0.1000000000D+01
  0.5118000000D+00  0.0000000000D+00
  0.1787000000D+00  0.0000000000D+00
 s   10  1.00
  0.1142000000D+05  0.0000000000D+00
  0.1712000000D+04  0.0000000000D+00
  0.3893000000D+03  0.0000000000D+00
  0.1100000000D+03  0.0000000000D+00
  0.3557000000D+02  0.0000000000D+00
  0.1254000000D+02  0.0000000000D+00
  0.4644000000D+01  0.0000000000D+00
  0.1293000000D+01  0.0000000000D+00
  0.5118000000D+00  0.0000000000D+00
  0.1787000000D+00  0.1000000000D+01
 p    5  1.00
  0.2663000000D+02  0.1467000345D-01
  0.5948000000D+01  0.9176402155D-01
  0.1742000000D+01  0.2986830701D+00
  0.5550000000D+00  0.4984871171D+00
  0.1725000000D+00  0.3370230791D+00
 p    5  1.00
  0.2663000000D+02  0.0000000000D+00
  0.5948000000D+01  0.0000000000D+00
  0.1742000000D+01  0.0000000000D+00
  0.5550000000D+00  0.1000000000D+01
  0.1725000000D+00  0.0000000000D+00
 p    5  1.00
  0.2663000000D+02  0.0000000000D+00
  0.5948000000D+01  0.0000000000D+00
  0.1742000000D+01  0.0000000000D+00
  0.5550000000D+00  0.0000000000D+00
  0.1725000000D+00  0.1000000000D+01
 d    1  1.00
  0.1654000000D+01  0.1000000000D+01
 d    1  1.00
  0.4690000000D+00  0.1000000000D+01
 f    1  1.00
  0.1093000000D+01  0.1000000000D+01
  
   8 0
 s   10  1.00
  0.8236000000D+04  0.5309998617D-03
  0.1235000000D+04  0.4107998930D-02
  0.2808000000D+03  0.2108699451D-01
  0.7927000000D+02  0.8185297868D-01
  0.2559000000D+02  0.2348169388D+00
  0.8997000000D+01  0.4344008869D+00
  0.3319000000D+01  0.3461289099D+00
  0.9059000000D+00  0.3937798974D-01
  0.3643000000D+00 -0.8982997660D-02
  0.1285000000D+00  0.2384999379D-02
 s   10  1.00
  0.8236000000D+04 -0.1129999414D-03
  0.1235000000D+04 -0.8779995449D-03
  0.2808000000D+03 -0.4539997647D-02
  0.7927000000D+02 -0.1813299060D-01
  0.2559000000D+02 -0.5575997110D-01
  0.8997000000D+01 -0.1268949342D+00
  0.3319000000D+01 -0.1703519117D+00
  0.9059000000D+00  0.1403819272D+00
  0.3643000000D+00  0.5986836897D+00
  0.1285000000D+00  0.3953887950D+00
 s   10  1.00
  0.8236000000D+04  0.0000000000D+00
  0.1235000000D+04  0.0000000000D+00
  0.2808000000D+03  0.0000000000D+00
  0.7927000000D+02  0.0000000000D+00
  0.2559000000D+02  0.0000000000D+00
  0.8997000000D+01  0.0000000000D+00
  0.3319000000D+01  0.0000000000D+00
  0.9059000000D+00  0.1000000000D+01
  0.3643000000D+00  0.0000000000D+00
  0.1285000000D+00  0.0000000000D+00
 s   10  1.00
  0.8236000000D+04  0.0000000000D+00
  0.1235000000D+04  0.0000000000D+00
  0.2808000000D+03  0.0000000000D+00
  0.7927000000D+02  0.0000000000D+00
  0.2559000000D+02  0.0000000000D+00
  0.8997000000D+01  0.0000000000D+00
  0.3319000000D+01  0.0000000000D+00
  0.9059000000D+00  0.0000000000D+00
  0.3643000000D+00  0.0000000000D+00
  0.1285000000D+00  0.1000000000D+01
 p    5  1.00
  0.1871000000D+02  0.1403099838D-01
  0.4133000000D+01  0.8686598995D-01
  0.1200000000D+01  0.2902159664D+00
  0.3827000000D+00  0.5010079421D+00
  0.1209000000D+00  0.3434059603D+00
 p    5  1.00
  0.1871000000D+02  0.0000000000D+00
  0.4133000000D+01  0.0000000000D+00
  0.1200000000D+01  0.0000000000D+00
  0.3827000000D+00  0.1000000000D+01
  0.1209000000D+00  0.0000000000D+00
 p    5  1.00
  0.1871000000D+02  0.0000000000D+00
  0.4133000000D+01  0.0000000000D+00
  0.1200000000D+01  0.0000000000D+00
  0.3827000000D+00  0.0000000000D+00
  0.1209000000D+00  0.1000000000D+01
 d    1  1.00
  0.1097000000D+01  0.1000000000D+01
 d    1  1.00
  0.3180000000D+00  0.1000000000D+01
 f    1  1.00
  0.7610000000D+00  0.1000000000D+01
  
   9 0
 s    5  1.00
  0.3387000000D+02  0.6067999217D-02
  0.5095000000D+01  0.4530799416D-01
  0.1159000000D+01  0.2028219738D+00
  0.3258000000D+00  0.5039029350D+00
  0.1027000000D+00  0.3834209505D+00
 s    5  1.00
  0.3387000000D+02  0.0000000000D+00
  0.5095000000D+01  0.0000000000D+00
  0.1159000000D+01  0.0000000000D+00
  0.3258000000D+00  0.1000000000D+01
  0.1027000000D+00  0.0000000000D+00
 s    5  1.00
  0.3387000000D+02  0.0000000000D+00
  0.5095000000D+01  0.0000000000D+00
  0.1159000000D+01  0.0000000000D+00
  0.3258000000D+00  0.0000000000D+00
  0.1027000000D+00  0.1000000000D+01
 p    1  1.00
  0.1407000000D+01  0.1000000000D+01
 p    1  1.00
  0.3880000000D+00  0.1000000000D+01
 d    1  1.00
  0.1057000000D+01  0.1000000000D+01
  
  10 0
 s   10  1.00
  0.8236000000D+04  0.5309998617D-03
  0.1235000000D+04  0.4107998930D-02
  0.2808000000D+03  0.2108699451D-01
  0.7927000000D+02  0.8185297868D-01
  0.2559000000D+02  0.2348169388D+00
  0.8997000000D+01  0.4344008869D+00
  0.3319000000D+01  0.3461289099D+00
  0.9059000000D+00  0.3937798974D-01
  0.3643000000D+00 -0.8982997660D-02
  0.1285000000D+00  0.2384999379D-02
 s   10  1.00
  0.8236000000D+04 -0.1129999414D-03
  0.1235000000D+04 -0.8779995449D-03
  0.2808000000D+03 -0.4539997647D-02
  0.7927000000D+02 -0.1813299060D-01
  0.2559000000D+02 -0.5575997110D-01
  0.8997000000D+01 -0.1268949342D+00
  0.3319000000D+01 -0.1703519117D+00
  0.9059000000D+00  0.1403819272D+00
  0.3643000000D+00  0.5986836897D+00
  0.1285000000D+00  0.3953887950D+00
 s   10  1.00
  0.8236000000D+04  0.0000000000D+00
  0.1235000000D+04  0.0000000000D+00
  0.2808000000D+03  0.0000000000D+00
  0.7927000000D+02  0.0000000000D+00
  0.2559000000D+02  0.0000000000D+00
  0.8997000000D+01  0.0000000000D+00
  0.3319000000D+01  0.0000000000D+00
  0.9059000000D+00  0.1000000000D+01
  0.3643000000D+00  0.0000000000D+00
  0.1285000000D+00  0.0000000000D+00
 s   10  1.00
  0.8236000000D+04  0.0000000000D+00
  0.1235000000D+04  0.0000000000D+00
  0.2808000000D+03  0.0000000000D+00
  0.7927000000D+02  0.0000000000D+00
  0.2559000000D+02  0.0000000000D+00
  0.8997000000D+01  0.0000000000D+00
  0.3319000000D+01  0.0000000000D+00
  0.9059000000D+00  0.0000000000D+00
  0.3643000000D+00  0.0000000000D+00
  0.1285000000D+00  0.1000000000D+01
 p    5  1.00
  0.1871000000D+02  0.1403099838D-01
  0.4133000000D+01  0.8686598995D-01
  0.1200000000D+01  0.2902159664D+00
  0.3827000000D+00  0.5010079421D+00
  0.1209000000D+00  0.3434059603D+00
 p    5  1.00
  0.1871000000D+02  0.0000000000D+00
  0.4133000000D+01  0.0000000000D+00
  0.1200000000D+01  0.0000000000D+00
  0.3827000000D+00  0.1000000000D+01
  0.1209000000D+00  0.0000000000D+00
 p    5  1.00
  0.1871000000D+02  0.0000000000D+00
  0.4133000000D+01  0.0000000000D+00
  0.1200000000D+01  0.0000000000D+00
  0.3827000000D+00  0.0000000000D+00
  0.1209000000D+00  0.1000000000D+01
 d    1  1.00
  0.1097000000D+01  0.1000000000D+01
 d    1  1.00
  0.3180000000D+00  0.1000000000D+01
 f    1  1.00
  0.7610000000D+00  0.1000000000D+01
  
  11 0
 s    5  1.00
  0.3387000000D+02  0.6067999217D-02
  0.5095000000D+01  0.4530799416D-01
  0.1159000000D+01  0.2028219738D+00
  0.3258000000D+00  0.5039029350D+00
  0.1027000000D+00  0.3834209505D+00
 s    5  1.00
  0.3387000000D+02  0.0000000000D+00
  0.5095000000D+01  0.0000000000D+00
  0.1159000000D+01  0.0000000000D+00
  0.3258000000D+00  0.1000000000D+01
  0.1027000000D+00  0.0000000000D+00
 s    5  1.00
  0.3387000000D+02  0.0000000000D+00
  0.5095000000D+01  0.0000000000D+00
  0.1159000000D+01  0.0000000000D+00
  0.3258000000D+00  0.0000000000D+00
  0.1027000000D+00  0.1000000000D+01
 p    1  1.00
  0.1407000000D+01  0.1000000000D+01
 p    1  1.00
  0.3880000000D+00  0.1000000000D+01
 d    1  1.00
  0.1057000000D+01  0.1000000000D+01
  
  12 0
 s   10  1.00
  0.8236000000D+04  0.5309998617D-03
  0.1235000000D+04  0.4107998930D-02
  0.2808000000D+03  0.2108699451D-01
  0.7927000000D+02  0.8185297868D-01
  0.2559000000D+02  0.2348169388D+00
  0.8997000000D+01  0.4344008869D+00
  0.3319000000D+01  0.3461289099D+00
  0.9059000000D+00  0.3937798974D-01
  0.3643000000D+00 -0.8982997660D-02
  0.1285000000D+00  0.2384999379D-02
 s   10  1.00
  0.8236000000D+04 -0.1129999414D-03
  0.1235000000D+04 -0.8779995449D-03
  0.2808000000D+03 -0.4539997647D-02
  0.7927000000D+02 -0.1813299060D-01
  0.2559000000D+02 -0.5575997110D-01
  0.8997000000D+01 -0.1268949342D+00
  0.3319000000D+01 -0.1703519117D+00
  0.9059000000D+00  0.1403819272D+00
  0.3643000000D+00  0.5986836897D+00
  0.1285000000D+00  0.3953887950D+00
 s   10  1.00
  0.8236000000D+04  0.0000000000D+00
  0.1235000000D+04  0.0000000000D+00
  0.2808000000D+03  0.0000000000D+00
  0.7927000000D+02  0.0000000000D+00
  0.2559000000D+02  0.0000000000D+00
  0.8997000000D+01  0.0000000000D+00
  0.3319000000D+01  0.0000000000D+00
  0.9059000000D+00  0.1000000000D+01
  0.3643000000D+00  0.0000000000D+00
  0.1285000000D+00  0.0000000000D+00
 s   10  1.00
  0.8236000000D+04  0.0000000000D+00
  0.1235000000D+04  0.0000000000D+00
  0.2808000000D+03  0.0000000000D+00
  0.7927000000D+02  0.0000000000D+00
  0.2559000000D+02  0.0000000000D+00
  0.8997000000D+01  0.0000000000D+00
  0.3319000000D+01  0.0000000000D+00
  0.9059000000D+00  0.0000000000D+00
  0.3643000000D+00  0.0000000000D+00
  0.1285000000D+00  0.1000000000D+01
 p    5  1.00
  0.1871000000D+02  0.1403099838D-01
  0.4133000000D+01  0.8686598995D-01
  0.1200000000D+01  0.2902159664D+00
  0.3827000000D+00  0.5010079421D+00
  0.1209000000D+00  0.3434059603D+00
 p    5  1.00
  0.1871000000D+02  0.0000000000D+00
  0.4133000000D+01  0.0000000000D+00
  0.1200000000D+01  0.0000000000D+00
  0.3827000000D+00  0.1000000000D+01
  0.1209000000D+00  0.0000000000D+00
 p    5  1.00
  0.1871000000D+02  0.0000000000D+00
  0.4133000000D+01  0.0000000000D+00
  0.1200000000D+01  0.0000000000D+00
  0.3827000000D+00  0.0000000000D+00
  0.1209000000D+00  0.1000000000D+01
 d    1  1.00
  0.1097000000D+01  0.1000000000D+01
 d    1  1.00
  0.3180000000D+00  0.1000000000D+01
 f    1  1.00
  0.7610000000D+00  0.1000000000D+01
  
  13 0
 s    5  1.00
  0.3387000000D+02  0.6067999217D-02
  0.5095000000D+01  0.4530799416D-01
  0.1159000000D+01  0.2028219738D+00
  0.3258000000D+00  0.5039029350D+00
  0.1027000000D+00  0.3834209505D+00
 s    5  1.00
  0.3387000000D+02  0.0000000000D+00
  0.5095000000D+01  0.0000000000D+00
  0.1159000000D+01  0.0000000000D+00
  0.3258000000D+00  0.1000000000D+01
  0.1027000000D+00  0.0000000000D+00
 s    5  1.00
  0.3387000000D+02  0.0000000000D+00
  0.5095000000D+01  0.0000000000D+00
  0.1159000000D+01  0.0000000000D+00
  0.3258000000D+00  0.0000000000D+00
  0.1027000000D+00  0.1000000000D+01
 p    1  1.00
  0.1407000000D+01  0.1000000000D+01
 p    1  1.00
  0.3880000000D+00  0.1000000000D+01
 d    1  1.00
  0.1057000000D+01  0.1000000000D+01
  
  14 0
 s   10  1.00
  0.8236000000D+04  0.5309998617D-03
  0.1235000000D+04  0.4107998930D-02
  0.2808000000D+03  0.2108699451D-01
  0.7927000000D+02  0.8185297868D-01
  0.2559000000D+02  0.2348169388D+00
  0.8997000000D+01  0.4344008869D+00
  0.3319000000D+01  0.3461289099D+00
  0.9059000000D+00  0.3937798974D-01
  0.3643000000D+00 -0.8982997660D-02
  0.1285000000D+00  0.2384999379D-02
 s   10  1.00
  0.8236000000D+04 -0.1129999414D-03
  0.1235000000D+04 -0.8779995449D-03
  0.2808000000D+03 -0.4539997647D-02
  0.7927000000D+02 -0.1813299060D-01
  0.2559000000D+02 -0.5575997110D-01
  0.8997000000D+01 -0.1268949342D+00
  0.3319000000D+01 -0.1703519117D+00
  0.9059000000D+00  0.1403819272D+00
  0.3643000000D+00  0.5986836897D+00
  0.1285000000D+00  0.3953887950D+00
 s   10  1.00
  0.8236000000D+04  0.0000000000D+00
  0.1235000000D+04  0.0000000000D+00
  0.2808000000D+03  0.0000000000D+00
  0.7927000000D+02  0.0000000000D+00
  0.2559000000D+02  0.0000000000D+00
  0.8997000000D+01  0.0000000000D+00
  0.3319000000D+01  0.0000000000D+00
  0.9059000000D+00  0.1000000000D+01
  0.3643000000D+00  0.0000000000D+00
  0.1285000000D+00  0.0000000000D+00
 s   10  1.00
  0.8236000000D+04  0.0000000000D+00
  0.1235000000D+04  0.0000000000D+00
  0.2808000000D+03  0.0000000000D+00
  0.7927000000D+02  0.0000000000D+00
  0.2559000000D+02  0.0000000000D+00
  0.8997000000D+01  0.0000000000D+00
  0.3319000000D+01  0.0000000000D+00
  0.9059000000D+00  0.0000000000D+00
  0.3643000000D+00  0.0000000000D+00
  0.1285000000D+00  0.1000000000D+01
 p    5  1.00
  0.1871000000D+02  0.1403099838D-01
  0.4133000000D+01  0.8686598995D-01
  0.1200000000D+01  0.2902159664D+00
  0.3827000000D+00  0.5010079421D+00
  0.1209000000D+00  0.3434059603D+00
 p    5  1.00
  0.1871000000D+02  0.0000000000D+00
  0.4133000000D+01  0.0000000000D+00
  0.1200000000D+01  0.0000000000D+00
  0.3827000000D+00  0.1000000000D+01
  0.1209000000D+00  0.0000000000D+00
 p    5  1.00
  0.1871000000D+02  0.0000000000D+00
  0.4133000000D+01  0.0000000000D+00
  0.1200000000D+01  0.0000000000D+00
  0.3827000000D+00  0.0000000000D+00
  0.1209000000D+00  0.1000000000D+01
 d    1  1.00
  0.1097000000D+01  0.1000000000D+01
 d    1  1.00
  0.3180000000D+00  0.1000000000D+01
 f    1  1.00
  0.7610000000D+00  0.1000000000D+01
  
  15 0
 s    5  1.00
  0.3387000000D+02  0.6067999217D-02
  0.5095000000D+01  0.4530799416D-01
  0.1159000000D+01  0.2028219738D+00
  0.3258000000D+00  0.5039029350D+00
  0.1027000000D+00  0.3834209505D+00
 s    5  1.00
  0.3387000000D+02  0.0000000000D+00
  0.5095000000D+01  0.0000000000D+00
  0.1159000000D+01  0.0000000000D+00
  0.3258000000D+00  0.1000000000D+01
  0.1027000000D+00  0.0000000000D+00
 s    5  1.00
  0.3387000000D+02  0.0000000000D+00
  0.5095000000D+01  0.0000000000D+00
  0.1159000000D+01  0.0000000000D+00
  0.3258000000D+00  0.0000000000D+00
  0.1027000000D+00  0.1000000000D+01
 p    1  1.00
  0.1407000000D+01  0.1000000000D+01
 p    1  1.00
  0.3880000000D+00  0.1000000000D+01
 d    1  1.00
  0.1057000000D+01  0.1000000000D+01
  
  16 0
 s   10  1.00
  0.8236000000D+04  0.5309998617D-03
  0.1235000000D+04  0.4107998930D-02
  0.2808000000D+03  0.2108699451D-01
  0.7927000000D+02  0.8185297868D-01
  0.2559000000D+02  0.2348169388D+00
  0.8997000000D+01  0.4344008869D+00
  0.3319000000D+01  0.3461289099D+00
  0.9059000000D+00  0.3937798974D-01
  0.3643000000D+00 -0.8982997660D-02
  0.1285000000D+00  0.2384999379D-02
 s   10  1.00
  0.8236000000D+04 -0.1129999414D-03
  0.1235000000D+04 -0.8779995449D-03
  0.2808000000D+03 -0.4539997647D-02
  0.7927000000D+02 -0.1813299060D-01
  0.2559000000D+02 -0.5575997110D-01
  0.8997000000D+01 -0.1268949342D+00
  0.3319000000D+01 -0.1703519117D+00
  0.9059000000D+00  0.1403819272D+00
  0.3643000000D+00  0.5986836897D+00
  0.1285000000D+00  0.3953887950D+00
 s   10  1.00
  0.8236000000D+04  0.0000000000D+00
  0.1235000000D+04  0.0000000000D+00
  0.2808000000D+03  0.0000000000D+00
  0.7927000000D+02  0.0000000000D+00
  0.2559000000D+02  0.0000000000D+00
  0.8997000000D+01  0.0000000000D+00
  0.3319000000D+01  0.0000000000D+00
  0.9059000000D+00  0.1000000000D+01
  0.3643000000D+00  0.0000000000D+00
  0.1285000000D+00  0.0000000000D+00
 s   10  1.00
  0.8236000000D+04  0.0000000000D+00
  0.1235000000D+04  0.0000000000D+00
  0.2808000000D+03  0.0000000000D+00
  0.7927000000D+02  0.0000000000D+00
  0.2559000000D+02  0.0000000000D+00
  0.8997000000D+01  0.0000000000D+00
  0.3319000000D+01  0.0000000000D+00
  0.9059000000D+00  0.0000000000D+00
  0.3643000000D+00  0.0000000000D+00
  0.1285000000D+00  0.1000000000D+01
 p    5  1.00
  0.1871000000D+02  0.1403099838D-01
  0.4133000000D+01  0.8686598995D-01
  0.1200000000D+01  0.2902159664D+00
  0.3827000000D+00  0.5010079421D+00
  0.1209000000D+00  0.3434059603D+00
 p    5  1.00
  0.1871000000D+02  0.0000000000D+00
  0.4133000000D+01  0.0000000000D+00
  0.1200000000D+01  0.0000000000D+00
  0.3827000000D+00  0.1000000000D+01
  0.1209000000D+00  0.0000000000D+00
 p    5  1.00
  0.1871000000D+02  0.0000000000D+00
  0.4133000000D+01  0.0000000000D+00
  0.1200000000D+01  0.0000000000D+00
  0.3827000000D+00  0.0000000000D+00
  0.1209000000D+00  0.1000000000D+01
 d    1  1.00
  0.1097000000D+01  0.1000000000D+01
 d    1  1.00
  0.3180000000D+00  0.1000000000D+01
 f    1  1.00
  0.7610000000D+00  0.1000000000D+01
  
  17 0
 s    5  1.00
  0.3387000000D+02  0.6067999217D-02
  0.5095000000D+01  0.4530799416D-01
  0.1159000000D+01  0.2028219738D+00
  0.3258000000D+00  0.5039029350D+00
  0.1027000000D+00  0.3834209505D+00
 s    5  1.00
  0.3387000000D+02  0.0000000000D+00
  0.5095000000D+01  0.0000000000D+00
  0.1159000000D+01  0.0000000000D+00
  0.3258000000D+00  0.1000000000D+01
  0.1027000000D+00  0.0000000000D+00
 s    5  1.00
  0.3387000000D+02  0.0000000000D+00
  0.5095000000D+01  0.0000000000D+00
  0.1159000000D+01  0.0000000000D+00
  0.3258000000D+00  0.0000000000D+00
  0.1027000000D+00  0.1000000000D+01
 p    1  1.00
  0.1407000000D+01  0.1000000000D+01
 p    1  1.00
  0.3880000000D+00  0.1000000000D+01
 d    1  1.00
  0.1057000000D+01  0.1000000000D+01
  
  18 0
 s   10  1.00
  0.8236000000D+04  0.5309998617D-03
  0.1235000000D+04  0.4107998930D-02
  0.2808000000D+03  0.2108699451D-01
  0.7927000000D+02  0.8185297868D-01
  0.2559000000D+02  0.2348169388D+00
  0.8997000000D+01  0.4344008869D+00
  0.3319000000D+01  0.3461289099D+00
  0.9059000000D+00  0.3937798974D-01
  0.3643000000D+00 -0.8982997660D-02
  0.1285000000D+00  0.2384999379D-02
 s   10  1.00
  0.8236000000D+04 -0.1129999414D-03
  0.1235000000D+04 -0.8779995449D-03
  0.2808000000D+03 -0.4539997647D-02
  0.7927000000D+02 -0.1813299060D-01
  0.2559000000D+02 -0.5575997110D-01
  0.8997000000D+01 -0.1268949342D+00
  0.3319000000D+01 -0.1703519117D+00
  0.9059000000D+00  0.1403819272D+00
  0.3643000000D+00  0.5986836897D+00
  0.1285000000D+00  0.3953887950D+00
 s   10  1.00
  0.8236000000D+04  0.0000000000D+00
  0.1235000000D+04  0.0000000000D+00
  0.2808000000D+03  0.0000000000D+00
  0.7927000000D+02  0.0000000000D+00
  0.2559000000D+02  0.0000000000D+00
  0.8997000000D+01  0.0000000000D+00
  0.3319000000D+01  0.0000000000D+00
  0.9059000000D+00  0.1000000000D+01
  0.3643000000D+00  0.0000000000D+00
  0.1285000000D+00  0.0000000000D+00
 s   10  1.00
  0.8236000000D+04  0.0000000000D+00
  0.1235000000D+04  0.0000000000D+00
  0.2808000000D+03  0.0000000000D+00
  0.7927000000D+02  0.0000000000D+00
  0.2559000000D+02  0.0000000000D+00
  0.8997000000D+01  0.0000000000D+00
  0.3319000000D+01  0.0000000000D+00
  0.9059000000D+00  0.0000000000D+00
  0.3643000000D+00  0.0000000000D+00
  0.1285000000D+00  0.1000000000D+01
 p    5  1.00
  0.1871000000D+02  0.1403099838D-01
  0.4133000000D+01  0.8686598995D-01
  0.1200000000D+01  0.2902159664D+00
  0.3827000000D+00  0.5010079421D+00
  0.1209000000D+00  0.3434059603D+00
 p    5  1.00
  0.1871000000D+02  0.0000000000D+00
  0.4133000000D+01  0.0000000000D+00
  0.1200000000D+01  0.0000000000D+00
  0.3827000000D+00  0.1000000000D+01
  0.1209000000D+00  0.0000000000D+00
 p    5  1.00
  0.1871000000D+02  0.0000000000D+00
  0.4133000000D+01  0.0000000000D+00
  0.1200000000D+01  0.0000000000D+00
  0.3827000000D+00  0.0000000000D+00
  0.1209000000D+00  0.1000000000D+01
 d    1  1.00
  0.1097000000D+01  0.1000000000D+01
 d    1  1.00
  0.3180000000D+00  0.1000000000D+01
 f    1  1.00
  0.7610000000D+00  0.1000000000D+01
  
  19 0
 s    5  1.00
  0.3387000000D+02  0.6067999217D-02
  0.5095000000D+01  0.4530799416D-01
  0.1159000000D+01  0.2028219738D+00
  0.3258000000D+00  0.5039029350D+00
  0.1027000000D+00  0.3834209505D+00
 s    5  1.00
  0.3387000000D+02  0.0000000000D+00
  0.5095000000D+01  0.0000000000D+00
  0.1159000000D+01  0.0000000000D+00
  0.3258000000D+00  0.1000000000D+01
  0.1027000000D+00  0.0000000000D+00
 s    5  1.00
  0.3387000000D+02  0.0000000000D+00
  0.5095000000D+01  0.0000000000D+00
  0.1159000000D+01  0.0000000000D+00
  0.3258000000D+00  0.0000000000D+00
  0.1027000000D+00  0.1000000000D+01
 p    1  1.00
  0.1407000000D+01  0.1000000000D+01
 p    1  1.00
  0.3880000000D+00  0.1000000000D+01
 d    1  1.00
  0.1057000000D+01  0.1000000000D+01


[MO]
 Sym=      1.1
 Ene=       0.0000
 Spin= Alpha
 Occup=    2.000000
1 -0.040017367166018
2 -0.091210983478337
3 -0.000491511077367
4 -0.000155502992286
5 0.000124098747209
6 -0.000042840096449
7 0.000691349793744
8 0.031464911734958
9 0.009744083112191
10 0.10069035819652
11 0.000246465864057
12 0.000505089740543
13 0.000659652023344
14 -0.002681323280665
15 0.013324019704873
16 -0.006471172930626
17 0.002057073845727
18 -0.008878062829972
19 0.004635665316504
20 -0.000086976402873
21 0.000388478406050
22 -0.000200556622513
23 0.000702544256062
24 -0.004769046744850
25 0.002014569263632
26 -0.000191391046896
27 0.000312399617024
28 -0.000121008570127
29 0.000000000044344
30 0.000000000073068
31 -0.000000000051955
32 -0.000331619634940
33 0.000541713446001
34 -0.000210093811062
35 0.000000000149546
36 0.000000000093695
37 -0.000000000103547
38 -0.000130061220980
39 0.000213113371077
40 -0.000083052150097
41 0.000000000078429
42 0.000000000054915
43 -0.000000000060638
44 0.000342509571046
45 -0.000567104153506
46 0.000224594582459
47 -0.000000000056684
48 0.000000000068441
49 0.000000000143626
50 -0.000039466238982
51 0.000015685978020
52 -0.000115052368853
53 0.000026474755779
54 -0.000010522459343
55 0.000077179475934
56 0.000026474760129
57 -0.000010522488545
58 0.000077179474702
59 -0.000000000000841
60 0.000047275769485
61 -0.000119472407584
62 0.000075883463554
63 -0.000031713534876
64 0.000080144462636
65 -0.000050904174695
66 -0.000031713565678
67 0.000080144592240
68 -0.000050904175031
69 -0.000000000000543
70 0.000020221413602
71 0.000032250883011
72 0.000021747558537
73 0.000000000000893
74 -0.000000000000820
75 -0.000000000000479
76 0.000000000001705
77 0.000000000001864
78 -0.000000000001478
79 -0.000026985846716
80 -0.000008535495501
81 -0.000029666703633
82 -0.000000000000304
83 -0.000000000001402
84 -0.000000000000555
85 -0.20600236219806
86 0.000106061143940
87 -0.000290709749133
88 -0.001930300172638
89 0.000002241073871
90 -0.000784108367858
91 0.000000131045100
92 -0.000001270126959
93 0.000126636648376
94 0.000009369622966
95 0.000035074192160
96 0.000264956899675
97 0.000085433973212
98 0.000082287800687
99 -0.000165292226578
100 0.000083004425891
101 -0.000002040065491
102 0.000000000005284
103 -0.000005144769999
104 0.000044700585041
105 -0.000087105376324
106 0.000042404791283
107 0.000022259248090
108 -0.000000000012189
109 0.000045504011518
110 0.000000028190958
111 -0.000031037033131
112 -0.000002325387839
113 0.000000704720071
114 0.000020248051204
115 -0.000000290103482
116 -0.000000742542211
117 0.000021392498336
118 0.000003409938651
119 0.000000000004830
120 0.003806206613584
121 -0.000017592677369
122 -0.000125371279490
123 0.001859362667557
124 0.000425108361176
125 0.000010143174822
126 0.000000130844284
127 -0.000778182718548
128 -0.000044072585521
129 0.000009369478368
130 -0.000790616592242
131 -0.000179403357183
132 0.000085433745256
133 -0.000019653178723
134 0.000013039312489
135 0.000006613866234
136 -0.000010855824355
137 0.000005144860447
138 0.000000000000795
139 0.000627621176429
140 -0.000323763620543
141 -0.000303857555886
142 0.000077399480768
143 -0.000045503660284
144 0.000000000001612
145 0.000011733136230
146 0.000009649616592
147 -0.000002325373313
148 -0.000011879045884
149 -0.000010647888363
150 0.000003409910234
151 -0.000003862608236
152 -0.000002298430830
153 -0.000000290094553
154 -0.000000000003106
155 -0.081122912834066
156 0.000026102604207
157 -0.000245093428226
158 0.001204244677411
159 0.000002241574032
160 0.000010142939968
161 0.000759940123616
162 -0.000001270424423
163 -0.000044072312283
164 -0.000870715438601
165 0.000035074076931
166 -0.000179402837153
167 -0.000828551118463
168 0.000040296380889
169 0.000047438421328
170 -0.000087734802217
171 0.000000000003089
172 0.000002039938862
173 -0.000010855773601
174 -0.000294631377232
175 -0.000316833127450
176 0.000611464504682
177 0.000000000005955
178 -0.000022258989438
179 0.000077398872362
180 0.000000028163527
181 0.000009649645038
182 0.000024202053631
183 -0.000000742548483
184 -0.000002298384731
185 -0.000011654830423
186 0.000000704763146
187 -0.000010647972627
188 -0.000020815631846
189 -0.000000000009022
190 0.12626024605257
191 -0.000057296088605
192 0.000197341474231
193 0.000511145975685
194 0.000002241091628
195 0.000010143302412
196 0.000610760158128
197 -0.000001270049415
198 -0.000044072618904
199 -0.000381956287812
200 0.000035074149010
201 -0.000179403212653
202 -0.000081728407448
203 -0.000055980528882
204 -0.000048838492726
205 0.000104819021607
206 -0.000000000000811
207 -0.000002040037821
208 0.000010855836172
209 0.000074372373942
210 0.000052170638691
211 -0.000126543012633
212 0.000000000026785
213 0.000022259265615
214 -0.000077399097456
215 0.000000028187405
216 0.000009649623325
217 0.000019094911972
218 -0.000000742538230
219 -0.000002298391873
220 -0.000017389659363
221 0.000000704720858
222 -0.000010647936355
223 -0.000008228853354
224 0.000000000015059
225 -0.017764022951646
226 0.000012716039884
227 -0.000027976514618
228 -0.000193351529425
229 -0.000032118778130
230 0.000010143057264
231 0.000000130744822
232 -0.000085863039411
233 -0.000044072372265
234 0.000009369703037
235 0.000014065498464
236 -0.000179403173260
237 0.000085433888133
238 -0.000014166544145
239 0.000010296005742
240 0.000003870538403
241 0.000010855844191
242 -0.000005144856076
243 0.000000000000966
244 -0.000037571468826
245 0.000008832660462
246 0.000028738808365
247 -0.000077399231771
248 0.000045503977190
249 0.000000000004869
250 -0.000004903251409
251 0.000009649634118
252 -0.000002325366231
253 0.000007297421879
254 -0.000010647917302
255 0.000003409899730
256 -0.000000719019802
257 -0.000002298425405
258 -0.000000290093551
259 0.000000000004512
260 0.73181104680514
261 -0.000379316365353
262 0.001035826674411
263 0.004951895870449
264 0.000002242490319
265 -0.002908247898865
266 0.000000129450532
267 -0.000001270548086
268 0.000868732634084
269 0.000009370235317
270 0.000035074523700
271 -0.000225468137159
272 0.000085433858303
273 -0.000291732768947
274 0.000582748918384
275 -0.000291016149437
276 0.000002039660914
277 0.000000000005892
278 0.000005145171165
279 -0.000032817557592
280 0.000067930860648
281 -0.000035113303056
282 -0.000022259484998
283 -0.000000000014566
284 -0.000045503838102
285 0.000000028106649
286 -0.000112358647900
287 -0.000002325312591
288 0.000000704869109
289 0.000075944689592
290 -0.000000290069241
291 -0.000000742578136
292 0.000074800255147
293 0.000003409803454
294 -0.000000000005361
295 -0.20275543058625
296 0.000224541436043
297 -0.000317926388156
298 -0.002136020993886
299 0.000009882348367
300 0.001385424863377
301 0.000015846579296
302 -0.000029100286127
303 -0.003347785807029
304 -0.000055552403715
305 0.000006766145238
306 -0.002658043363939
307 -0.000010416021612
308 0.000246846903471
309 -0.000493068279213
310 0.000246221375742
311 -0.000000969823892
312 0.000000000001350
313 -0.000003289506027
314 -0.000152551870316
315 0.000303248580794
316 -0.000150696710478
317 -0.000019429298908
318 0.000000000010873
319 -0.000038879997298
320 0.000002497983044
321 -0.000794818059049
322 0.000007220585936
323 -0.000004843139634
324 0.000532979819319
325 0.000003388890364
326 0.000001491743698
327 0.000533380506547
328 -0.000013076322958
329 0.000000000007679
330 -0.001595209638047
331 -0.001308389714225
332 -0.000071897413004
333 0.000001969935272
334 -0.000239576519217
335 0.000003401090915
336 -0.000007421520491
337 -0.000775611025587
338 -0.000009235850559
339 0.000007849787023
340 -0.000015566771509
341 0.000007716984486
342 0.000000667576767
343 -0.000000000000171
344 0.000002566258909
345 -0.41571085387511
346 -0.000232786124089
347 -0.001211058819226
348 -0.000241001258857
349 0.000585525335345
350 -0.000018049245428
351 0.000015846264266
352 -0.002721983214421
353 0.000086437465711
354 -0.000055552266676
355 -0.001014983585472
356 0.000073286292461
357 -0.000010415531117
358 -0.000677180051428
359 0.000336020560494
360 0.000341159490934
361 0.000008694267699
362 -0.000003289629526
363 0.000000000000350
364 0.000648024646078
365 -0.000315939287650
366 -0.000332085358427
367 0.000064218613262
368 -0.000038879787194
369 0.000000000010838
370 -0.000267097830147
371 -0.000017248726297
372 0.000007220317171
373 0.000181214994849
374 0.000029740555407
375 -0.000013075843685
376 0.000177134348062
377 -0.000006598960692
378 0.000003388771677
379 0.000000000008139
380 -0.000960933580537
381 -0.001632102560556
382 0.000238264515984
383 0.000009438197239
384 -0.000004426409440
385 0.000003401091598
386 -0.000794166662396
387 0.000002050067854
388 -0.000009236064345
389 0.000119452259122
390 -0.000060227489034
391 -0.000059224770088
392 -0.000007228142177
393 0.000002566222382
394 -0.000000000001476
395 -0.39136477887553
396 -0.000252709067319
397 -0.001173674891573
398 0.000000314073107
399 0.000009882779573
400 -0.000018049541251
401 0.000424280536812
402 -0.000029101797358
403 0.000086439283879
404 -0.002323808379254
405 0.000006765141689
406 0.000073286876808
407 -0.000711153278403
408 0.000312123403999
409 0.000306358962005
410 -0.000618482366004
411 0.000000000001945
412 -0.000000970377960
413 0.000008694996777
414 -0.000321062204272
415 -0.000303061123736
416 0.000624123328008
417 0.000000000028501
418 -0.000019428762852
419 0.000064218280306
420 0.000002498442455
421 -0.000017249042613
422 -0.000173208089413
423 0.000001491948795
424 -0.000006599102847
425 0.000113950889308
426 -0.000004843961095
427 0.000029741121944
428 0.000118432148001
429 0.000000000016792
430 -0.000772763767246
431 -0.001490318198519
432 0.000244837782957
433 0.000001969890322
434 -0.000004426454721
435 0.000037316187077
436 -0.000007421853887
437 0.000002050465531
438 -0.000705926413597
439 -0.000059944081952
440 -0.000061079592405
441 0.000121023674357
442 -0.000000000002224
443 0.000000667665202
444 -0.000007228320125
445 0.027873143900910
446 -0.000000084238919
447 0.000076431542396
448 -0.000032585889066
449 0.000066755773199
450 -0.000018049432736
451 0.000015846099881
452 -0.000285375645980
453 0.000086438773600
454 -0.000055551249228
455 -0.000089465801316
456 0.000073286637291
457 -0.000010415188060
458 0.000052869977183
459 -0.000029004451934
460 -0.000023865525249
461 -0.000008694777004
462 0.000003289208987
463 -0.000000000000331
464 -0.000043989967128
465 0.000030068025706
466 0.000013921941421
467 -0.000064218458919
468 0.000038880048821
469 0.000000000016785
470 -0.000044626089914
471 -0.000017248973535
472 0.000007220135732
473 0.000027895763777
474 0.000029740996571
475 -0.000013075518596
476 0.000031976418594
477 -0.000006599070152
478 0.000003388690013
479 -0.000000000010054
480 0.000093061390175
481 0.000174333729192
482 -0.000034169975166
483 -0.000009968719341
484 -0.000004426449786
485 0.000003401076921
486 -0.000082374225004
487 0.000002050287136
488 -0.000009235840950
489 -0.000003495197343
490 0.000001246239592
491 0.000002248957751
492 0.000007228260344
493 -0.000002566136774
494 -0.000000000001714
495 0.055348006618617
496 0.000079652668754
497 0.000212005679783
498 -0.000428721250750
499 0.000009882784375
500 -0.000018049517835
501 -0.000112431971284
502 -0.000029101146084
503 0.000086438625113
504 -0.000065979865511
505 0.000006765230288
506 0.000073286889884
507 0.000276473654600
508 -0.000029945180664
509 -0.000035709621995
510 0.000065654802659
511 0.000000000001254
512 0.000000970048573
513 -0.000008694661078
514 0.000038951673061
515 0.000056952755150
516 -0.000095904428211
517 0.000000000044961
518 0.000019429024257
519 -0.000064218620034
520 0.000002498408949
521 -0.000017248993733
522 0.000069428144618
523 0.000001491933199
524 -0.000006599082237
525 -0.000044333186472
526 -0.000004843900547
527 0.000029741035755
528 -0.000048814444079
529 -0.000000000022272
530 -0.000066867800217
531 0.000189859006439
532 -0.000089836297546
533 0.000001969870453
534 -0.000004426420473
535 0.000038887260903
536 -0.000007421594208
537 0.000002050214687
538 -0.000060644119015
539 0.000013548354866
540 0.000012412843933
541 -0.000025961198799
542 -0.000000000002813
543 -0.000000667608400
544 0.000007228247600
545 0.073253199777148
546 -0.000008484844359
547 0.000125337299346
548 0.000573686290787
549 0.000009882846745
550 0.000409178978133
551 0.000015846019422
552 -0.000029101597284
553 -0.001118787284864
554 -0.000055551044493
555 0.000006765120584
556 -0.000778631979180
557 -0.000010415016723
558 -0.000083959032359
559 0.000168543599932
560 -0.000084584567573
561 0.000000970199683
562 0.000000000000817
563 0.000003289143112
564 0.000015806645520
565 -0.000033468465170
566 0.000017661819649
567 0.000019429055147
568 0.000000000011350
569 0.000038880062512
570 0.000002498513585
571 -0.000247500066149
572 0.000007220036125
573 -0.000004844087535
574 0.000166228437208
575 0.000003388645206
576 0.000001491979803
577 0.000165827746198
578 -0.000013075340152
579 -0.000000000007360
580 0.000493489163228
581 0.000389027611187
582 0.000010060827324
583 0.000001969874032
584 -0.000070561684327
585 0.000003401074782
586 -0.000007421696717
587 -0.000243400490741
588 -0.000009235874806
589 -0.000000757815040
590 0.000001648433642
591 -0.000000890618602
592 -0.000000667631494
593 -0.000000000000249
594 -0.000002566105961
 Sym=      2.1
 Ene=       0.0000
 Spin= Alpha
 Occup=    2.000000
1 0.15743326780352
2 0.86762662784815
3 0.003684882607451
4 -0.002927189304046
5 0.000841018466712
6 -0.000309618907890
7 0.002172356607068
8 -0.036668298891272
9 0.064317435247263
10 0.25383356925896
11 -0.000253729685431
12 0.000553605883137
13 0.001877054514916
14 0.001120380695190
15 0.003095089771819
16 -0.001209714642720
17 -0.000791466341763
18 -0.002136126460363
19 0.000865374979801
20 0.000034785449210
21 0.000091177072796
22 -0.000042293955808
23 -0.000361340720336
24 -0.001030833857104
25 0.000400234685330
26 -0.000058545061267
27 -0.000047897281288
28 0.000106442342554
29 0.000000000274806
30 -0.000000000288621
31 -0.000000000012776
32 -0.000100109222060
33 -0.000080234132391
34 0.000180343354451
35 0.000000000008975
36 0.000000000040648
37 -0.000000000009516
38 -0.000037213696869
39 -0.000027223341548
40 0.000064437038417
41 -0.000000000002900
42 0.000000000030770
43 -0.000000000011522
44 0.000079550353384
45 0.000033475068060
46 -0.000113025421444
47 -0.000000000009277
48 -0.000000000002382
49 -0.000000000042375
50 0.000038582069534
51 -0.000056054760316
52 -0.000251323418112
53 -0.000025881628454
54 0.000037602674101
55 0.000168592873268
56 -0.000025881649661
57 0.000037602678616
58 0.000168592875074
59 -0.000000000001892
60 -0.000009044892406
61 -0.000044927855342
62 -0.000021716399901
63 0.000006067491997
64 0.000030138500976
65 0.000014567804207
66 0.000006067504565
67 0.000030138542200
68 0.000014567803635
69 -0.000000000000155
70 -0.000189805813019
71 -0.000189098986597
72 -0.000187641513137
73 0.000000000012265
74 0.000000000011800
75 -0.000000000010394
76 -0.000000000000240
77 -0.000000000013566
78 0.000000000000372
79 0.000167988469704
80 0.000165428242484
81 0.000164186616962
82 -0.000000000000176
83 0.000000000002370
84 -0.000000000002511
85 0.052483791908168
86 -0.000072036388091
87 0.000064676512172
88 0.000266285158384
89 0.000000175731728
90 0.000203476276188
91 -0.000000247332891
92 -0.000002072009985
93 -0.000073634632942
94 0.000002170223671
95 -0.000014686775028
96 -0.000116142881084
97 0.000014297985696
98 -0.000018224117353
99 0.000037341059294
100 -0.000019116941941
101 0.000000911101128
102 0.000000000000200
103 -0.000001126512055
104 -0.000024611844149
105 0.000047230570765
106 -0.000022618726616
107 -0.000007575354900
108 0.000000000001370
109 0.000008157746895
110 0.000000482799086
111 0.000006551956568
112 -0.000000434044175
113 -0.000000636926179
114 -0.000005117300490
115 0.000000081953519
116 -0.000000010816766
117 -0.000003673071673
118 0.000000500377849
119 0.000000000002202
120 0.12396199407508
121 -0.000101242379848
122 0.000198262495858
123 0.000356859789005
124 -0.000607448133448
125 0.000001110780722
126 -0.000000247474661
127 0.000373896583919
128 -0.000007357724722
129 0.000002170297507
130 0.000316972692156
131 -0.000041901292907
132 0.000014297977807
133 0.000100401714889
134 -0.000049267008416
135 -0.000051134706472
136 -0.000002432553821
137 0.000001126541402
138 -0.000000000001059
139 -0.000110137286027
140 0.000052656564820
141 0.000057480721207
142 0.000019899796490
143 -0.000008157761741
144 0.000000000005650
145 -0.000020198426835
146 0.000001706826608
147 -0.000000434034170
148 0.000013976486497
149 -0.000002124497030
150 0.000000500359412
151 0.000013122546769
152 -0.000000165451163
153 0.000000081958533
154 -0.000000000001135
155 0.069258546815306
156 -0.000061274305416
157 0.000145068064315
158 -0.000336004798499
159 0.000000175550853
160 0.000001111197507
161 -0.000479986787753
162 -0.000002071939770
163 -0.000007357958039
164 0.000466253703585
165 -0.000014686659023
166 -0.000041901387623
167 0.000359194481718
168 -0.000030915762237
169 -0.000029940893299
170 0.000060856655536
171 -0.000000000000179
172 -0.000000911064895
173 -0.000002432622575
174 0.000125370396976
175 0.000122539359322
176 -0.000247909756298
177 0.000000000003175
178 0.000007575350669
179 0.000019899776769
180 0.000000482812776
181 0.000001706801650
182 -0.000015500062707
183 -0.000000010810967
184 -0.000000165457434
185 0.000010692895038
186 -0.000000636950345
187 -0.000002124457274
188 0.000010102621283
189 -0.000000000001379
190 0.12220427147408
191 -0.000080636776987
192 0.000232730898579
193 -0.000162287502209
194 0.000000175376325
195 0.000001111246124
196 0.000725246962866
197 -0.000002071879934
198 -0.000007357949467
199 -0.000606122883668
200 -0.000014686749401
201 -0.000041901331882
202 -0.000421302186580
203 -0.000054461540889
204 -0.000053486672259
205 0.000107948213148
206 -0.000000000000946
207 0.000000911029721
208 0.000002432634145
209 0.000156057320578
210 0.000153226283032
211 -0.000309283603610
212 0.000000000007501
213 -0.000007575365063
214 -0.000019899747058
215 0.000000482837566
216 0.000001706790087
217 0.000023781828754
218 -0.000000010799148
219 -0.000000165461321
220 -0.000016248471989
221 -0.000000636995424
222 -0.000002124437874
223 -0.000015658199445
224 0.000000000002597
225 0.078245570132250
226 -0.000081257911863
227 0.000114318663068
228 0.000310208338412
229 0.000356831227398
230 0.000001110912317
231 -0.000000247369719
232 -0.000192325422656
233 -0.000007357770982
234 0.000002170240635
235 -0.000200160422229
236 -0.000041901255912
237 0.000014297976648
238 0.000060181295118
239 -0.000029156792278
240 -0.000031024502840
241 0.000002432582121
242 -0.000001126523811
243 -0.000000000001173
244 -0.000017449893928
245 0.000006312849289
246 0.000011137044639
247 -0.000019899781816
248 0.000008157770110
249 0.000000000006407
250 0.000011788195163
251 0.000001706805625
252 -0.000000434039194
253 -0.000008334731814
254 -0.000002124458808
255 0.000000500370050
256 -0.000007480791616
257 -0.000000165461232
258 0.000000081954636
259 0.000000000002061
260 0.20893732382963
261 -0.000148891715786
262 0.000325281724111
263 0.000839713398606
264 0.000000176025367
265 -0.000969455407581
266 -0.000000247631936
267 -0.000002072158127
268 0.000513627022927
269 0.000002170367785
270 -0.000014686779199
271 0.000366728976928
272 0.000014297965144
273 -0.000083734346645
274 0.000168361532906
275 -0.000084627186261
276 -0.000000911167029
277 0.000000000000273
278 0.000001126576903
279 0.000063520766850
280 -0.000129034703353
281 0.000065513936503
282 0.000007575371716
283 0.000000000000833
284 -0.000008157768050
285 0.000000482782909
286 -0.000033823809286
287 -0.000000434026733
288 -0.000000636896821
289 0.000023411813072
290 0.000000081960458
291 -0.000000010824421
292 0.000021967589021
293 0.000000500347510
294 -0.000000000002268
295 0.059237585170585
296 0.000134553600873
297 0.000241758648081
298 -0.000312857005395
299 -0.000002359282824
300 0.000215523540718
301 0.000001484059542
302 0.000008995895658
303 -0.000125230495248
304 -0.000008731711599
305 0.000002870512015
306 -0.000274923618514
307 -0.000004122243148
308 -0.000023971999369
309 0.000047765211426
310 -0.000023793212056
311 0.000000601458727
312 0.000000000000153
313 -0.000000617649835
314 0.000039399855456
315 -0.000077112699176
316 0.000037712843720
317 0.000006432781541
318 0.000000000005917
319 -0.000006885653260
320 -0.000001292457973
321 -0.000142341678736
322 0.000001380751723
323 0.000002310031322
324 0.000096047070972
325 0.000000587577154
326 -0.000000576016991
327 0.000094924330839
328 -0.000002440049982
329 0.000000000002956
330 -0.000189414267269
331 0.000128496423431
332 -0.000021389035481
333 -0.000000531603969
334 -0.000065518955112
335 0.000000484671817
336 0.000001262970069
337 0.000015650392581
338 -0.000001150990878
339 0.000016909039564
340 -0.000033743137626
341 0.000016834098062
342 -0.000000475941623
343 -0.000000000000232
344 0.000000475176554
345 0.060120837114108
346 0.000095793073587
347 0.000214512508877
348 -0.000113820983762
349 0.000087974071069
350 -0.000006337431458
351 0.000001484003471
352 0.000121885296970
353 0.000023758414608
354 -0.000008731635441
355 -0.000038419427980
356 0.000010523927325
357 -0.000004122172825
358 0.000068875327751
359 -0.000034851412306
360 -0.000034023915446
361 0.000001807244398
362 -0.000000617632667
363 -0.000000000000506
364 -0.000080103185253
365 0.000042051867413
366 0.000038051317840
367 0.000016800011864
368 -0.000006885668272
369 0.000000000004684
370 -0.000063841575540
371 -0.000003733291423
372 0.000001380712626
373 0.000043765151962
374 0.000006600068333
375 -0.000002439980362
376 0.000041887309657
377 -0.000001591332292
378 0.000000587559989
379 0.000000000001601
380 -0.000056901431112
381 0.000201332655300
382 -0.000007235676263
383 -0.000036808274518
384 -0.000001367013641
385 0.000000484664629
386 0.000065860884646
387 0.000002553751526
388 -0.000001150992392
389 -0.000025259607440
390 0.000012617421876
391 0.000012642185564
392 -0.000001466764858
393 0.000000475159098
394 -0.000000000000550
395 0.15665583453848
396 0.000103398760750
397 0.000480750102599
398 -0.000055398774922
399 -0.000002359325672
400 -0.000006337410433
401 -0.000126685471888
402 0.000008996253047
403 0.000023757943464
404 0.000905378775508
405 0.000002870497764
406 0.000010523883806
407 0.000267945200446
408 -0.000119330232233
409 -0.000119978936318
410 0.000239309168551
411 0.000000000000279
412 0.000000601599848
413 0.000001807074173
414 0.000119272699913
415 0.000121586193588
416 -0.000240858893501
417 0.000000000002991
418 0.000006432766719
419 0.000016800024292
420 -0.000001292432706
421 -0.000003733284657
422 0.000049120735454
423 -0.000000576006495
424 -0.000001591327695
425 -0.000033328735555
426 0.000002309986927
427 0.000006600054659
428 -0.000032573646593
429 0.000000000001532
430 0.000248981451311
431 0.000639033255292
432 -0.000087586916011
433 -0.000000531639992
434 -0.000001366984545
435 -0.000019957008553
436 0.000001263110732
437 0.000002553595352
438 0.000285408360289
439 0.000023673574303
440 0.000023573873676
441 -0.000047247447979
442 -0.000000000000323
443 -0.000000475980205
444 -0.000001466729938
445 0.008608850755806
446 0.000046922828609
447 0.000046127824868
448 -0.000003691926024
449 -0.000090865444613
450 -0.000006337468225
451 0.000001484044952
452 0.000094138228932
453 0.000023758257478
454 -0.000008731746564
455 0.000025143244247
456 0.000010523914467
457 -0.000004122176158
458 -0.000005247564942
459 0.000002210035489
460 0.000003037529453
461 -0.000001807184966
462 0.000000617676871
463 -0.000000000000517
464 0.000005089894671
465 -0.000000544674718
466 -0.000004545219953
467 -0.000016799969206
468 0.000006885670064
469 0.000000000005554
470 0.000055843603806
471 -0.000003733280586
472 0.000001380716186
473 -0.000038399952132
474 0.000006600048581
475 -0.000002439986725
476 -0.000036522104400
477 -0.000001591327078
478 0.000000587561575
479 -0.000000000001548
480 -0.000104355268961
481 0.000019947560119
482 0.000036538521186
483 0.000020731211670
484 -0.000001367004512
485 0.000000484672336
486 0.000011822522831
487 0.000002553711433
488 -0.000001151024337
489 -0.000006121036121
490 0.000003048137112
491 0.000003072899010
492 0.000001466753363
493 -0.000000475169602
494 -0.000000000000619
495 0.17749997482357
496 0.000152952528512
497 0.000563729724742
498 -0.000194220428002
499 -0.000002359288158
500 -0.000006337422220
501 0.000073081995395
502 0.000008996482590
503 0.000023757899782
504 -0.000912047025354
505 0.000002870517207
506 0.000010523900823
507 -0.000174027260080
508 -0.000131056033029
509 -0.000131704736694
510 0.000262760769722
511 -0.000000000000065
512 -0.000000601677005
513 -0.000001807060356
514 0.000138019030165
515 0.000140332519340
516 -0.000278351549505
517 0.000000000007214
518 -0.000006432893362
519 -0.000016799965528
520 -0.000001292454337
521 -0.000003733290241
522 -0.000014692521446
523 -0.000000576016228
524 -0.000001591330217
525 0.000010233586555
526 0.000002310025681
527 0.000006600064673
528 0.000009478499473
529 -0.000000000003095
530 0.000213345492638
531 0.000702235025560
532 -0.000107468000598
533 -0.000000531655993
534 -0.000001366972801
535 0.000037841278212
536 0.000001263134648
537 0.000002553555612
538 -0.000303595502648
539 0.000029190308253
540 0.000029090607608
541 -0.000058280915862
542 -0.000000000000477
543 0.000000475995188
544 0.000001466728875
545 -0.031146777858356
546 0.000026161785117
547 -0.000082388046483
548 0.000094185324706
549 -0.000002359272791
550 -0.000107702356456
551 0.000001484031579
552 0.000008996000019
553 0.000281562254951
554 -0.000008731819656
555 0.000002870429508
556 0.000017323492691
557 -0.000004122171044
558 0.000032184798996
559 -0.000064548392506
560 0.000032363593510
561 -0.000000601526700
562 0.000000000000252
563 0.000000617710138
564 -0.000039342015896
565 0.000080371044860
566 -0.000041029028964
567 -0.000006432751330
568 0.000000000005715
569 0.000006885658876
570 -0.000001292426200
571 0.000058112363837
572 0.000001380723077
573 0.000002309974689
574 -0.000039544324744
575 0.000000587564553
576 -0.000000576002986
577 -0.000038421592780
578 -0.000002439998948
579 -0.000000000002798
580 -0.000155285929226
581 -0.000136414417857
582 0.000080066122580
583 -0.000000531621342
584 0.000011668564792
585 0.000000484681550
586 0.000001263009441
587 0.000079207098574
588 -0.000001151032560
589 -0.000003801158843
590 0.000007677256792
591 -0.000003876097950
592 0.000000475961845
593 -0.000000000000229
594 -0.000000475182665
 Sym=      3.1
 Ene=       0.0000
 Spin= Alpha
 Occup=    2.000000
1 -0.027686380880244
2 -0.26690624354898
3 -0.001104167394495
4 0.000585104601867
5 0.000241633804901
6 -0.000080219183713
7 0.000135708593664
8 -0.032384073469748
9 0.051664265622830
10 0.86091800863732
11 -0.000179023146417
12 0.000388975645275
13 0.006507433330443
14 0.004304800976575
15 -0.000298662251589
16 0.002226353001987
17 -0.003079526786641
18 0.000234744868055
19 -0.001458591680301
20 0.000132575807572
21 -0.000010847907008
22 0.000046475068130
23 -0.001340927074626
24 0.000077451527833
25 -0.000738674799013
26 0.000196658873186
27 -0.000036491569082
28 -0.000160167304103
29 -0.000000000120696
30 0.000000000049572
31 -0.000000000009697
32 0.000335094462975
33 -0.000063831908199
34 -0.000271262554776
35 -0.000000000082878
36 -0.000000000081136
37 0.000000000044240
38 0.000122720818684
39 -0.000025964332358
40 -0.000096756486326
41 -0.000000000038176
42 -0.000000000041811
43 0.000000000007873
44 -0.000244817239288
45 0.000076744170515
46 0.000168073068773
47 -0.000000000033933
48 -0.000000000004338
49 -0.000000000066460
50 0.000042643721076
51 -0.000051569404416
52 -0.000838066243581
53 -0.000028606243382
54 0.000034593801941
55 0.000562191926011
56 -0.000028606312102
57 0.000034593814360
58 0.000562191928166
59 -0.000000000008829
60 -0.000055302212024
61 -0.000001477343403
62 -0.000148165987199
63 0.000037097834807
64 0.000000991037676
65 0.000099392766452
66 0.000037097868428
67 0.000000991026489
68 0.000099392765147
69 -0.000000000000112
70 0.000069984507805
71 0.000066092829280
72 0.000065364171256
73 -0.000000000005314
74 -0.000000000003188
75 0.000000000004110
76 -0.000000000001265
77 0.000000000002955
78 0.000000000001933
79 -0.000062108085322
80 -0.000060828109968
81 -0.000053991909127
82 -0.000000000000896
83 0.000000000000313
84 0.000000000001614
85 0.025851412607816
86 -0.000016968237626
87 0.000049499468076
88 -0.000131826179511
89 -0.000000056252164
90 0.000175130067216
91 0.000001169304019
92 -0.000006338160288
93 -0.000187673287941
94 -0.000006937843229
95 -0.000057092103151
96 0.000093321415827
97 -0.000036179712439
98 -0.000011945736504
99 0.000021850245940
100 -0.000009904509436
101 0.000003401025756
102 -0.000000000003552
103 0.000001229846633
104 0.000043652799342
105 -0.000082678937336
106 0.000039026137994
107 -0.000030211856471
108 0.000000000014855
109 -0.000013478753312
110 0.000001579193966
111 0.000002398139320
112 0.000001828115342
113 -0.000002311720326
114 -0.000000073525039
115 -0.000000018691147
116 0.000000193009292
117 -0.000003143916485
118 -0.000002433982959
119 0.000000000000039
120 0.13398201865767
121 -0.000049644982193
122 0.000293424230676
123 -0.000681033067616
124 -0.000929801820168
125 0.000000287216573
126 0.000001169038263
127 0.000909031272178
128 -0.000000276390344
129 -0.000006937622740
130 0.000318755503220
131 0.000003546836965
132 -0.000036179613409
133 0.000124985817414
134 -0.000063641070569
135 -0.000061344746845
136 0.000000257398290
137 -0.000001229801937
138 0.000000000000485
139 -0.000540696509649
140 0.000273427270549
141 0.000267269239100
142 -0.000002553956178
143 0.000013478589751
144 0.000000000002448
145 -0.000027776145324
146 0.000000045984640
147 0.000001828129743
148 0.000018483164267
149 0.000000019626019
150 -0.000002434007840
151 0.000018782445192
152 -0.000000081320888
153 -0.000000018685586
154 -0.000000000002597
155 0.14305686090947
156 -0.000107832683211
157 0.000189608353925
158 0.001039994492318
159 -0.000000056460632
160 0.000000287781315
161 -0.000567408886130
162 -0.000006338024895
163 -0.000000276753644
164 0.000161917944146
165 -0.000057092049067
166 0.000003546765982
167 -0.000114678636392
168 -0.000051971297675
169 -0.000052226398771
170 0.000104197696445
171 -0.000000000003358
172 -0.000003400949965
173 0.000000257283393
174 -0.000042938721309
175 -0.000041407364302
176 0.000084346085611
177 0.000000000005728
178 0.000030211694804
179 -0.000002553802934
180 0.000001579198440
181 0.000000045952327
182 -0.000018573118880
183 0.000000193011520
184 -0.000000081334499
185 0.000011073675201
186 -0.000002311728558
187 0.000000019682983
188 0.000013844778621
189 0.000000000003332
190 0.015204088251948
191 -0.000026604192390
192 -0.000032367765815
193 0.000622047798468
194 -0.000000056280922
195 0.000000287552845
196 -0.000127434214982
197 -0.000006338159953
198 -0.000000276502342
199 0.000275894226821
200 -0.000057092144821
201 0.000003547070198
202 0.000431494410360
203 -0.000001821588178
204 -0.000002076687151
205 0.000003898275329
206 -0.000000000003182
207 0.000003401003080
208 -0.000000257349412
209 -0.000131712509831
210 -0.000130181162929
211 0.000261893672760
212 0.000000000004933
213 -0.000030211851493
214 0.000002554040430
215 0.000001579191377
216 0.000000045936484
217 -0.000007088457255
218 0.000000193009308
219 -0.000000081341965
220 0.000006140635914
221 -0.000002311716869
222 0.000000019711705
223 0.000003369527453
224 -0.000000000003572
225 -0.005359356228690
226 0.000007379616510
227 -0.000002950878519
228 -0.000232224029232
229 0.000010659375658
230 0.000000287611651
231 0.000001169358510
232 -0.000072907559446
233 -0.000000276656848
234 -0.000006937875723
235 0.000289876571833
236 0.000003546831796
237 -0.000036179696271
238 -0.000003870800379
239 0.000000787234885
240 0.000003083565493
241 -0.000000257332317
242 0.000001229863979
243 -0.000000000000574
244 -0.000050041363475
245 0.000028099710799
246 0.000021941652676
247 0.000002553812185
248 -0.000013478787718
249 0.000000000003512
250 -0.000001359366907
251 0.000000045956970
252 0.000001828110720
253 0.000001061530073
254 0.000000019674815
255 -0.000002433974530
256 0.000000762252013
257 -0.000000081332561
258 -0.000000018693373
259 0.000000000005094
260 0.029949008725228
261 -0.000022356003307
262 0.000041325035169
263 0.000110087565178
264 -0.000000056254938
265 -0.000141157678453
266 0.000001169308562
267 -0.000006338141295
268 0.000096084339243
269 -0.000006937863134
270 -0.000057092092627
271 -0.000174661092506
272 -0.000036179716125
273 -0.000012091819294
274 0.000022142422579
275 -0.000010050603285
276 -0.000003401022007
277 -0.000000000003733
278 -0.000001229846492
279 0.000006791231611
280 -0.000008955837348
281 0.000002164605737
282 0.000030211786010
283 0.000000000015381
284 0.000013478789362
285 0.000001579195750
286 -0.000002076764368
287 0.000001828113888
288 -0.000002311720262
289 -0.000000142060634
290 -0.000000018693348
291 0.000000193006834
292 0.000002928332414
293 -0.000002433978806
294 0.000000000000050
295 0.003222666836009
296 0.000005347393092
297 0.000017357895767
298 -0.000160759249737
299 -0.000010653281788
300 0.000046163150430
301 -0.000007721306399
302 0.000037002411621
303 -0.000078957048725
304 0.000019194085400
305 0.000006965134615
306 -0.000155652468535
307 0.000006655394652
308 -0.000000201850539
309 0.000000860955641
310 -0.000000659105103
311 0.000002200434515
312 -0.000000000000341
313 0.000001527125097
314 -0.000016025108023
315 0.000028142750019
316 -0.000012117641996
317 0.000025813138939
318 0.000000000004053
319 0.000011418685564
320 -0.000004814481445
321 -0.000020480493948
322 -0.000002874787642
323 0.000008717543561
324 0.000012480434932
325 -0.000001252140847
326 -0.000002258238889
327 0.000014997031077
328 0.000005109073200
329 -0.000000000000062
330 -0.000031640767988
331 -0.000060782518720
332 -0.000039440230652
333 -0.000002266740446
334 -0.000009950856471
335 -0.000001172995300
336 0.000006112754936
337 -0.000026267960933
338 0.000001679051111
339 0.000002513630250
340 -0.000005179187900
341 0.000002665557650
342 -0.000001720590208
343 -0.000000000000291
344 -0.000001309551271
345 0.32116025802981
346 0.000217117245983
347 0.000990896035819
348 -0.000452902656490
349 -0.000236903048563
350 0.000000937832440
351 -0.000007721350976
352 0.001741765253145
353 -0.000003160692197
354 0.000019194725576
355 0.000215479308517
356 0.000000780718364
357 0.000006655503107
358 0.000498333493331
359 -0.000248579491245
360 -0.000249754002087
361 -0.000000091369855
362 0.000001527416253
363 -0.000000000000232
364 -0.000484447598327
365 0.000239682787100
366 0.000244764811227
367 -0.000002227947296
368 0.000011418518417
369 0.000000000007830
370 0.000092880386222
371 0.000000263348242
372 -0.000002874866597
373 -0.000063378923045
374 -0.000000513731883
375 0.000005109214223
376 -0.000061233191376
377 0.000000160413140
378 -0.000001252175941
379 0.000000000003723
380 0.000537294185598
381 0.001167139326316
382 -0.000291706024477
383 -0.000049806579881
384 0.000000212260295
385 -0.000001173017493
386 0.000543084796915
387 -0.000000862212613
388 0.000001679203937
389 -0.000105736475731
390 0.000052914901982
391 0.000052821573750
392 0.000000056315424
393 -0.000001309616068
394 -0.000000000000556
395 -0.053992344090732
396 0.000017171213642
397 -0.000118282056337
398 -0.000330857224661
399 -0.000010653181142
400 0.000000937795182
401 0.000286158522568
402 0.000037002092983
403 -0.000003161252497
404 -0.000801225323434
405 0.000006964937451
406 0.000000780821919
407 -0.000553187507229
408 0.000060404760105
409 0.000061122003311
410 -0.000121526763416
411 -0.000000000001068
412 0.000002200374080
413 -0.000000091672369
414 -0.000066611752319
415 -0.000067786323719
416 0.000134398076038
417 -0.000000000009354
418 0.000025813094647
419 -0.000002227864100
420 -0.000004814401563
421 0.000000263392170
422 -0.000161970123276
423 -0.000002258201027
424 0.000000160432125
425 0.000108467435718
426 0.000008717398527
427 -0.000000513809803
428 0.000108838287863
429 -0.000000000005662
430 -0.000333070456510
431 -0.000420910103017
432 -0.000005128974554
433 -0.000002266746763
434 0.000000212307759
435 -0.000047672279992
436 0.000006112624829
437 -0.000000862262197
438 -0.000214648640665
439 0.000000286370149
440 0.000000531625047
441 -0.000000817995197
442 0.000000000000244
443 -0.000001720604090
444 0.000000056409782
445 0.023076131120266
446 -0.000002764412561
447 0.000066102316045
448 -0.000163666485749
449 0.000029810670119
450 0.000000937880122
451 -0.000007721323545
452 -0.000152117245325
453 -0.000003161453269
454 0.000019194154485
455 0.000069697793793
456 0.000000780610453
457 0.000006655410014
458 0.000042207449088
459 -0.000020516474138
460 -0.000021690974950
461 0.000000091693000
462 -0.000001527152392
463 -0.000000000000198
464 -0.000003817747295
465 -0.000000632135624
466 0.000004449882919
467 0.000002227900720
468 -0.000011418672980
469 0.000000000004629
470 -0.000024570512117
471 0.000000263438981
472 -0.000002874813337
473 0.000017555268200
474 -0.000000513894262
475 0.000005109118825
476 0.000015409533001
477 0.000000160453781
478 -0.000001252151998
479 -0.000000000001384
480 0.000067535974077
481 0.000048207894377
482 -0.000067072786480
483 -0.000001388169504
484 0.000000212295131
485 -0.000001172995652
486 -0.000032697721656
487 -0.000000862367998
488 0.000001679056176
489 -0.000007529037818
490 0.000003811182079
491 0.000003717855739
492 -0.000000056386843
493 0.000001309559396
494 -0.000000000000714
495 -0.18198636058966
496 -0.000047442720083
497 -0.000536173907279
498 -0.000009897320794
499 -0.000010653161160
500 0.000000937828351
501 -0.000283984670593
502 0.000037001801265
503 -0.000003161268186
504 0.001234240170703
505 0.000006964936885
506 0.000000780710066
507 0.000422280433255
508 0.000148529316919
509 0.000149246561929
510 -0.000297775878847
511 -0.000000000000894
512 -0.000002200223882
513 0.000000091591689
514 -0.000174131733783
515 -0.000175306318360
516 0.000349438052144
517 -0.000000000009854
518 -0.000025813254629
519 0.000002228236016
520 -0.000004814367639
521 0.000000263430785
522 0.000127329485745
523 -0.000002258185307
524 0.000000160449189
525 -0.000085229791243
526 0.000008717337293
527 -0.000000513878675
528 -0.000085600640156
529 0.000000000006000
530 -0.000434636388662
531 -0.000818179074673
532 0.000136259700102
533 -0.000002266725050
534 0.000000212312070
535 0.000002283701843
536 0.000006112666188
537 -0.000000862327798
538 0.000382804029438
539 -0.000024618911351
540 -0.000024373655545
541 0.000048992566895
542 0.000000000000154
543 0.000001720536442
544 -0.000000056366440
545 0.050798073569363
546 0.000032754402353
547 0.000155058976166
548 -0.000133044805630
549 -0.000010653271817
550 0.000025863827565
551 -0.000007721322371
552 0.000037002336599
553 -0.000251831049345
554 0.000019194191664
555 0.000006965106034
556 0.000029074507558
557 0.000006655445689
558 -0.000039671682508
559 0.000079800620355
560 -0.000040128937847
561 -0.000002200391293
562 -0.000000000000327
563 -0.000001527165519
564 0.000020945962989
565 -0.000045799400673
566 0.000024853437684
567 -0.000025813189190
568 0.000000000004058
569 -0.000011418684466
570 -0.000004814466264
571 -0.000014675320847
572 -0.000002874809535
573 0.000008717515951
574 0.000011102806321
575 -0.000001252150333
576 -0.000002258231646
577 0.000008586202682
578 0.000005109112059
579 -0.000000000000182
580 0.000083876010133
581 0.000136330709077
582 -0.000066715716632
583 -0.000002266740705
584 0.000009262393810
585 -0.000001172997357
586 0.000006112733895
587 -0.000069548273035
588 0.000001679062520
589 0.000008995823072
590 -0.000018143574210
591 0.000009147751138
592 0.000001720583479
593 -0.000000000000258
594 0.000001309560673
 Sym=      4.1
 Ene=       0.0000
 Spin= Alpha
 Occup=    2.000000
1 0.000031654485848
2 -0.006591536552062
3 -0.000044693539150
4 0.000552356602260
5 -0.000783939453736
6 0.000275128354200
7 -0.001344470554028
8 0.24342886592190
9 0.50966833535651
10 0.31840809367971
11 0.001729983147369
12 0.003696960341704
13 0.002361971814242
14 -0.006905745226094
15 -0.004411395032565
16 -0.001625740245851
17 0.004977324790387
18 0.003037609993484
19 0.001187603451506
20 -0.000217734149677
21 -0.000142124307892
22 -0.000057109645145
23 0.002133639974160
24 0.001533446747695
25 0.000511999492354
26 -0.000236049765141
27 -0.000044732691806
28 0.000280782456947
29 0.000000000077252
30 0.000000000015593
31 -0.000000000013339
32 -0.000397990774080
33 -0.000078974425334
34 0.000476965199413
35 0.000000000130268
36 0.000000000063669
37 0.000000000031870
38 -0.000139143161440
39 -0.000033232371848
40 0.000172375533289
41 0.000000000069973
42 0.000000000042488
43 0.000000000014838
44 0.000213824472217
45 0.000107850729201
46 -0.000321675201418
47 -0.000000000011433
48 0.000000000091063
49 -0.000000000080683
50 -0.000256165207377
51 -0.000508100222827
52 -0.000315864961213
53 0.000171840819136
54 0.000340843956373
55 0.000211888664148
56 0.000171840871164
57 0.000340844026201
58 0.000211888650842
59 0.000000000002796
60 0.000063458594920
61 -0.000028236744113
62 -0.000023147752604
63 -0.000042569291831
64 0.000018941783261
65 0.000015527982711
66 -0.000042569347367
67 0.000018941784319
68 0.000015527986298
69 0.000000000000151
70 -0.000016044182351
71 -0.000015512149495
72 -0.000010406124450
73 0.000000000001955
74 0.000000000000547
75 -0.000000000000664
76 -0.000000000000794
77 0.000000000000059
78 0.000000000000926
79 0.000018576440047
80 0.000009607093661
81 0.000008672514036
82 -0.000000000000177
83 -0.000000000000813
84 -0.000000000001732
85 -0.067936517231803
86 0.000072796960765
87 -0.000109794819881
88 0.000122507348636
89 0.000000477952233
90 -0.000384903562801
91 0.000000085420596
92 0.000009071140808
93 0.000326942412388
94 0.000001952417532
95 0.000090112520499
96 -0.000142055391374
97 0.000019305286169
98 0.000027332082697
99 -0.000049788579627
100 0.000022456496930
101 -0.000005566437840
102 0.000000000005700
103 -0.000001482722259
104 -0.000054037925404
105 0.000095873519783
106 -0.000041835594379
107 0.000049130746920
108 -0.000000000026488
109 0.000011606619967
110 -0.000002255115523
111 -0.000008601335337
112 -0.000000404996370
113 0.000003396822537
114 0.000004008289765
115 -0.000000013907578
116 -0.000000371267573
117 0.000007531612541
118 0.000000557267227
119 -0.000000000001766
120 -0.19099103598032
121 0.000076430996643
122 -0.000441054097649
123 0.001354716908939
124 0.001430455925357
125 -0.000002340184671
126 0.000000085767611
127 -0.001508681259503
128 0.000011704126503
129 0.000001952099695
130 -0.000634127268250
131 0.000055452053953
132 0.000019305151144
133 -0.000182972845274
134 0.000091606351808
135 0.000091366493466
136 0.000003890974095
137 0.000001482677225
138 -0.000000000001191
139 0.000907874373296
140 -0.000453722408912
141 -0.000454151964384
142 -0.000027373739117
143 -0.000011606353978
144 -0.000000000005351
145 0.000040750602998
146 -0.000002459318418
147 -0.000000405020893
148 -0.000025545337015
149 0.000002697671331
150 0.000000557312147
151 -0.000029127334042
152 0.000000601850565
153 -0.000000013919597
154 0.000000000002867
155 -0.19082950040194
156 0.000150120454245
157 -0.000235779244054
158 -0.001414367348750
159 0.000000478215280
160 -0.000002340983125
161 0.000688800668765
162 0.000009071095247
163 0.000011704591993
164 -0.000153450615434
165 0.000090112585562
166 0.000055451907526
167 0.000246927805819
168 0.000073271978165
169 0.000068636272774
170 -0.000141908250939
171 0.000000000004294
172 0.000005566342841
173 0.000003891096307
174 0.000080804205580
175 0.000093436063847
176 -0.000174240269426
177 -0.000000000011185
178 -0.000049130691546
179 -0.000027373745842
180 -0.000002255146536
181 -0.000002459254000
182 0.000019960866833
183 -0.000000371280454
184 0.000000601870317
185 -0.000013419481609
186 0.000003396877027
187 0.000002697565154
188 -0.000013360831468
189 -0.000000000004360
190 -0.14027199048476
191 0.000136102026256
192 -0.000133865959964
193 -0.001525427514281
194 0.000000478285551
195 -0.000002340920692
196 -0.000389692155649
197 0.000009071057508
198 0.000011704578122
199 -0.000104954457744
200 0.000090112521205
201 0.000055452028143
202 -0.000411832445145
203 0.000048803961176
204 0.000044168254626
205 -0.000092972215802
206 0.000000000005788
207 -0.000005566331111
208 -0.000003891086356
209 0.000157769890545
210 0.000170401757082
211 -0.000328171647627
212 -0.000000000018031
213 0.000049130775324
214 0.000027373770647
215 -0.000002255142598
216 -0.000002459267755
217 -0.000010846216391
218 -0.000000371280873
219 0.000000601863722
220 0.000007305183619
221 0.000003396872162
222 0.000002697590203
223 0.000007246542671
224 0.000000000000645
225 0.014163671876684
226 -0.000000004373828
227 0.000014426052584
228 0.000391189017186
229 -0.000014040438083
230 -0.000002340774396
231 0.000000085270252
232 0.000148760305935
233 0.000011704541862
234 0.000001952505982
235 -0.000364703946109
236 0.000055452063207
237 0.000019305290146
238 0.000012110133867
239 -0.000005935140345
240 -0.000006174993522
241 -0.000003891070521
242 -0.000001482762965
243 -0.000000000000865
244 0.000083470519065
245 -0.000041520474812
246 -0.000041950044253
247 0.000027373992475
248 0.000011606662344
249 -0.000000000005413
250 0.000003032783369
251 -0.000002459272380
252 -0.000000404992106
253 -0.000003825449135
254 0.000002697587507
255 0.000000557262697
256 -0.000000243456729
257 0.000000601872623
258 -0.000000013908769
259 -0.000000000001700
260 -0.33025270366404
261 0.000193834029823
262 -0.000496353413272
263 -0.001520793716685
264 0.000000477557193
265 0.001453557925501
266 0.000000085876772
267 0.000009071202014
268 -0.000703035618052
269 0.000001952220526
270 0.000090112283664
271 0.000072649471419
272 0.000019305298300
273 0.000135950988146
274 -0.000267026415200
275 0.000131075427054
276 0.000005566528616
277 0.000000000005350
278 0.000001482617672
279 -0.000076589700313
280 0.000140977156408
281 -0.000064387456096
282 -0.000049130501974
283 -0.000000000026137
284 -0.000011606647188
285 -0.000002255080314
286 0.000048268818820
287 -0.000000405018742
288 0.000003396754391
289 -0.000030618043042
290 -0.000000013919274
291 -0.000000371246664
292 -0.000034141373003
293 0.000000557308937
294 0.000000000001810
295 -0.024091739106448
296 -0.000180126918000
297 -0.000184281578040
298 0.000876935230866
299 0.000016796345415
300 -0.000467870646779
301 0.000002722195089
302 -0.000059695680277
303 0.000729596391456
304 -0.000012975594161
305 -0.000009869721277
306 0.000902595846556
307 -0.000003353098330
308 -0.000016305361375
309 0.000030721275417
310 -0.000014415914042
311 -0.000003422253844
312 0.000000000000594
313 -0.000000759166615
314 0.000017780830663
315 -0.000025399695055
316 0.000007618864392
317 -0.000042022247980
318 -0.000000000012809
319 -0.000009884803318
320 0.000007610949352
321 0.000272775574344
322 0.000001763893575
323 -0.000013820467021
324 -0.000180391817500
325 0.000000809425101
326 0.000003609306946
327 -0.000185575018600
328 -0.000003175936664
329 -0.000000000003501
330 0.000446190738515
331 0.000192972947455
332 0.000094985223246
333 0.000003668279368
334 0.000108054741565
335 0.000000765638530
336 -0.000010336635628
337 0.000145551425312
338 -0.000002244679500
339 -0.000019916302385
340 0.000039876339288
341 -0.000019960036902
342 0.000002645619288
343 0.000000000000986
344 0.000000567781243
345 -0.54748133481451
346 -0.000352073875544
347 -0.001676661888896
348 0.000623642482626
349 0.000466446262836
350 0.000005157597350
351 0.000002722451081
352 -0.003122656592404
353 -0.000029462840466
354 -0.000012976939427
355 -0.000552597889351
356 -0.000020878779646
357 -0.000003353526472
358 -0.000858094029735
359 0.000429357129259
360 0.000428736900476
361 -0.000002594692668
362 -0.000000759689364
363 -0.000000000000755
364 0.000836628501041
365 -0.000418434997548
366 -0.000418193503493
367 -0.000022871769061
368 -0.000009884518066
369 -0.000000000016067
370 -0.000197933561248
371 0.000005414489448
372 0.000001764175716
373 0.000133275617897
374 -0.000009412532397
375 -0.000003176440765
376 0.000132280120891
377 0.000002148232515
378 0.000000809550671
379 -0.000000000008814
380 -0.000968965147458
381 -0.002079086830806
382 0.000466967589815
383 0.000068562358927
384 0.000001545958064
385 0.000000765677382
386 -0.000966100954884
387 -0.000002065664768
388 -0.000002244924885
389 0.000173529330457
390 -0.000086620840177
391 -0.000086908490280
392 0.000002090344093
393 0.000000567919787
394 0.000000000000661
395 0.13573324933547
396 -0.000042761700078
397 0.000345019259823
398 0.000363760758646
399 0.000016796138351
400 0.000005157617605
401 -0.000473574059732
402 -0.000059695260802
403 -0.000029461670446
404 0.001404213487940
405 -0.000009869349876
406 -0.000020878782657
407 0.000760171870705
408 -0.000132598640096
409 -0.000130088951930
410 0.000262687592027
411 0.000000000000535
412 -0.000003422115821
413 -0.000002594188308
414 0.000156359334077
415 0.000145955974109
416 -0.000302315308186
417 0.000000000007362
418 -0.000042022705317
419 -0.000022871594186
420 0.000007610763410
421 0.000005414362512
422 0.000249433645399
423 0.000003609219607
424 0.000002148175685
425 -0.000165231348839
426 -0.000013820130214
427 -0.000009412305265
428 -0.000169419003353
429 0.000000000003840
430 0.000595031623514
431 0.000774327933091
432 -0.000082551785346
433 0.000003668340725
434 0.000001545865137
435 0.000058814865529
436 -0.000010336593619
437 -0.000002065447722
438 0.000392782533780
439 0.000009731724467
440 0.000009975636199
441 -0.000019707360666
442 0.000000000000075
443 0.000002645614418
444 0.000002090216437
445 -0.048739170450582
446 0.000016854940118
447 -0.000138970048181
448 0.000219310408448
449 -0.000080305675283
450 0.000005157524050
451 0.000002722380721
452 0.000371667165802
453 -0.000029461535178
454 -0.000012975948931
455 -0.000018836975208
456 -0.000020878535093
457 -0.000003353348982
458 -0.000087703668156
459 0.000044161955192
460 0.000043541712964
461 0.000002594144677
462 0.000000759240693
463 -0.000000000000986
464 0.000035680187302
465 -0.000017960845509
466 -0.000017719341793
467 0.000022871829954
468 0.000009884767979
469 -0.000000000014888
470 0.000057621932484
471 0.000005414317633
472 0.000001764073705
473 -0.000039151714749
474 -0.000009412224786
475 -0.000003176257766
476 -0.000038156220069
477 0.000002148155418
478 0.000000809504532
479 0.000000000008600
480 -0.000140751368883
481 -0.000180702319687
482 0.000104455118393
483 0.000007583441979
484 0.000001545902274
485 0.000000765642025
486 0.000094307904029
487 -0.000002065407379
488 -0.000002244669694
489 0.000012211230251
490 -0.000005961789506
491 -0.000006249440745
492 -0.000002090222549
493 -0.000000567826168
494 0.000000000000554
495 0.21580850188135
496 0.000042036720596
497 0.000600487530687
498 0.000251871871694
499 0.000016796088139
500 0.000005157627831
501 0.000505564880885
502 -0.000059694881217
503 -0.000029461846968
504 -0.001815107479180
505 -0.000009869213786
506 -0.000020878848395
507 -0.000815784703908
508 -0.000193160349989
509 -0.000190650666546
510 0.000383811016535
511 0.000000000000735
512 0.000003421974588
513 0.000002594244703
514 0.000221271930215
515 0.000210868597571
516 -0.000432140527786
517 0.000000000002502
518 0.000042022667612
519 0.000022871665322
520 0.000007610679040
521 0.000005414379106
522 -0.000256284508983
523 0.000003609180940
524 0.000002148183487
525 0.000169827051387
526 -0.000013819978353
527 -0.000009412335329
528 0.000174014698812
529 -0.000000000002883
530 0.000699006289882
531 0.001081261265285
532 -0.000137122471289
533 0.000003668312188
534 0.000001545877225
535 -0.000040878549465
536 -0.000010336595556
537 -0.000002065533228
538 -0.000528874121600
539 0.000023456195244
540 0.000023700105289
541 -0.000047156300533
542 0.000000000000522
543 -0.000002645559896
544 -0.000002090223548
545 -0.062902611914076
546 -0.000060514509629
547 -0.000192891453724
548 0.000135853574414
549 0.000016796254849
550 0.000013093753301
551 0.000002722358885
552 -0.000059695589693
553 0.000230607119629
554 -0.000012975890384
555 -0.000009869526017
556 -0.000061067068185
557 -0.000003353345943
558 0.000043576015224
559 -0.000089041475328
560 0.000045465460104
561 0.000003422192746
562 0.000000000000690
563 0.000000759230149
564 0.000000219583378
565 0.000009722812688
566 -0.000009942396065
567 0.000042022545154
568 -0.000000000012822
569 0.000009884775342
570 0.000007610846944
571 -0.000007394265362
572 0.000001764034758
573 -0.000013820283107
574 0.000002368615678
575 0.000000809488427
576 0.000003609260428
577 0.000007551832318
578 -0.000003176189408
579 0.000000000003413
580 -0.000052793975846
581 -0.000102764301087
582 0.000063357544425
583 0.000003668316613
584 -0.000021080580041
585 0.000000765642352
586 -0.000010336703462
587 0.000055169722388
588 -0.000002244652249
589 -0.000012310474785
590 0.000024664686279
591 -0.000012354211495
592 -0.000002645604152
593 0.000000000000986
594 -0.000000567821944
 Sym=      5.1
 Ene=       0.0000
 Spin= Alpha
 Occup=    2.000000
1 -0.000106506122562
2 -0.080593551312031
3 -0.000291496680802
4 0.000067571794656
5 0.000381587399650
6 -0.000132226670464
7 0.000390496673113
8 0.28544577076980
9 0.72694648441230
10 -0.25366364759419
11 0.002182788440149
12 0.005566522490990
13 -0.001891251334170
14 0.004755327802196
15 0.003644025510487
16 -0.000087965096198
17 -0.003448765122348
18 -0.002367325914655
19 0.000072369917839
20 0.000141245444732
21 0.000089512442127
22 0.000002243775789
23 -0.001405361924384
24 -0.001293558935096
25 -0.000006002229198
26 0.000199289812283
27 -0.000038222732975
28 -0.000161067079308
29 -0.000000000022157
30 0.000000000006599
31 -0.000000000033223
32 0.000338793079346
33 -0.000061044529849
34 -0.000277748549497
35 -0.000000000042100
36 -0.000000000032429
37 -0.000000000030451
38 0.000122847456452
39 -0.000015961289046
40 -0.000106886167406
41 -0.000000000014919
42 -0.000000000021283
43 -0.000000000005258
44 -0.000233229867630
45 -0.000029820141836
46 0.000263050009465
47 -0.000000000166140
48 -0.000000000077832
49 0.000000000015839
50 -0.000266405493174
51 -0.000704844407934
52 0.000247723210447
53 0.000178710197341
54 0.000472823956705
55 -0.000166177775265
56 0.000178710278050
57 0.000472824049115
58 -0.000166177787633
59 0.000000000011833
60 -0.000114904328900
61 -0.000136567640999
62 0.000040834176855
63 0.000077080127930
64 0.000091612335290
65 -0.000027392396572
66 0.000077080206269
67 0.000091612381989
68 -0.000027392400580
69 0.000000000000060
70 0.000028750399018
71 0.000026878831861
72 0.000022747641649
73 -0.000000000004364
74 -0.000000000001940
75 0.000000000003597
76 0.000000000001382
77 0.000000000001796
78 -0.000000000001590
79 -0.000028880230795
80 -0.000021623298903
81 -0.000018335666357
82 0.000000000000280
83 0.000000000000194
84 0.000000000001029
85 -0.007519851340751
86 -0.000016037201233
87 -0.000016057544284
88 -0.000287572335762
89 -0.000001156717874
90 -0.000041849367602
91 0.000000425012255
92 -0.000004722472260
93 -0.000016008513329
94 -0.000000629915914
95 -0.000065221389257
96 0.000156369783827
97 0.000002953327548
98 0.000003627555778
99 -0.000006883050457
100 0.000003255494679
101 0.000003503677544
102 -0.000000000004236
103 0.000000113812575
104 -0.000009520826177
105 0.000016738446747
106 -0.000007217620569
107 -0.000034977014639
108 0.000000000020839
109 0.000001197028296
110 0.000001415701674
111 -0.000005644236338
112 0.000000026199934
113 -0.000002503619699
114 0.000005922432803
115 -0.000000188108137
116 0.000000604256592
117 0.000001650104877
118 0.000000152957236
119 0.000000000003624
120 0.10023990392675
121 -0.000035838640345
122 0.000290747653279
123 -0.001548181693221
124 -0.000969149781276
125 0.000002966222926
126 0.000000424678062
127 0.001176745386436
128 -0.000013193649188
129 -0.000000629622916
130 0.000643519067998
131 -0.000054409717621
132 0.000002953423846
133 0.000104113343395
134 -0.000050095494461
135 -0.000054017848934
136 -0.000002501369027
137 -0.000000113765347
138 -0.000000000000882
139 -0.000768176840599
140 0.000378255859420
141 0.000389920981179
142 0.000020637898306
143 -0.000001197266602
144 0.000000000006551
145 -0.000026987718462
146 0.000003110661331
147 0.000000026224488
148 0.000016462053703
149 -0.000003672685504
150 0.000000152912340
151 0.000019745770121
152 -0.000000500704611
153 -0.000000188096183
154 -0.000000000004523
155 0.004536595479734
156 -0.000019232001908
157 -0.000006607178981
158 0.000113707250437
159 -0.000001156655546
160 0.000002966601439
161 0.000007239250613
162 -0.000004722573542
163 -0.000013193930633
164 -0.000015599286642
165 -0.000065221544848
166 -0.000054409695160
167 -0.000138523806934
168 -0.000002056893175
169 0.000001493380246
170 0.000000563512930
171 -0.000000000005209
172 -0.000003503682959
173 -0.000002501390964
174 -0.000024281962768
175 -0.000033643854090
176 0.000057925816858
177 0.000000000015081
178 0.000034977017821
179 0.000020637981389
180 0.000001415714809
181 0.000003110615548
182 0.000003867098664
183 0.000000604258409
184 -0.000000500714727
185 -0.000003088442891
186 -0.000002503639139
187 -0.000003672613964
188 -0.000002099814403
189 0.000000000000467
190 -0.014337572773974
191 -0.000012453880141
192 -0.000011027779060
193 -0.000328251949327
194 -0.000001156661268
195 0.000002966624178
196 0.000012952387764
197 -0.000004722526689
198 -0.000013194013465
199 -0.000123885404293
200 -0.000065221433989
201 -0.000054409852152
202 -0.000014406931485
203 0.000004832966762
204 0.000008383243491
205 -0.000013216210253
206 -0.000000000005790
207 0.000003503695371
208 0.000002501390657
209 0.000032797576137
210 0.000023435672183
211 -0.000056233248320
212 0.000000000020079
213 -0.000034976989626
214 -0.000020638085982
215 0.000001415713535
216 0.000003110623699
217 -0.000004137628934
218 0.000000604259742
219 -0.000000500709587
220 0.000003269923111
221 -0.000002503638763
222 -0.000003672630039
223 0.000002281288626
224 -0.000000000001102
225 0.001223274926517
226 0.000000490805374
227 -0.000001380866429
228 -0.000055364863464
229 -0.000002872352106
230 0.000002966601652
231 0.000000425002424
232 -0.000010899728034
233 -0.000013193979170
234 -0.000000629944672
235 0.000307702495207
236 -0.000054409772522
237 0.000002953286349
238 0.000001474175807
239 0.000001224090637
240 -0.000002698266444
241 0.000002501414021
242 0.000000113809207
243 -0.000000000001052
244 -0.000003126828655
245 -0.000004269149146
246 0.000007395977801
247 -0.000020638161609
248 0.000001196987376
249 0.000000000007344
250 -0.000001249696515
251 0.000003110631305
252 0.000000026204176
253 0.000002480179286
254 -0.000003672633784
255 0.000000152948003
256 -0.000000803535471
257 -0.000000500716047
258 -0.000000188104595
259 0.000000000003925
260 0.25587115020468
261 -0.000167790295475
262 0.000372050184128
263 0.001489534920167
264 -0.000001156249445
265 -0.001084873866961
266 0.000000424547307
267 -0.000004722720796
268 0.000417490942187
269 -0.000000629739896
270 -0.000065221543989
271 0.000000616686256
272 0.000002953256293
273 -0.000099039193764
274 0.000198450462540
275 -0.000099411268776
276 -0.000003503790344
277 -0.000000000003901
278 -0.000000113690961
279 0.000003016139084
280 -0.000008335532303
281 0.000005319393219
282 0.000034977016145
283 0.000000000020250
284 -0.000001196989257
285 0.000001415689932
286 -0.000038250596087
287 0.000000026224672
288 -0.000002503594463
289 0.000023523114665
290 -0.000000188096316
291 0.000000604247110
292 0.000027795445153
293 0.000000152912227
294 -0.000000000003719
295 -0.018723813388918
296 0.000091850085625
297 0.000027107924416
298 -0.000596472154234
299 -0.000014869962358
300 0.000406270483843
301 0.000002011616720
302 0.000045132853026
303 -0.000878487307562
304 -0.000002903915128
305 0.000001069274422
306 -0.000776306009437
307 0.000002867032240
308 0.000044311727319
309 -0.000089717810734
310 0.000045406083415
311 0.000002296437908
312 -0.000000000000427
313 -0.000000018574291
314 -0.000037343967395
315 0.000076451163758
316 -0.000039107196363
317 0.000030135320593
318 0.000000000012455
319 -0.000001138450153
320 -0.000005112622634
321 -0.000242626412040
322 0.000000035636327
323 0.000009445239722
324 0.000162463236361
325 0.000000101025331
326 -0.000002585936670
327 0.000163054253914
328 -0.000000148836481
329 0.000000000003354
330 -0.000428046969953
331 -0.000355025016333
332 -0.000044359247762
333 -0.000002894687437
334 -0.000086115103578
335 0.000000242918422
336 0.000008725806993
337 -0.000205906074889
338 -0.000000960739682
339 0.000010879527125
340 -0.000022136074903
341 0.000011256547778
342 -0.000001775276027
343 -0.000000000000936
344 0.000000016475556
345 0.48738479216974
346 0.000278790918770
347 0.001462616686928
348 -0.000274859471496
349 -0.000524034343606
350 -0.000007952485145
351 0.000002011376851
352 0.002929439469632
353 0.000025889927952
354 -0.000002902604604
355 0.000720791139352
356 0.000018540921475
357 0.000002867465717
358 0.000776043435997
359 -0.000389421799273
360 -0.000386621636724
361 0.000002555828133
362 -0.000000018064714
363 -0.000000000000067
364 -0.000745718250891
365 0.000377612126277
366 0.000368106124614
367 0.000017178512524
368 -0.000001138703584
369 0.000000000007767
370 0.000232464891486
371 -0.000004855160049
372 0.000000035356066
373 -0.000154521840883
374 0.000008419705397
375 -0.000000148336059
376 -0.000157362538963
377 -0.000001905824650
378 0.000000100900919
379 0.000000000003443
380 0.000971396487870
381 0.001859724290972
382 -0.000383356584497
383 -0.000040882830858
384 -0.000001414073846
385 0.000000242886284
386 0.000882962103129
387 0.000000644665379
388 -0.000000960498444
389 -0.000149081846672
390 0.000074302293277
391 0.000074779553395
392 -0.000002178414943
393 0.000000016350132
394 -0.000000000000982
395 -0.032074769929771
396 -0.000014911018311
397 -0.000096789007643
398 -0.000010704006212
399 -0.000014869825583
400 -0.000007952373267
401 0.000054698241854
402 0.000045132500017
403 0.000025888604110
404 -0.000231302722654
405 0.000001069036204
406 0.000018540709561
407 -0.000092087491389
408 0.000026682701855
409 0.000024976884259
410 -0.000051659586114
411 -0.000000000001686
412 0.000002296358792
413 0.000002555284863
414 -0.000046248713838
415 -0.000038506024901
416 0.000084754738739
417 -0.000000000003342
418 0.000030135389560
419 0.000017178520732
420 -0.000005112497483
421 -0.000004854936169
422 -0.000020348219774
423 -0.000002585878332
424 -0.000001905722513
425 0.000011934164838
426 0.000009445013476
427 0.000008419302893
428 0.000015365836744
429 -0.000000000003592
430 -0.000075399300983
431 -0.000176543529108
432 0.000016833139260
433 -0.000002894702497
434 -0.000001414010847
435 -0.000000444049717
436 0.000008725728929
437 0.000000644422640
438 -0.000079018217564
439 -0.000003919574373
440 -0.000004019811117
441 0.000007939385490
442 -0.000000000000950
443 -0.000001775273604
444 -0.000002178289542
445 -0.012564803862236
446 -0.000012688111072
447 -0.000034177799705
448 -0.000162999167293
449 -0.000029934903003
450 -0.000007952337660
451 0.000002011527472
452 0.000092244822695
453 0.000025888568461
454 -0.000002903719114
455 0.000138396305665
456 0.000018540601269
457 0.000002867193684
458 -0.000017508364800
459 0.000007354095785
460 0.000010154269015
461 -0.000002555278127
462 0.000000018525755
463 -0.000000000000118
464 0.000047399682504
465 -0.000018946841070
466 -0.000028452841434
467 -0.000017178640055
468 0.000001138459981
469 0.000000000008010
470 0.000005116932262
471 -0.000004854941088
472 0.000000035517025
473 -0.000004852890866
474 0.000008419312659
475 -0.000000148624336
476 -0.000002012194159
477 -0.000001905725679
478 0.000000100973247
479 -0.000000000003635
480 -0.000027309323543
481 -0.000084666003737
482 -0.000033027683254
483 -0.000000076407775
484 -0.000001414024903
485 0.000000242918860
486 0.000035830387650
487 0.000000644424957
488 -0.000000960754319
489 0.000002265786326
490 -0.000001371523596
491 -0.000000894262731
492 0.000002178285776
493 -0.000000016452811
494 -0.000000000000999
495 0.057093992971193
496 0.000008829607464
497 0.000154749967064
498 0.000069716135086
499 -0.000014869878507
500 -0.000007952349235
501 0.000101555801293
502 0.000045132746854
503 0.000025888489226
504 -0.000396664001144
505 0.000001069088739
506 0.000018540700815
507 -0.000158022300949
508 -0.000047679572203
509 -0.000049385386071
510 0.000097064958275
511 -0.000000000001450
512 -0.000002296455708
513 -0.000002555214121
514 0.000022827663871
515 0.000030570333020
516 -0.000053397996890
517 0.000000000001649
518 -0.000030135328456
519 -0.000017178690368
520 -0.000005112552162
521 -0.000004854916247
522 -0.000055197633113
523 -0.000002585901783
524 -0.000001905713949
525 0.000038743532014
526 0.000009445110286
527 0.000008419267602
528 0.000035311863890
529 0.000000000001025
530 0.000160579948082
531 0.000183437210424
532 -0.000041819418520
533 -0.000002894709449
534 -0.000001414016661
535 -0.000004354334978
536 0.000008725765133
537 0.000000644404147
538 -0.000099839228838
539 0.000007811426555
540 0.000007711191269
541 -0.000015522617824
542 -0.000000000000876
543 0.000001775300506
544 0.000002178273706
545 -0.015282707398673
546 0.000034063977987
547 -0.000060189282436
548 0.000145576674855
549 -0.000014869854175
550 -0.000015004682424
551 0.000002011532228
552 0.000045132609592
553 0.000067317535384
554 -0.000002903742581
555 0.000001068965967
556 -0.000057706104879
557 0.000002867249071
558 0.000010145891266
559 -0.000021386143194
560 0.000011240251928
561 -0.000002296408621
562 -0.000000000000545
563 0.000000018531187
564 -0.000048756177217
565 0.000099275584082
566 -0.000050519406864
567 -0.000030135182472
568 0.000000000012572
569 0.000001138473899
570 -0.000005112495414
571 -0.000002652198513
572 0.000000035526177
573 0.000009445011863
574 0.000002074661651
575 0.000000100976584
576 -0.000002585879494
577 0.000001483636048
578 -0.000000148639951
579 -0.000000000003254
580 -0.000016265457046
581 -0.000143576138092
582 0.000047155535323
583 -0.000002894700570
584 -0.000002615334618
585 0.000000242924321
586 0.000008725716239
587 0.000050790055920
588 -0.000000960756789
589 -0.000002297072980
590 0.000004217123324
591 -0.000001920050344
592 0.000001775294922
593 -0.000000000000930
594 -0.000000016458975
 Sym=      6.1
 Ene=       0.0000
 Spin= Alpha
 Occup=    2.000000
1 0.21006107209350
2 0.079696709788721
3 0.000389346123284
4 -0.000342290553903
5 -0.000030924811321
6 0.000009097957082
7 0.000214203493179
8 -0.012793985184952
9 0.13869909163477
10 -0.033924843818820
11 -0.000146289280670
12 0.000960718454347
13 -0.000533634566807
14 -0.002036719917653
15 -0.004826596316426
16 -0.011789101767904
17 0.001399066905272
18 0.003441097686548
19 0.008135447648027
20 -0.000060408775902
21 -0.000150402539701
22 -0.000351606639548
23 0.000687524341760
24 0.001524521629390
25 0.003947542310417
26 0.000010755633769
27 -0.000257766735374
28 0.000247011101605
29 0.000000000035174
30 0.000000000026988
31 -0.000000000004310
32 0.000012641612816
33 -0.000456474924747
34 0.000443833311930
35 -0.000000000007984
36 0.000000000139945
37 -0.000000000002293
38 -0.000004271098470
39 -0.000194190587513
40 0.000198461685983
41 -0.000000000002506
42 0.000000000075901
43 -0.000000000000444
44 0.000094344195391
45 0.000647896217332
46 -0.000742240412723
47 -0.000000000044615
48 -0.000000000080300
49 0.000000000057347
50 0.000008095949217
51 -0.000147789306837
52 0.000007116896214
53 -0.000005430934139
54 0.000099140068793
55 -0.000004774159219
56 -0.000005430921537
57 0.000099140093068
58 -0.000004774159016
59 0.000000000002039
60 0.000024377369425
61 0.000045193189451
62 0.000138895442643
63 -0.000016352824010
64 -0.000030316507559
65 -0.000093173895966
66 -0.000016352849078
67 -0.000030316518680
68 -0.000093173894942
69 0.000000000000216
70 -0.000029416260150
71 -0.000036986410463
72 -0.000016864041336
73 0.000000000003449
74 0.000000000000822
75 -0.000000000003332
76 -0.000000000000685
77 -0.000000000000457
78 0.000000000001058
79 0.000043510276732
80 0.000008162918034
81 0.000021460796471
82 -0.000000000000500
83 -0.000000000000489
84 -0.000000000000157
85 -0.20527326333648
86 0.000140220797997
87 -0.000258876723023
88 -0.001569834619989
89 -0.000000868670651
90 -0.000678069320555
91 -0.000004474081495
92 0.000005137873394
93 -0.000014372472990
94 0.000028397834216
95 0.000027381796178
96 -0.000312823014488
97 0.000158098459731
98 0.000068594230295
99 -0.000153119245272
100 0.000084525014977
101 -0.000001625577723
102 -0.000000000000057
103 -0.000009413459052
104 0.000131354195445
105 -0.000216231524666
106 0.000084877329221
107 0.000012890552029
108 0.000000000013179
109 0.000075486714175
110 -0.000001170072261
111 -0.000028726255947
112 -0.000006499863724
113 0.000001414612266
114 0.000014093592870
115 0.000000752074532
116 0.000000155204403
117 0.000024446723752
118 0.000007968407747
119 0.000000000008581
120 -0.14073351449513
121 0.000089279360046
122 -0.000203544105558
123 -0.000819100012128
124 0.000568500505825
125 -0.000000233388299
126 -0.000004474198829
127 -0.000180199996812
128 0.000007709764269
129 0.000028397896118
130 -0.000023554566861
131 0.000063316024795
132 0.000158098511165
133 -0.000110554859357
134 0.000044354228872
135 0.000066200630485
136 0.000003891884217
137 0.000009413485252
138 0.000000000002387
139 -0.000015000295956
140 0.000039677981049
141 -0.000024677685093
142 -0.000033443727587
143 -0.000075486666614
144 -0.000000000036216
145 0.000020611578056
146 -0.000001851690664
147 -0.000006499869985
148 -0.000005701068986
149 0.000002590797122
150 0.000007968420339
151 -0.000021952264809
152 -0.000000106493404
153 0.000000752070340
154 0.000000000013664
155 0.10144113397890
156 -0.000102760241875
157 0.000042501263980
158 0.001652909513045
159 -0.000000868361203
160 -0.000000233750223
161 -0.000014999178373
162 0.000005137595873
163 0.000007710209193
164 -0.000579661695379
165 0.000027381594305
166 0.000063316358596
167 -0.000624717991175
168 -0.000026044568466
169 -0.000031960163978
170 0.000058004732444
171 -0.000000000000820
172 0.000001625511731
173 0.000003891927294
174 -0.000282291854342
175 -0.000264413119238
176 0.000546704973580
177 -0.000000000000123
178 -0.000012890341941
179 -0.000033443985404
180 -0.000001170076769
181 -0.000001851704586
182 -0.000007831182414
183 0.000000155201009
184 -0.000000106504530
185 0.000002304310214
186 0.000001414621708
187 0.000002590826928
188 0.000008202323520
189 0.000000000001479
190 0.71002071081308
191 -0.000398841525114
192 0.001039521618119
193 0.004108164286690
194 -0.000000869865202
195 -0.000000232984966
196 0.002922599219154
197 0.000005138368753
198 0.000007709821853
199 -0.001011814865751
200 0.000027381625054
201 0.000063316261382
202 -0.000233005459641
203 -0.000280525324800
204 -0.000286440918902
205 0.000566966243702
206 -0.000000000000487
207 -0.000001625852503
208 -0.000003891727372
209 0.000019141380950
210 0.000037020112734
211 -0.000056161493683
212 -0.000000000005197
213 0.000012890420080
214 0.000033443894901
215 -0.000001169999498
216 -0.000001851750216
217 0.000111868824937
218 0.000000155234085
219 -0.000000106526751
220 -0.000072094882982
221 0.000001414484961
222 0.000002590910367
223 -0.000077992895292
224 -0.000000000004478
225 -0.030932771606142
226 0.000035164670769
227 -0.000027368622802
228 -0.000320603032436
229 -0.000057514064483
230 -0.000000233695844
231 -0.000004474391807
232 -0.000081331495749
233 0.000007709980706
234 0.000028397999494
235 -0.000109061104751
236 0.000063316090751
237 0.000158098553949
238 -0.000019444632093
239 -0.000001200879715
240 0.000020645511808
241 -0.000003891949897
242 -0.000009413537262
243 0.000000000004574
244 -0.000104493718788
245 0.000084424674112
246 0.000020069044676
247 0.000033443804669
248 0.000075486729603
249 -0.000000000036956
250 -0.000002115621502
251 -0.000001851689767
252 -0.000006499857255
253 -0.000006706391799
254 0.000002590794641
255 0.000007968399538
256 0.000009544795896
257 -0.000000106492126
258 0.000000752074062
259 -0.000000000012405
260 -0.37645062374232
261 0.000211109220567
262 -0.000600367032773
263 -0.001342528623349
264 -0.000000869028696
265 0.001718234501040
266 -0.000004473712748
267 0.000005138101841
268 -0.000854044646837
269 0.000028397616769
270 0.000027381821740
271 -0.000290123179261
272 0.000158098510503
273 0.000146277216727
274 -0.000308485201522
275 0.000162207984795
276 0.000001625642229
277 0.000000000000297
278 0.000009413390981
279 -0.000112419428969
280 0.000271315671982
281 -0.000158896243014
282 -0.000012890648199
283 0.000000000011782
284 -0.000075486612785
285 -0.000001170047349
286 0.000062386078116
287 -0.000006499889090
288 0.000001414567688
289 -0.000036673289881
290 0.000000752060387
291 0.000000155215558
292 -0.000047026417030
293 0.000007968455924
294 -0.000000000008429
295 -0.10351298890851
296 -0.000282304130498
297 -0.000424698939950
298 0.000731929619007
299 0.000003830646050
300 -0.000420875103373
301 0.000022813865466
302 -0.000015141618869
303 0.000379725598523
304 -0.000089014285808
305 -0.000007719491832
306 0.000739878356544
307 -0.000042030616811
308 0.000046633535730
309 -0.000082518331605
310 0.000035884795875
311 -0.000001208129030
312 0.000000000000747
313 -0.000006885755533
314 -0.000067588743651
315 0.000097217584235
316 -0.000029628840583
317 -0.000010850659837
318 0.000000000024425
319 -0.000063649418932
320 0.000002484052748
321 0.000277415337789
322 0.000014247368573
323 -0.000004370110088
324 -0.000192188727683
325 0.000006020114308
326 0.000001037403605
327 -0.000180003004295
328 -0.000025134965085
329 0.000000000012097
330 0.000335670929941
331 -0.000029968267550
332 0.000095175592057
333 0.000000854278110
334 0.000131023142045
335 0.000005071541641
336 -0.000001438959152
337 0.000036176215329
338 -0.000009212754599
339 -0.000033881120791
340 0.000069450744565
341 -0.000035569623773
342 0.000000983369977
343 -0.000000000001689
344 0.000005582435422
345 0.029561720376212
346 -0.000067754494279
347 0.000043547745507
348 0.000249920267233
349 -0.000251797578330
350 0.000011033537121
351 0.000022813933227
352 0.000610219388653
353 -0.000040273772906
354 -0.000089014164140
355 0.000420391906281
356 -0.000009658112382
357 -0.000042030673328
358 0.000081263137818
359 -0.000033046683900
360 -0.000048216453917
361 -0.000002500529118
362 -0.000006885669648
363 -0.000000000000515
364 -0.000078478104860
365 0.000012987859674
366 0.000065490245186
367 -0.000028504286630
368 -0.000063649414807
369 -0.000000000049806
370 0.000149312776296
371 0.000005451759090
372 0.000014247421646
373 -0.000108294348214
374 -0.000009819153660
375 -0.000025135058755
376 -0.000092029762410
377 0.000002504851306
378 0.000006020136773
379 -0.000000000022523
380 0.000280440017146
381 0.000287812412613
382 -0.000014557822563
383 0.000048660289025
384 0.000002430194543
385 0.000005071545023
386 0.000154614314218
387 -0.000006310025600
388 -0.000009212672734
389 0.000007337572985
390 -0.000002425035888
391 -0.000004912537097
392 0.000001959621730
393 0.000005582446305
394 0.000000000002950
395 -0.38618394886775
396 -0.000065686459388
397 -0.001120450467057
398 0.000038029980806
399 0.000003830595493
400 0.000011033574179
401 0.000683440823733
402 -0.000015142236780
403 -0.000040273415538
404 -0.002816774286611
405 -0.000007719457984
406 -0.000009658191045
407 -0.000943942599577
408 0.000326795675245
409 0.000331216693174
410 -0.000658012368419
411 -0.000000000000342
412 -0.000001208483544
413 -0.000002500268361
414 -0.000350065582420
415 -0.000364607945915
416 0.000714673528335
417 -0.000000000005582
418 -0.000010850292057
419 -0.000028504808563
420 0.000002484049659
421 0.000005451767470
422 -0.000344037325619
423 0.000001037405353
424 0.000002504848950
425 0.000232826658257
426 -0.000004370107692
427 -0.000009819162546
428 0.000228747849872
429 -0.000000000002821
430 -0.001036922564308
431 -0.001769692675659
432 0.000336804488257
433 0.000000854297691
434 0.000002430211859
435 -0.000029654629989
436 -0.000001439220676
437 -0.000006309831108
438 -0.000844550358407
439 -0.000049800624943
440 -0.000049001629726
441 0.000098802254669
442 0.000000000000235
443 0.000000983433221
444 0.000001959603870
445 0.069044490260788
446 -0.000002483523337
447 0.000201287812854
448 -0.000043480272570
449 0.000142227772964
450 0.000011033598639
451 0.000022813979405
452 -0.000563110030946
453 -0.000040273875559
454 -0.000089014178630
455 -0.000185422657501
456 -0.000009658228651
457 -0.000042030790708
458 0.000121099620256
459 -0.000052964925920
460 -0.000068134694336
461 0.000002500525863
462 0.000006885643482
463 -0.000000000001691
464 -0.000151452218234
465 0.000049474927200
466 0.000101977291034
467 0.000028504366516
468 0.000063649476008
469 -0.000000000037527
470 -0.000074498121305
471 0.000005451835021
472 0.000014247461452
473 0.000058107147096
474 -0.000009819288830
475 -0.000025135130442
476 0.000041842570964
477 0.000002504884603
478 0.000006020155053
479 0.000000000016888
480 0.000201180561474
481 0.000378513461093
482 -0.000069706359719
483 -0.000011252862824
484 0.000002430199014
485 0.000005071534304
486 -0.000175084961600
487 -0.000006310005201
488 -0.000009212661929
489 -0.000014946491874
490 0.000008716996485
491 0.000006229495390
492 -0.000001959634705
493 -0.000005582438475
494 0.000000000002837
495 -0.098000725545592
496 0.000335947714443
497 -0.000043380007704
498 -0.001564740588077
499 0.000003830919410
500 0.000011033437579
501 -0.001194237916067
502 -0.000015142406230
503 -0.000040273596656
504 0.002615055214663
505 -0.000007719999415
506 -0.000009657890154
507 0.002081778349378
508 0.000159630499737
509 0.000164051516158
510 -0.000323682015895
511 -0.000000000000540
512 0.000001208398435
513 0.000002500439158
514 -0.000093601952433
515 -0.000108144304770
516 0.000201746257203
517 -0.000000000011331
518 0.000010850464692
519 0.000028504670316
520 0.000002484360459
521 0.000005451644620
522 0.000713008547425
523 0.000001037543533
524 0.000002504794221
525 -0.000480340076146
526 -0.000004370662853
527 -0.000009818942996
528 -0.000476261272203
529 0.000000000004850
530 -0.001316870026698
531 -0.000985161821943
532 -0.000011401979731
533 0.000000854283432
534 0.000002430284860
535 0.000238013014051
536 -0.000001438989291
537 -0.000006309926028
538 0.000595194462380
539 0.000021722616905
540 0.000022521611797
541 -0.000044244228701
542 0.000000000000274
543 -0.000000983463966
544 -0.000001959686828
545 0.18241744634262
546 -0.000048998365937
547 0.000477589861340
548 0.000350620826874
549 0.000003830636964
550 0.000561801920534
551 0.000022813817790
552 -0.000015142183465
553 -0.001806401506906
554 -0.000089013711260
555 -0.000007719553969
556 -0.000908090269355
557 -0.000042030520570
558 -0.000168189110909
559 0.000347126968220
560 -0.000178937857311
561 0.000001208381462
562 0.000000000000413
563 0.000006885526016
564 0.000164725291125
565 -0.000367410500710
566 0.000202685209585
567 0.000010850597621
568 0.000000000024351
569 0.000063649391312
570 0.000002484099514
571 -0.000308698093663
572 0.000014247313847
573 -0.000004370194098
574 0.000213173843669
575 0.000006020089409
576 0.000001037424872
577 0.000200988109504
578 -0.000025134866764
579 -0.000000000011752
580 0.000727472654669
581 0.001025089826410
582 -0.000127267945006
583 0.000000854308827
584 -0.000069416488673
585 0.000005071517608
586 -0.000001439129341
587 -0.000508509592112
588 -0.000009212654375
589 0.000015076638241
590 -0.000028464774068
591 0.000013388135828
592 -0.000000983424078
593 -0.000000000001741
594 -0.000005582389165
 Sym=      7.1
 Ene=       0.0000
 Spin= Alpha
 Occup=    2.000000
1 0.91583893171107
2 -0.23117915429821
3 -0.000546242061296
4 0.000442476787151
5 0.000027313555883
6 -0.000006253545993
7 -0.000131811646321
8 -0.21747719767587
9 0.030638364189132
10 -0.012967659250922
11 -0.001638944085117
12 0.000269140731662
13 -0.000025126630757
14 -0.000076381975149
15 0.001694346698518
16 0.002419024318775
17 0.000014807066632
18 -0.001168835555798
19 -0.001630572979868
20 0.000003331492667
21 0.000049990873600
22 0.000071394801407
23 0.000041297188471
24 -0.000565272003536
25 -0.000849215549387
26 -0.000046601121615
27 -0.000030901512968
28 0.000077502634583
29 -0.000000000004660
30 0.000000000040626
31 -0.000000000005078
32 -0.000078699782655
33 -0.000050433889350
34 0.000129133672005
35 0.000000000022465
36 0.000000000020131
37 -0.000000000009142
38 -0.000027717272248
39 -0.000014994007295
40 0.000042711279543
41 0.000000000016240
42 0.000000000006091
43 -0.000000000004334
44 0.000044640880967
45 -0.000003607381596
46 -0.000041033499371
47 -0.000000000022814
48 -0.000000000027103
49 -0.000000000002523
50 0.000213023332553
51 -0.000026223140374
52 0.000017510530868
53 -0.000142900382528
54 0.000017591011756
55 -0.000011746426417
56 -0.000142900408902
57 0.000017591022919
58 -0.000011746415989
59 0.000000000000541
60 0.000030003344196
61 -0.000023841959398
62 -0.000021408389601
63 -0.000020126839931
64 0.000015993656689
65 0.000014361183707
66 -0.000020126870375
67 0.000015993688470
68 0.000014361184955
69 -0.000000000000082
70 0.000014851843472
71 0.000015562182093
72 0.000015482356045
73 -0.000000000001131
74 -0.000000000001952
75 0.000000000001140
76 0.000000000000382
77 0.000000000002518
78 -0.000000000000544
79 -0.000013114635637
80 -0.000012974411593
81 -0.000014222206716
82 0.000000000000217
83 -0.000000000000759
84 -0.000000000000012
85 0.004692730716809
86 -0.000011486810249
87 -0.000015654063599
88 0.000254676086127
89 -0.000000400970006
90 -0.000056020317679
91 0.000001558291672
92 0.000001267738023
93 0.000124952770508
94 -0.000007319080703
95 0.000002685062504
96 0.000187340925752
97 -0.000032411542591
98 0.000001966094613
99 -0.000001444642385
100 -0.000000521452227
101 0.000000067042252
102 0.000000000000735
103 0.000001969549524
104 -0.000060100506399
105 0.000113496282195
106 -0.000053395775796
107 -0.000000159307797
108 -0.000000000005539
109 -0.000014498079561
110 -0.000000326796079
111 -0.000001879360584
112 0.000001614996468
113 0.000000382910168
114 0.000001154666706
115 -0.000000340741180
116 0.000000055532781
117 0.000001366760106
118 -0.000001826003951
119 -0.000000000002287
120 0.011005891291493
121 -0.000007880606306
122 0.000007035918056
123 0.000126033061383
124 -0.000016918981302
125 0.000000621821079
126 0.000001558276388
127 -0.000024926563834
128 -0.000004055699666
129 -0.000007319073994
130 -0.000106499167154
131 -0.000022907021179
132 -0.000032411548717
133 0.000007356756235
134 -0.000002017964059
135 -0.000005338792176
136 -0.000001335209675
137 -0.000001969549910
138 -0.000000000000827
139 0.000040789804463
140 -0.000024968518177
141 -0.000015821286287
142 0.000010873991496
143 0.000014498073954
144 0.000000000009068
145 0.000000099931122
146 0.000000938141006
147 0.000001614999380
148 -0.000000250739142
149 -0.000001163057851
150 -0.000001826009238
151 0.000000116667473
152 -0.000000095590387
153 -0.000000340739801
154 -0.000000000003361
155 0.043206674797592
156 -0.000004712862866
157 0.000095092690413
158 -0.000132357565507
159 -0.000000400971128
160 0.000000621900108
161 -0.000300071111410
162 0.000001267593902
163 -0.000004055710045
164 0.000286511821056
165 0.000002684835780
166 -0.000022906928156
167 0.000061266172389
168 -0.000021159934294
169 -0.000020326652879
170 0.000041486587173
171 -0.000000000000134
172 -0.000000067041193
173 -0.000001335219347
174 0.000091165386810
175 0.000088722881065
176 -0.000179888267876
177 0.000000000001856
178 0.000000159500545
179 0.000010873913410
180 -0.000000326762439
181 0.000000938124995
182 -0.000009777254095
183 0.000000055545670
184 -0.000000095594295
185 0.000006848528265
186 0.000000382852146
187 -0.000001163032461
188 0.000006269034609
189 -0.000000000001931
190 -0.11319255570929
191 0.000074715496323
192 -0.000134223704273
193 -0.001158988989103
194 -0.000000400723110
195 0.000000621733136
196 -0.000345384490092
197 0.000001267573556
198 -0.000004055664887
199 -0.000064658486410
200 0.000002684981478
201 -0.000022906966279
202 -0.000006395488392
203 0.000041998188877
204 0.000042831470181
205 -0.000084829659058
206 -0.000000000000373
207 0.000000067110097
208 0.000001335168755
209 0.000083066787282
210 0.000080624282261
211 -0.000163691069543
212 0.000000000003903
213 -0.000000159369117
214 -0.000010873948158
215 -0.000000326789185
216 0.000000938136731
217 -0.000014735989811
218 0.000000055533574
219 -0.000000095588459
220 0.000009595456059
221 0.000000382900126
222 -0.000001163054043
223 0.000010174948901
224 0.000000000002727
225 0.032456824796578
226 -0.000024844403337
227 0.000033466592768
228 0.000363487148989
229 0.000096157671408
230 0.000000621801351
231 0.000001558247203
232 0.000025077477853
233 -0.000004055711692
234 -0.000007319074009
235 0.000114091886650
236 -0.000022907037628
237 -0.000032411579495
238 0.000021539923743
239 -0.000009109541453
240 -0.000012430382290
241 0.000001335199942
242 0.000001969534660
243 -0.000000000001383
244 0.000068068533262
245 -0.000038607902488
246 -0.000029460630775
247 -0.000010874008035
248 -0.000014498077497
249 0.000000000009673
250 0.000003580539727
251 0.000000938144607
252 0.000001615001268
253 -0.000002218194881
254 -0.000001163064155
255 -0.000001826013606
256 -0.000002585603255
257 -0.000000095588913
258 -0.000000340737966
259 0.000000000003117
260 0.091025436957185
261 -0.000053880994507
262 0.000127434031475
263 0.000581199361285
264 -0.000000400814536
265 -0.000363759049485
266 0.000001558129056
267 0.000001267656842
268 0.000112772807090
269 -0.000007319003100
270 0.000002685047661
271 -0.000053775830112
272 -0.000032411566272
273 -0.000034145524974
274 0.000070778602956
275 -0.000036633077982
276 -0.000000067078518
277 0.000000000000690
278 -0.000001969511951
279 -0.000013280737347
280 0.000019856723885
281 -0.000006575986537
282 0.000000159328683
283 -0.000000000005375
284 0.000014498063270
285 -0.000000326804834
286 -0.000013096280067
287 0.000001615005793
288 0.000000382925672
289 0.000008891297495
290 -0.000000340736127
291 0.000000055529023
292 0.000008679205995
293 -0.000001826021515
294 0.000000000002194
295 -0.025002469407588
296 0.000029378693581
297 -0.000044047599846
298 -0.000220069152685
299 0.000000582719067
300 0.000172681160387
301 -0.000003633134125
302 -0.000000382835901
303 -0.000439487548167
304 0.000016419239369
305 -0.000001408183285
306 -0.000326244133052
307 0.000011925380142
308 0.000030184807330
309 -0.000061665366609
310 0.000031480559279
311 -0.000000154483775
312 -0.000000000000332
313 0.000001524490232
314 -0.000027832244749
315 0.000061194033323
316 -0.000033361788574
317 0.000000179793887
318 -0.000000000004999
319 0.000012090985565
320 0.000000204565551
321 -0.000099301396415
322 -0.000003065594963
323 -0.000000331326671
324 0.000067763423625
325 -0.000001207024233
326 0.000000056873184
327 0.000065463379962
328 0.000005319951471
329 -0.000000000002547
330 -0.000194200064576
331 -0.000212663293888
332 -0.000004018689635
333 0.000000013874180
334 -0.000031179167278
335 -0.000000870634931
336 0.000000430729452
337 -0.000112574086126
338 0.000000828865997
339 0.000001563724715
340 -0.000003237933931
341 0.000001674209216
342 0.000000153748509
343 0.000000000000491
344 -0.000001257374987
345 -0.028853053992442
346 -0.000003725601592
347 -0.000083281330499
348 -0.000026834099044
349 0.000059886767074
350 -0.000003428072075
351 -0.000003633165436
352 -0.000232660102574
353 0.000012950694047
354 0.000016419293398
355 -0.000106128584584
356 0.000005845447737
357 0.000011925425810
358 -0.000049119409104
359 0.000023626742910
360 0.000025492666193
361 0.000000990838755
362 0.000001524498923
363 0.000000000000112
364 0.000066964758097
365 -0.000029720701113
366 -0.000037244056984
367 0.000009176712821
368 0.000012090992966
369 0.000000000011400
370 -0.000028297936519
371 -0.000002046188587
372 -0.000003065630470
373 0.000020447427972
374 0.000003615165221
375 0.000005320014626
376 0.000017518237836
377 -0.000000869915155
378 -0.000001207039751
379 0.000000000005352
380 -0.000080531526128
381 -0.000160924300172
382 0.000016224069688
383 -0.000004032729214
384 -0.000000743272362
385 -0.000000870636914
386 -0.000073445084244
387 0.000001373086921
388 0.000000828851261
389 0.000006139758639
390 -0.000003170871532
391 -0.000002968887108
392 -0.000000804365061
393 -0.000001257383049
394 -0.000000000000803
395 0.10567690948814
396 0.000050499449030
397 0.000331813135077
398 -0.000249435209324
399 0.000000582729350
400 -0.000003428080478
401 -0.000076171236036
402 -0.000000382641845
403 0.000012950564320
404 0.000560706731401
405 -0.000001408222751
406 0.000005845481666
407 0.000005604760939
408 -0.000082015907295
409 -0.000082586075264
410 0.000164601982559
411 0.000000000000019
412 -0.000000154434696
413 0.000000990788214
414 0.000088093450229
415 0.000090087242410
416 -0.000178180692639
417 0.000000000003026
418 0.000000180040631
419 0.000009176639653
420 0.000000204558645
421 -0.000002046180502
422 0.000029773684214
423 0.000000056869599
424 -0.000000869910547
425 -0.000020287365680
426 -0.000000331313820
427 0.000003615149765
428 -0.000019658223426
429 0.000000000001356
430 0.000176449039118
431 0.000400412250276
432 -0.000123893236729
433 0.000000013834923
434 -0.000000743254935
435 -0.000016496881769
436 0.000000430876464
437 0.000001372987915
438 0.000182677719634
439 0.000017640697569
440 0.000017549199416
441 -0.000035189896984
442 -0.000000000000398
443 0.000000153742899
444 -0.000000804362142
445 -0.042313290852365
446 -0.000016546263174
447 -0.000115669109767
448 -0.000092913561508
449 -0.000108176768994
450 -0.000003428068848
451 -0.000003633164350
452 0.000396807087192
453 0.000012950675439
454 0.000016419245292
455 0.000214132677687
456 0.000005845424353
457 0.000011925414350
458 -0.000077013578048
459 0.000037573829029
460 0.000039439749020
461 -0.000000990828421
462 -0.000001524478818
463 0.000000000000420
464 0.000085417023667
465 -0.000038946834782
466 -0.000046470188885
467 -0.000009176729315
468 -0.000012091006196
469 0.000000000008699
470 0.000057225497682
471 -0.000002046182677
472 -0.000003065617745
473 -0.000039852629020
474 0.000003615154531
475 0.000005319992089
476 -0.000036923432698
477 -0.000000869912396
478 -0.000001207034286
479 -0.000000000004089
480 -0.000143439548687
481 -0.000238787248107
482 0.000012291073501
483 0.000011169456683
484 -0.000000743276614
485 -0.000000870637430
486 0.000114695619880
487 0.000001373072829
488 0.000000828836974
489 0.000007577646162
490 -0.000003889814410
491 -0.000003687831752
492 0.000000804368570
493 0.000001257382584
494 -0.000000000000806
495 0.12441413177204
496 -0.000004054489996
497 0.000325926183967
498 0.000193243828339
499 0.000000582649185
500 -0.000003428025751
501 0.000337478018878
502 -0.000000382447672
503 0.000012950456310
504 -0.001123440954957
505 -0.000001408080860
506 0.000005845361392
507 -0.000513995715532
508 -0.000114842638530
509 -0.000115412805875
510 0.000230255444404
511 0.000000000000002
512 0.000000154352571
513 -0.000000990760847
514 0.000094826820851
515 0.000096820611573
516 -0.000191647432424
517 0.000000000005121
518 -0.000000179902649
519 -0.000009176683152
520 0.000000204463257
521 -0.000002046125283
522 -0.000185617040319
523 0.000000056827213
524 -0.000000869885946
525 0.000124830267206
526 -0.000000331143458
527 0.000003615051080
528 0.000124201124755
529 -0.000000000002156
530 0.000462064709860
531 0.000572575959634
532 -0.000093483026435
533 0.000000013847632
534 -0.000000743273424
535 -0.000035628250278
536 0.000000430813578
537 0.000001372961568
538 -0.000299133413375
539 0.000012360951508
540 0.000012269453602
541 -0.000024630405110
542 -0.000000000000420
543 -0.000000153713976
544 0.000000804370909
545 -0.072283199481162
546 -0.000029352004875
547 -0.000215368239438
548 0.000005368059413
549 0.000000582750552
550 -0.000109495119734
551 -0.000003633151251
552 -0.000000382795668
553 0.000508855784221
554 0.000016419188418
555 -0.000001408234771
556 0.000178307255631
557 0.000011925407349
558 0.000059064519257
559 -0.000119424793170
560 0.000060360273913
561 0.000000154448831
562 -0.000000000000257
563 -0.000001524461049
564 -0.000069247735689
565 0.000144025015327
566 -0.000074777279638
567 -0.000000179770305
568 -0.000000000004939
569 -0.000012090976702
570 0.000000204585548
571 0.000051124326922
572 -0.000003065611633
573 -0.000000331362407
574 -0.000035445261220
575 -0.000001207031472
576 0.000000056882092
577 -0.000033145220961
578 0.000005319981074
579 0.000000000002465
580 -0.000169368450310
581 -0.000348593028676
582 0.000050185568769
583 0.000000013865403
584 0.000001506638544
585 -0.000000870630851
586 0.000000430748625
587 0.000159948538097
588 0.000000828845330
589 -0.000009496309270
590 0.000018882133112
591 -0.000009385823842
592 -0.000000153738415
593 0.000000000000514
594 0.000001257372411
 Sym=      8.1
 Ene=       0.0000
 Spin= Alpha
 Occup=    2.000000
1 -0.043241489325931
2 -0.14794436340517
3 -0.000630504070047
4 0.000292556659405
5 0.000156589256962
6 -0.000052452051948
7 0.000149937320270
8 0.32363060220178
9 -0.29517019541182
10 0.067821306857098
11 0.002183494753353
12 -0.002100012869482
13 0.000351154610306
14 -0.005072177497523
15 0.004436772910227
16 -0.007031514624514
17 0.003194345425999
18 -0.003068087745138
19 0.004885691835586
20 -0.000149066315915
21 0.000138855508237
22 -0.000212526655841
23 0.002025209378449
24 -0.001508964193732
25 0.002330772036207
26 -0.000007454759869
27 -0.000483354892471
28 0.000490809652340
29 -0.000000000047658
30 0.000000000100842
31 -0.000000000009822
32 -0.000009575796060
33 -0.000829800172796
34 0.000839375968856
35 0.000000000015016
36 0.000000000115769
37 -0.000000000043496
38 0.000001388512887
39 -0.000313592257247
40 0.000312203744360
41 -0.000000000002111
42 0.000000000058060
43 -0.000000000031288
44 -0.000049974380762
45 0.000719084323813
46 -0.000669109943051
47 -0.000000000098818
48 -0.000000000087096
49 0.000000000005974
50 -0.000323616796218
51 0.000298558449656
52 -0.000082316995914
53 0.000217088727372
54 -0.000200279058802
55 0.000055219927600
56 0.000217088765630
57 -0.000200279134410
58 0.000055219911541
59 -0.000000000004405
60 -0.000023758953026
61 -0.000006061252954
62 0.000072933024514
63 0.000015937994861
64 0.000004065995690
65 -0.000048924961629
66 0.000015937985563
67 0.000004066028491
68 -0.000048924958742
69 -0.000000000000333
70 0.000039703685540
71 0.000029860528596
72 0.000046873091234
73 -0.000000000003723
74 -0.000000000004978
75 0.000000000002681
76 -0.000000000000164
77 0.000000000005511
78 0.000000000000258
79 -0.000019929841646
80 -0.000049814451661
81 -0.000032523764018
82 -0.000000000000126
83 -0.000000000000715
84 0.000000000001398
85 -0.20246106164671
86 0.000066071047004
87 -0.000392556434791
88 0.000059365168461
89 -0.000007172657896
90 -0.001146403601098
91 -0.000002230021342
92 0.000024282235411
93 0.000853048499383
94 0.000015819652421
95 0.000066501697729
96 0.000465129327650
97 0.000093570712835
98 0.000092694427450
99 -0.000183845080202
100 0.000091150652752
101 -0.000004476167058
102 -0.000000000002603
103 -0.000005655271332
104 -0.000257511262401
105 0.000512307221400
106 -0.000254795958998
107 0.000024409297919
108 0.000000000011161
109 0.000045734131161
110 -0.000005009389530
111 -0.000043360909951
112 -0.000003630348450
113 0.000004825168581
114 0.000026629152307
115 0.000000346558627
116 0.000001895632728
117 0.000031545613023
118 0.000004524064922
119 0.000000000002683
120 -0.16754118173710
121 0.000076652082320
122 -0.000191619956467
123 -0.002082125242201
124 0.000464579316127
125 0.000001913440994
126 -0.000002230259126
127 0.000193647071556
128 -0.000010936891918
129 0.000015819933902
130 0.000187865348213
131 -0.000057284222156
132 0.000093570848968
133 -0.000129434403657
134 0.000063499646816
135 0.000065934756841
136 -0.000003753761364
137 0.000005655275412
138 -0.000000000000438
139 -0.000270453502355
140 0.000140388494499
141 0.000130065007856
142 0.000028149631654
143 -0.000045734371259
144 -0.000000000004593
145 0.000023238017420
146 0.000002387541583
147 -0.000003630336793
148 -0.000009469704666
149 -0.000002777649103
150 0.000004524043636
151 -0.000021707367303
152 -0.000000425574064
153 0.000000346564275
154 0.000000000004734
155 -0.060790537961758
156 0.000057382081278
157 -0.000026207834997
158 -0.001424077949178
159 -0.000007172288729
160 0.000001913196096
161 0.000022826985053
162 0.000024282142235
163 -0.000010936965480
164 0.000346198450049
165 0.000066501674512
166 -0.000057284253350
167 -0.000061365032493
168 0.000020473567101
169 0.000016494699717
170 -0.000036968266817
171 -0.000000000005041
172 0.000004476053439
173 -0.000003753635956
174 0.000166304420228
175 0.000179343116700
176 -0.000345647536927
177 0.000000000025028
178 -0.000024409296129
179 0.000028149758633
180 -0.000005009419481
181 0.000002387544378
182 0.000002577692440
183 0.000001895596559
184 -0.000000425566433
185 -0.000005389748175
186 0.000004825244934
187 -0.000002777660485
188 0.000001931410862
189 -0.000000000002449
190 0.28096913997097
191 -0.000104563558034
192 0.000549034077110
193 -0.000281061769189
194 -0.000007173052901
195 0.000001913631418
196 0.001663719780173
197 0.000024282522110
198 -0.000010937196062
199 -0.001344719225696
200 0.000066501670547
201 -0.000057284347958
202 -0.000507710783778
203 -0.000124225371855
204 -0.000128204233641
205 0.000252429605496
206 -0.000000000006673
207 -0.000004476199794
208 0.000003753748194
209 0.000375942370666
210 0.000388981057229
211 -0.000764923427895
212 0.000000000032424
213 0.000024409315134
214 -0.000028149853125
215 -0.000005009367026
216 0.000002387516090
217 0.000056788821930
218 0.000001895619450
219 -0.000000425577675
220 -0.000034434520427
221 0.000004825151666
222 -0.000002777611290
223 -0.000041755679291
224 0.000000000005234
225 0.35329750887434
226 -0.000200596144184
227 0.000435813146970
228 0.003322474555895
229 0.001162239655338
230 0.000001912675840
231 -0.000002230938584
232 0.000018339007041
233 -0.000010936777657
234 0.000015819990411
235 0.000479656947642
236 -0.000057284415698
237 0.000093570657755
238 0.000270292199261
239 -0.000136363650714
240 -0.000133928548547
241 0.000003753520192
242 -0.000005655501618
243 0.000000000000307
244 0.000375242359625
245 -0.000182459455803
246 -0.000192782903822
247 -0.000028149979473
248 0.000045734059780
249 -0.000000000003756
250 0.000046578083180
251 0.000002387576907
252 -0.000003630298762
253 -0.000037364358590
254 -0.000002777711189
255 0.000004523979239
256 -0.000025126697562
257 -0.000000425559371
258 0.000000346577648
259 -0.000000000003689
260 0.038925229983764
261 -0.000046529805510
262 -0.000015833670160
263 0.001278694869368
264 -0.000007172257219
265 0.000076747774706
266 -0.000002230460705
267 0.000024282105847
268 -0.000357812790068
269 0.000015819859320
270 0.000066501719815
271 -0.000260927855881
272 0.000093570710865
273 -0.000008197571734
274 0.000017938933442
275 -0.000009741361708
276 0.000004476081659
277 -0.000000000001957
278 0.000005655368604
279 -0.000183873510229
280 0.000365031660626
281 -0.000181158150396
282 -0.000024409421631
283 0.000000000009573
284 -0.000045734145392
285 -0.000005009422481
286 0.000004607387551
287 -0.000003630325416
288 0.000004825227462
289 -0.000000632502663
290 0.000000346567489
291 0.000001895618055
292 -0.000005548956395
293 0.000004524025158
294 -0.000000000003079
295 -0.22873800887609
296 -0.000100713230365
297 -0.000659491464436
298 -0.000068832034414
299 0.000000427451263
300 0.000375266825682
301 0.000013860935347
302 -0.000022498556253
303 -0.001621648310701
304 -0.000053965536089
305 -0.000045738343320
306 -0.000581635990464
307 -0.000023156581703
308 0.000190919978051
309 -0.000381642938761
310 0.000190722960710
311 -0.000003842924341
312 0.000000000000329
313 -0.000004010693963
314 -0.000185421585949
315 0.000373234060642
316 -0.000187812474693
317 -0.000019462076524
318 0.000000000004478
319 -0.000038639634610
320 0.000007272518141
321 -0.000181668376695
322 0.000008387377377
323 -0.000012089530692
324 0.000123100314737
325 0.000003594826203
326 0.000002332423734
327 0.000120633389055
328 -0.000014847673783
329 0.000000000000504
330 -0.000582095582258
331 -0.000965841435345
332 0.000157655351517
333 0.000000727654350
334 -0.000008425452877
335 0.000003105827277
336 0.000004833425643
337 -0.000471007199198
338 -0.000006165489169
339 -0.000030313112017
340 0.000060958426006
341 -0.000030645313989
342 0.000003278927300
343 -0.000000000000560
344 0.000003229680123
345 0.21865240775065
346 0.000055002407945
347 0.000563732207828
348 0.000590625178900
349 -0.000558067256087
350 -0.000006838697707
351 0.000013860673927
352 0.001909175557164
353 0.000031685350962
354 -0.000053964344869
355 0.001014271178122
356 0.000018028562882
357 -0.000023156079408
358 0.000394902611392
359 -0.000195515084887
360 -0.000199387526505
361 0.000002572457374
362 -0.000004010258806
363 -0.000000000000557
364 -0.000277951323355
365 0.000134915639527
366 0.000143035683828
367 0.000023645405800
368 -0.000038639768894
369 -0.000000000010597
370 0.000301399809719
371 -0.000005374117334
372 0.000008387090150
373 -0.000201959075110
374 0.000009420719587
375 -0.000014847159729
376 -0.000202411202652
377 -0.000002210584580
378 0.000003594697504
379 -0.000000000005033
380 0.000770426239342
381 0.000916064183765
382 -0.000088359795498
383 0.000052652156666
384 -0.000001742941756
385 0.000003105813045
386 0.000490778181898
387 0.000002921157817
388 -0.000006165327338
389 -0.000045503566270
390 0.000023327057737
391 0.000022176508533
392 -0.000002071987293
393 0.000003229577957
394 0.000000000000423
395 0.21268554756927
396 0.000075341078097
397 0.000604131526562
398 -0.000034386437749
399 0.000000427514003
400 -0.000006838445205
401 -0.000375713535939
402 -0.000022498692618
403 0.000031684072988
404 0.001575511201355
405 -0.000045738441615
406 0.000018028063016
407 0.000496106213787
408 -0.000184167829610
409 -0.000180492424559
410 0.000364660254169
411 0.000000000000595
412 -0.000003842955672
413 0.000002572001366
414 0.000161090962815
415 0.000150580075861
416 -0.000311671038676
417 0.000000000012003
418 -0.000019462093256
419 0.000023645513095
420 0.000007272548654
421 -0.000005373803310
422 0.000198415528740
423 0.000002332439382
424 -0.000002210443735
425 -0.000132093795398
426 -0.000012089587277
427 0.000009420157435
428 -0.000134108570635
429 0.000000000006530
430 0.000585809890006
431 0.000876761154263
432 -0.000187411677532
433 0.000000727658080
434 -0.000001742924226
435 0.000017058152443
436 0.000004833461339
437 0.000002920910685
438 0.000439901055049
439 0.000027153551127
440 0.000027971895231
441 -0.000055125446358
442 -0.000000000002147
443 0.000003278954256
444 -0.000002071886952
445 -0.31848235743043
446 -0.000001121238029
447 -0.000801520782684
448 -0.001039716800495
449 -0.000979524731352
450 -0.000006838228874
451 0.000013861115166
452 0.003097549051348
453 0.000031683547943
454 -0.000053966023412
455 0.001773789265177
456 0.000018027606564
457 -0.000023156995370
458 -0.000598317155879
459 0.000301094794827
460 0.000297222361053
461 -0.000002571842818
462 0.000004010826446
463 -0.000000000001208
464 0.000510483864115
465 -0.000259301956940
466 -0.000251181907175
467 -0.000023645650950
468 0.000038639499412
469 -0.000000000003843
470 0.000529462639825
471 -0.000005373608665
472 0.000008387551079
473 -0.000355400401002
474 0.000009419809179
475 -0.000014847984218
476 -0.000354948271515
477 -0.000002210356623
478 0.000003594903591
479 0.000000000002206
480 -0.001274862061811
481 -0.001561534302562
482 0.000117706196000
483 0.000113546499133
484 -0.000001742942710
485 0.000003105797647
486 0.000817514696881
487 0.000002920890133
488 -0.000006165627357
489 0.000053521360525
490 -0.000026185405412
491 -0.000027335955113
492 0.000002071849195
493 -0.000003229688842
494 0.000000000000214
495 0.42458667296097
496 0.000333625822546
497 0.001355766152061
498 -0.000917067740868
499 0.000000427561903
500 -0.000006838519703
501 0.000157774140840
502 -0.000022498069717
503 0.000031683897735
504 -0.002026961502044
505 -0.000045738629220
506 0.000018028224397
507 0.000020597402213
508 -0.000319175891015
509 -0.000315500484253
510 0.000634676375267
511 0.000000000000323
512 0.000003842669575
513 -0.000002571865867
514 0.000344206143192
515 0.000333695267928
516 -0.000677901411119
517 0.000000000017512
518 0.000019462002290
519 -0.000023645635810
520 0.000007272546852
521 -0.000005373861033
522 -0.000024308851658
523 0.000002332439634
524 -0.000002210469460
525 0.000015299491096
526 -0.000012089585113
527 0.000009420260604
528 0.000017314255761
529 -0.000000000008130
530 0.000543284319972
531 0.001523606852096
532 -0.000411851119994
533 0.000000727593288
534 -0.000001742881753
535 0.000100647657286
536 0.000004833578456
537 0.000002920821919
538 -0.000679153558226
539 0.000074345159354
540 0.000075163504609
541 -0.000149508663962
542 -0.000000000002222
543 -0.000003278884304
544 0.000002071836255
545 -0.26998518039843
546 -0.000240887527685
547 -0.000875261758063
548 0.000588820164027
549 0.000000427539624
550 -0.000066595823813
551 0.000013860822830
552 -0.000022498528265
553 0.001237326180691
554 -0.000053965439684
555 -0.000045738565600
556 -0.000022711166704
557 -0.000023156391874
558 0.000198282930074
559 -0.000396368845608
560 0.000198085915534
561 0.000003842901322
562 0.000000000000311
563 0.000004010702991
564 -0.000229663297013
565 0.000461717479036
566 -0.000232054182023
567 0.000019461960104
568 0.000000000004318
569 0.000038639636176
570 0.000007272592468
571 -0.000012205891500
572 0.000008387281106
573 -0.000012089665137
574 0.000006954502583
575 0.000003594783213
576 0.000002332458458
577 0.000009421419289
578 -0.000014847501633
579 -0.000000000000261
580 -0.000301074706056
581 -0.000996398800372
582 0.000240457263220
583 0.000000727617908
584 -0.000072896063690
585 0.000003105830863
586 0.000004833501525
587 0.000433155620870
588 -0.000006165530529
589 -0.000048243723863
590 0.000096819647995
591 -0.000048575924131
592 -0.000003278921890
593 -0.000000000000590
594 -0.000003229661430
 Sym=      9.1
 Ene=       0.0000
 Spin= Alpha
 Occup=    2.000000
1 0.23831777937325
2 0.13606705023846
3 0.000714695066616
4 0.000239487574765
5 -0.000664989393697
6 0.000231385930373
7 -0.001348359665960
8 0.56716617974506
9 -0.25195344713691
10 0.072757843645224
11 0.004224175722176
12 -0.001908303820812
13 0.000494792587856
14 -0.001076344864020
15 -0.002526495277049
16 -0.001357183015992
17 0.000787466875836
18 0.001832453810397
19 0.000892658133095
20 -0.000045182654287
21 -0.000072982442210
22 -0.000040739065552
23 0.000371891446263
24 0.000736949898166
25 0.000504049878930
26 -0.000094925909585
27 0.000353826184507
28 -0.000258900274921
29 0.000000000013430
30 -0.000000000111393
31 0.000000000014159
32 -0.000173206576537
33 0.000616767286774
34 -0.000443560710237
35 -0.000000000064297
36 -0.000000000048842
37 0.000000000019184
38 -0.000081373299481
39 0.000247591378326
40 -0.000166218078845
41 -0.000000000049009
42 -0.000000000015017
43 0.000000000009109
44 0.000335317376940
45 -0.000703296040900
46 0.000367978663960
47 0.000000000087702
48 -0.000000000042056
49 0.000000000081159
50 -0.000557645626062
51 0.000239625439025
52 -0.000073566888594
53 0.000374080021130
54 -0.000160745600986
55 0.000049350181578
56 0.000374080095208
57 -0.000160745661493
58 0.000049350156695
59 -0.000000000003967
60 -0.000069447604683
61 0.000076330211170
62 -0.000000278531312
63 0.000046586859797
64 -0.000051203824087
65 0.000000186849454
66 0.000046586879171
67 -0.000051203900461
68 0.000000186839515
69 0.000000000000069
70 -0.000059143709646
71 -0.000044579057727
72 -0.000058619135943
73 0.000000000003590
74 0.000000000003611
75 -0.000000000004097
76 -0.000000000000338
77 -0.000000000004497
78 0.000000000000720
79 0.000039614973483
80 0.000064278057522
81 0.000038693496756
82 -0.000000000000512
83 0.000000000001190
84 0.000000000000681
85 0.094211400566576
86 -0.000029532100608
87 0.000223159751936
88 -0.000493138911815
89 -0.000000306833655
90 0.000626324215700
91 -0.000001298764258
92 0.000001812945949
93 -0.000509917934085
94 0.000005045811531
95 0.000010235544455
96 -0.000665567646232
97 0.000017782118034
98 -0.000048057062738
99 0.000090355849083
100 -0.000042298786345
101 -0.000001229520160
102 -0.000000000001986
103 -0.000001164504871
104 0.000197253776096
105 -0.000378563976080
106 0.000181310199984
107 0.000007230966060
108 0.000000000006442
109 0.000007493915750
110 -0.000000245049640
111 0.000027375286691
112 -0.000001064800059
113 0.000000145207312
114 -0.000018818727103
115 0.000000327888131
116 0.000000183561280
117 -0.000017909074064
118 0.000001100691058
119 0.000000000001413
120 -0.39921467632078
121 0.000245014470093
122 -0.000538506960816
123 -0.002556543528432
124 0.001528217759784
125 0.000000725154629
126 -0.000001297918024
127 -0.000436667398637
128 0.000002344633685
129 0.000005045407475
130 0.000447306761854
131 0.000035367435711
132 0.000017782086135
133 -0.000310743067690
134 0.000159177209689
135 0.000151565858002
136 0.000001791245380
137 0.000001164297089
138 0.000000000003546
139 -0.000140762618896
140 0.000058420855737
141 0.000082341763159
142 -0.000018722752176
143 -0.000007493883541
144 -0.000000000017334
145 0.000053637616796
146 -0.000000755294452
147 -0.000001064835931
148 -0.000041293297105
149 0.000001390779065
150 0.000001100753725
151 -0.000030669117278
152 -0.000000377445222
153 0.000000327873591
154 0.000000000003169
155 -0.28068218451085
156 0.000149232269566
157 -0.000433672297935
158 -0.001061648063034
159 -0.000000306723367
160 0.000000724005350
161 0.001297316756729
162 0.000001812929886
163 0.000002345043222
164 -0.000719564127259
165 0.000010235591816
166 0.000035367076972
167 0.000203860115082
168 0.000107693054963
169 0.000121062630381
170 -0.000228755685344
171 0.000000000000833
172 0.000001229473745
173 0.000001791523431
174 -0.000087372350932
175 -0.000127236610938
176 0.000214608961870
177 -0.000000000001930
178 -0.000007231035173
179 -0.000018722389998
180 -0.000000245055564
181 -0.000000755215054
182 0.000043341203592
183 0.000000183559557
184 -0.000000377405793
185 -0.000023307273246
186 0.000000145216983
187 0.000001390633111
188 -0.000034841053229
189 0.000000000004972
190 -0.17185883377467
191 0.000093251196337
192 -0.000289901105277
193 -0.000120378682353
194 -0.000000306629862
195 0.000000724104395
196 -0.000910134567403
197 0.000001812822457
198 0.000002345052909
199 0.000675992635689
200 0.000010235655111
201 0.000035367112481
202 -0.000141297736852
203 0.000064798918846
204 0.000078168491094
205 -0.000142967409941
206 0.000000000000589
207 -0.000001229479257
208 -0.000001791493580
209 -0.000122025109767
210 -0.000161889355246
211 0.000283914465013
212 -0.000000000004564
213 0.000007230987710
214 0.000018722483450
215 -0.000000245060087
216 -0.000000755225067
217 -0.000027756864312
218 0.000000183559126
219 -0.000000377412403
220 0.000012852980007
221 0.000000145223482
222 0.000001390653156
223 0.000024386761259
224 -0.000000000005533
225 -0.34662454073488
226 0.000231455189774
227 -0.000465430051350
228 -0.002209215334532
229 -0.001350741864757
230 0.000000724881726
231 -0.000001297989942
232 0.000400992611013
233 0.000002344732062
234 0.000005045434411
235 -0.000401419061785
236 0.000035367320210
237 0.000017782096402
238 -0.000263163237533
239 0.000135387294826
240 0.000127775942707
241 -0.000001791289158
242 -0.000001164307541
243 0.000000000003863
244 -0.000134470399877
245 0.000055274745419
246 0.000079195654458
247 0.000018722607875
248 0.000007493842192
249 -0.000000000017912
250 -0.000047565506762
251 -0.000000755277844
252 -0.000001064833163
253 0.000037220002495
254 0.000001390748884
255 0.000001100747133
256 0.000026595821408
257 -0.000000377437324
258 0.000000327876470
259 -0.000000000002845
260 0.047353222749069
261 -0.000011657392603
262 0.000069825196678
263 0.000424481340801
264 -0.000000307014808
265 -0.000104711560207
266 -0.000001298613591
267 0.000001813166645
268 -0.000148777672448
269 0.000005045688067
270 0.000010235734132
271 0.000115182316699
272 0.000017782149024
273 -0.000023054656552
274 0.000040351013265
275 -0.000017296356713
276 0.000001229543641
277 -0.000000000001989
278 0.000001164483394
279 -0.000021821466462
280 0.000059586593757
281 -0.000037765127295
282 -0.000007231186696
283 0.000000000006540
284 -0.000007493794916
285 -0.000000245045604
286 -0.000012421687849
287 -0.000001064814483
288 0.000000145199982
289 0.000008787553394
290 0.000000327881360
291 0.000000183563195
292 0.000007877889661
293 0.000001100717179
294 -0.000000000001230
295 -0.063680789237408
296 0.000032957771761
297 -0.000169590738100
298 0.000055209377351
299 -0.000000366713425
300 0.000158615625881
301 0.000001105414999
302 -0.000006218123376
303 -0.000584318350396
304 -0.000007788443095
305 -0.000005273765202
306 -0.000170676945217
307 -0.000009057211237
308 0.000061758250217
309 -0.000120224021304
310 0.000058465771087
311 -0.000000498028008
312 -0.000000000000489
313 -0.000000919090413
314 -0.000046435050372
315 0.000079765499353
316 -0.000033330448981
317 -0.000006038006261
318 0.000000000000519
319 -0.000006147905551
320 0.000001203842298
321 -0.000101738617768
322 0.000001807491374
323 -0.000002083296292
324 0.000065738359363
325 0.000000650692265
326 0.000000468172365
327 0.000070758319797
328 -0.000003075696414
329 -0.000000000000909
330 -0.000227323002979
331 -0.000310652436022
332 0.000092343363520
333 0.000000290099431
334 -0.000020946992785
335 0.000000357594146
336 -0.000000692909640
337 -0.000156661720019
338 0.000000267269760
339 -0.000005423238710
340 0.000011219535639
341 -0.000005796296929
342 0.000000360207749
343 -0.000000000000544
344 0.000000767638757
345 0.18128501831577
346 -0.000142783491821
347 0.000401444294094
348 0.001003011011951
349 -0.000856836336480
350 0.000008521729040
351 0.000001105045921
352 0.002259036727821
353 -0.000024666575837
354 -0.000007787409714
355 0.001509482526079
356 0.000000329861246
357 -0.000009056632186
358 0.000381804361561
359 -0.000194063926405
360 -0.000187740435156
361 -0.000001219734356
362 -0.000000918807934
363 0.000000000000619
364 -0.000391452154938
365 0.000205411803744
366 0.000186040351194
367 -0.000016165082395
368 -0.000006147992551
369 -0.000000000010505
370 0.000467030754939
371 0.000002704155086
372 0.000001807160202
373 -0.000310999437109
374 -0.000005021111189
375 -0.000003075105602
376 -0.000315588072267
377 0.000001393106432
378 0.000000650545767
379 -0.000000000002869
380 0.001020195106036
381 0.001117545798612
382 -0.000052853885114
383 0.000127784507943
384 0.000001600894075
385 0.000000357598520
386 0.000593235597021
387 -0.000004871485152
388 0.000000267428164
389 -0.000011538344964
390 0.000005128029422
391 0.000006410315542
392 0.000000946186138
393 0.000000767572343
394 0.000000000001041
395 -0.070557245908562
396 -0.000160493248446
397 -0.000307916995624
398 0.000936026301667
399 -0.000000366807610
400 0.000008522075479
401 -0.000332406363096
402 -0.000006218156656
403 -0.000024667258256
404 0.000276096911350
405 -0.000005273503153
406 0.000000329113348
407 0.000778148533987
408 0.000033945801088
409 0.000024329846920
410 -0.000058275648008
411 0.000000000000244
412 -0.000000498140493
413 -0.000001219941005
414 -0.000045906783869
415 -0.000013430817352
416 0.000059337601221
417 -0.000000000002971
418 -0.000006037822668
419 -0.000016164675143
420 0.000001203810248
421 0.000002704483179
422 0.000194371943736
423 0.000000468160227
424 0.000001393256116
425 -0.000135192942326
426 -0.000002083241155
427 -0.000005021701055
428 -0.000125584385141
429 0.000000000000066
430 0.000262323534692
431 -0.000055194209213
432 0.000166922805334
433 0.000000290124114
434 0.000001600836939
435 0.000090954515713
436 -0.000000692912661
437 -0.000004871488101
438 0.000019365948488
439 -0.000022966299310
440 -0.000024621643821
441 0.000047587943131
442 0.000000000000496
443 0.000000360250866
444 0.000000946221891
445 0.14497593046898
446 -0.000103610575868
447 0.000319331751361
448 0.000848592342995
449 0.000719878157841
450 0.000008521805415
451 0.000001105123705
452 -0.001908264587137
453 -0.000024666755554
454 -0.000007787538967
455 -0.001301090482380
456 0.000000329713624
457 -0.000009056703239
458 0.000313472673282
459 -0.000159898080943
460 -0.000153574592338
461 0.000001219808123
462 0.000000918843120
463 0.000000000000358
464 -0.000338827974928
465 0.000179099712140
466 0.000159728262788
467 0.000016164977626
468 0.000006147947027
469 -0.000000000008803
470 -0.000395876100163
471 0.000002704245426
472 0.000001807202671
473 0.000263267443199
474 -0.000005021273312
475 -0.000003075182026
476 0.000267856079181
477 0.000001393147351
478 0.000000650565213
479 0.000000000002217
480 0.000851697461910
481 0.000964804601609
482 -0.000027199123343
483 -0.000111103264267
484 0.000001600902974
485 0.000000357597917
486 -0.000505946047244
487 -0.000004871414213
488 0.000000267424908
489 -0.000006142740524
490 0.000002430227540
491 0.000003712512984
492 -0.000000946234962
493 -0.000000767587430
494 0.000000000001105
495 -0.13951074042440
496 -0.000148522860638
497 -0.000466739786363
498 0.000609860290886
499 -0.000000366767933
500 0.000008522031135
501 0.000071591097105
502 -0.000006218430834
503 -0.000024667116956
504 0.000482383115553
505 -0.000005273585819
506 0.000000329230656
507 -0.000297222057947
508 0.000102326909635
509 0.000092710959072
510 -0.000195037868707
511 0.000000000000146
512 0.000000498244749
513 0.000001219882408
514 -0.000094413830652
515 -0.000061937875119
516 0.000156351705771
517 -0.000000000006688
518 0.000006037840821
519 0.000016164779054
520 0.000001203865718
521 0.000002704435184
522 -0.000049255964924
523 0.000000468185849
524 0.000001393234259
525 0.000037846182678
526 -0.000002083341198
527 -0.000005021614807
528 0.000028237628842
529 0.000000000001542
530 -0.000065465567814
531 -0.000397839144641
532 0.000182889251035
533 0.000000290113690
534 0.000001600853293
535 -0.000055577091836
536 -0.000000692994361
537 -0.000004871452426
538 0.000169514616126
539 -0.000027208356851
540 -0.000028863700867
541 0.000056072057718
542 0.000000000000498
543 -0.000000360244274
544 -0.000000946220420
545 0.22796276344406
546 0.000192921562765
547 0.000698798137701
548 0.000019713069865
549 -0.000000366685782
550 0.000182000588571
551 0.000001105294233
552 -0.000006218680444
553 -0.001203270653699
554 -0.000007787770390
555 -0.000005273909094
556 -0.000357981974163
557 -0.000009057020428
558 -0.000170710341034
559 0.000344713162303
560 -0.000174002821269
561 0.000000498295386
562 -0.000000000000820
563 0.000000918843209
564 0.000184427970921
565 -0.000381960511986
566 0.000197532541065
567 0.000006037777454
568 0.000000000000457
569 0.000006147909399
570 0.000001203929284
571 -0.000046709101157
572 0.000001807376968
573 -0.000002083452105
574 0.000033843389208
575 0.000000650640630
576 0.000000468211474
577 0.000028823446005
578 -0.000003075491286
579 0.000000000000990
580 0.000372684026054
581 0.000826368365480
582 -0.000111628777569
583 0.000000290108532
584 0.000041245683947
585 0.000000357569194
586 -0.000000693023728
587 -0.000383324518600
588 0.000000267349034
589 0.000038204410966
590 -0.000076035763091
591 0.000037831352126
592 -0.000000360268969
593 -0.000000000000542
594 -0.000000767575063
 Sym=     10.1
 Ene=       0.0000
 Spin= Alpha
 Occup=    2.000000
1 -0.000152316858718
2 -0.11370974311294
3 -0.000407115261099
4 0.000149959637284
5 0.000484086687487
6 -0.000167464822234
7 0.000427816835956
8 0.10091380924343
9 -0.11331919491227
10 0.022695909795835
11 0.001086478780714
12 -0.001081725827143
13 0.000023432861862
14 0.010447269527918
15 -0.008415658902980
16 -0.010904825953190
17 -0.006977070249220
18 0.005709555674785
19 0.007836246704507
20 0.000303157991958
21 -0.000246222712881
22 -0.000335674676384
23 -0.003715205508671
24 0.002903730491496
25 0.003357185397804
26 0.000053393983815
27 0.000008632615016
28 -0.000062026598831
29 -0.000000000128682
30 0.000000000083715
31 -0.000000000003275
32 0.000094921562981
33 0.000017648790830
34 -0.000112570353810
35 -0.000000000180190
36 0.000000000104109
37 -0.000000000021911
38 0.000040933898606
39 0.000011065424075
40 -0.000051999322681
41 -0.000000000094731
42 0.000000000054270
43 -0.000000000017206
44 -0.000141162371572
45 -0.000066448190806
46 0.000207610562378
47 0.000000000187140
48 0.000000000123820
49 -0.000000000009142
50 -0.000078706779294
51 0.000093529819852
52 -0.000050464854284
53 0.000052798122989
54 -0.000062741709261
55 0.000033852855729
56 0.000052798102286
57 -0.000062741711807
58 0.000033852851064
59 -0.000000000001666
60 -0.000109535454415
61 0.000102458704885
62 0.000152815026290
63 0.000073478546492
64 -0.000068731338500
65 -0.000102511435659
66 0.000073478686719
67 -0.000068731438905
68 -0.000102511436402
69 0.000000000000084
70 0.000037832881275
71 0.000036866963122
72 0.000032710747082
73 -0.000000000001190
74 -0.000000000001454
75 0.000000000000625
76 -0.000000000000875
77 0.000000000003150
78 0.000000000000425
79 -0.000036879446820
80 -0.000029578554053
81 -0.000027881802780
82 0.000000000000603
83 -0.000000000002274
84 0.000000000000757
85 0.36905872838625
86 -0.000211593479638
87 0.000577757889921
88 0.001624027181181
89 0.000007600597742
90 0.001688481826319
91 0.000000768724010
92 -0.000033812057105
93 -0.000849962805365
94 0.000014632757024
95 -0.000141287969127
96 -0.000183657042306
97 0.000144945009630
98 -0.000147008340272
99 0.000299960530190
100 -0.000152952189918
101 0.000008437216488
102 0.000000000006495
103 -0.000008552189485
104 0.000107298621906
105 -0.000232031571529
106 0.000124732949623
107 -0.000061208866930
108 0.000000000007697
109 0.000077489412356
110 0.000007454605027
111 0.000057980868653
112 -0.000003746074197
113 -0.000008322773784
114 -0.000036808453503
115 -0.000000681454923
116 -0.000001678628368
117 -0.000040981044720
118 0.000005707340855
119 0.000000000018992
120 0.49330034526260
121 -0.000277357415120
122 0.000739404302356
123 0.002725084384745
124 -0.002122266049009
125 -0.000004663318627
126 0.000000768591098
127 0.000880100482660
128 0.000023822027554
129 0.000014632764328
130 0.000077349365793
131 0.000113780116907
132 0.000144945008704
133 0.000396650542318
134 -0.000195576975906
135 -0.000201073566411
136 0.000006718831161
137 0.000008552243241
138 -0.000000000002518
139 -0.000139147283994
140 0.000061574323833
141 0.000077572960161
142 -0.000051570326092
143 -0.000077489335146
144 -0.000000000024566
145 -0.000076061092887
146 -0.000005356404076
147 -0.000003746066148
148 0.000049298916027
149 0.000006255874346
150 0.000005707324400
151 0.000052747748456
152 0.000000930495831
153 -0.000000681449267
154 0.000000000017715
155 -0.21330975782805
156 0.000088355605055
157 -0.000394156234923
158 -0.000210299319387
159 0.000007600330042
160 -0.000004662615494
161 0.001159161281679
162 -0.000033812035885
163 0.000023821855768
164 -0.000802793707242
165 -0.000141287804070
166 0.000113780227207
167 -0.000746067502565
168 0.000093872060588
169 0.000093424805864
170 -0.000187296866452
171 0.000000000001370
172 -0.000008437117198
173 0.000006718635252
174 -0.000215018339594
175 -0.000213582663240
176 0.000428601002834
177 -0.000000000023414
178 0.000061208829331
179 -0.000051570417973
180 0.000007454619592
181 -0.000005356448530
182 0.000042686707362
183 -0.000001678599382
184 0.000000930461183
185 -0.000028996991488
186 -0.000008322822310
187 0.000006255968636
188 -0.000028273236150
189 0.000000000010943
190 0.10866113305676
191 -0.000038545127929
192 0.000333367970460
193 -0.001873406309816
194 0.000007599593821
195 -0.000004662008452
196 0.001126941345823
197 -0.000033811423700
198 0.000023821281057
199 -0.001426534351599
200 -0.000141287735422
201 0.000113779922630
202 -0.000924259939902
203 -0.000058464497788
204 -0.000058911749813
205 0.000117376247601
206 0.000000000003120
207 0.000008436990617
208 -0.000006718522146
209 0.000461788004346
210 0.000463223658797
211 -0.000925011663143
212 -0.000000000034203
213 -0.000061208345319
214 0.000051569962523
215 0.000007454669561
216 -0.000005356478025
217 0.000028221813434
218 -0.000001678575963
219 0.000000930446789
220 -0.000018569888064
221 -0.000008322912770
222 0.000006256022602
223 -0.000019293647908
224 -0.000000000014714
225 -0.22435280097300
226 0.000094430524386
227 -0.000289091571215
228 -0.002353223941817
229 -0.000757457416263
230 -0.000004661946558
231 0.000000769724690
232 -0.000023768850748
233 0.000023821531362
234 0.000014632413961
235 0.000041006353450
236 0.000113780272160
237 0.000144945131390
238 -0.000177155589136
239 0.000091326086635
240 0.000085829502501
241 -0.000006718473839
242 -0.000008551948359
243 -0.000000000000936
244 -0.000190160966798
245 0.000087081190624
246 0.000103079776174
247 0.000051570495548
248 0.000077489623266
249 -0.000000000023276
250 -0.000035047932734
251 -0.000005356480809
252 -0.000003746130804
253 0.000025235280244
254 0.000006256010336
255 0.000005707446367
256 0.000021786455794
257 0.000000930462789
258 -0.000000681484489
259 -0.000000000015718
260 -0.13720081650330
261 0.000045065099361
262 -0.000193999015682
263 -0.001279335165259
264 0.000007599752856
265 0.000517993369138
266 0.000000769637773
267 -0.000033811705698
268 -0.000075649231570
269 0.000014632377812
270 -0.000141287917114
271 -0.000184534681899
272 0.000144945079670
273 0.000059207868620
274 -0.000112471896026
275 0.000053264027405
276 -0.000008437003441
277 0.000000000006444
278 0.000008551983463
279 0.000006188812091
280 -0.000029811905460
281 0.000023623093369
282 0.000061208886734
283 0.000000000007337
284 -0.000077489501887
285 0.000007454655697
286 0.000024234662256
287 -0.000003746124167
288 -0.000008322861230
289 -0.000018343395863
290 -0.000000681479275
291 -0.000001678608903
292 -0.000014170815466
293 0.000005707432248
294 -0.000000000018701
295 0.050043928713745
296 -0.000013015757693
297 0.000080135110248
298 0.000467006950144
299 -0.000015105839807
300 -0.000271935184845
301 0.000028194338088
302 0.000069109751319
303 0.000699432879250
304 -0.000095693306968
305 0.000055361226227
306 0.000534464685218
307 -0.000014275550823
308 -0.000058887945869
309 0.000113700686257
310 -0.000054812740388
311 0.000006772035538
312 0.000000000002109
313 -0.000005472570049
314 0.000001008623878
315 0.000012213132463
316 -0.000013221756341
317 0.000050877516895
318 0.000000000056839
319 -0.000066333237653
320 -0.000013456943042
321 0.000164406536075
322 0.000012061782504
323 0.000023256531305
324 -0.000108047630276
325 0.000005754083717
326 -0.000005202147658
327 -0.000112526884089
328 -0.000021936663082
329 0.000000000029479
330 0.000337829249245
331 0.000177079017669
332 0.000014536603385
333 -0.000003593214971
334 0.000044648093473
335 0.000005922381419
336 0.000002238534654
337 0.000133647616481
338 -0.000016545935241
339 0.000000641628094
340 -0.000001939186625
341 0.000001297558532
342 -0.000005624781033
343 -0.000000000002215
344 0.000004258115755
345 0.007782498045904
346 0.000216770061918
347 0.000199671516024
348 -0.001310414704440
349 0.000733464213082
350 0.000014497308239
351 0.000028194619549
352 -0.001358700126171
353 -0.000059828054959
354 -0.000095693790992
355 -0.001449071020584
356 -0.000037114543165
357 -0.000014276164943
358 -0.000097359205115
359 0.000046838192915
360 0.000050521012200
361 -0.000005198031703
362 -0.000005472675560
363 -0.000000000001049
364 0.000017600772427
365 -0.000002265155701
366 -0.000015335616726
367 -0.000043195723477
368 -0.000066333118408
369 -0.000000000059498
370 -0.000442251162530
371 0.000010514437823
372 0.000012062071387
373 0.000298786714066
374 -0.000018359655786
375 -0.000021937180070
376 0.000294555483461
377 0.000004253057156
378 0.000005754213128
379 -0.000000000028051
380 -0.000735877622246
381 -0.000394781672238
382 -0.000134033210430
383 -0.000166223139518
384 0.000003277402365
385 0.000005922336895
386 -0.000275199756950
387 -0.000004216340949
388 -0.000016545932163
389 -0.000054121494660
390 0.000026774620919
391 0.000027346873741
392 0.000004272718122
393 0.000004258133056
394 0.000000000002981
395 -0.23822568577546
396 -0.000248285503191
397 -0.000776504637722
398 0.000369240165254
399 -0.000015105941084
400 0.000014497069219
401 0.000019664195251
402 0.000069109573027
403 -0.000059827292576
404 -0.001009292750999
405 0.000055361395622
406 -0.000037113992677
407 -0.000034745305771
408 0.000169215018201
409 0.000169607403847
410 -0.000338822422048
411 -0.000000000001363
412 0.000006771915821
413 -0.000005197793481
414 -0.000205929217366
415 -0.000207089145805
416 0.000413018363172
417 -0.000000000030867
418 0.000050877666021
419 -0.000043195976376
420 -0.000013457040382
421 0.000010514188121
422 0.000043592845225
423 -0.000005202193767
424 0.000004252947103
425 -0.000029118953958
426 0.000023256708008
427 -0.000018359210724
428 -0.000029366985196
429 -0.000000000016758
430 -0.000212301930778
431 -0.000863811940055
432 0.000159819039270
433 -0.000003593173131
434 0.000003277401300
435 0.000075661701878
436 0.000002238423885
437 -0.000004216248988
438 -0.000368234424569
439 -0.000043786751507
440 -0.000043703071765
441 0.000087489823272
442 0.000000000003439
443 -0.000005624747695
444 0.000004272645015
445 0.17048724858467
446 0.000018414194483
447 0.000397780560227
448 0.000747721841346
449 0.000570825266428
450 0.000014496882203
451 0.000028194271660
452 -0.001743541366078
453 -0.000059827073955
454 -0.000095692997752
455 -0.001072702235488
456 -0.000037113647520
457 -0.000014275379734
458 0.000330108725220
459 -0.000166895770622
460 -0.000163212954599
461 0.000005197778300
462 0.000005472444568
463 -0.000000000001685
464 -0.000163959411369
465 0.000088514937052
466 0.000075444474317
467 0.000043195869257
468 0.000066333353006
469 -0.000000000049266
470 -0.000323620523594
471 0.000010513995713
472 0.000012061702924
473 0.000214975630912
474 -0.000018358864946
475 -0.000021936520482
476 0.000219206862890
477 0.000004252859469
478 0.000005754047884
479 0.000000000023695
480 0.000750290152180
481 0.000712609090681
482 -0.000037955715627
483 -0.000071907256214
484 0.000003277438900
485 0.000005922397843
486 -0.000411731251894
487 -0.000004216284833
488 -0.000016545851881
489 -0.000027181081914
490 0.000013304414708
491 0.000013876667207
492 -0.000004272651727
493 -0.000004258107219
494 0.000000000002778
495 0.59832148327740
496 0.000336118759758
497 0.001791678035159
498 -0.000250208748135
499 -0.000015106085691
500 0.000014497137505
501 0.000666158251401
502 0.000069111475928
503 -0.000059828553594
504 -0.003641345933695
505 0.000055361820907
506 -0.000037114257069
507 -0.000967107844794
508 -0.000478403844486
509 -0.000478011458871
510 0.000956415303357
511 -0.000000000001628
512 -0.000006772734872
513 0.000005198400247
514 0.000465053958996
515 0.000463894006465
516 -0.000928947965462
517 -0.000000000040674
518 -0.000050877379742
519 0.000043195422913
520 -0.000013457296734
521 0.000010514304812
522 -0.000298576236767
523 -0.000005202309813
524 0.000004253000100
525 0.000200167007386
526 0.000023257167987
527 -0.000018359420277
528 0.000200415049740
529 0.000000000020398
530 0.001213518735956
531 0.002316061918291
532 -0.000453840075244
533 -0.000003593250497
534 0.000003277439917
535 0.000044906845191
536 0.000002238822342
537 -0.000004216693699
538 -0.001098270428375
539 0.000090545501064
540 0.000090629181002
541 -0.000181174682067
542 0.000000000003718
543 0.000005624943071
544 -0.000004272775212
545 0.094792752731254
546 0.000210248115457
547 0.000406068462364
548 -0.000932001040030
549 -0.000015106049114
550 -0.000424554630098
551 0.000028194525476
552 0.000069110017822
553 0.000432824231888
554 -0.000095693499283
555 0.000055361741029
556 0.000873487180238
557 -0.000014275957574
558 -0.000038383587003
559 0.000072691970843
560 -0.000034308383840
561 -0.000006772043552
562 0.000000000002069
563 0.000005472589018
564 0.000061851715716
565 -0.000109473046684
566 0.000047621330968
567 -0.000050877552151
568 0.000000000056649
569 0.000066333162202
570 -0.000013457153660
571 0.000270976126736
572 0.000012061979040
573 0.000023256908845
574 -0.000184015940923
575 0.000005754171853
576 -0.000005202242625
577 -0.000179536682874
578 -0.000021937014899
579 -0.000000000029063
580 -0.000343220160683
581 0.000038217909531
582 -0.000154942141366
583 -0.000003593168310
584 0.000125784335050
585 0.000005922366500
586 0.000002238534696
587 0.000040669031184
588 -0.000016545853276
589 0.000032667923845
590 -0.000065991777639
591 0.000033323853794
592 0.000005624767059
593 -0.000000000002214
594 -0.000004258149870
 Sym=     11.1
 Ene=       0.0000
 Spin= Alpha
 Occup=    2.000000
1 0.14044856990027
2 -0.073851170062677
3 -0.000300283209948
4 -0.000541610596084
5 0.000698753634604
6 -0.000244612037618
7 0.001546184200693
8 0.54068323079093
9 -0.081528876825827
10 -0.057624432239077
11 0.004200552407540
12 -0.000636060629263
13 -0.000484059478071
14 0.002755945675940
15 0.001613861258573
16 0.002419793724548
17 -0.001629765573718
18 -0.001294420360401
19 -0.001975637997473
20 0.000063067830492
21 0.000055326904124
22 0.000082670112899
23 -0.001133813829563
24 -0.000374647172459
25 -0.000522048816213
26 0.000048874263803
27 -0.000009676020702
28 -0.000039198243101
29 -0.000000000007246
30 -0.000000000015972
31 0.000000000020919
32 0.000089498850727
33 -0.000023323621052
34 -0.000066175229675
35 0.000000000030803
36 -0.000000000026669
37 0.000000000033426
38 0.000042515453940
39 -0.000019244672987
40 -0.000023270780953
41 0.000000000005863
42 -0.000000000011344
43 0.000000000017623
44 -0.000178715294051
45 0.000141590935076
46 0.000037124358975
47 0.000000000069244
48 -0.000000000029537
49 -0.000000000118523
50 -0.000526318300328
51 0.000085719006124
52 0.000065796920345
53 0.000353065008529
54 -0.000057502030066
55 -0.000044137902176
56 0.000353065089873
57 -0.000057502084729
58 -0.000044137929784
59 -0.000000000000423
60 -0.000085079441283
61 -0.000024821246920
62 -0.000050698131273
63 0.000057073007513
64 0.000016650578438
65 0.000034009338992
66 0.000057073041004
67 0.000016650618802
68 0.000034009341724
69 0.000000000000035
70 0.000027353695753
71 0.000022338548922
72 0.000024292873663
73 -0.000000000000708
74 0.000000000001288
75 0.000000000001630
76 -0.000000000000792
77 -0.000000000001481
78 0.000000000001019
79 -0.000022308523222
80 -0.000025741529404
81 -0.000016931821519
82 -0.000000000000304
83 0.000000000000259
84 -0.000000000001238
85 0.096051831095882
86 -0.000062565004867
87 0.000091780881455
88 0.001094272381822
89 0.000004818238664
90 0.000287594675389
91 -0.000003894977810
92 -0.000016046206286
93 0.000010159776328
94 0.000005592436861
95 -0.000041554038100
96 0.000536692685642
97 -0.000031096697902
98 -0.000032402380373
99 0.000067797037849
100 -0.000035394657477
101 0.000001997940669
102 -0.000000000002336
103 0.000001787314974
104 -0.000088779974737
105 0.000168680217878
106 -0.000079900243140
107 -0.000011599772807
108 0.000000000006516
109 -0.000023014541763
110 0.000003521390717
111 0.000008238850351
112 -0.000000894330329
113 -0.000003613946943
114 -0.000004306303330
115 0.000001193235506
116 -0.000001110494468
117 -0.000006747274335
118 0.000000006634540
119 0.000000000001268
120 0.45450432510557
121 -0.000282580020027
122 0.000586844122522
123 0.003581670485279
124 -0.001662969895352
125 -0.000002181521429
126 -0.000003895504731
127 0.000303517690233
128 0.000002786726750
129 0.000005592593146
130 -0.000555890764103
131 -0.000020500170856
132 -0.000031096785860
133 0.000345361941216
134 -0.000174892316205
135 -0.000170469625011
136 -0.000001236317132
137 -0.000001787155322
138 -0.000000000000576
139 0.000305556067353
140 -0.000146489810822
141 -0.000159066256531
142 0.000014713582079
143 0.000023014632593
144 0.000000000011198
145 -0.000062100295717
146 -0.000000429165918
147 -0.000000894304934
148 0.000042555085874
149 -0.000000091043409
150 0.000000006591913
151 0.000040761203713
152 0.000000666829908
153 0.000001193244063
154 -0.000000000003721
155 0.13820304921066
156 -0.000087089642300
157 0.000255863956790
158 -0.000356511188098
159 0.000004817914090
160 -0.000002180422517
161 -0.000844825472027
162 -0.000016046020315
163 0.000002786316868
164 0.000772202452646
165 -0.000041554018282
166 -0.000020499913354
167 0.000151809437456
168 -0.000055159218053
169 -0.000062574161153
170 0.000117733379206
171 0.000000000004049
172 -0.000001997854841
173 -0.000001236587647
174 0.000167504420307
175 0.000188960491563
176 -0.000356464911870
177 -0.000000000013843
178 0.000011599743997
179 0.000014713277237
180 0.000003521405135
181 -0.000000429236352
182 -0.000021936374418
183 -0.000001110477202
184 0.000000666791380
185 0.000012597943784
186 -0.000003613983553
187 -0.000000090910384
188 0.000016832790843
189 0.000000000000858
190 0.24954718137662
191 -0.000170658113385
192 0.000242447849699
193 0.002993476692222
194 0.000004817731434
195 -0.000002180488646
196 0.000645242465186
197 -0.000016046136064
198 0.000002786606364
199 0.000294490486038
200 -0.000041554301063
201 -0.000020499554061
202 0.000881330762099
203 -0.000084328946954
204 -0.000091743888562
205 0.000176072835515
206 0.000000000004357
207 0.000001997758415
208 0.000001236625519
209 -0.000283861233363
210 -0.000262405174162
211 0.000546266407525
212 -0.000000000012619
213 -0.000011600070915
214 -0.000014712940749
215 0.000003521404353
216 -0.000000429238005
217 0.000025476583129
218 -0.000001110476883
219 0.000000666791770
220 -0.000014972789615
221 -0.000003613982823
222 -0.000000090908556
223 -0.000019207633411
224 0.000000000000083
225 0.12877944301519
226 -0.000091405533819
227 0.000192104720425
228 0.000160568450016
229 0.000604482169957
230 -0.000002180872825
231 -0.000003895082414
232 -0.000405319344562
233 0.000002786623268
234 0.000005592567201
235 0.000205262848363
236 -0.000020499932873
237 -0.000031096585811
238 0.000102638982245
239 -0.000053530837355
240 -0.000049108144890
241 0.000001236496010
242 0.000001787310220
243 -0.000000000000178
244 -0.000098114462742
245 0.000055345458388
246 0.000042769004354
247 -0.000014713224693
248 -0.000023014456123
249 0.000000000008447
250 0.000015810124388
251 -0.000000429209082
252 -0.000000894326824
253 -0.000011502696113
254 -0.000000090964782
255 0.000000006629753
256 -0.000009708811606
257 0.000000666809192
258 0.000001193235590
259 0.000000000002373
260 0.042431899964363
261 -0.000018441938515
262 0.000116104647683
263 -0.000788603705120
264 0.000004818255640
265 -0.000448305742303
266 -0.000003894975132
267 -0.000016046351314
268 0.000626435120921
269 0.000005592513351
270 -0.000041554109534
271 0.000065923146952
272 -0.000031096670288
273 -0.000020194836605
274 0.000043381968056
275 -0.000023187131452
276 -0.000001997920592
277 -0.000000000002297
278 -0.000001787350608
279 0.000175184692550
280 -0.000359249181115
281 0.000184064488564
282 0.000011600008670
283 0.000000000006609
284 0.000023014432518
285 0.000003521389197
286 -0.000007786329776
287 -0.000000894320929
288 -0.000003613944051
289 0.000004002738955
290 0.000001193238473
291 -0.000001110495320
292 0.000006443718650
293 0.000000006618962
294 -0.000000000001402
295 0.22177602972022
296 0.000114792508214
297 0.000665536752728
298 -0.000277495046796
299 -0.000002123565045
300 -0.000240073879186
301 -0.000011584579232
302 0.000012429395385
303 0.001403984829320
304 0.000031324654876
305 0.000027054941819
306 0.000269836636240
307 -0.000015459779530
308 -0.000180709130038
309 0.000359295497897
310 -0.000178586367859
311 0.000002395262689
312 -0.000000000000612
313 0.000000532000016
314 0.000161586235337
315 -0.000315934553134
316 0.000154348317797
317 0.000009084840092
318 -0.000000000002764
319 0.000020379948252
320 -0.000004252691014
321 0.000124320220330
322 -0.000001827672954
323 0.000007043910649
324 -0.000082306032165
325 -0.000001415924171
326 -0.000001338326933
327 -0.000084487046015
328 0.000003868004751
329 -0.000000000000901
330 0.000450669973940
331 0.000883325018009
332 -0.000212336235259
333 -0.000000410505377
334 -0.000011584327619
335 -0.000002244406971
336 -0.000003742434566
337 0.000417720708681
338 0.000009753739672
339 0.000032219518382
340 -0.000064797753956
341 0.000032578235574
342 -0.000002113786934
343 -0.000000000000724
344 -0.000000255164554
345 -0.27895204452510
346 0.000052866613321
347 -0.000660855075726
348 -0.001290218512317
349 0.001069416385816
350 -0.000006905796106
351 -0.000011584175583
352 -0.003092206638524
353 0.000019572440375
354 0.000031323069540
355 -0.001977387357917
356 -0.000008058434717
357 -0.000015460471802
358 -0.000555923521170
359 0.000279340768279
360 0.000276582752891
361 0.000000421089233
362 0.000000531474914
363 -0.000000000000456
364 0.000504644911137
365 -0.000257474180189
366 -0.000247170730948
367 0.000012964909900
368 0.000020380098132
369 0.000000000016355
370 -0.000582642117140
371 -0.000001307218364
372 -0.000001827258691
373 0.000389039361808
374 0.000002675052288
375 0.000003867266049
376 0.000392657066479
377 -0.000000921234813
378 -0.000001415741262
379 0.000000000004597
380 -0.001331223728055
381 -0.001518054727678
382 0.000059713719086
383 -0.000143897999875
384 -0.000001375649933
385 -0.000002244399798
386 -0.000806294788105
387 0.000005796987596
388 0.000009753468331
389 0.000033909498656
390 -0.000016765611635
391 -0.000017143887021
392 -0.000000236030508
393 -0.000000255060980
394 -0.000000000000417
395 0.20878308846658
396 0.000184256046178
397 0.000650413028584
398 -0.000333078056002
399 -0.000002123587949
400 -0.000006906120309
401 -0.000082996046953
402 0.000012430155846
403 0.000019573164640
404 0.001051683590507
405 0.000027054994850
406 -0.000008057716500
407 0.000074686296298
408 -0.000159730446850
409 -0.000154849671041
410 0.000314580117891
411 0.000000000000304
412 0.000002395616469
413 0.000000421304597
414 0.000136774389216
415 0.000119233057495
416 -0.000256007446711
417 0.000000000002167
418 0.000009084683151
419 0.000012964639947
420 -0.000004252788465
421 -0.000001307549204
422 0.000028729810304
423 -0.000001338372692
424 -0.000000921385035
425 -0.000016373189996
426 0.000007044087153
427 0.000002675646377
428 -0.000022171895296
429 0.000000000001115
430 0.000277083551609
431 0.000703205984533
432 -0.000176082055894
433 -0.000000410536517
434 -0.000001375614891
435 -0.000044392741540
436 -0.000003742189104
437 0.000005796943776
438 0.000323892697611
439 0.000035172093185
440 0.000035909088909
441 -0.000071081182094
442 0.000000000001092
443 -0.000002113860782
444 -0.000000236087561
445 0.027523095385531
446 0.000120960989849
447 0.000111659477219
448 -0.000274578733732
449 -0.000158411508428
450 -0.000006906057518
451 -0.000011584427021
452 0.000106793598390
453 0.000019573488156
454 0.000031324059327
455 0.000259380172814
456 -0.000008057801817
457 -0.000015459973435
458 0.000020789126687
459 -0.000009015556110
460 -0.000011773570578
461 -0.000000421476005
462 -0.000000531816393
463 -0.000000000000588
464 0.000059138073263
465 -0.000034720754237
466 -0.000024417319027
467 -0.000012964675295
468 -0.000020379926884
469 0.000000000015105
470 0.000081092560592
471 -0.000001307545173
472 -0.000001827527815
473 -0.000052589691525
474 0.000002675637142
475 0.000003867746113
476 -0.000056207395247
477 -0.000000921381208
478 -0.000001415860258
479 -0.000000000004614
480 -0.000124372237531
481 -0.000052718389038
482 -0.000028192283044
483 0.000038996862306
484 -0.000001375648259
485 -0.000002244390361
486 0.000031806586419
487 0.000005797077916
488 0.000009753659533
489 -0.000019079621068
490 0.000009728947641
491 0.000009350673426
492 0.000000236128119
493 0.000000255117545
494 -0.000000000000336
495 -0.40781176547094
496 -0.000106920870741
497 -0.001107832425966
498 -0.000849979756164
499 -0.000002123277606
500 -0.000006906294435
501 -0.000945739395265
502 0.000012428429181
503 0.000019574304925
504 0.003358048730167
505 0.000027054373805
506 -0.000008057307988
507 0.001703386089290
508 0.000356826621978
509 0.000361707393530
510 -0.000718534015508
511 0.000000000000637
512 -0.000002394964187
513 -0.000000421788175
514 -0.000340040282543
515 -0.000357581609294
516 0.000697621891837
517 0.000000000004274
518 -0.000009084947860
519 -0.000012964193818
520 -0.000004252414672
521 -0.000001307753653
522 0.000479270248801
523 -0.000001338206718
524 -0.000000921475910
525 -0.000324403610624
526 0.000007043419683
527 0.000002676011549
528 -0.000318604902924
529 -0.000000000002115
530 -0.001314026005444
531 -0.001858953354527
532 0.000180031043817
533 -0.000000410491815
534 -0.000001375608552
535 0.000072408711717
536 -0.000003742483259
537 0.000005797326327
538 0.000936482150658
539 -0.000046147542562
540 -0.000045410548134
541 0.000091558090696
542 0.000000000001148
543 0.000002113697200
544 0.000000236159154
545 -0.13479858711448
546 -0.000061161348899
547 -0.000355724541832
548 -0.000546738306594
549 -0.000002123662898
550 -0.000338049872266
551 -0.000011584387263
552 0.000012430216310
553 0.001119128882475
554 0.000031323718505
555 0.000027055289669
556 0.000729186604393
557 -0.000015460065673
558 0.000116925712131
559 -0.000235974188108
560 0.000119048475977
561 -0.000002395598919
562 -0.000000000000386
563 -0.000000531671977
564 -0.000114652578858
565 0.000236543044585
566 -0.000121890465727
567 -0.000009084677096
568 -0.000000000002887
569 -0.000020379946306
570 -0.000004252856970
571 0.000159655250454
572 -0.000001827482737
573 0.000007044208385
574 -0.000108190497807
575 -0.000001415839616
576 -0.000001338402015
577 -0.000106009497981
578 0.000003867664993
579 0.000000000000773
580 -0.000452478440749
581 -0.000593933873462
582 -0.000004919188167
583 -0.000000410512495
584 0.000024209598444
585 -0.000002244373155
586 -0.000003742244411
587 0.000306518619447
588 0.000009753634397
589 -0.000015332885869
590 0.000030307054503
591 -0.000014974168634
592 0.000002113852640
593 -0.000000000000820
594 0.000000255078756
 Sym=     12.1
 Ene=       0.0000
 Spin= Alpha
 Occup=    2.000000
1 -0.089437134574141
2 -0.15119412279610
3 -0.000644434628538
4 0.000137747163940
5 0.000471928881224
6 -0.000162882218385
7 0.000609635797771
8 -0.15559449053257
9 0.098518685320429
10 0.016548764876070
11 -0.001189018039219
12 0.000605799365738
13 -0.000058319190199
14 -0.001458599882403
15 -0.003194971373355
16 -0.004120254394641
17 0.001025955409361
18 0.002057852846416
19 0.002613367709800
20 -0.000040967184413
21 -0.000093099814309
22 -0.000116573922292
23 0.000455256178787
24 0.001221586514757
25 0.001603745504271
26 -0.000636755141072
27 0.000255646632314
28 0.000381108508759
29 -0.000000000006971
30 0.000000000093656
31 0.000000000015278
32 -0.001109692673790
33 0.000451818708381
34 0.000657873965409
35 0.000000000079870
36 0.000000000053952
37 0.000000000038968
38 -0.000445073123879
39 0.000190851879749
40 0.000254221244130
41 0.000000000045436
42 0.000000000023238
43 0.000000000019808
44 0.001260775624211
45 -0.000625486483214
46 -0.000635289140997
47 0.000000000013142
48 0.000000000041763
49 -0.000000000112796
50 0.000148681731131
51 -0.000101443387948
52 -0.000022213989560
53 -0.000099738727645
54 0.000068050279990
55 0.000014901592194
56 -0.000099738747048
57 0.000068050306802
58 0.000014901602230
59 0.000000000000949
60 0.000042263370765
61 0.000005858242866
62 0.000020139905122
63 -0.000028351119919
64 -0.000003929827871
65 -0.000013510255503
66 -0.000028351142074
67 -0.000003929829696
68 -0.000013510262645
69 0.000000000000217
70 0.000030682868676
71 0.000056626792593
72 0.000055969383165
73 -0.000000000001478
74 -0.000000000002207
75 0.000000000002069
76 -0.000000000001385
77 0.000000000002688
78 0.000000000001690
79 -0.000027526481718
80 -0.000026371663083
81 -0.000071945282121
82 -0.000000000000410
83 -0.000000000000645
84 -0.000000000000793
85 0.51936530157246
86 -0.000307249696414
87 0.000736930264894
88 0.003133464976504
89 -0.000000080453817
90 0.002076587718031
91 -0.000005266891989
92 0.000002541907730
93 -0.000661310888685
94 0.000018636329806
95 0.000020584152504
96 0.000268593381245
97 0.000055724128724
98 -0.000212682145229
99 0.000409146500406
100 -0.000196464355177
101 -0.000001046809701
102 -0.000000000000742
103 -0.000003452852621
104 -0.000002890685240
105 0.000055763257594
106 -0.000052872572354
107 0.000010027782178
108 0.000000000004914
109 0.000020622750949
110 -0.000000669129762
111 0.000076776791238
112 -0.000003944340537
113 0.000000976690421
114 -0.000061188165660
115 0.000001319061715
116 -0.000000078958641
117 -0.000041818708922
118 0.000003972826425
119 0.000000000001881
120 -0.37241946972444
121 0.000186611988535
122 -0.000594337084755
123 -0.001446224599068
124 0.001655949234927
125 -0.000003673698690
126 -0.000005265322025
127 -0.000724651460503
128 0.000013404313673
129 0.000018635557171
130 -0.000331734233864
131 0.000042507228420
132 0.000055723993534
133 -0.000306787328785
134 0.000155829633131
135 0.000150957695654
136 0.000002717403422
137 0.000003452469060
138 0.000000000000007
139 0.000254104563476
140 -0.000133819788228
141 -0.000120284775248
142 -0.000016655893785
143 -0.000020622691608
144 -0.000000000009303
145 0.000068063330154
146 -0.000002826842865
147 -0.000003944399930
148 -0.000046118468391
149 0.000002864059941
150 0.000003972928565
151 -0.000045198071408
152 0.000000928547743
153 0.000001319039260
154 0.000000000005407
155 0.053153827224278
156 -0.000026189931014
157 0.000184055602705
158 -0.001622455034594
159 -0.000000081396595
160 -0.000003674365946
161 -0.000634972275838
162 0.000002542250886
163 0.000013404427431
164 0.000881555485779
165 0.000020583997683
166 0.000042506868406
167 0.000245693495659
168 -0.000039895948995
169 -0.000018806295798
170 0.000058702244794
171 0.000000000004978
172 0.000001047024263
173 0.000002717570338
174 0.000323540223913
175 0.000260023650233
176 -0.000583563874146
177 -0.000000000016935
178 -0.000010027564501
179 -0.000016655572540
180 -0.000000669046643
181 -0.000002826793262
182 -0.000015811550281
183 -0.000000078917769
184 0.000000928561121
185 0.000020751587541
186 0.000000976538034
187 0.000002863980013
188 0.000000461833214
189 -0.000000000000643
190 0.44784845706920
191 -0.000239260173775
192 0.000677687434977
193 0.002228025572873
194 -0.000000082184393
195 -0.000003674036995
196 0.001945771489995
197 0.000002542410100
198 0.000013404470705
199 -0.000851377316726
200 0.000020583573808
201 0.000042507165715
202 0.000133302663086
203 -0.000191760867403
204 -0.000170671222195
205 0.000362432089598
206 0.000000000005849
207 -0.000001047230941
208 -0.000002717440084
209 0.000123968506104
210 0.000060451961460
211 -0.000184420467563
212 -0.000000000021725
213 0.000010027229534
214 0.000016655801275
215 -0.000000668995739
216 -0.000002826819694
217 0.000070922197281
218 -0.000000078892880
219 0.000000928549174
220 -0.000057720933521
221 0.000000976444850
222 0.000002864027423
223 -0.000037431179019
224 -0.000000000001368
225 -0.32086479447372
226 0.000161252596560
227 -0.000485887496494
228 -0.001577329214056
229 -0.001313114317836
230 -0.000003674036200
231 -0.000005265435734
232 0.000420403321592
233 0.000013404536984
234 0.000018635633723
235 0.000102058533324
236 0.000042507137938
237 0.000055724059907
238 -0.000261052816476
239 0.000132962393182
240 0.000128090423294
241 -0.000002717464324
242 -0.000003452488855
243 0.000000000001207
244 0.000081510532275
245 -0.000047522826725
246 -0.000033987705550
247 0.000016655958092
248 0.000020622736936
249 -0.000000000011669
250 -0.000056829705380
251 -0.000002826829000
252 -0.000003944389188
253 0.000038582728210
254 0.000002864034780
255 0.000003972913223
256 0.000037662322412
257 0.000000928554304
258 0.000001319040190
259 -0.000000000005437
260 0.23309279143276
261 -0.000155760681644
262 0.000372358297098
263 0.000446237286033
264 -0.000000080849227
265 -0.001105119251661
266 -0.000005266445591
267 0.000002541945552
268 0.000639505473082
269 0.000018636189744
270 0.000020584000225
271 -0.000027456196656
272 0.000055724191151
273 -0.000101515802499
274 0.000186813798544
275 -0.000085297996045
276 0.000001046923779
277 -0.000000000000320
278 0.000003452723913
279 0.000124258789785
280 -0.000198535629555
281 0.000074276839770
282 -0.000010027542938
283 0.000000000004168
284 -0.000020622835194
285 -0.000000669105713
286 -0.000036566030265
287 -0.000003944357226
288 0.000000976645771
289 0.000034213971006
290 0.000001319051177
291 -0.000000078946256
292 0.000014844506598
293 0.000003972859353
294 -0.000000000001830
295 0.085780518641432
296 0.000204560813804
297 0.000311433994511
298 -0.000395610369464
299 0.000004219402339
300 0.000231626689422
301 0.000002308744419
302 -0.000012899850154
303 -0.000084934557752
304 -0.000020770378239
305 -0.000002297327775
306 -0.000399433148941
307 -0.000033483477981
308 -0.000037528221843
309 0.000087846340591
310 -0.000050318118748
311 -0.000000796533748
312 0.000000000000807
313 -0.000003069168172
314 -0.000014892852579
315 -0.000010778798443
316 0.000025671651023
317 -0.000008572913931
318 0.000000000002553
319 -0.000016628444138
320 0.000001675548032
321 -0.000148133705186
322 0.000005813039461
323 -0.000003034126871
324 0.000094127569915
325 0.000001953760321
326 0.000000786143292
327 0.000104614650818
328 -0.000009752771155
329 0.000000000002996
330 -0.000147205510926
331 0.000007411424746
332 -0.000066972634173
333 0.000000800583514
334 -0.000080317234968
335 0.000000819640756
336 -0.000001998516280
337 -0.000008646565019
338 0.000002870993279
339 0.000025999279911
340 -0.000049540070322
341 0.000023540790411
342 0.000000639535901
343 -0.000000000000612
344 0.000002618226575
345 -0.075158775390461
346 -0.000271179501123
347 -0.000347433808702
348 0.000741689952490
349 -0.000450320828037
350 0.000002010418031
351 0.000002308474070
352 0.000541223656367
353 -0.000016906798388
354 -0.000020770158256
355 0.000777747127832
356 -0.000024191709944
357 -0.000033483012431
358 -0.000034081096419
359 0.000015631932601
360 0.000018449163818
361 -0.000002289334805
362 -0.000003069242321
363 -0.000000000000986
364 0.000099862292527
365 -0.000044371015782
366 -0.000055491276745
367 -0.000013525869435
368 -0.000016628344074
369 -0.000000000017320
370 0.000299870949593
371 0.000004403812164
372 0.000005812801903
373 -0.000199052295649
374 -0.000007426527690
375 -0.000009752348619
376 -0.000203266801012
377 0.000001518193675
378 0.000001953656502
379 -0.000000000010938
380 0.000404262474251
381 0.000016270919754
382 0.000067117724649
383 0.000130091267174
384 0.000000709868602
385 0.000000819670764
386 0.000068158395774
387 0.000001602565172
388 0.000002870981154
389 0.000059884902379
390 -0.000030106583367
391 -0.000029778319012
392 0.000001936163178
393 0.000002618234349
394 0.000000000001413
395 0.36041633119954
396 0.000237137451276
397 0.001061868873293
398 -0.000087293166385
399 0.000004219403399
400 0.000002010629426
401 -0.000414924733623
402 -0.000012899044708
403 -0.000016907373294
404 0.002241893778980
405 -0.000002297265008
406 -0.000024192018335
407 0.000619113692875
408 -0.000282126905700
409 -0.000297734001718
410 0.000579860907418
411 -0.000000000000168
412 -0.000000796187077
413 -0.000002289583525
414 0.000213918562999
415 0.000265603218103
416 -0.000479521781102
417 0.000000000001115
418 -0.000008572877388
419 -0.000013525461139
420 0.000001675466609
421 0.000004404043166
422 0.000196630967002
423 0.000000786111061
424 0.000001518300408
425 -0.000139254837928
426 -0.000003033985400
427 -0.000007426944344
428 -0.000124553287291
429 0.000000000000998
430 0.000757694768160
431 0.001308839004630
432 -0.000260836868899
433 0.000000800531417
434 0.000000709848323
435 -0.000023210732948
436 -0.000001998271713
437 0.000001602445014
438 0.000642181376346
439 0.000055707044514
440 0.000052920292068
441 -0.000108627336582
442 0.000000000000768
443 0.000000639442612
444 0.000001936217831
445 0.035821192604852
446 -0.000200476819001
447 -0.000004308271601
448 0.000633583848429
449 0.000530033769552
450 0.000002010439667
451 0.000002308434812
452 -0.001122757917005
453 -0.000016906598713
454 -0.000020769909811
455 -0.000875111667069
456 -0.000024191672276
457 -0.000033483042338
458 0.000134979677992
459 -0.000068898453878
460 -0.000066081224114
461 0.000002289245814
462 0.000003069135505
463 -0.000000000001592
464 -0.000079384718177
465 0.000045252505493
466 0.000034132212683
467 0.000013525876143
468 0.000016628420835
469 -0.000000000012007
470 -0.000325304445060
471 0.000004403826429
472 0.000005812777806
473 0.000216113590684
474 -0.000007426552887
475 -0.000009752306117
476 0.000220328120838
477 0.000001518199733
478 0.000001953646330
479 0.000000000008168
480 0.000580674047755
481 0.000425212997762
482 -0.000021487973387
483 -0.000111022765253
484 0.000000709874270
485 0.000000819655206
486 -0.000255254810996
487 0.000001602651247
488 0.000002871040863
489 0.000023211309602
490 -0.000011769785897
491 -0.000011441523705
492 -0.000001936166363
493 -0.000002618207808
494 0.000000000001487
495 0.022161671361884
496 0.000216692670530
497 0.000226749303454
498 -0.001301636385401
499 0.000004219670215
500 0.000002010424802
501 -0.000651184821594
502 -0.000012899870578
503 -0.000016906582401
504 0.001110884368759
505 -0.000002297864663
506 -0.000024191573392
507 0.001345989946968
508 0.000038555216771
509 0.000022948126463
510 -0.000061503343234
511 0.000000000000021
512 0.000000796498195
513 0.000002289288443
514 -0.000030760506827
515 0.000020924129872
516 0.000009836376955
517 -0.000000000002637
518 0.000008572445094
519 0.000013525775316
520 0.000001675763413
521 0.000004403823280
522 0.000388142767937
523 0.000000786244714
524 0.000001518202869
525 -0.000253023311872
526 -0.000003034517258
527 -0.000007426551798
528 -0.000267724856577
529 -0.000000000000357
530 -0.000632558217778
531 -0.000301577992745
532 -0.000154889414007
533 0.000000800506271
534 0.000000709890431
535 0.000150358515844
536 -0.000001998389523
537 0.000001602687716
538 0.000219342961230
539 0.000027988414958
540 0.000025201663312
541 -0.000053190078270
542 0.000000000000996
543 -0.000000639519138
544 -0.000001936201271
545 -0.13964536619161
546 0.000206169769251
547 -0.000235576762242
548 -0.001269050739427
549 0.000004219235078
550 -0.000978131075718
551 0.000002308988078
552 -0.000012899188616
553 0.002378746483774
554 -0.000020771155003
555 -0.000002296928899
556 0.001773070052696
557 -0.000033483854616
558 0.000178576049537
559 -0.000344362206326
560 0.000165786156788
561 0.000000796289615
562 0.000000000000896
563 0.000003069408096
564 -0.000176864167823
565 0.000313163845592
566 -0.000136299677769
567 0.000008573131022
568 0.000000000002398
569 0.000016628415158
570 0.000001675339634
571 0.000559017282882
572 0.000005813273775
573 -0.000003033754091
574 -0.000369756658064
575 0.000001953864271
576 0.000000786050107
577 -0.000380243729008
578 -0.000009753189471
579 -0.000000000002854
580 -0.001110264683592
581 -0.001076159084128
582 -0.000000051621919
583 0.000000800601988
584 0.000172779051452
585 0.000000819661598
586 -0.000001998414458
587 0.000593093530049
588 0.000002870955908
589 0.000008667002391
590 -0.000014875514617
591 0.000006208512226
592 -0.000000639490752
593 -0.000000000000677
594 -0.000002618306995
 Sym=     13.1
 Ene=       0.0000
 Spin= Alpha
 Occup=    2.000000
1 0.000095853917648
2 0.045293858431792
3 0.000100917798015
4 -0.000726850299349
5 0.000424864219045
6 -0.000150637934306
7 0.001309440025084
8 0.16662439082014
9 0.004258481237529
10 -0.041184105237727
11 0.001186489607780
12 -0.000187449062951
13 0.000058921275628
14 -0.001096003039693
15 -0.012161428354443
16 0.011508975645826
17 0.000670844074827
18 0.008584453522617
19 -0.007688216055404
20 -0.000033619516407
21 -0.000369279017225
22 0.000337166419523
23 0.000465525156328
24 0.003891061160747
25 -0.004105304560561
26 -0.000273554363808
27 0.000079448939967
28 0.000194105423840
29 -0.000000000062098
30 -0.000000000025592
31 0.000000000022620
32 -0.000473116797953
33 0.000137719665311
34 0.000335397132642
35 -0.000000000155116
36 -0.000000000012520
37 0.000000000058475
38 -0.000184223243019
39 0.000054106157230
40 0.000130117085789
41 -0.000000000084691
42 -0.000000000008256
43 0.000000000042751
44 0.000473138101285
45 -0.000143319020278
46 -0.000329819081007
47 0.000000000034155
48 -0.000000000015799
49 0.000000000188942
50 -0.000164231015385
51 -0.000033619261059
52 0.000062318637454
53 0.000110169495989
54 0.000022552480050
55 -0.000041804608788
56 0.000110169532660
57 0.000022552491799
58 -0.000041804616979
59 0.000000000000398
60 -0.000021884260751
61 0.000157420263189
62 -0.000097693911378
63 0.000014680420744
64 -0.000105600668756
65 0.000065535067660
66 0.000014680396063
67 -0.000105600776960
68 0.000065535068437
69 0.000000000000459
70 -0.000008458182649
71 -0.000000381562344
72 0.000002010272712
73 0.000000000003172
74 -0.000000000000966
75 -0.000000000004361
76 0.000000000000847
77 0.000000000001231
78 -0.000000000001108
79 0.000009529679763
80 0.000005328134153
81 -0.000008859419669
82 0.000000000000350
83 -0.000000000000356
84 0.000000000001595
85 0.42320884061255
86 -0.000216125884805
87 0.000693135742366
88 0.001333431262173
89 -0.000001962531572
90 0.002072594275284
91 0.000008501552163
92 0.000006130873082
93 -0.001253354749041
94 -0.000037409987975
95 0.000013736751269
96 -0.000427434535684
97 -0.000154553580630
98 -0.000178987967924
99 0.000352617258855
100 -0.000173629290931
101 -0.000001046537804
102 0.000000000001059
103 0.000009399242299
104 0.000247679949326
105 -0.000478394229057
106 0.000230714279731
107 0.000004660777123
108 -0.000000000020131
109 -0.000067274574599
110 -0.000001219772646
111 0.000070774560259
112 0.000008190813008
113 0.000001085386567
114 -0.000051422964194
115 -0.000001924401412
116 0.000000551110165
117 -0.000043531072495
118 -0.000009064727394
119 -0.000000000008021
120 -0.053553377642808
121 0.000007741196177
122 -0.000127849578980
123 0.000195144397955
124 0.000332469190842
125 -0.000001590882726
126 0.000008502493581
127 -0.000240392196021
128 0.000022118808072
129 -0.000037410506865
130 -0.000288736190015
131 0.000162249671921
132 -0.000154553590434
133 -0.000053582881480
134 0.000026293563832
135 0.000027289317647
136 0.000009618985339
137 -0.000009399436943
138 0.000000000004209
139 0.000203475759526
140 -0.000100113999527
141 -0.000103361759999
142 -0.000082596232525
143 0.000067274718461
144 -0.000000000012519
145 0.000015280116830
146 -0.000005305437850
147 0.000008190763008
148 -0.000009359325037
149 0.000007189324593
150 -0.000009064639105
151 -0.000011141102925
152 -0.000000071332783
153 -0.000001924422619
154 -0.000000000002659
155 0.62545263552169
156 -0.000332098005662
157 0.000886080381811
158 0.004152589693296
159 -0.000001963944950
160 -0.000001590445398
161 -0.002513223902912
162 0.000006131385588
163 0.000022118784663
164 0.000811321095531
165 0.000013736441013
166 0.000162249818396
167 -0.000198687799573
168 -0.000251124728908
169 -0.000246761816316
170 0.000497886545224
171 -0.000000000006190
172 0.000001046903685
173 0.000009618785916
174 -0.000010550388476
175 -0.000024268189694
176 0.000034818578170
177 0.000000000007305
178 -0.000004660597092
179 -0.000082596156473
180 -0.000001219667356
181 -0.000005305473905
182 -0.000094806771495
183 0.000000551150789
184 -0.000000071352418
185 0.000066653373529
186 0.000001085204681
187 0.000007189392601
188 0.000060543257944
189 0.000000000008471
190 -0.17205713062281
191 0.000078549437164
192 -0.000248328722342
193 -0.001601267572241
194 -0.000001962957439
195 -0.000001591246861
196 -0.000648316796779
197 0.000006131133688
198 0.000022118952518
199 0.000078129642276
200 0.000013736659619
201 0.000162249620011
202 0.000267389810722
203 0.000067748467589
204 0.000072111377270
205 -0.000139859844859
206 -0.000000000003362
207 -0.000001046604025
208 -0.000009619051786
209 0.000038600549639
210 0.000024882757482
211 -0.000063483307121
212 -0.000000000010354
213 0.000004660788728
214 0.000082596019629
215 -0.000001219729208
216 -0.000005305416984
217 -0.000027479865764
218 0.000000551123483
219 -0.000000071332646
220 0.000015378995685
221 0.000001085314971
222 0.000007189296460
223 0.000021489113031
224 -0.000000000013574
225 0.079647634420591
226 -0.000062692721060
227 0.000021653634537
228 0.001730801636863
229 0.000038872640064
230 -0.000001591102745
231 0.000008502346108
232 0.000372279373180
233 0.000022118841182
234 -0.000037410525703
235 0.000532174404730
236 0.000162249567562
237 -0.000154553715030
238 0.000047593713449
239 -0.000024294724961
240 -0.000023298988488
241 -0.000009619034697
242 0.000009399374893
243 0.000000000002038
244 0.000423894807072
245 -0.000210323551598
246 -0.000213571255474
247 0.000082596037259
248 -0.000067274809064
249 -0.000000000011411
250 0.000001422975843
251 -0.000005305433309
252 0.000008190769985
253 -0.000001845443414
254 0.000007189312702
255 -0.000009064654707
256 -0.000000063679015
257 -0.000000071326984
258 -0.000001924416378
259 0.000000000002145
260 -0.056122705705609
261 -0.000001374788252
262 -0.000215240982873
263 0.001222936935860
264 -0.000001963511891
265 0.000677413651548
266 0.000008502566531
267 0.000006131504267
268 -0.000853716448862
269 -0.000037410565057
270 0.000013736870203
271 -0.000996300892886
272 -0.000154553564509
273 0.000032371727834
274 -0.000070102147604
275 0.000037730419769
276 0.000001046739353
277 0.000000000000067
278 -0.000009399428188
279 -0.000308124589176
280 0.000633214909386
281 -0.000325090320210
282 -0.000004661100378
283 -0.000000000016988
284 0.000067274774354
285 -0.000001219713175
286 0.000020912646889
287 0.000008190744739
288 0.000001085279786
289 -0.000010082680810
290 -0.000001924427284
291 0.000000551137156
292 -0.000017974579210
293 -0.000009064609929
294 0.000000000008683
295 -0.41914790988522
296 -0.000232694694003
297 -0.001253519827087
298 -0.000015947324624
299 -0.000000966993575
300 0.000501232343516
301 -0.000015751490353
302 -0.000003346932568
303 -0.002559467366065
304 0.000075187940676
305 -0.000012301689515
306 -0.000810080126917
307 0.000062164537759
308 0.000336875505375
309 -0.000669212831224
310 0.000332337325849
311 -0.000000885657778
312 -0.000000000000829
313 0.000007453393064
314 -0.000363605976226
315 0.000713484041092
316 -0.000349878064866
317 -0.000003590243100
318 -0.000000000029041
319 0.000055869892749
320 0.000001652327189
321 -0.000209790649194
322 -0.000014834043443
323 -0.000002689978055
324 0.000139161301358
325 -0.000005702816560
326 0.000000473148505
327 0.000142302390227
328 0.000025604774273
329 -0.000000000015919
330 -0.000872138103432
331 -0.001664222586089
332 0.000274904183579
333 0.000000018195971
334 0.000030112971699
335 -0.000003872085987
336 0.000001776477688
337 -0.000785503476867
338 0.000002168458167
339 -0.000062821745975
340 0.000126580782008
341 -0.000063759036033
342 0.000000761481437
343 0.000000000002332
344 -0.000006184972688
345 -0.11506225684293
346 -0.000098712735883
347 -0.000359302394380
348 0.000060701606850
349 0.000075483732862
350 0.000027877614131
351 -0.000015751663824
352 -0.000555938077014
353 -0.000100033634449
354 0.000075188742149
355 -0.000110891069093
356 -0.000028217300960
357 0.000062164732841
358 -0.000172936007825
359 0.000086922638651
360 0.000086013369174
361 -0.000006549637769
362 0.000007453657562
363 0.000000000002269
364 0.000200390057927
365 -0.000101504863499
366 -0.000098885194428
367 -0.000070256268058
368 0.000055869945444
369 0.000000000000100
370 -0.000012282829321
371 0.000014008407442
372 -0.000014834194410
373 0.000007981945930
374 -0.000025117997922
375 0.000025605043059
376 0.000008497198860
377 0.000006323747144
378 -0.000005702882804
379 0.000000000005220
380 -0.000178149020921
381 -0.000391562606015
382 0.000072393711038
383 0.000025717066123
384 0.000005988409298
385 -0.000003872119466
386 -0.000181503227045
387 -0.000014445345555
388 0.000002168543967
389 0.000041202107156
390 -0.000020500761276
391 -0.000020701345880
392 0.000005199365140
393 -0.000006185039739
394 0.000000000000478
395 -0.15547636899769
396 0.000194069570113
397 -0.000219947087886
398 -0.001843823360585
399 -0.000000966689363
400 0.000027877363649
401 0.001158169336145
402 -0.000003348306455
403 -0.000100032622453
404 -0.002721215679835
405 -0.000012302473361
406 -0.000028216732245
407 -0.002229695724882
408 0.000197285987031
409 0.000193657073839
410 -0.000390943060870
411 -0.000000000001169
412 -0.000000886203901
413 -0.000006549313358
414 -0.000125023779838
415 -0.000113915443758
416 0.000238939223596
417 -0.000000000024250
418 -0.000003589678393
419 -0.000070256449914
420 0.000001652679572
421 0.000014008124877
422 -0.000661836343126
423 0.000000473308380
424 0.000006323619356
425 0.000442660374726
426 -0.000002690610700
427 -0.000025117491033
428 0.000445286257200
429 -0.000000000012883
430 -0.001321670478538
431 -0.001031242786529
432 -0.000078325344028
433 0.000000018134495
434 0.000005988455393
435 -0.000202579044637
436 0.000001776138629
437 -0.000014445116201
438 -0.000623034798923
439 0.000008928822709
440 0.000008192108786
441 -0.000017120931495
442 0.000000000000988
443 0.000000761537067
444 0.000005199350081
445 -0.29238227902054
446 -0.000129113514010
447 -0.000824618380616
448 -0.000368911452736
449 -0.000525640282884
450 0.000027877718650
451 -0.000015751532924
452 0.002095975596462
453 -0.000100034037272
454 0.000075188213439
455 0.000912557997546
456 -0.000028217529266
457 0.000062164535593
458 -0.000491830886348
459 0.000246370074723
460 0.000245460811625
461 0.000006549801890
462 -0.000007453468071
463 0.000000000003752
464 0.000464724577199
465 -0.000233672105635
466 -0.000231052471564
467 0.000070256089150
468 -0.000055870063599
469 -0.000000000012805
470 0.000250909703479
471 0.000014008528338
472 -0.000014834061739
473 -0.000168057728537
474 -0.000025118214440
475 0.000025604806845
476 -0.000168572963379
477 0.000006323801464
478 -0.000005702824586
479 0.000000000000803
480 -0.000793658890046
481 -0.001182623668940
482 0.000152776429844
483 0.000016123492543
484 0.000005988402884
485 -0.000003872116885
486 0.000592441370436
487 -0.000014445424528
488 0.000002168440756
489 0.000077871104577
490 -0.000038835259943
491 -0.000039035844634
492 -0.000005199399428
493 0.000006185002078
494 0.000000000000426
495 0.058964909223852
496 -0.000018294691117
497 0.000097470123943
498 0.000453338112374
499 -0.000000967048337
500 0.000027877693960
501 0.000340225438971
502 -0.000003347365874
503 -0.000100033468446
504 -0.000939223345332
505 -0.000012301703417
506 -0.000028217480650
507 -0.000642482256036
508 -0.000067336037903
509 -0.000070964950911
510 0.000138300988814
511 -0.000000000000854
512 0.000000885935082
513 0.000006549544284
514 0.000002330639138
515 0.000013438974888
516 -0.000015769614027
517 -0.000000000040008
518 0.000003589878614
519 0.000070256255885
520 0.000001652297181
521 0.000014008455201
522 -0.000211115241297
523 0.000000473138437
524 0.000006323766087
525 0.000142933349913
526 -0.000002689927727
527 -0.000025118080940
528 0.000140307468463
529 0.000000000018690
530 0.000408186097815
531 0.000328027267616
532 0.000002643380646
533 0.000000018205628
534 0.000005988365972
535 -0.000061433058438
536 0.000001776329483
537 -0.000014445343046
538 -0.000203081181140
539 -0.000001230389868
540 -0.000001967104062
541 0.000003197493930
542 0.000000000001472
543 -0.000000761533159
544 -0.000005199322657
545 0.22860849350286
546 0.000312802243941
547 0.000824026217443
548 -0.001137728331806
549 -0.000000967049967
550 -0.000315556738327
551 -0.000015751565051
552 -0.000003348061377
553 -0.000394756723918
554 0.000075189180186
555 -0.000012301721964
556 0.000719407521893
557 0.000062164559801
558 -0.000138751822914
559 0.000282041847370
560 -0.000143290024456
561 0.000000886213540
562 -0.000000000001002
563 -0.000007453911605
564 0.000167645708184
565 -0.000349019335428
566 0.000181373627244
567 0.000003589978620
568 -0.000000000028737
569 -0.000055869898498
570 0.000001652376832
571 0.000223481691864
572 -0.000014834123009
573 -0.000002690067740
574 -0.000148345536252
575 -0.000005702851926
576 0.000000473171588
577 -0.000151486616589
578 0.000025604916387
579 0.000000000015631
580 -0.000124551884005
581 0.000654599741613
582 -0.000263315801387
583 0.000000018262910
584 0.000140348768580
585 -0.000003872149109
586 0.000001776150667
587 -0.000231901065159
588 0.000002168700048
589 0.000052861415593
590 -0.000104785537355
591 0.000051924121763
592 -0.000000761609892
593 0.000000000002232
594 0.000006185072106
 Sym=     14.1
 Ene=       0.0000
 Spin= Alpha
 Occup=    2.000000
1 -0.000088741637889
2 -0.039180838654738
3 -0.000101053386936
4 0.000104764286849
5 0.000266942973065
6 -0.000092514186661
7 0.000108611494020
8 0.15399060932525
9 -0.053001699154636
10 0.014412749672133
11 0.000974685508556
12 -0.000346935628739
13 0.000367996002801
14 -0.008157345540142
15 0.007481212475829
16 0.005298772431099
17 0.005682132168536
18 -0.005517169035193
19 -0.003288028410041
20 -0.000248530109207
21 0.000235291184986
22 0.000146998168952
23 0.002697505974963
24 -0.002170883069387
25 -0.002129180404257
26 -0.000129759146109
27 0.000084621303790
28 0.000045137842319
29 0.000000000104201
30 0.000000000049681
31 -0.000000000029020
32 -0.000228119620587
33 0.000141961843429
34 0.000086157777158
35 0.000000000245512
36 0.000000000094159
37 -0.000000000078609
38 -0.000094531269537
39 0.000048502964645
40 0.000046028304892
41 0.000000000124740
42 0.000000000053115
43 -0.000000000051191
44 0.000294525790366
45 -0.000063133968303
46 -0.000231391822063
47 -0.000000000064202
48 0.000000000037972
49 -0.000000000203323
50 -0.000169337548853
51 0.000073117040442
52 -0.000007315587388
53 0.000113595062374
54 -0.000049048382204
55 0.000004907448410
56 0.000113595099853
57 -0.000049048421441
58 0.000004907442007
59 -0.000000000000644
60 0.000074631668136
61 -0.000113920650100
62 -0.000023706416985
63 -0.000050064409653
64 0.000076420242888
65 0.000015902750481
66 -0.000050064480283
67 0.000076420347711
68 0.000015902745447
69 -0.000000000000611
70 0.000010314854524
71 0.000014938041081
72 0.000018032915138
73 -0.000000000002193
74 -0.000000000002146
75 0.000000000004009
76 0.000000000000820
77 0.000000000003444
78 -0.000000000002212
79 -0.000006341381518
80 -0.000011777899591
81 -0.000019899082167
82 0.000000000001867
83 -0.000000000001741
84 -0.000000000002436
85 -0.072270587566104
86 0.000024034771899
87 -0.000170461651841
88 0.000495758834527
89 -0.000002442191863
90 -0.000538684862415
91 0.000007897158388
92 0.000017938227599
93 0.000548000188260
94 -0.000026654912634
95 0.000107973842419
96 0.000569971656574
97 -0.000072130182913
98 0.000030603622096
99 -0.000070134773499
100 0.000039531151403
101 -0.000006604652733
102 0.000000000006374
103 0.000004460559205
104 -0.000158130636248
105 0.000342452538404
106 -0.000184321902157
107 0.000053307987072
108 -0.000000000039077
109 -0.000024757658721
110 -0.000004105321331
111 -0.000017104270139
112 0.000005604240835
113 0.000005128078562
114 0.000008331589683
115 -0.000002006075057
116 0.000000379787978
117 0.000014616196758
118 -0.000005512803025
119 -0.000000000007147
120 -0.29959527521053
121 0.000144008343916
122 -0.000454036574892
123 -0.001641120771982
124 0.001278356735252
125 -0.000002740651497
126 0.000007897475092
127 -0.000506571381158
128 -0.000004779253937
129 -0.000026654995814
130 -0.000224053726178
131 -0.000098759305481
132 -0.000072130218288
133 -0.000245255302852
134 0.000119232207031
135 0.000126023095821
136 -0.000005805735079
137 -0.000004460658628
138 -0.000000000011388
139 0.000111263758531
140 -0.000045966469210
141 -0.000065297289322
142 0.000056622311628
143 0.000024757571859
144 0.000000000055821
145 0.000049778495757
146 0.000001541060543
147 0.000005604229850
148 -0.000031982002603
149 -0.000003152839848
150 -0.000005512784562
151 -0.000034802857596
152 0.000001085290170
153 -0.000002006078782
154 -0.000000000007023
155 0.45732321119951
156 -0.000275894648741
157 0.000600286475493
158 0.003740063967524
159 -0.000002442458372
160 -0.000002740847175
161 -0.001630569576611
162 0.000017938060084
163 -0.000004779002316
164 0.000184824625496
165 0.000107973471661
166 -0.000098759153577
167 -0.000336945218266
168 -0.000177194624097
169 -0.000175057982958
170 0.000352252607056
171 0.000000000007089
172 0.000006604741312
173 -0.000005805708852
174 -0.000162242715190
175 -0.000169103158070
176 0.000331345873260
177 -0.000000000006818
178 -0.000053307365457
179 0.000056621876445
180 -0.000004105290110
181 0.000001541062887
182 -0.000064221618834
183 0.000000379795560
184 0.000001085280682
185 0.000044813036612
186 0.000005128029092
187 -0.000003152833506
188 0.000041349306590
189 -0.000000000010104
190 -0.10540403795551
191 0.000032228481757
192 -0.000079731017116
193 -0.002104981813633
194 -0.000002441906185
195 -0.000002741312319
196 -0.000150867654155
197 0.000017938103434
198 -0.000004779103235
199 -0.000392033561790
200 0.000107973800516
201 -0.000098759410821
202 -0.000345592210263
203 0.000037048969268
204 0.000039185604234
205 -0.000076234573502
206 0.000000000006847
207 -0.000006604536814
208 0.000005805538447
209 0.000184023834633
210 0.000177163420524
211 -0.000361187255157
212 0.000000000001533
213 0.000053307787544
214 -0.000056622350488
215 -0.000004105322328
216 0.000001541101020
217 -0.000012574996342
218 0.000000379778104
219 0.000001085303703
220 0.000006703696024
221 0.000005128089773
222 -0.000003152907687
223 0.000010167431958
224 0.000000000014435
225 0.089999703215878
226 -0.000038155918433
227 0.000205733215899
228 -0.000405273522484
229 0.000655951159900
230 -0.000002741523981
231 0.000007896769642
232 -0.000658053697558
233 -0.000004778753652
234 -0.000026654613234
235 -0.000443707809579
236 -0.000098759279826
237 -0.000072130235201
238 0.000086142799479
239 -0.000046466828517
240 -0.000039675970962
241 0.000005805523947
242 0.000004460481496
243 -0.000000000013521
244 -0.000388673620083
245 0.000204002161445
246 0.000184671458638
247 -0.000056622060208
248 -0.000024757379610
249 0.000000000060104
250 0.000017966764609
251 0.000001541102355
252 0.000005604268914
253 -0.000013462896182
254 -0.000003152911170
255 -0.000005512855462
256 -0.000010642048020
257 0.000001085305394
258 -0.000002006060291
259 0.000000000007343
260 0.039996652759892
261 0.000003494929724
262 0.000240526255785
263 -0.002414741308406
264 -0.000002441751404
265 -0.000845940183708
266 0.000007896773839
267 0.000017937720937
268 0.001320039049410
269 -0.000026654556510
270 0.000107973528456
271 0.000968160849457
272 -0.000072130258187
273 -0.000036503049063
274 0.000064078586215
275 -0.000027575537153
276 0.000006604604263
277 0.000000000006313
278 -0.000004460510649
279 0.000484778660420
280 -0.000943366119376
281 0.000458587458955
282 -0.000053307468343
283 -0.000000000038865
284 0.000024757256114
285 -0.000004105351154
286 -0.000020055248825
287 0.000005604277554
288 0.000005128128931
289 0.000016595769180
290 -0.000002006056720
291 0.000000379777620
292 0.000010311170626
293 -0.000005512870625
294 0.000000000007012
295 0.61581160636233
296 0.000332160468578
297 0.001816358960637
298 -0.000004833505593
299 0.000015954302737
300 -0.000794699102062
301 -0.000001450317039
302 -0.000062719989057
303 0.003950490632472
304 0.000023741331621
305 -0.000026386741646
306 0.001245106741759
307 0.000048619253518
308 -0.000496384894409
309 0.000998894337129
310 -0.000502509442719
311 -0.000004612128494
312 -0.000000000000533
313 0.000004157711032
314 0.000467910217870
315 -0.000957197950755
316 0.000489287732885
317 -0.000045056716374
318 -0.000000000029232
319 0.000019672386940
320 0.000009687750479
321 0.000368869500145
322 -0.000007734872177
323 -0.000017162395369
324 -0.000250807154037
325 -0.000002473640287
326 0.000004164914197
327 -0.000244083212253
328 0.000012851060278
329 -0.000000000013566
330 0.001357296485180
331 0.002433621076682
332 -0.000428707963858
333 0.000003613951658
334 -0.000023453923297
335 -0.000000780094030
336 -0.000007350216383
337 0.001169218266366
338 -0.000005518042081
339 0.000090133972108
340 -0.000179281282557
341 0.000089147310449
342 0.000003703075168
343 0.000000000002692
344 -0.000003580124197
345 -0.005574917213199
346 -0.000159997242739
347 -0.000128904079583
348 0.000747935042592
349 -0.000439768553440
350 -0.000022481463195
351 -0.000001450236350
352 0.000771173032048
353 0.000071623560855
354 0.000023740177274
355 0.000807428439523
356 -0.000001256301353
357 0.000048619065949
358 0.000058819242640
359 -0.000027285268899
360 -0.000031533973740
361 0.000003347616485
362 0.000004157212253
363 -0.000000000001143
364 0.000032947537347
365 -0.000024391229463
366 -0.000008556307884
367 0.000048872834508
368 0.000019672412599
369 0.000000000032548
370 0.000271537308187
371 -0.000007769797988
372 -0.000007734753529
373 -0.000184922972490
374 0.000014453664966
375 0.000012850846299
376 -0.000179382555231
377 -0.000004029387083
378 -0.000002473585491
379 0.000000000011417
380 0.000453540365097
381 0.000152514507837
382 0.000052956802102
383 0.000100283908092
384 -0.000004613740320
385 -0.000000780028734
386 0.000136041320051
387 0.000014962786816
388 -0.000005518185550
389 0.000030816880109
390 -0.000015115247926
391 -0.000015701632183
392 -0.000002509921473
393 -0.000003579994121
394 -0.000000000003216
395 -0.29586017129411
396 0.000066585307444
397 -0.000706802198400
398 -0.001145115658630
399 0.000015954385892
400 -0.000022481489587
401 0.001099343841225
402 -0.000062719247821
403 0.000071623908506
404 -0.003270094234724
405 -0.000026386876067
406 -0.000001256065708
407 -0.001948857807854
408 0.000294941076527
409 0.000293065258113
410 -0.000588006334640
411 0.000000000002264
412 -0.000004611780783
413 0.000003347810037
414 -0.000254179829270
415 -0.000248637251110
416 0.000502817080380
417 0.000000000033015
418 -0.000045056612302
419 0.000048872463713
420 0.000009687718478
421 -0.000007769830500
422 -0.000612732509314
423 0.000004164900786
424 -0.000004029401799
425 0.000410441692017
426 -0.000017162339024
427 0.000014453723302
428 0.000411625233693
429 0.000000000018260
430 -0.001380088891225
431 -0.001612729793181
432 0.000113566151018
433 0.000003613851099
434 -0.000004613685007
435 -0.000150917909432
436 -0.000007350103956
437 0.000014963023821
438 -0.000852272124951
439 -0.000017426627168
440 -0.000017826901612
441 0.000035253528780
442 -0.000000000001273
443 0.000003702946147
444 -0.000002509889104
445 0.24751979998142
446 0.000145709715278
447 0.000762110926186
448 -0.000253839846165
449 0.000206481172510
450 -0.000022481296838
451 -0.000001450114798
452 -0.001367511262780
453 0.000071623693273
454 0.000023740410936
455 -0.000249876614020
456 -0.000001256512022
457 0.000048618937771
458 0.000385862901682
459 -0.000190807091270
460 -0.000195055810412
461 -0.000003347787006
462 -0.000004157396267
463 -0.000000000000429
464 -0.000402442418815
465 0.000193303746302
466 0.000209138672514
467 -0.000048872664029
468 -0.000019672302005
469 0.000000000025781
470 -0.000080785828106
471 -0.000007769667027
472 -0.000007734671753
473 0.000056962982084
474 0.000014453432219
475 0.000012850701679
476 0.000051422579873
477 -0.000004029330038
478 -0.000002473550586
479 -0.000000000007291
480 0.000431140022579
481 0.000940074221158
482 -0.000207842644903
483 0.000034018475747
484 -0.000004613759251
485 -0.000000780062160
486 -0.000432685387151
487 0.000014962912333
488 -0.000005518079767
489 -0.000079966184313
490 0.000040276286578
491 0.000039689897735
492 0.000002509939595
493 0.000003580038807
494 -0.000000000003393
495 0.26671866074140
496 0.000141588418620
497 0.000718692614092
498 0.000613299120233
499 0.000015954018203
500 -0.000022481205990
501 0.000532470659645
502 -0.000062717659768
503 0.000071622718223
504 -0.002045791390986
505 -0.000026386033561
506 -0.000001256816334
507 -0.001043092649332
508 -0.000228001454087
509 -0.000229877274095
510 0.000457878728181
511 0.000000000001852
512 0.000004611199570
513 -0.000003347342639
514 0.000157483513407
515 0.000163026110705
516 -0.000320509624111
517 0.000000000043331
518 0.000045056987803
519 -0.000048872992964
520 0.000009687287162
521 -0.000007769507280
522 -0.000273912207562
523 0.000004164708254
524 -0.000004029256345
525 0.000184337668236
526 -0.000017161567821
527 0.000014453144203
528 0.000183154121349
529 -0.000000000021870
530 0.000786631126055
531 0.001009466514649
532 -0.000086904112626
533 0.000003613885876
534 -0.000004613755890
535 -0.000029169841835
536 -0.000007349763079
537 0.000014962652860
538 -0.000533336716222
539 0.000033407857083
540 0.000033007581666
541 -0.000066415438749
542 -0.000000000001499
543 -0.000003702863307
544 0.000002509861102
545 -0.21343752349038
546 -0.000164737386065
547 -0.000649536863205
548 0.000031497600090
549 0.000015954158110
550 -0.000195546896919
551 -0.000001450012588
552 -0.000062718222784
553 0.001242643004542
554 0.000023739462444
555 -0.000026386293500
556 0.000365291220562
557 0.000048618669237
558 0.000168870829947
559 -0.000331617134698
560 0.000162746304752
561 0.000004611356163
562 -0.000000000000023
563 -0.000004157004979
564 -0.000186681480707
565 0.000351985443447
566 -0.000165303962740
567 0.000045057163132
568 -0.000000000029337
569 -0.000019672409709
570 0.000009687472125
571 0.000073823488314
572 -0.000007734551315
573 -0.000017161897338
574 -0.000046160325094
575 -0.000002473495170
576 0.000004164789617
577 -0.000052884277829
578 0.000012850484680
579 0.000000000013576
580 -0.000376590051297
581 -0.000848383034232
582 0.000122324975848
583 0.000003613906659
584 -0.000026700121277
585 -0.000000780032188
586 -0.000007349786366
587 0.000391097112433
588 -0.000005518266602
589 -0.000032524960501
590 0.000066036579340
591 -0.000033511618839
592 -0.000003702913619
593 0.000000000002647
594 0.000003579952852
 Sym=     15.1
 Ene=       0.0000
 Spin= Alpha
 Occup=    2.000000
1 -0.038223759235222
2 -0.003843826815168
3 -0.000010235718699
4 0.000162629330785
5 -0.000093743532304
6 0.000033188592043
7 -0.000305395891073
8 0.044953559987324
9 -0.025682918307564
10 -0.021884668429129
11 0.000490364661293
12 -0.000100424277435
13 -0.000001943212383
14 0.000997906808150
15 0.001912465748503
16 0.006734565421270
17 -0.000329122607742
18 -0.001194170814550
19 -0.004644045325629
20 0.000018113934974
21 0.000053914335107
22 0.000201605488935
23 -0.000676237725772
24 -0.000764271263776
25 -0.002262224993254
26 0.000310861340726
27 -0.000671407792250
28 0.000360546451524
29 0.000000000004410
30 0.000000000007784
31 0.000000000000841
32 0.000526209390186
33 -0.001149474411056
34 0.000623265020870
35 0.000000000025005
36 0.000000000014206
37 0.000000000004445
38 0.000187265968681
39 -0.000429481996660
40 0.000242216027979
41 0.000000000016328
42 0.000000000007721
43 0.000000000006444
44 -0.000321065101362
45 0.000938861012454
46 -0.000617795911092
47 0.000000000061108
48 0.000000000136233
49 0.000000000082334
50 -0.000046569567740
51 0.000027663426951
52 0.000036244557707
53 0.000031239807375
54 -0.000018557186414
55 -0.000024313588133
56 0.000031239824114
57 -0.000018557195478
58 -0.000024313588776
59 -0.000000000000093
60 0.000019484594048
61 -0.000004633453048
62 -0.000072711377767
63 -0.000013070638270
64 0.000003108209068
65 0.000048776275543
66 -0.000013070687814
67 0.000003108220524
68 0.000048776274512
69 0.000000000000007
70 0.000004072371545
71 -0.000010725095582
72 0.000008748168591
73 0.000000000001711
74 0.000000000001031
75 -0.000000000001315
76 0.000000000000890
77 -0.000000000000113
78 -0.000000000000846
79 0.000013526759015
80 -0.000020680368854
81 0.000005313159794
82 -0.000000000000060
83 -0.000000000001232
84 -0.000000000000531
85 -0.24935705681970
86 0.000086648183677
87 -0.000461109080811
88 -0.000134237571168
89 0.000006073594893
90 -0.001365497476564
91 0.000002654452964
92 -0.000015885388504
93 0.000983019569384
94 -0.000016414716908
95 -0.000014733163652
96 0.000218618560041
97 -0.000090029536146
98 0.000106757245471
99 -0.000220571403664
100 0.000113814158192
101 0.000000990652519
102 0.000000000005581
103 0.000005408501233
104 -0.000264788446996
105 0.000549976253187
106 -0.000285187806191
107 0.000002498049920
108 -0.000000000028208
109 -0.000042982579776
110 0.000003168921525
111 -0.000050722891017
112 0.000003735803587
113 -0.000002584668682
114 0.000032045048821
115 -0.000000467795614
116 -0.000001666885686
117 0.000036006850577
118 -0.000004544310849
119 -0.000000000002840
120 0.084732235184498
121 -0.000013371155768
122 0.000131925471632
123 0.000679433120288
124 -0.000348777244564
125 0.000002764486218
126 0.000002653800110
127 0.000095746908860
128 -0.000009389223202
129 -0.000016414408648
130 -0.000115398209142
131 -0.000025791822738
132 -0.000090029512923
133 0.000073057636486
134 -0.000039139811364
135 -0.000033917825123
136 -0.000001626826427
137 -0.000005408375237
138 0.000000000002208
139 -0.000047174273419
140 0.000032842348355
141 0.000014331925064
142 0.000009078980089
143 0.000042982551320
144 0.000000000007546
145 -0.000016946449147
146 0.000001967377682
147 0.000003735844109
148 0.000018485916834
149 -0.000001931947844
150 -0.000004544385977
151 0.000004250130529
152 -0.000000707566297
153 -0.000000467774852
154 -0.000000000007911
155 0.30635028150898
156 -0.000140913868345
157 0.000532603904374
158 0.000685853309345
159 0.000006073700510
160 0.000002765063125
161 -0.001545998830059
162 -0.000015885458194
163 -0.000009389430026
164 0.000947327481786
165 -0.000014732998760
166 -0.000025791711528
167 0.000448439120663
168 -0.000131757079726
169 -0.000129922170735
170 0.000261679250461
171 0.000000000005238
172 -0.000000990639210
173 -0.000001626955139
174 0.000226021190620
175 0.000224132260045
176 -0.000450153450665
177 -0.000000000014275
178 -0.000002498056005
179 0.000009078899276
180 0.000003168906511
181 0.000001967322941
182 -0.000056952637137
183 -0.000001666872994
184 -0.000000707582749
185 0.000033068030081
186 -0.000002584661229
187 -0.000001931857948
188 0.000043341950801
189 -0.000000000000379
190 -0.046260472811713
191 0.000030379871783
192 -0.000039797072335
193 -0.000810429711652
194 0.000006074176913
195 0.000002764633959
196 -0.000117103509984
197 -0.000015885678100
198 -0.000009389222755
199 -0.000062618096929
200 -0.000014733180628
201 -0.000025791738649
202 0.000013453117002
203 0.000015442359360
204 0.000017277284736
205 -0.000032719644097
206 0.000000000004351
207 0.000000990757982
208 0.000001626835577
209 0.000064660397287
210 0.000062771421344
211 -0.000127431818632
212 -0.000000000011538
213 0.000002498051944
214 -0.000009078832501
215 0.000003168880928
216 0.000001967349807
217 -0.000002768620586
218 -0.000001666886040
219 -0.000000707571325
220 0.000006994209438
221 -0.000002584613861
222 -0.000001931905417
223 -0.000003279715138
224 0.000000000001773
225 -0.24646119635707
226 0.000181855078702
227 -0.000177904402521
228 -0.004101000355412
229 -0.000362552864130
230 0.000002764841365
231 0.000002654138514
232 -0.000844254147344
233 -0.000009389068791
234 -0.000016414277250
235 -0.000834752497396
236 -0.000025791481149
237 -0.000090029301089
238 -0.000162943095777
239 0.000078860551890
240 0.000084082543888
241 0.000001626975712
242 0.000005408517044
243 0.000000000000566
244 -0.000922593526967
245 0.000470551984636
246 0.000452041542331
247 -0.000009078512882
248 -0.000042982123893
249 0.000000000008090
250 -0.000021141609241
251 0.000001967356279
252 0.000003735827154
253 0.000007064329616
254 -0.000001931907539
255 -0.000004544355017
256 0.000021300115634
257 -0.000000707577887
258 -0.000000467783064
259 0.000000000007218
260 -0.050349335727018
261 -0.000021449564259
262 -0.000219799876556
263 0.001917566841796
264 0.000006073842633
265 0.000733754593773
266 0.000002654149062
267 -0.000015885406070
268 -0.001051198720204
269 -0.000016414637546
270 -0.000014732948127
271 -0.000457164944786
272 -0.000090029575817
273 0.000030759517183
274 -0.000068575934745
275 0.000037816417562
276 -0.000000990749062
277 0.000000000005868
278 -0.000005408414868
279 -0.000384873444036
280 0.000790146206727
281 -0.000405272762691
282 -0.000002498129995
283 -0.000000000027635
284 0.000042982685346
285 0.000003168908187
286 0.000023599260984
287 0.000003735814866
288 -0.000002584644249
289 -0.000013849964099
290 -0.000000467788182
291 -0.000001666892224
292 -0.000017811766967
293 -0.000004544333412
294 0.000000000002872
295 -0.47458108096864
296 -0.000266775218230
297 -0.001415650007682
298 0.000287901457819
299 0.000006392092585
300 0.000575236579722
301 -0.000012697735514
302 -0.000008041547793
303 -0.003022727548469
304 0.000050419556308
305 0.000032176617486
306 -0.000779227652822
307 0.000024645494095
308 0.000386158967086
309 -0.000767687184067
310 0.000381528216981
311 0.000001619671230
312 0.000000000000760
313 0.000003942631040
314 -0.000381834774948
315 0.000746990082364
316 -0.000365155307416
317 -0.000003264298356
318 -0.000000000014609
319 0.000036216417539
320 -0.000002499559113
321 -0.000268302794399
322 -0.000008155508661
323 0.000003644804772
324 0.000177216174109
325 -0.000003428903175
326 -0.000000291294318
327 0.000182749797988
328 0.000014370666230
329 -0.000000000003650
330 -0.001012192245117
331 -0.001900034269826
332 0.000382651056720
333 0.000001006607860
334 0.000023474356164
335 -0.000002857759916
336 -0.000008542525986
337 -0.000905213986740
338 0.000005079160571
339 -0.000069317225889
340 0.000139330119692
341 -0.000070012893803
342 -0.000001518704649
343 0.000000000001333
344 -0.000003197231744
345 -0.003176093933308
346 -0.000005355854466
347 0.000040572176699
348 -0.000520064079011
349 0.000141101878228
350 -0.000000510406780
351 -0.000012697842464
352 -0.000279655574323
353 0.000008686328062
354 0.000050420571375
355 -0.000431646250391
356 0.000017221133419
357 0.000024645554547
358 -0.000022560037279
359 0.000014175969661
360 0.000008384067619
361 0.000001478904866
362 0.000003943050979
363 0.000000000001066
364 -0.000055397321243
365 0.000020297974933
366 0.000035099346310
367 0.000007234283218
368 0.000036216375116
369 0.000000000025377
370 -0.000084524551553
371 -0.000002768252644
372 -0.000008155671095
373 0.000055881278144
374 0.000004605499628
375 0.000014370955283
376 0.000057520307680
377 -0.000000891498973
378 -0.000003428974301
379 0.000000000013926
380 -0.000144515927715
381 -0.000010865588068
382 -0.000091017908279
383 -0.000029207505698
384 -0.000000292586640
385 -0.000002857812878
386 -0.000035237654772
387 -0.000001868242174
388 0.000005079301247
389 -0.000008645835139
390 0.000005053714104
391 0.000003592121034
392 -0.000001269448773
393 -0.000003197337609
394 -0.000000000001303
395 0.22556065652549
396 0.000268673941969
397 0.000774195499862
398 -0.000766882505711
399 0.000006392234290
400 -0.000000510491797
401 0.000148974332122
402 -0.000008042403688
403 0.000008686065785
404 0.000624260103806
405 0.000032176319109
406 0.000017221361733
407 -0.000390773612430
408 -0.000150134204107
409 -0.000148973077890
410 0.000299107281997
411 0.000000000000153
412 0.000001619355525
413 0.000001478760442
414 0.000179129247253
415 0.000181007333386
416 -0.000360136580639
417 0.000000000006238
418 -0.000003264202895
419 0.000007234273100
420 -0.000002499344709
421 -0.000002768316937
422 -0.000136156197781
423 -0.000000291198169
424 -0.000000891526030
425 0.000089389074770
426 0.000003644420969
427 0.000004605612943
428 0.000093283633507
429 0.000000000004174
430 0.000045008482627
431 0.000673305101655
432 -0.000218995280544
433 0.000001006606663
434 -0.000000292528638
435 -0.000108421768430
436 -0.000008542720694
437 -0.000001868386682
438 0.000268441418283
439 0.000047680089419
440 0.000048446010779
441 -0.000096126100198
442 0.000000000000504
443 -0.000001518666794
444 -0.000001269395970
445 0.63652596417341
446 0.000207759465143
447 0.001781140071799
448 0.000618075848827
449 0.001250359753177
450 -0.000000510770800
451 -0.000012698214387
452 -0.004900030445888
453 0.000008688031429
454 0.000050422299409
455 -0.002053827336473
456 0.000017221897268
457 0.000024646348835
458 0.001097589291397
459 -0.000545898688487
460 -0.000551690602910
461 -0.000001479552979
462 -0.000003943694198
463 0.000000000001833
464 -0.001022887624182
465 0.000504043124979
466 0.000518844499203
467 -0.000007233872778
468 -0.000036216019268
469 0.000000000018189
470 -0.000640427076169
471 -0.000002768658196
472 -0.000008156076052
473 0.000430431059709
474 0.000004606224497
475 0.000014371680030
476 0.000428792026458
477 -0.000000891679738
478 -0.000003429155741
479 -0.000000000010738
480 0.001840613144317
481 0.002780512174970
482 -0.000402181409269
483 -0.000072132926436
484 -0.000000292587932
485 -0.000002857812702
486 -0.001382639794995
487 -0.000001867915661
488 0.000005079642648
489 -0.000155525466963
490 0.000078493530078
491 0.000077031936885
492 0.000001269578500
493 0.000003197463079
494 -0.000000000001299
495 0.077842363120676
496 0.000043627443919
497 0.000206119390897
498 0.000167856980546
499 0.000006392133785
500 -0.000000510400783
501 0.000174432414616
502 -0.000008042391900
503 0.000008686119971
504 -0.000632426192485
505 0.000032176609873
506 0.000017221203484
507 -0.000311143227822
508 -0.000068912065483
509 -0.000067750930202
510 0.000136662995685
511 0.000000000000277
512 -0.000001619295431
513 -0.000001478840314
514 0.000045644309888
515 0.000047522380765
516 -0.000093166690653
517 0.000000000007957
518 0.000003264091121
519 -0.000007234211021
520 -0.000002499450834
521 -0.000002768238262
522 -0.000090221706176
523 -0.000000291245543
524 -0.000000891491545
525 0.000062469843417
526 0.000003644610725
527 0.000004605472903
528 0.000058575277417
529 -0.000000000004591
530 0.000251769489683
531 0.000294571572671
532 -0.000030620345506
533 0.000001006646544
534 -0.000000292568009
535 -0.000011980386320
536 -0.000008542795478
537 -0.000001868345346
538 -0.000160742114614
539 0.000008973702465
540 0.000009739627402
541 -0.000018713329867
542 0.000000000000644
543 0.000001518636507
544 0.000001269439158
545 -0.27755374126379
546 -0.000243314759551
547 -0.000917351115670
548 0.000908876963441
549 0.000006392253132
550 -0.000000453984938
551 -0.000012697912936
552 -0.000008042183356
553 0.001157628419146
554 0.000050420166012
555 0.000032176357934
556 -0.000272564093598
557 0.000024645795097
558 0.000202872873409
559 -0.000401114996449
560 0.000198242123041
561 -0.000001619449748
562 0.000000000000787
563 -0.000003942830384
564 -0.000237728542239
565 0.000458777623592
566 -0.000221049081353
567 0.000003264172473
568 -0.000000000014559
569 -0.000036216381678
570 -0.000002499386088
571 -0.000043935151671
572 -0.000008155685548
573 0.000003644496471
574 0.000032239411085
575 -0.000003428982106
576 -0.000000291218155
577 0.000026705780358
578 0.000014370982479
579 0.000000000003590
580 -0.000250184136503
581 -0.000981925777634
582 0.000312039440736
583 0.000001006607719
584 -0.000087169856773
585 -0.000002857774626
586 -0.000008542646688
587 0.000419522049665
588 0.000005079191338
589 -0.000051598507902
590 0.000103892681645
591 -0.000052294173743
592 0.000001518662348
593 0.000000000001377
594 0.000003197294703
 Sym=     16.1
 Ene=       0.0000
 Spin= Alpha
 Occup=    2.000000
1 -0.041372575157677
2 -0.076416060817568
3 -0.000220004688744
4 0.000554957086544
5 0.000046360333459
6 -0.000013976514333
7 -0.000633535111632
8 0.038337675327263
9 -0.033757801521994
10 -0.020295155891310
11 0.000520148071947
12 -0.000030640837671
13 -0.000051664502129
14 0.009511422357754
15 0.005679265650569
16 0.004636703447569
17 -0.006542404253752
18 -0.003682601980010
19 -0.003228401598004
20 0.000282811794076
21 0.000163319366066
22 0.000139841622082
23 -0.003204289328871
24 -0.002134214891228
25 -0.001528174831404
26 -0.000511033761928
27 0.000097469235455
28 0.000413564526473
29 -0.000000000038212
30 0.000000000007769
31 -0.000000000009280
32 -0.000875036187414
33 0.000158483386900
34 0.000716552800514
35 -0.000000000030882
36 -0.000000000049111
37 -0.000000000016252
38 -0.000327141871847
39 0.000046145601379
40 0.000280996270468
41 -0.000000000020040
42 -0.000000000034098
43 -0.000000000005020
44 0.000717023418943
45 0.000022639694984
46 -0.000739663113927
47 0.000000000007844
48 0.000000000047864
49 0.000000000134255
50 -0.000016751889422
51 0.000042401609427
52 0.000030481718709
53 0.000011237518462
54 -0.000028443855095
55 -0.000020447756969
56 0.000011237499637
57 -0.000028443873525
58 -0.000020447760094
59 -0.000000000000209
60 -0.000111504452694
61 -0.000034512976918
62 -0.000052512533602
63 0.000074799401759
64 0.000023151984929
65 0.000035226478436
66 0.000074799519852
67 0.000023152032567
68 0.000035226478447
69 -0.000000000000116
70 0.000011767889251
71 0.000019483051343
72 0.000030259854560
73 0.000000000000645
74 -0.000000000001170
75 -0.000000000001110
76 0.000000000001301
77 0.000000000001479
78 -0.000000000001052
79 -0.000000870480840
80 -0.000019801230322
81 -0.000033353839369
82 -0.000000000000334
83 -0.000000000000413
84 0.000000000000624
85 -0.42479933393842
86 0.000252531932708
87 -0.000477006528340
88 -0.004606624076278
89 0.000003937088361
90 -0.001239875364985
91 0.000001338352046
92 -0.000023695187381
93 -0.000316503828687
94 -0.000010141142010
95 -0.000127693732715
96 -0.000610634436539
97 -0.000061856690987
98 0.000154302393285
99 -0.000315185119413
100 0.000160882726128
101 0.000007600242956
102 -0.000000000001276
103 0.000003708229242
104 0.000351631625122
105 -0.000681227515286
106 0.000329595890165
107 -0.000060388855638
108 0.000000000010862
109 -0.000030357291858
110 0.000005399283392
111 -0.000054237468843
112 0.000002346154515
113 -0.000006547024677
114 0.000029548438207
115 -0.000000184688362
116 -0.000000696874139
117 0.000043218762149
118 -0.000002963008226
119 0.000000000003022
120 0.10345592193387
121 -0.000084233942377
122 0.000143771584482
123 0.000927411819259
124 -0.000399532109906
125 0.000005986312540
126 0.000001337570710
127 0.000075563794852
128 -0.000022674884142
129 -0.000010140926453
130 0.000283357869236
131 -0.000076495944198
132 -0.000061856790451
133 0.000078782739378
134 -0.000044571281337
135 -0.000034211458041
136 -0.000004716719687
137 -0.000003707992498
138 0.000000000003289
139 0.000082935381887
140 -0.000026076926020
141 -0.000056858455866
142 0.000030411661997
143 0.000030357542935
144 0.000000000004389
145 -0.000011716106395
146 0.000004851207516
147 0.000002346181178
148 0.000012148412106
149 -0.000005048101300
150 -0.000002963056446
151 0.000003570394093
152 -0.000001460476567
153 -0.000000184675915
154 -0.000000000009105
155 0.26523947763774
156 -0.000127986677888
157 0.000515507404693
158 -0.000255429965696
159 0.000003937267254
160 0.000005986922656
161 -0.001523416154887
162 -0.000023694998285
163 -0.000022675176814
164 0.001153402400018
165 -0.000127693156238
166 -0.000076495877981
167 0.000618872333693
168 -0.000115199014613
169 -0.000118978491112
170 0.000234177505726
171 -0.000000000000039
172 -0.000007600325454
173 -0.000004716846929
174 0.000316701197393
175 0.000325446931924
176 -0.000642148129317
177 -0.000000000003279
178 0.000060388213368
179 0.000030411634826
180 0.000005399284155
181 0.000004851155537
182 -0.000053039822642
183 -0.000000696860935
184 -0.000001460484901
185 0.000038126309699
186 -0.000006547038906
187 -0.000005048023229
188 0.000033034079666
189 0.000000000003995
190 0.046501047174801
191 -0.000024706653288
192 0.000140827821733
193 -0.000893191430187
194 0.000003937494469
195 0.000005986639448
196 0.000418589827070
197 -0.000023695156287
198 -0.000022675012276
199 -0.000468730824449
200 -0.000127693364359
201 -0.000076495950602
202 -0.000213363468925
203 -0.000022137074943
204 -0.000025916558840
205 0.000048053633783
206 -0.000000000001529
207 0.000007600397563
208 0.000004716768761
209 0.000165902926135
210 0.000174648665782
211 -0.000340551591916
212 0.000000000004888
213 -0.000060388356758
214 -0.000030411543530
215 0.000005399277899
216 0.000004851172513
217 0.000014447005266
218 -0.000000696861724
219 -0.000001460477570
220 -0.000012237460187
221 -0.000006547029722
222 -0.000005048053336
223 -0.000007145231321
224 -0.000000000001258
225 -0.40360876547239
226 0.000164590535192
227 -0.000673806163884
228 -0.001313524864780
229 -0.001974281704962
230 0.000005987221913
231 0.000001338465266
232 0.001159495797588
233 -0.000022675276197
234 -0.000010141351150
235 0.000351934993583
236 -0.000076495917286
237 -0.000061856806678
238 -0.000342880522293
239 0.000166260352129
240 0.000176620170163
241 0.000004716949782
242 0.000003708209576
243 0.000000000002568
244 0.000517187609365
245 -0.000243203039045
246 -0.000273984570320
247 -0.000030411715844
248 -0.000030357603636
249 0.000000000004845
250 -0.000073950202291
251 0.000004851150582
252 0.000002346130061
253 0.000045318289536
254 -0.000005047999116
255 -0.000002962963637
256 0.000053896318027
257 -0.000001460502366
258 -0.000000184700143
259 0.000000000008373
260 0.056782872241720
261 -0.000003125935184
262 0.000153020603572
263 -0.000319853082584
264 0.000003937764924
265 -0.000462784366257
266 0.000001337574280
267 -0.000023695301783
268 0.000471811802836
269 -0.000010140890249
270 -0.000127693417146
271 0.000316257872087
272 -0.000061856755908
273 -0.000033488632998
274 0.000060396942703
275 -0.000026908309705
276 -0.000007600447239
277 -0.000000000001581
278 -0.000003708024043
279 0.000179892681375
280 -0.000337749667881
281 0.000157856986506
282 0.000060388573568
283 0.000000000010816
284 0.000030357478234
285 0.000005399241900
286 -0.000015178319705
287 0.000002346187574
288 -0.000006546947640
289 0.000017017086961
290 -0.000000184671231
291 -0.000000696895509
292 0.000003346765826
293 -0.000002963069711
294 -0.000000000003271
295 0.21177229901713
296 0.000087757005390
297 0.000655495656747
298 -0.000313874697344
299 -0.000017966244896
300 -0.000200283440120
301 -0.000009450480353
302 0.000070952517273
303 0.001178970786546
304 0.000036047348955
305 0.000035527703601
306 0.000161189216856
307 0.000014514242493
308 -0.000163880761850
309 0.000334166904987
310 -0.000170286143137
311 0.000005616528463
312 0.000000000000068
313 0.000002625568058
314 0.000182261294849
315 -0.000382245659734
316 0.000199984364885
317 0.000050853220729
318 0.000000000011178
319 0.000025678474976
320 -0.000011570299930
321 0.000078951368228
322 -0.000005503845963
323 0.000020368927207
324 -0.000054458535146
325 -0.000002379394083
326 -0.000004845740909
327 -0.000051465840619
328 0.000009763578310
329 0.000000000004902
330 0.000396157366513
331 0.000829136414453
332 -0.000213941777136
333 -0.000004012039463
334 -0.000025373206330
335 -0.000002090450510
336 0.000006900940227
337 0.000380592373407
338 0.000004297479690
339 0.000035018335720
340 -0.000068552405496
341 0.000033534069776
342 -0.000004566017550
343 -0.000000000000450
344 -0.000002111112585
345 -0.034534174670511
346 0.000022141045567
347 -0.000071054453115
348 -0.000042290007623
349 0.000197308120432
350 -0.000005033933684
351 -0.000009450374969
352 -0.000584593660524
353 0.000032102312081
354 0.000036046716004
355 -0.000271529584121
356 0.000039766453288
357 0.000014514121404
358 -0.000083304934700
359 0.000045340481600
360 0.000037964453100
361 0.000003998749795
362 0.000002625328445
363 0.000000000001376
364 0.000058838008499
365 -0.000041962411871
366 -0.000016875596627
367 0.000024852861349
368 0.000025678520963
369 0.000000000028151
370 -0.000124062193118
371 -0.000007723365071
372 -0.000005503703457
373 0.000079461685145
374 0.000013103473046
375 0.000009763324680
376 0.000086985213205
377 -0.000002741491457
378 -0.000002379331646
379 0.000000000016219
380 -0.000235151123970
381 -0.000279782482522
382 0.000043914410086
383 -0.000037707759840
384 -0.000001449946260
385 -0.000002090434315
386 -0.000148309520085
387 -0.000001876087993
388 0.000004297382914
389 -0.000003211462003
390 0.000002232029711
391 0.000000979432291
392 -0.000003374916451
393 -0.000002111059479
394 -0.000000000001595
395 0.36671314075288
396 0.000333545136970
397 0.001164005129672
398 -0.000535619826004
399 -0.000017966288163
400 -0.000005034019591
401 -0.000106968287971
402 0.000070953407551
403 0.000032101946437
404 0.001629139034874
405 0.000035527811818
406 0.000039766455998
407 0.000066608088492
408 -0.000269383978393
409 -0.000268413308058
410 0.000537797286451
411 -0.000000000000893
412 0.000005616960215
413 0.000003998535022
414 0.000274878090940
415 0.000267514201798
416 -0.000542392292738
417 -0.000000000006415
418 0.000050852963401
419 0.000024852930696
420 -0.000011570380582
421 -0.000007723407920
422 -0.000009170437721
423 -0.000004845779397
424 -0.000002741513796
425 0.000008417158183
426 0.000020369073900
427 0.000013103552872
428 0.000003886275094
429 -0.000000000002383
430 0.000438229179986
431 0.001183735728864
432 -0.000286991566071
433 -0.000004012087942
434 -0.000001449900675
435 -0.000099940207089
436 0.000006901226119
437 -0.000001876250735
438 0.000535851069022
439 0.000067354784224
440 0.000067123132273
441 -0.000134477916497
442 0.000000000000353
443 -0.000004566133144
444 -0.000003374855201
445 -0.22994367601271
446 -0.000287706461939
447 -0.000837829942191
448 0.001308118448265
449 0.000290667663845
450 -0.000005034110287
451 -0.000009450532628
452 0.000455235177877
453 0.000032102260566
454 0.000036046619271
455 -0.000781744572949
456 0.000039766753319
457 0.000014514450359
458 -0.000288748233582
459 0.000148062131797
460 0.000140686101785
461 -0.000003998637718
462 -0.000002625203397
463 0.000000000001598
464 0.000416259743367
465 -0.000220673290714
466 -0.000195586452652
467 -0.000024852887395
468 -0.000025678564996
469 0.000000000023811
470 -0.000212794378907
471 -0.000007723521768
472 -0.000005503850161
473 0.000146508573771
474 0.000013103752198
475 0.000009763586905
476 0.000138985044109
477 -0.000002741560379
478 -0.000002379397047
479 -0.000000000014208
480 0.000100907644451
481 -0.000752429067703
482 0.000306197671164
483 -0.000135225011583
484 -0.000001449901918
485 -0.000002090383548
486 0.000268723040536
487 -0.000001876184010
488 0.000004297292276
489 0.000103369203358
490 -0.000051058301959
491 -0.000052310901400
492 0.000003374885249
493 0.000002111020301
494 -0.000000000001469
495 0.20814391594075
496 0.000157369304109
497 0.000616059724530
498 0.000021856851294
499 -0.000017966378644
500 -0.000005033975326
501 0.000214079776289
502 0.000070953544904
503 0.000032102089583
504 -0.001189424328322
505 0.000035527993098
506 0.000039766439110
507 -0.000344949684063
508 -0.000164279233373
509 -0.000163308571141
510 0.000327587804515
511 -0.000000000001209
512 -0.000005616929745
513 -0.000003998630318
514 0.000139698725694
515 0.000132334828409
516 -0.000272033554103
517 0.000000000000211
518 -0.000050853233155
519 -0.000024852861016
520 -0.000011570469627
521 -0.000007723376746
522 -0.000087207453918
523 -0.000004845819977
524 -0.000002741501129
525 0.000056235089561
526 0.000020369233947
527 0.000013103498381
528 0.000060765987502
529 0.000000000000184
530 0.000412507675591
531 0.000678142464236
532 -0.000128199491344
533 -0.000004012078045
534 -0.000001449922088
535 0.000024240563212
536 0.000006901162459
537 -0.000001876190193
538 -0.000338408997447
539 0.000033903569916
540 0.000033671915192
541 -0.000067575485108
542 0.000000000000160
543 0.000004566120203
544 0.000003374889418
545 0.52990474723332
546 0.000060758247912
547 0.001398103600280
548 0.001136136133685
549 -0.000017965978752
550 0.001368994508214
551 -0.000009450841165
552 0.000070951518753
553 -0.004641027707786
554 0.000036048449576
555 0.000035527095612
556 -0.002336669771575
557 0.000014514884156
558 -0.000477822798697
559 0.000962050976994
560 -0.000484228178297
561 -0.000005616169135
562 -0.000000000000164
563 -0.000002625908196
564 0.000406797904263
565 -0.000831318873283
566 0.000424520969020
567 -0.000050853505770
568 0.000000000011380
569 -0.000025678415041
570 -0.000011569966469
571 -0.000730197110448
572 -0.000005504204731
573 0.000020368331381
574 0.000491327462675
575 -0.000002379554329
576 -0.000004845592468
577 0.000488334762886
578 0.000009764219894
579 -0.000000000005143
580 0.001874888576928
581 0.002411417123144
582 -0.000284076467714
583 -0.000004012066787
584 -0.000131188169356
585 -0.000002090471766
586 0.000006900773520
587 -0.001247098149149
588 0.000004297510031
589 0.000055500784476
590 -0.000109517304651
591 0.000054016520174
592 0.000004565955970
593 -0.000000000000438
594 0.000002111229744
 Sym=     17.1
 Ene=       0.0000
 Spin= Alpha
 Occup=    2.000000
1 -0.019748052753576
2 -0.099493491638472
3 -0.000292234772050
4 0.000023491617812
5 0.000886987573238
6 -0.000308551964574
7 0.000811175542580
8 -0.015774409335067
9 0.015022102452277
10 -0.018622365721741
11 -0.000434837128765
12 0.000090728016846
13 -0.000189413221573
14 -0.014497753605901
15 -0.004581360590925
16 -0.000615398541087
17 0.010080733251147
18 0.003401685919484
19 0.000326562116416
20 -0.000435206979265
21 -0.000144421060145
22 -0.000015064685874
23 0.004783753909493
24 0.001305532862230
25 0.000298910347141
26 0.000167111286195
27 0.000058441549157
28 -0.000225552835352
29 -0.000000000035609
30 0.000000000086787
31 0.000000000012926
32 0.000291967492271
33 0.000098562738864
34 -0.000390530231135
35 -0.000000000002892
36 0.000000000110051
37 0.000000000036820
38 0.000118230859077
39 0.000034502662230
40 -0.000152733521307
41 0.000000000007051
42 0.000000000061447
43 0.000000000025988
44 -0.000344859749224
45 -0.000053463466196
46 0.000398323215420
47 -0.000000000038068
48 0.000000000015042
49 0.000000000153228
50 -0.000017639903729
51 -0.000028033414344
52 0.000018164999844
53 0.000011833195972
54 0.000018805379657
55 -0.000012185452977
56 0.000011833218341
57 0.000018805392412
58 -0.000012185451700
59 0.000000000000322
60 0.000174827502071
61 0.000074832971189
62 -0.000000458569305
63 -0.000117277796738
64 -0.000050199459508
65 0.000000307619493
66 -0.000117277910642
67 -0.000050199506814
68 0.000000307615790
69 0.000000000000300
70 0.000046211658973
71 0.000042012380234
72 0.000036258974702
73 -0.000000000000141
74 -0.000000000001895
75 -0.000000000000816
76 0.000000000000039
77 0.000000000002576
78 0.000000000000546
79 -0.000045641439216
80 -0.000035534891237
81 -0.000028158353666
82 -0.000000000000785
83 -0.000000000000914
84 0.000000000001284
85 0.11714349374417
86 -0.000069720690881
87 0.000336189324981
88 -0.001927362387337
89 -0.000004314937983
90 0.001133971726409
91 -0.000001782429715
92 0.000032095930751
93 -0.001402649585886
94 0.000005153434973
95 0.000194014795255
96 -0.000712969826414
97 0.000008659639847
98 -0.000056318665018
99 0.000119253860389
100 -0.000062935195370
101 -0.000011547272582
102 0.000000000004196
103 -0.000000540612848
104 0.000426172205510
105 -0.000872658408120
106 0.000446486202611
107 0.000094688317731
108 -0.000000000033460
109 0.000001522436364
110 -0.000007438341752
111 0.000027210244944
112 -0.000001054137238
113 0.000009384538669
114 -0.000014430384605
115 0.000000473823339
116 0.000000595044010
117 -0.000022075989823
118 0.000000940450174
119 -0.000000000008775
120 -0.10982516962280
121 0.000008126834998
122 -0.000171186280157
123 -0.001039939007281
124 0.000462191084135
125 0.000002066048969
126 -0.000001781919054
127 -0.000132035899347
128 0.000002029370470
129 0.000005153122225
130 -0.000465729761374
131 0.000060535427434
132 0.000008659657943
133 -0.000096376353541
134 0.000049265677382
135 0.000047110676159
136 0.000003528674004
137 0.000000540522417
138 0.000000000006402
139 0.000058257916942
140 -0.000032704949330
141 -0.000025552967613
142 -0.000035272076144
143 -0.000001522225478
144 -0.000000000028344
145 0.000022334460265
146 -0.000000776512784
147 -0.000001054181259
148 -0.000017114060022
149 0.000001820503176
150 0.000000940528621
151 -0.000012850762814
152 -0.000000778701953
153 0.000000473803953
154 0.000000000002290
155 -0.059443710938678
156 0.000000334225628
157 -0.000025916614253
158 -0.001478119808114
159 -0.000004315400118
160 0.000002065829448
161 -0.000032279920651
162 0.000032096484765
163 0.000002029346713
164 0.000461526979849
165 0.000194014961070
166 0.000060535324818
167 0.000185670499581
168 0.000022974411855
169 0.000018512907203
170 -0.000041487319058
171 -0.000000000003985
172 0.000011547254160
173 0.000003528754688
174 0.000152221456981
175 0.000165383448867
176 -0.000317604905848
177 0.000000000021177
178 -0.000094688398000
179 -0.000035271874240
180 -0.000007438313238
181 -0.000000776507703
182 0.000010369796319
183 0.000000595041768
184 -0.000000778693644
185 -0.000008647390265
186 0.000009384502655
187 0.000001820488050
188 -0.000005265151424
189 -0.000000000005939
190 0.048349042171562
191 -0.000061487571536
192 0.000087555767918
193 -0.000108631704698
194 -0.000004315513656
195 0.000002065908564
196 0.000311305427559
197 0.000032096469549
198 0.000002029395108
199 -0.000305651813864
200 0.000194014937027
201 0.000060535354428
202 0.000046283991264
203 -0.000016514975684
204 -0.000020976486964
205 0.000037491462648
206 -0.000000000003648
207 -0.000011547304346
208 -0.000003528727089
209 0.000042377899649
210 0.000055539930190
211 -0.000097917829838
212 0.000000000015843
213 0.000094688379956
214 0.000035272036230
215 -0.000007438303083
216 -0.000000776514794
217 0.000003050228831
218 0.000000595041943
219 -0.000000778700461
220 -0.000000355040642
221 0.000009384488855
222 0.000001820504380
223 -0.000003737270766
224 0.000000000003643
225 0.58035023728011
226 -0.000320197625321
227 0.001007505663284
228 0.001032544246703
229 0.003014095197747
230 0.000002064716535
231 -0.000001783211750
232 -0.002005404591226
233 0.000002030058258
234 0.000005153821787
235 -0.000797934472532
236 0.000060535519450
237 0.000008659759619
238 0.000489453662703
239 -0.000243649316465
240 -0.000245804346238
241 -0.000003528968957
242 -0.000000540818135
243 0.000000000006751
244 -0.000873876398664
245 0.000433362154716
246 0.000440514243948
247 0.000035272217435
248 0.000001522459318
249 -0.000000000029632
250 0.000099416798308
251 -0.000000776435451
252 -0.000001054105818
253 -0.000064559160176
254 0.000001820362058
255 0.000000940394437
256 -0.000068822471297
257 -0.000000778664589
258 0.000000473836921
259 -0.000000000002431
260 0.067473371519782
261 -0.000068335847174
262 0.000099333018571
263 0.000173051053886
264 -0.000004315199989
265 -0.000314830307144
266 -0.000001782212182
267 0.000032096245949
268 0.000194198911491
269 0.000005153214534
270 0.000194014904828
271 -0.000303543029388
272 0.000008659665405
273 -0.000021860747281
274 0.000050338031696
275 -0.000028477284415
276 0.000011547288134
277 0.000000000004285
278 0.000000540595396
279 -0.000000404659144
280 -0.000019504692383
281 0.000019909351527
282 -0.000094688587865
283 -0.000000000033224
284 -0.000001522187348
285 -0.000007438323970
286 -0.000006341031041
287 -0.000001054160447
288 0.000009384502693
289 0.000000430891199
290 0.000000473813164
291 0.000000595056128
292 0.000008076494675
293 0.000000940491487
294 0.000000000008999
295 0.008848014824878
296 0.000020448276007
297 0.000040821425784
298 -0.000230496294206
299 0.000029712070657
300 0.000097953747211
301 -0.000001047461207
302 -0.000112646907779
303 -0.000174366283526
304 -0.000000431958994
305 -0.000045781172816
306 -0.000257089724212
307 -0.000009956933805
308 -0.000003472750724
309 0.000001781228683
310 0.000001691522041
311 -0.000008248443880
312 0.000000000000026
313 -0.000000642275460
314 -0.000025810856834
315 0.000068115380153
316 -0.000042304523318
317 -0.000080078752335
318 -0.000000000035416
319 -0.000000969400313
320 0.000017249154106
321 -0.000048284440049
322 0.000001096103415
323 -0.000030588459382
324 0.000034557352207
325 0.000000255699033
326 0.000007446290701
327 0.000030223021917
328 -0.000001726276082
329 -0.000000000014451
330 -0.000071155687253
331 -0.000143740083197
332 -0.000051958723811
333 0.000006530084112
334 -0.000023222514908
335 -0.000000123809460
336 -0.000013263010328
337 -0.000062607828979
338 0.000002050901777
339 0.000005624575411
340 -0.000012230658074
341 0.000006606082663
342 0.000006643101018
343 0.000000000001854
344 0.000000577072270
345 -0.012484024269841
346 -0.000028150768267
347 -0.000101248347151
348 0.000404316598930
349 -0.000140268138151
350 0.000014425384055
351 -0.000001047528648
352 0.000186268238311
353 -0.000044997431407
354 -0.000000431907876
355 0.000300173601646
356 0.000002784073747
357 -0.000009956752886
358 0.000005434214605
359 -0.000003743615035
360 -0.000001690599570
361 -0.000001983539534
362 -0.000000642278666
363 0.000000000001065
364 0.000164991714457
365 -0.000079617034824
366 -0.000085374679634
367 -0.000030514219711
368 -0.000000969402614
369 -0.000000000013615
370 0.000101021851029
371 0.000004672632042
372 0.000001096040810
373 -0.000067254285146
374 -0.000008754322608
375 -0.000001726163383
376 -0.000068280750523
377 0.000002485328879
378 0.000000255670329
379 -0.000000000002991
380 0.000158350790009
381 -0.000181235793168
382 0.000048607886704
383 0.000035539451615
384 0.000002930048789
385 -0.000000123792636
386 -0.000030580266508
387 -0.000009807804128
388 0.000002050863328
389 0.000011356331630
390 -0.000005912261800
391 -0.000005444069831
392 0.000001470570551
393 0.000000577071451
394 0.000000000001447
395 0.24390103075752
396 0.000087257326269
397 0.000678681898259
398 0.000250209785438
399 0.000029712094982
400 0.000014425483164
401 -0.000425158819612
402 -0.000112646409384
403 -0.000044997830674
404 0.001742680040534
405 -0.000045781234174
406 0.000002783775424
407 0.000705700972355
408 -0.000208639078291
409 -0.000205527816370
410 0.000414166894662
411 0.000000000001239
412 -0.000008248189385
413 -0.000001983728766
414 0.000156152066085
415 0.000145416227365
416 -0.000301568293450
417 0.000000000012941
418 -0.000080078850951
419 -0.000030514132689
420 0.000017249072675
421 0.000004672785177
422 0.000223075846174
423 0.000007446252191
424 0.000002485396240
425 -0.000147989942003
426 -0.000030588311621
427 -0.000008754595421
428 -0.000151297711707
429 0.000000000006478
430 0.000665914169342
431 0.000905004769248
432 -0.000155617350825
433 0.000006530061795
434 0.000002930036036
435 0.000016391984504
436 -0.000013262856342
437 -0.000009807912272
438 0.000466488160451
439 0.000032317605198
440 0.000032830913641
441 -0.000065148518839
442 -0.000000000001909
443 0.000006643058868
444 0.000001470601374
445 0.47808251320350
446 0.000517210791719
447 0.001598649962880
448 -0.001358548676303
449 -0.000210333857846
450 0.000014425530745
451 -0.000001047378795
452 -0.001503551186808
453 -0.000044996739595
454 -0.000000431279281
455 0.000605561252339
456 0.000002783774445
457 -0.000009957059908
458 0.000652349810283
459 -0.000327201403255
460 -0.000325148407028
461 0.000001983151504
462 0.000000641893800
463 0.000000000001013
464 -0.000672944081271
465 0.000339350867401
466 0.000333593213870
467 0.000030514356083
468 0.000000969600009
469 -0.000000000012590
470 0.000209638122187
471 0.000004672744635
472 0.000001096153496
473 -0.000141142770065
474 -0.000008754523812
475 -0.000001726364461
476 -0.000140116285066
477 0.000002485379025
478 0.000000255720223
479 0.000000000002374
480 0.000217530993239
481 0.001370887846012
482 -0.000448683701954
483 0.000203220096191
484 0.000002929968960
485 -0.000000123871248
486 -0.000571898313258
487 -0.000009807543124
488 0.000002051101514
489 -0.000197052027586
490 0.000098291919927
491 0.000098760107660
492 -0.000001470477217
493 -0.000000576974473
494 0.000000000001442
495 0.079087277460665
496 0.000041053614208
497 0.000238889776406
498 -0.000105776332689
499 0.000029712179663
500 0.000014425426660
501 0.000033004754833
502 -0.000112646757352
503 -0.000044997534258
504 -0.000344623748566
505 -0.000045781468910
506 0.000002783961756
507 0.000001898177296
508 -0.000061803236578
509 -0.000058691978491
510 0.000120495215069
511 0.000000000001436
512 0.000008248297107
513 0.000001983599477
514 0.000032667167275
515 0.000021931368042
516 -0.000054598535317
517 0.000000000006493
518 0.000080078770362
519 0.000030514293104
520 0.000017249151479
521 0.000004672712958
522 -0.000015669656771
523 0.000007446287283
524 0.000002485363082
525 0.000008857647053
526 -0.000030588452440
527 -0.000008754465370
528 0.000012165403582
529 -0.000000000004116
530 0.000119686827151
531 0.000171555745503
532 -0.000081779353399
533 0.000006530048188
534 0.000002930052677
535 0.000017251258571
536 -0.000013262977663
537 -0.000009807815736
538 -0.000089541092238
539 0.000014538289692
540 0.000015051596830
541 -0.000029589886522
542 -0.000000000001768
543 -0.000006643069671
544 -0.000001470590516
545 0.56445480085096
546 0.000341602523770
547 0.001682982285577
548 -0.000183686159512
549 0.000029712197840
550 0.000604163872167
551 -0.000001047682341
552 -0.000112648179951
553 -0.003375476762490
554 -0.000000430670690
555 -0.000045781551538
556 -0.000896712591155
557 -0.000009956544974
558 -0.000452017476637
559 0.000898870686233
560 -0.000446853209596
561 0.000008248963471
562 -0.000000000000280
563 0.000000641795101
564 0.000411496292527
565 -0.000806498912293
566 0.000395002619766
567 0.000080078536596
568 -0.000000000035570
569 0.000000969417232
570 0.000017249365264
571 -0.000271738028953
572 0.000001095875225
573 -0.000030588837445
574 0.000180120247442
575 0.000000255596473
576 0.000007446385466
577 0.000184454575445
578 -0.000001725867371
579 0.000000000014590
580 0.001130296002568
581 0.002070143924299
582 -0.000414816951380
583 0.000006530115090
584 0.000048277277793
585 -0.000000123853612
586 -0.000013263313402
587 -0.000995539537231
588 0.000002051055331
589 0.000086520968231
590 -0.000174023444440
591 0.000087502476209
592 -0.000006643212220
593 0.000000000001851
594 -0.000000576953978
 Sym=     18.1
 Ene=       0.0000
 Spin= Alpha
 Occup=    1.993051
1 -0.000538632883249
2 -0.005080399626737
3 0.99482897126203
4 0.019633072195236
5 0.011479565414954
6 -0.008488370844372
7 0.012132508138589
8 -0.000000000049787
9 0.000000000037652
10 -0.000000000195821
11 -0.000000000423311
12 -0.000000000102306
13 -0.000000003064494
14 -0.000000010752309
15 0.000000014418577
16 -0.000000028828493
17 0.000000004961642
18 -0.000000009723832
19 0.000000006698228
20 -0.000000000041396
21 0.000000000516808
22 0.000000001021219
23 0.000000004228384
24 -0.000000005529095
25 0.000000009375713
26 0.000000026861133
27 0.000000026895669
28 -0.000000053756802
29 0.000000005676339
30 -0.000000006562108
31 0.000000000022348
32 0.000000011699381
33 0.000000011755571
34 -0.000000023454952
35 0.000000000002469
36 -0.000000000007396
37 0.000000000000274
38 0.000000003217626
39 0.000000003234580
40 -0.000000006452206
41 0.000000000043332
42 -0.000000000057850
43 0.000000000000273
44 -0.000000008785029
45 -0.000000008739490
46 0.000000017524519
47 -0.000000000666561
48 0.000000000928562
49 -0.000000000000676
50 -0.000000000022014
51 -0.000000000150810
52 -0.000000000503565
53 0.000000000153018
54 0.000000000018684
55 0.000000000330235
56 -0.000000000123484
57 0.000000000183649
58 0.000000000345369
59 -0.000000000000032
60 -0.000000000044370
61 0.000000000011674
62 0.000000000005486
63 0.000000000094827
64 -0.000000000157394
65 -0.000000000045482
66 -0.000000000035299
67 0.000000000141731
68 0.000000000038123
69 0.000000000000381
70 -0.000992702382740
71 -0.000992702383229
72 -0.000992702755531
73 0.000000000096845
74 0.000000000105626
75 -0.000000000085590
76 -0.000000000000061
77 -0.000000000123518
78 0.000000000000032
79 0.000871900167962
80 0.000871900821956
81 0.000871900822814
82 0.000000000000039
83 0.000000000024005
84 -0.000000000015100
85 -0.000308170295477
86 0.020217969947264
87 -0.000218993350047
88 -0.003770379905390
89 -0.000000002365427
90 -0.013653169957408
91 0.000000001153087
92 -0.000000000760784
93 -0.000628842372606
94 0.000000000282507
95 0.000000001460366
96 0.007433168848216
97 0.000000001869179
98 -0.000092900853207
99 0.000185801791990
100 -0.000092900938783
101 -0.000000000069063
102 -0.000000000000380
103 0.000000000022940
104 -0.000173478794705
105 0.000346958759318
106 -0.000173479964613
107 0.000000000089233
108 -0.000000000007136
109 -0.000000000358905
110 -0.000000000107054
111 -0.000178182927344
112 -0.000000000401449
113 0.000000000014172
114 0.000119529025561
115 0.000000000294492
116 0.000000000129456
117 0.000119528457223
118 0.000000000244109
119 -0.000000000004062
120 -0.000308168957015
121 0.020217976579867
122 -0.000218994474396
123 -0.003770385008465
124 0.013653169123557
125 0.000000002741423
126 0.000000001450065
127 0.000628842210250
128 0.000000001008259
129 0.000000000494769
130 -0.007433168474424
131 -0.000000001126499
132 0.000000001489630
133 0.000185801993225
134 -0.000092900950856
135 -0.000092901042369
136 -0.000000000147899
137 -0.000000000079104
138 -0.000000000000048
139 0.000346958548879
140 -0.000173478515606
141 -0.000173480033273
142 -0.000000000002364
143 0.000000000255246
144 -0.000000000000059
145 0.000178182985482
146 0.000000000018446
147 -0.000000000438374
148 -0.000119529058149
149 0.000000000043891
150 0.000000000291265
151 -0.000119528502634
152 -0.000000000068638
153 0.000000000296875
154 0.000000000000044
155 -0.000308163356518
156 0.020217801909277
157 -0.000218993037923
158 -0.003770400080179
159 0.000000001832806
160 -0.000000002107790
161 0.013653141774987
162 0.000000000478785
163 -0.000000000608936
164 0.000628856041976
165 -0.000000000708932
166 0.000000001492490
167 -0.007433137542659
168 -0.000092899704398
169 -0.000092899694918
170 0.000185799399316
171 0.000000000000568
172 0.000000000016589
173 0.000000000039785
174 -0.000173471668940
175 -0.000173471907083
176 0.000346943576023
177 0.000000000017202
178 0.000000000203415
179 -0.000000000056638
180 -0.000000000097493
181 -0.000000000000263
182 0.000178184304422
183 0.000000000073298
184 -0.000000000044120
185 -0.000119529667880
186 0.000000000057503
187 0.000000000044473
188 -0.000119529662446
189 -0.000000000001434
190 -0.000308171863530
191 0.020217755733888
192 -0.000218985511582
193 -0.003770364048501
194 0.000000002609705
195 -0.000000002108211
196 -0.013653151689607
197 0.000000001120828
198 -0.000000000609450
199 -0.000628852490381
200 -0.000000000893056
201 0.000000001491675
202 0.007433134962365
203 -0.000092899096419
204 -0.000092899102844
205 0.000185798199263
206 -0.000000000000093
207 0.000000000133243
208 -0.000000000039859
209 -0.000173473173977
210 -0.000173472937971
211 0.000346946111947
212 0.000000000017007
213 -0.000000000041175
214 0.000000000055854
215 -0.000000000064612
216 -0.000000000000280
217 -0.000178183984124
218 0.000000000105845
219 -0.000000000044064
220 0.000119529447886
221 -0.000000000019159
222 0.000000000044440
223 0.000119529452716
224 0.000000000001439
225 -0.000308169394784
226 0.020217975306034
227 -0.000218994079663
228 -0.003770379028039
229 -0.013653169125771
230 0.000000002354988
231 0.000000001831461
232 -0.000628840793277
233 0.000000000631790
234 0.000000000136290
235 0.007433167336203
236 -0.000000001054831
237 0.000000001056050
238 0.000185801982820
239 -0.000092900988382
240 -0.000092900994439
241 0.000000000041171
242 0.000000000105389
243 0.000000000000088
244 0.000346959066043
245 -0.000173479129515
246 -0.000173479936527
247 -0.000000000086437
248 -0.000000000453893
249 0.000000000000217
250 -0.000178183044477
251 -0.000000000006012
252 -0.000000000361673
253 0.000119529058085
254 0.000000000103650
255 0.000000000197002
256 0.000119528581849
257 -0.000000000095584
258 0.000000000288233
259 0.000000000000041
260 -0.000308168067459
261 0.020217981879196
262 -0.000218995210138
263 -0.003770384422251
264 -0.000000001990631
265 0.013653168277186
266 0.000000001153094
267 -0.000000000931489
268 0.000628840773148
269 0.000000000283660
270 0.000000001184350
271 -0.007433167000205
272 0.000000001869162
273 -0.000092901089922
274 0.000185802189823
275 -0.000092901099901
276 0.000000000035630
277 -0.000000000000507
278 -0.000000000023128
279 -0.000173478805748
280 0.000346958766917
281 -0.000173479961170
282 0.000000000019030
283 -0.000000000006991
284 0.000000000358161
285 -0.000000000061238
286 0.000178183106030
287 -0.000000000401227
288 -0.000000000044334
289 -0.000119529093632
290 0.000000000294576
291 0.000000000126493
292 -0.000119528628883
293 0.000000000243726
294 0.000000000004138
295 -0.000275199741467
296 -0.000937146790507
297 -0.000218419508828
298 -0.000796208424829
299 0.000000001452333
300 -0.002536385083853
301 -0.000000002138344
302 0.000000000230050
303 -0.000315181911009
304 -0.000000000890373
305 0.000000000347940
306 -0.000392775974166
307 0.000000000267090
308 -0.000034589309636
309 0.000069177923136
310 -0.000034588613499
311 -0.000000000079718
312 -0.000000000012682
313 0.000000000218364
314 -0.000734762543193
315 0.001469522830676
316 -0.000734760287483
317 0.000000000305598
318 0.000000000033374
319 0.000000000071830
320 0.000000000062510
321 0.000015932138030
322 0.000000000078453
323 -0.000000000091151
324 -0.000010687760674
325 -0.000000000074174
326 0.000000000007285
327 -0.000010687445523
328 -0.000000000031081
329 0.000000000005898
330 0.002288453748267
331 -0.001973038167371
332 -0.000907824975822
333 -0.000000000168350
334 0.000024393353175
335 0.000000000063263
336 0.000000001136732
337 -0.000547294614405
338 -0.000000000086885
339 0.000009160981866
340 -0.000018320897897
341 0.000009159916031
342 0.000000000253204
343 0.000000000003745
344 0.000000000240724
345 -0.000275201031491
346 -0.000937151851246
347 -0.000218418291976
348 -0.000796206892730
349 -0.002536387877512
350 -0.000000000116151
351 -0.000000001507661
352 -0.000315177446757
353 0.000000000135972
354 -0.000000000645381
355 -0.000392773530009
356 -0.000000001677715
357 -0.000000001434933
358 0.000069177725985
359 -0.000034588962404
360 -0.000034588763581
361 0.000000000249131
362 0.000000000474751
363 0.000000000000065
364 0.001469522498922
365 -0.000734761925729
366 -0.000734760573193
367 -0.000000000114258
368 0.000000000089442
369 -0.000000000000170
370 0.000015932712840
371 -0.000000000058158
372 0.000000000215557
373 -0.000010688149007
374 0.000000000099988
375 -0.000000000276084
376 -0.000010687828379
377 -0.000000000021961
378 -0.000000000013117
379 0.000000000000001
380 0.002288455829115
381 -0.001973035285999
382 -0.000907824543099
383 0.000024393797701
384 0.000000000198223
385 -0.000000000121866
386 -0.000547292691446
387 -0.000000001046197
388 0.000000000169577
389 -0.000018320552339
390 0.000009160820344
391 0.000009159731995
392 -0.000000000187436
393 0.000000000295636
394 0.000000000000050
395 -0.000275192483519
396 -0.000937172229362
397 -0.000218417099930
398 -0.000796191083080
399 -0.000000001059815
400 0.000000000055934
401 -0.002536444484240
402 0.000000000198444
403 -0.000000000584100
404 -0.000315129871616
405 -0.000000000884257
406 0.000000001520535
407 -0.000392737736964
408 -0.000034587829779
409 -0.000034587944827
410 0.000069175774607
411 0.000000000002910
412 0.000000000014539
413 -0.000000000022160
414 -0.000734755127443
415 -0.000734754837855
416 0.001469509965298
417 -0.000000000015574
418 -0.000000000164867
419 0.000000000004916
420 -0.000000000041408
421 0.000000000075632
422 0.000015932814228
423 -0.000000000041414
424 0.000000000046979
425 -0.000010688077857
426 0.000000000096969
427 -0.000000000148451
428 -0.000010688035555
429 -0.000000000001881
430 0.002288470250310
431 -0.001972995100674
432 -0.000907821994045
433 0.000000000106978
434 -0.000000000140445
435 0.000024399234399
436 -0.000000000992190
437 0.000000001058271
438 -0.000547276344062
439 0.000009158413721
440 0.000009158381403
441 -0.000018316795124
442 -0.000000000003373
443 -0.000000000119619
444 0.000000000265252
445 -0.000275201653884
446 -0.000937153612917
447 -0.000218417945531
448 -0.000796206819238
449 0.002536387387099
450 -0.000000000495785
451 -0.000000000285381
452 0.000315178058192
453 0.000000000371875
454 0.000000000114598
455 0.000392775638549
456 -0.000000001907967
457 -0.000000001947517
458 0.000069177580034
459 -0.000034589136909
460 -0.000034588443125
461 -0.000000000153067
462 -0.000000000345468
463 -0.000000000000054
464 0.001469522098248
465 -0.000734762153093
466 -0.000734759945156
467 0.000000000070187
468 -0.000000000562925
469 0.000000000000238
470 -0.000015932781341
471 -0.000000000023052
472 0.000000000071166
473 0.000010688163400
474 0.000000000027564
475 -0.000000000030505
476 0.000010687905889
477 0.000000000003363
478 -0.000000000064974
479 0.000000000000012
480 0.002288455688134
481 -0.001973035214132
482 -0.000907825794508
483 -0.000024393834444
484 0.000000000114482
485 0.000000000015872
486 0.000547292620862
487 -0.000000000912464
488 0.000000000052567
489 -0.000018320492886
490 0.000009160791396
491 0.000009159701491
492 0.000000000040529
493 -0.000000000262282
494 -0.000000000000050
495 -0.000275204687337
496 -0.000937219230484
497 -0.000218407119264
498 -0.000796180678397
499 -0.000000000817766
500 0.000000000053202
501 0.002536462919973
502 -0.000000000239065
503 -0.000000000583745
504 0.000315106236990
505 -0.000000000632596
506 0.000000001520347
507 0.000392723255592
508 -0.000034586710255
509 -0.000034586592077
510 0.000069173302332
511 0.000000000002011
512 -0.000000000170288
513 0.000000000022294
514 -0.000734751812398
515 -0.000734752107367
516 0.001469503919765
517 -0.000000000016239
518 0.000000000261061
519 -0.000000000005917
520 -0.000000000079153
521 0.000000000075535
522 -0.000015936545513
523 -0.000000000077618
524 0.000000000047043
525 0.000010690537868
526 0.000000000183813
527 -0.000000000148384
528 0.000010690581587
529 0.000000000001532
530 0.002288483660467
531 -0.001972971785794
532 -0.000907821745885
533 0.000000000243889
534 -0.000000000140457
535 -0.000024402022114
536 -0.000000001255774
537 0.000000001058800
538 0.000547263342226
539 0.000009157062700
540 0.000009157095479
541 -0.000018314158179
542 -0.000000000002990
543 0.000000000344546
544 -0.000000000265447
545 -0.000275202950912
546 -0.000937158680518
547 -0.000218416696035
548 -0.000796205354840
549 0.000000000465379
550 0.002536390173458
551 -0.000000002141552
552 -0.000000000205100
553 0.000315173285096
554 -0.000000000890071
555 0.000000000597380
556 0.000392773141414
557 0.000000000266672
558 -0.000034588807854
559 0.000069177413650
560 -0.000034588605796
561 0.000000000042268
562 -0.000000000012933
563 -0.000000000218329
564 -0.000734761511666
565 0.001469521722673
566 -0.000734760211007
567 -0.000000000045519
568 0.000000000034765
569 -0.000000000072716
570 0.000000000145579
571 -0.000015933396662
572 0.000000000078330
573 -0.000000000232469
574 0.000010688577652
575 -0.000000000074180
576 0.000000000037154
577 0.000010688317178
578 -0.000000000030912
579 -0.000000000006139
580 0.002288457820137
581 -0.001973032111542
582 -0.000907825338375
583 -0.000000000238126
584 -0.000024394278818
585 0.000000000062563
586 0.000000001210389
587 0.000547290561755
588 -0.000000000085889
589 0.000009160613823
590 -0.000018320115460
591 0.000009159501638
592 -0.000000000286287
593 0.000000000003516
594 -0.000000000241252
 Sym=     19.1
 Ene=       0.0000
 Spin= Alpha
 Occup=    1.985821
1 -0.000000000411809
2 -0.000000001222239
3 -0.000000006077313
4 -0.000000019438385
5 0.000000005609109
6 -0.000000002360469
7 0.000000014683463
8 -0.001237992018929
9 -0.007822316331824
10 -0.002136366092746
11 0.14695905200643
12 0.92856822780287
13 0.25360298559686
14 -0.032376554012186
15 -0.20457270789882
16 -0.055871292038690
17 0.025086166165908
18 0.15850809180258
19 0.043290465999367
20 -0.002331587041208
21 -0.014732230867805
22 -0.004023554951830
23 0.010177398228973
24 0.064306447282156
25 0.017562880923251
26 0.000000000868501
27 -0.000000005232562
28 0.000000004364061
29 -0.000000002029196
30 0.000000001674982
31 0.000000000903112
32 -0.000000007258260
33 -0.000000004270456
34 0.000000011528716
35 -0.000000000805544
36 -0.000000000175019
37 -0.000000001941294
38 -0.000000002132839
39 -0.000000000903150
40 0.000000003035989
41 -0.000000000479448
42 0.000000000144544
43 -0.000000000437425
44 -0.000000021755353
45 -0.000000002614698
46 0.000000024370051
47 -0.000000000111720
48 -0.000000000327064
49 -0.000000000760365
50 -0.000687364670679
51 -0.004343156271393
52 -0.001186168623825
53 0.000461097913969
54 0.002913476882377
55 0.000795706131218
56 0.000461098563413
57 0.002913478713467
58 0.000795706074172
59 0.000000000108684
60 -0.000640650887053
61 -0.004047981180616
62 -0.001105553118994
63 0.000429761579073
64 0.002715470745488
65 0.000741627592596
66 0.000429761780904
67 0.002715465909410
68 0.000741627563489
69 0.000000000220989
70 0.000000000480214
71 0.000000000463398
72 0.000000000280115
73 0.000000000400238
74 -0.000000000010007
75 -0.000000000466560
76 0.000000000333581
77 0.000000000050371
78 -0.000000000218305
79 -0.000000000582756
80 -0.000000000260798
81 -0.000000000231258
82 -0.000000000154659
83 -0.000000000054155
84 0.000000000088981
85 -0.001628990216342
86 0.075361942250095
87 -0.000826117951353
88 0.009360649642777
89 0.000867216731004
90 -0.038225513762312
91 0.001496567631400
92 0.000022311316102
93 0.000129506990825
94 0.000038494973445
95 0.000137643434340
96 0.008176985398770
97 0.000237519108237
98 -0.000187752639631
99 0.000375505826754
100 -0.000187753187123
101 -0.000032660237302
102 0.000000000014058
103 -0.000056361268350
104 -0.002080963381541
105 0.004161927931392
106 -0.002080964549852
107 0.000018283571545
108 0.000000000213206
109 0.000031539499206
110 -0.000027776534032
111 -0.000628864223077
112 -0.000047928236254
113 0.000052164630840
114 0.000421855235418
115 -0.000025711302545
116 -0.000014898499874
117 0.000421854655432
118 0.000090013779128
119 -0.000000000035867
120 0.000257808488512
121 -0.011927078322188
122 0.000130747356745
123 -0.001481382027333
124 -0.006049691740232
125 0.005479617067906
126 0.001496553585586
127 0.000020483254573
128 0.000140978535607
129 0.000038500846003
130 0.001294116663155
131 0.000869666277192
132 0.000237520105326
133 -0.000059428709677
134 0.000029714429996
135 0.000029714279681
136 0.000206365194157
137 0.000056362123417
138 0.000000000152515
139 -0.000658675051961
140 0.000329337895063
141 0.000329337156897
142 -0.000115491394369
143 -0.000031544230736
144 -0.000000001009761
145 -0.000099528356195
146 -0.000175492554804
147 -0.000047927695293
148 0.000066766049464
149 0.000329592510331
150 0.000090015172485
151 0.000066765252621
152 -0.000094144541079
153 -0.000025713421677
154 -0.000000000216635
155 0.000444894280781
156 -0.020582182556371
157 0.000225622030713
158 -0.002556498631430
159 0.000867208306728
160 0.005479558992197
161 -0.010439732308500
162 0.000022313152730
163 0.000140984216978
164 0.000035367091829
165 0.000137639144064
166 0.000869666425751
167 0.002233194170036
168 0.000051277913370
169 0.000051277957896
170 -0.000102555871266
171 0.000000000006188
172 0.000032659672612
173 0.000206364885645
174 0.000568334068944
175 0.000568333603614
176 -0.001136667672558
177 -0.000000000035397
178 -0.000018281505886
179 -0.000115494801117
180 -0.000027776368896
181 -0.000175491861866
182 -0.000171748194837
183 -0.000014896747932
184 -0.000094142488916
185 0.000115212272917
186 0.000052162657344
187 0.000329589528495
188 0.000115212110284
189 0.000000000082697
190 -0.000444894709537
191 0.020582210242222
192 -0.000225622338588
193 0.002556483501367
194 0.000867213651565
195 0.005479559425972
196 -0.010439723613225
197 0.000022311977267
198 0.000140979193187
199 0.000035368661600
200 0.000137640324885
201 0.000869667297023
202 0.002233238532398
203 -0.000051278533916
204 -0.000051278425138
205 0.000102556959054
206 -0.000000000009347
207 -0.000032660403359
208 -0.000206366595627
209 -0.000568332767423
210 -0.000568333210438
211 0.001136665977861
212 -0.000000000317994
213 0.000018280659768
214 0.000115493588862
215 -0.000027776582139
216 -0.000175491770450
217 -0.000171748451316
218 -0.000014896782022
219 -0.000094143671912
220 0.000115212214147
221 0.000052162977529
222 0.000329590588843
223 0.000115212513157
224 -0.000000000164064
225 -0.000257810853639
226 0.011927104216522
227 -0.000130746893341
228 0.001481393898328
229 -0.006049694515637
230 0.005479615163976
231 0.001496559055539
232 0.000020484389100
233 0.000140982527950
234 0.000038497809799
235 0.001294075843044
236 0.000869664691712
237 0.000237517334824
238 0.000059428600680
239 -0.000029714212436
240 -0.000029714388244
241 -0.000206364273706
242 -0.000056361697158
243 0.000000000157892
244 0.000658680502668
245 -0.000329339916391
246 -0.000329340586277
247 0.000115491218929
248 0.000031541701497
249 -0.000000001071882
250 -0.000099527660477
251 -0.000175492493016
252 -0.000047927159335
253 0.000066765011646
254 0.000329591917641
255 0.000090014272234
256 0.000066765357035
257 -0.000094144031286
258 -0.000025713240489
259 0.000000000213612
260 0.001628990236191
261 -0.075361963813768
262 0.000826118648585
263 -0.009360668984960
264 0.000867236116392
265 -0.038225517337388
266 0.001496545238379
267 0.000022308299590
268 0.000129512338958
269 0.000038503049120
270 0.000137635189416
271 0.008177006086698
272 0.000237519203366
273 0.000187753224625
274 -0.000375506265889
275 0.000187753041264
276 0.000032659549112
277 0.000000000015914
278 0.000056362494132
279 0.002080967676740
280 -0.004161933597291
281 0.002080965920551
282 -0.000018278197314
283 0.000000000305464
284 -0.000031546295451
285 -0.000027775769199
286 -0.000628864676184
287 -0.000047928967286
288 0.000052162798491
289 0.000421854324033
290 -0.000025712215813
291 -0.000014897693657
292 0.000421856174724
293 0.000090015673178
294 0.000000000022158
295 0.001822782030238
296 -0.004689897715561
297 0.000868231263607
298 0.002308103686393
299 0.000311921757073
300 0.002168816194851
301 0.000538303744664
302 -0.000128453580653
303 0.006702756179384
304 -0.000221676318584
305 -0.000158409147906
306 0.003280269797145
307 -0.000273365592393
308 0.000286969562598
309 -0.000573940968884
310 0.000286971406286
311 0.000005417135596
312 -0.000000000036835
313 0.000009350542630
314 0.001807806970791
315 -0.003615612130492
316 0.001807805159701
317 -0.000050114145803
318 -0.000000000246176
319 -0.000086482247157
320 0.000018059710642
321 0.000062839792347
322 0.000031164898076
323 -0.000031806530271
324 -0.000042152634020
325 0.000013074175386
326 0.000007576885882
327 -0.000042155794407
328 -0.000054886273752
329 -0.000000000345980
330 -0.009077064836912
331 0.008254724935402
332 0.004043875175448
333 0.000006601638914
334 -0.000010132763417
335 0.000011390644995
336 0.000000518179681
337 0.002869963546868
338 0.000000900358820
339 -0.000126986189957
340 0.000253975904071
341 -0.000126989714114
342 0.000009457181952
343 0.000000000227910
344 0.000016323322024
345 0.000288479402913
346 -0.000742301448026
347 0.000137411865374
348 0.000365286628136
349 0.000343250883226
350 0.001970936570560
351 0.000538299273526
352 0.001060778146437
353 -0.000811648349929
354 -0.000221674651504
355 0.000519129199007
356 -0.001000920104750
357 -0.000273366607468
358 -0.000090835247483
359 0.000045417817509
360 0.000045417429974
361 0.000034234230894
362 0.000009352124244
363 -0.000000000416270
364 -0.000572220569890
365 0.000286110610808
366 0.000286109959082
367 -0.000316642952440
368 -0.000086482857258
369 -0.000000000029845
370 0.000009943098697
371 0.000114111470857
372 0.000031164115520
373 -0.000006671187857
374 -0.000200972289419
375 -0.000054885337888
376 -0.000006668878899
377 0.000047875685910
378 0.000013074289431
379 0.000000000968516
380 -0.001436606168638
381 0.001306405129312
382 0.000640001578470
383 -0.000001606790417
384 0.000041712471693
385 0.000011390570209
386 0.000454197571873
387 0.000003295373434
388 0.000000899709192
389 0.000040192966698
390 -0.000020097422210
391 -0.000020095544488
392 0.000059765448924
393 0.000016323037352
394 0.000000001583719
395 0.000497819061177
396 -0.001280869073930
397 0.000237128681798
398 0.000630375002395
399 0.000311917899821
400 0.001970889336193
401 0.000592267587891
402 -0.000128454811004
403 -0.000811639701408
404 0.001830589604481
405 -0.000158405974264
406 -0.001000909549974
407 0.000895883670824
408 0.000078375775312
409 0.000078375618282
410 -0.000156751393594
411 -0.000000000314753
412 0.000005414926373
413 0.000034235718941
414 0.000493727398773
415 0.000493726854789
416 -0.000987454253562
417 0.000000000252081
418 -0.000050115996396
419 -0.000316650260851
420 0.000018060555059
421 0.000114110554770
422 0.000017165090258
423 0.000007576921410
424 0.000047873625338
425 -0.000011514909135
426 -0.000031807698705
427 -0.000200968999787
428 -0.000011514476058
429 -0.000000000903820
430 -0.002478971877547
431 0.002254419302232
432 0.001104400723897
433 0.000006601877254
434 0.000041712937424
435 -0.000002763478026
436 0.000000519062705
437 0.000003291337914
438 0.000783813628446
439 -0.000034682714051
440 -0.000034683017516
441 0.000069365731567
442 0.000000001303623
443 0.000009457255207
444 0.000059761432251
445 -0.000288480944432
446 0.000742290557375
447 -0.000137412195319
448 -0.000365255388853
449 0.000343248039895
450 0.001970927106933
451 0.000538299818497
452 0.001060765999144
453 -0.000811641676311
454 -0.000221675826842
455 0.000519104526269
456 -0.001000917690178
457 -0.000273367071920
458 0.000090832111257
459 -0.000045415983533
460 -0.000045416127724
461 -0.000034236237542
462 -0.000009352799426
463 -0.000000000450573
464 0.000572221407912
465 -0.000286110130251
466 -0.000286111277661
467 0.000316645913771
468 0.000086480113694
469 0.000000000076920
470 0.000009943759729
471 0.000114110136445
472 0.000031164394410
473 -0.000006669614435
474 -0.000200970256972
475 -0.000054885818090
476 -0.000006671339188
477 0.000047875443764
478 0.000013074395462
479 -0.000000000868749
480 0.001436590905679
481 -0.001306390248071
482 -0.000639988322906
483 -0.000001607538623
484 0.000041713179387
485 0.000011390545910
486 0.000454193234630
487 0.000003293931818
488 0.000000900165173
489 -0.000040192134125
490 0.000020095935288
491 0.000020096198836
492 -0.000059765802244
493 -0.000016323272871
494 0.000000001663097
495 -0.000497820356091
496 0.001280892112297
497 -0.000237129637159
498 -0.000630405555674
499 0.000311915728826
500 0.001970896554997
501 0.000592238184253
502 -0.000128455609037
503 -0.000811644468021
504 0.001830613634424
505 -0.000158407322893
506 -0.001000911254581
507 0.000895922153856
508 -0.000078376806508
509 -0.000078377029297
510 0.000156753835804
511 -0.000000000003494
512 -0.000005415055132
513 -0.000034233127967
514 -0.000493730203436
515 -0.000493730919878
516 0.000987461123315
517 -0.000000000062726
518 0.000050115977439
519 0.000316646652529
520 0.000018060061139
521 0.000114110453177
522 0.000017163813719
523 0.000007576894931
524 0.000047874793902
525 -0.000011513423687
526 -0.000031807009563
527 -0.000200970032051
528 -0.000011514248850
529 0.000000000237132
530 0.002478978467132
531 -0.002254441400212
532 -0.001104416298001
533 0.000006601713008
534 0.000041712707950
535 -0.000002763081785
536 0.000000518074470
537 0.000003291662817
538 0.000783820804583
539 0.000034682532509
540 0.000034682470106
541 -0.000069365002614
542 0.000000000568087
543 -0.000009456067907
544 -0.000059759648871
545 -0.001822781588811
546 0.004689904979807
547 -0.000868227924396
548 -0.002308097808962
549 0.000311930753697
550 0.002168827599985
551 0.000538294724610
552 -0.000128457019466
553 0.006702734337746
554 -0.000221673851190
555 -0.000158409126036
556 0.003280244576356
557 -0.000273368409376
558 -0.000286970970459
559 0.000573941528434
560 -0.000286970557974
561 -0.000005413109210
562 -0.000000000029763
563 -0.000009354553036
564 -0.001807801828737
565 0.003615605461951
566 -0.001807803633215
567 0.000050115473184
568 -0.000000000200277
569 0.000086481032296
570 0.000018060981138
571 0.000062838407075
572 0.000031164142313
573 -0.000031809159519
574 -0.000042154110700
575 0.000013073780983
576 0.000007577810580
577 -0.000042152459190
578 -0.000054884865385
579 0.000000000366725
580 0.009077073231966
581 -0.008254701018927
582 -0.004043868041008
583 0.000006601237030
584 -0.000010134811225
585 0.000011390467321
586 0.000000521710259
587 0.002869954671851
588 0.000000899607293
589 0.000126987576656
590 -0.000253974505386
591 0.000126986928730
592 -0.000009458620732
593 0.000000000217598
594 -0.000016323045451
 Sym=     20.1
 Ene=       0.0000
 Spin= Alpha
 Occup=    1.985821
1 -0.000000000442353
2 -0.000000001311747
3 -0.000000007314852
4 -0.000000014365304
5 0.000000004361494
6 -0.000000002140726
7 0.000000011882244
8 0.005662113267116
9 0.000713102804683
10 -0.005892136676991
11 -0.67213576436090
12 -0.084650723040878
13 0.69944137232294
14 0.14807822305991
15 0.018649541773876
16 -0.15409407023216
17 -0.11473470214508
18 -0.014450110163036
19 0.11939584755487
20 0.010663793036394
21 0.001343032332035
22 -0.011097021029010
23 -0.046547668800753
24 -0.005862404686743
25 0.048438748081499
26 0.000000004820997
27 0.000000004505016
28 -0.000000009326013
29 -0.000000001278962
30 0.000000002030551
31 -0.000000002564262
32 0.000000002533986
33 -0.000000005014960
34 0.000000002480974
35 0.000000000192074
36 0.000000001452645
37 -0.000000000331821
38 0.000000000852238
39 -0.000000001674585
40 0.000000000822346
41 -0.000000000155597
42 0.000000000511928
43 -0.000000000505081
44 0.000000017649741
45 -0.000000028463332
46 0.000000010813591
47 -0.000000000223707
48 -0.000000000155667
49 0.000000000043395
50 0.003143755719472
51 0.000395935719160
52 -0.003271466336117
53 -0.002108894698330
54 -0.000265601733348
55 0.002194566199943
56 -0.002108896197706
57 -0.000265601776309
58 0.002194566468252
59 -0.000000000108161
60 0.002930097221295
61 0.000369023637143
62 -0.003049141309519
63 -0.001965570436338
64 -0.000247549059332
65 0.002045426061698
66 -0.001965567504161
67 -0.000247548103441
68 0.002045426282955
69 -0.000000000178929
70 0.000000000603636
71 0.000000000574611
72 0.000000000248284
73 -0.000000000342283
74 -0.000000000406853
75 0.000000000278927
76 0.000000000111332
77 0.000000000365226
78 -0.000000000157966
79 -0.000000000816796
80 -0.000000000243563
81 -0.000000000192577
82 0.000000000062566
83 0.000000000055848
84 0.000000000085001
85 0.000148503932516
86 -0.006870023150561
87 0.000075307431140
88 -0.000853339327893
89 -0.003966363193468
90 0.003484751855293
91 0.004127515559556
92 -0.000102040758090
93 -0.000011793432863
94 0.000106195107957
95 -0.000629506521714
96 -0.000745464453362
97 0.000655082086028
98 0.000017114755511
99 -0.000034229296143
100 0.000017114540632
101 0.000149376604914
102 -0.000000000074940
103 -0.000155443317873
104 0.000189697446623
105 -0.000379395863494
106 0.000189698416871
107 -0.000083592835814
108 0.000000001184161
109 0.000086992110091
110 0.000127028025128
111 0.000057330125406
112 -0.000132189815193
113 -0.000238570936651
114 -0.000038458151418
115 -0.000070912520013
116 0.000068144957110
117 -0.000038458283122
118 0.000248263767635
119 0.000000000021267
120 -0.001179137897183
121 0.054550063685895
122 -0.000597977382582
123 0.006775501467563
124 0.027669129701092
125 -0.000499540073346
126 0.004127522099741
127 -0.000093716174412
128 -0.000012850272827
129 0.000106192932557
130 -0.005918798893585
131 -0.000079293202023
132 0.000655084181068
133 0.000271808354049
134 -0.000135904047620
135 -0.000135904306429
136 -0.000018811581174
137 0.000155443420087
138 0.000000000012230
139 0.003012567876869
140 -0.001506283425768
141 -0.001506284451101
142 0.000010532124027
143 -0.000086990497030
144 -0.000000000798030
145 0.000455197506148
146 0.000015998820281
147 -0.000132190871163
148 -0.000305356038503
149 -0.000030046424701
150 0.000248263563378
151 -0.000305355501658
152 0.000008581754876
153 -0.000070910899023
154 -0.000000000023115
155 0.001227023416917
156 -0.056766159024193
157 0.000622270852576
158 -0.007050863088130
159 -0.003966329091194
160 -0.000499538645932
161 -0.028793074601885
162 -0.000102043775416
163 -0.000012849497294
164 0.000097585111745
165 -0.000629507932106
166 -0.000079287686235
167 0.006159194985301
168 0.000141424362674
169 0.000141424158538
170 -0.000282848521212
171 -0.000000000018574
172 -0.000149376782373
173 -0.000018810892002
174 0.001567479892513
175 0.001567481938551
176 -0.003134961831065
177 0.000000000047894
178 0.000083596830744
179 0.000010530018407
180 0.000127027538423
181 0.000015997262512
182 -0.000473684712898
183 0.000068143682784
184 0.000008582953822
185 0.000317757345865
186 -0.000238569009341
187 -0.000030045533680
188 0.000317757384901
189 0.000000000131106
190 -0.001227023326789
191 0.056766073813937
192 -0.000622271103042
193 0.007050872859522
194 -0.003966319795918
195 -0.000499549680047
196 -0.028793073265833
197 -0.000102040504367
198 -0.000012847699081
199 0.000097579836642
200 -0.000629505453796
201 -0.000079286802995
202 0.006159222285054
203 -0.000141424045016
204 -0.000141424286523
205 0.000282848331540
206 -0.000000000015078
207 0.000149376675523
208 0.000018811317678
209 -0.001567478437687
210 -0.001567476401049
211 0.003134954838736
212 0.000000000111834
213 -0.000083596403179
214 -0.000010526738015
215 0.000127026935535
216 0.000015997315229
217 -0.000473684903043
218 0.000068144417256
219 0.000008582544046
220 0.000317757836488
221 -0.000238568934954
222 -0.000030045194631
223 0.000317757149383
224 -0.000000000112185
225 0.001179136513247
226 -0.054550001103839
227 0.000597977727930
228 -0.006775564809441
229 0.027669143342753
230 -0.000499557838350
231 0.004127511272441
232 -0.000093726199385
233 -0.000012846382643
234 0.000106194109847
235 -0.005918805439158
236 -0.000079283423315
237 0.000655079950749
238 -0.000271807935983
239 0.000135904018860
240 0.000135903917123
241 0.000018810521714
242 -0.000155443131959
243 0.000000000023053
244 -0.003012571125524
245 0.001506285881402
246 0.001506285244122
247 -0.000010525964655
248 0.000086992654402
249 -0.000000000698359
250 0.000455198242060
251 0.000015998035390
252 -0.000132190401019
253 -0.000305355391841
254 -0.000030044535711
255 0.000248263456378
256 -0.000305357135650
257 0.000008580918928
258 -0.000070911422786
259 0.000000000068461
260 -0.000148506931927
261 0.006870091585025
262 -0.000075307098980
263 0.000853368547808
264 -0.003966363065956
265 0.003484753423465
266 0.004127518085978
267 -0.000102044228085
268 -0.000011804126016
269 0.000106193089847
270 -0.000629501464075
271 -0.000745422983763
272 0.000655078476808
273 -0.000017114678941
274 0.000034229699789
275 -0.000017115020848
276 -0.000149375304375
277 -0.000000000074618
278 0.000155443388923
279 -0.000189702539985
280 0.000379403406303
281 -0.000189700866318
282 0.000083592667155
283 0.000000001172757
284 -0.000086990861758
285 0.000127027694653
286 0.000057329712114
287 -0.000132189461138
288 -0.000238569954436
289 -0.000038458083441
290 -0.000070912535326
291 0.000068144418274
292 -0.000038457796609
293 0.000248263307934
294 -0.000000000006726
295 -0.000166169285076
296 0.000427463610775
297 -0.000079146708532
298 -0.000210393062720
299 -0.001426628966854
300 -0.000197721237647
301 0.001484617548605
302 0.000587491465161
303 -0.000610996541234
304 -0.000611366610374
305 0.000724502311765
306 -0.000299023053664
307 -0.000753943294979
308 -0.000026159345528
309 0.000052318517541
310 -0.000026159172013
311 -0.000024782805554
312 0.000000000170163
313 0.000025788268454
314 -0.000164799528128
315 0.000329599312658
316 -0.000164799784529
317 0.000229199617472
318 -0.000000000351983
319 -0.000238509756776
320 -0.000082595861012
321 -0.000005725355173
322 0.000085952444908
323 0.000145466214110
324 0.000003841216376
325 0.000036060210171
326 -0.000034652238180
327 0.000003840153641
328 -0.000151377515959
329 -0.000000000673771
330 0.000827444083445
331 -0.000752468637770
332 -0.000368632351056
333 -0.000030190571169
334 0.000000922782862
335 0.000031417297888
336 -0.000002383898277
337 -0.000261609201678
338 0.000002481863760
339 0.000011575040113
340 -0.000023149410706
341 0.000011574370594
342 -0.000043260042831
343 -0.000000000729678
344 0.000045015217306
345 -0.001319394027541
346 0.003394921250752
347 -0.000628471043297
348 -0.001670660061571
349 -0.001569888013701
350 -0.000179685183402
351 0.001484609007716
352 -0.004851677449708
353 0.000073990458124
354 -0.000611362214570
355 -0.002374339953160
356 0.000091250831112
357 -0.000753945170625
358 0.000415444973359
359 -0.000207722757504
360 -0.000207722215855
361 -0.000003120470346
362 0.000025789509622
363 -0.000000000022262
364 0.002617148846121
365 -0.001308573268463
366 -0.001308575577657
367 0.000028869764766
368 -0.000238513534233
369 0.000000000309671
370 -0.000045479637861
371 -0.000010403288566
372 0.000085951515174
373 0.000030509805102
374 0.000018322834373
375 -0.000151375736621
376 0.000030507532007
377 -0.000004365358118
378 0.000036059678202
379 0.000000000820513
380 0.006570449144871
381 -0.005975113995668
382 -0.002927142887059
383 0.000007340608077
384 -0.000003801723377
385 0.000031417605257
386 -0.002077385622811
387 -0.000000302447140
388 0.000002480899699
389 -0.000183833585234
390 0.000091917150301
391 0.000091916434932
392 -0.000005448108336
393 0.000045014512954
394 0.000000000072481
395 0.001373019544672
396 -0.003532840260728
397 0.000653984329633
398 0.001738566510602
399 -0.001426596813957
400 -0.000179683060880
401 0.001633648287766
402 0.000587489241679
403 0.000073989428168
404 0.005048854553010
405 0.000724499347368
406 0.000091248305740
407 0.002470824638244
408 0.000216161823754
409 0.000216161757504
410 -0.000432323581258
411 -0.000000000004526
412 -0.000024781939970
413 -0.000003121908649
414 0.001361716893789
415 0.001361717670118
416 -0.002723434563907
417 0.000000000161179
418 0.000229205616360
419 0.000028868369827
420 -0.000082596002493
421 -0.000010402573368
422 0.000047340737803
423 -0.000034651089207
424 -0.000004365274521
425 -0.000031757195843
426 0.000145465254953
427 0.000018321791236
428 -0.000031757068856
429 -0.000000000416503
430 -0.006837363995154
431 0.006217835277164
432 0.003046062198130
433 -0.000030190229699
434 -0.000003801594550
435 -0.000007633043930
436 -0.000002380895383
437 -0.000000301448485
438 0.002161786174576
439 -0.000095654271634
440 -0.000095653738973
441 0.000191308010607
442 0.000000000242097
443 -0.000043255610921
444 -0.000005448173977
445 0.001319393194415
446 -0.003394896539729
447 0.000628473426557
448 0.001670663684418
449 -0.001569928493022
450 -0.000179679368953
451 0.001484621413104
452 -0.004851689291910
453 0.000073987487643
454 -0.000611366710679
455 -0.002374333495023
456 0.000091249931706
457 -0.000753942843705
458 -0.000415444008887
459 0.000207721225123
460 0.000207722783764
461 0.000003124162924
462 -0.000025787475779
463 -0.000000000146498
464 -0.002617144946587
465 0.001308573292382
466 0.001308571654206
467 -0.000028866700123
468 0.000238510288849
469 0.000000000472469
470 -0.000045482190252
471 -0.000010402356542
472 0.000085953069383
473 0.000030508275155
474 0.000018320905054
475 -0.000151378391743
476 0.000030512486347
477 -0.000004364679241
478 0.000036060248134
479 -0.000000000617565
480 -0.006570462398595
481 0.005975125673183
482 0.002927144574543
483 0.000007339024719
484 -0.000003802086500
485 0.000031417545963
486 -0.002077389077065
487 -0.000000299824511
488 0.000002483009226
489 0.000183835084660
490 -0.000091915854770
491 -0.000091919229890
492 0.000005447442472
493 -0.000045016023979
494 0.000000000344505
495 -0.001373019172343
496 0.003532847775680
497 -0.000653981715345
498 -0.001738589200646
499 -0.001426609286147
500 -0.000179676786370
501 0.001633688683622
502 0.000587493255800
503 0.000073988874227
504 0.005048843074423
505 0.000724498177402
506 0.000091250224319
507 0.002470824520695
508 -0.000216162928346
509 -0.000216162598966
510 0.000432325527312
511 -0.000000000036947
512 0.000024779412836
513 0.000003123188170
514 -0.001361716408189
515 -0.001361715046435
516 0.002723431454624
517 0.000000000184759
518 -0.000229201052553
519 -0.000028866348712
520 -0.000082597005064
521 -0.000010401948015
522 0.000047339353959
523 -0.000034652405153
524 -0.000004364943463
525 -0.000031757129525
526 0.000145467915990
527 0.000018320621179
528 -0.000031755278554
529 0.000000000444940
530 0.006837403066112
531 -0.006217833867550
532 -0.003046077033259
533 -0.000030190468051
534 -0.000003801563821
535 -0.000007634965451
536 -0.000002383994357
537 -0.000000300897474
538 0.002161780999534
539 0.000095653395568
540 0.000095652817839
541 -0.000191306213407
542 0.000000000306557
543 0.000043256645926
544 0.000005446869586
545 0.000166166210230
546 -0.000427467516774
547 0.000079144821087
548 0.000210415990208
549 -0.001426635074979
550 -0.000197750377714
551 0.001484615502061
552 0.000587496915143
553 -0.000610987660951
554 -0.000611363675051
555 0.000724505568066
556 -0.000299033295228
557 -0.000753943504585
558 0.000026160702575
559 -0.000052321704185
560 0.000026161001609
561 0.000024780837888
562 0.000000000161690
563 -0.000025788264725
564 0.000164799304951
565 -0.000329598043998
566 0.000164798739047
567 -0.000229198200340
568 -0.000000000345174
569 0.000238512192260
570 -0.000082596546743
571 -0.000005724701181
572 0.000085951713885
573 0.000145467442072
574 0.000003840174179
575 0.000036060408004
576 -0.000034652546138
577 0.000003840318417
578 -0.000151376733021
579 0.000000000641784
580 -0.000827465528616
581 0.000752473214534
582 0.000368646254240
583 -0.000030189954876
584 0.000000923395822
585 0.000031417558995
586 -0.000002385021356
587 -0.000261610018807
588 0.000002482283974
589 -0.000011575076591
590 0.000023150539653
591 -0.000011575463062
592 0.000043259058141
593 -0.000000000720969
594 -0.000045015274672
 Sym=     21.1
 Ene=       0.0000
 Spin= Alpha
 Occup=    1.985821
1 -0.000000000389921
2 -0.000000001157461
3 -0.000000007088769
4 -0.000000011972999
5 0.000000004001080
6 -0.000000001832280
7 0.000000010642226
8 -0.005804580867339
9 0.002363930715795
10 -0.005291878574764
11 0.68904790883570
12 -0.28061665231175
13 0.62818611576422
14 -0.15180381142762
15 0.061822544166571
16 -0.13839586928834
17 0.11762138263505
18 -0.047901661990013
19 0.10723248604049
20 -0.010932105898218
21 0.004452139302178
22 -0.009966517729553
23 0.047718797248694
24 -0.019433613342892
25 0.043504074441237
26 0.000000005318093
27 0.000000004810764
28 -0.000000010128857
29 0.000000003124798
30 0.000000002028467
31 -0.000000001112424
32 0.000000004071548
33 0.000000007433756
34 -0.000000011505303
35 0.000000000068538
36 -0.000000001023165
37 0.000000000029056
38 0.000000001132143
39 0.000000002016826
40 -0.000000003148970
41 0.000000000396325
42 0.000000000293006
43 -0.000000000381827
44 0.000000005631749
45 -0.000000008460346
46 0.000000002828597
47 -0.000000000027510
48 -0.000000001050949
49 0.000000000234911
50 -0.003222857094836
51 0.001312518016236
52 -0.002938188849273
53 0.002161957688293
54 -0.000880463505722
55 0.001970997136876
56 0.002161958839199
57 -0.000880464197877
58 0.001970996861747
59 -0.000000000129224
60 -0.003003830054701
61 0.001223316198336
62 -0.002738510220457
63 0.002015032563359
64 -0.000820625893073
65 0.001837048614666
66 0.002015028353742
67 -0.000820625013400
68 0.001837048391346
69 -0.000000000223179
70 0.000000000529304
71 0.000000000514644
72 0.000000000233110
73 0.000000000217775
74 0.000000000086910
75 -0.000000000121123
76 0.000000000033252
77 0.000000000059101
78 -0.000000000103409
79 -0.000000000712167
80 -0.000000000217619
81 -0.000000000191866
82 0.000000000094126
83 -0.000000000195894
84 -0.000000000129672
85 0.000492288836716
86 -0.022774450446325
87 0.000249647935753
88 -0.002828864792602
89 0.004066164570300
90 0.011551834412206
91 0.003707022934954
92 0.000104612854160
93 -0.000039137466953
94 0.000095371741536
95 0.000645343538983
96 -0.002471142858198
97 0.000588339382934
98 0.000056739411006
99 -0.000113479003608
100 0.000056739592603
101 -0.000153135323282
102 0.000000000070185
103 -0.000139606662021
104 0.000628875227560
105 -0.001257750647934
106 0.000628875420375
107 0.000085698660468
108 0.000000000517993
109 0.000078128117949
110 -0.000130224620663
111 0.000190045790595
112 -0.000118721523757
113 0.000244573708968
114 -0.000127486117653
115 -0.000063687631404
116 -0.000069859046481
117 -0.000127487066312
118 0.000222969269912
119 -0.000000000092692
120 0.001208793201048
121 -0.055922467391440
122 0.000613030333836
123 -0.006946122295018
124 -0.028365310457043
125 -0.001655964506306
126 0.003707016264563
127 0.000096105670273
128 -0.000042596215142
129 0.000095375466707
130 0.006067767665743
131 -0.000262813648664
132 0.000588339575776
133 -0.000278644977983
134 0.000139322337512
135 0.000139322640471
136 -0.000062364454522
137 0.000139607202129
138 -0.000000000026737
139 -0.003088385604159
140 0.001544193134559
141 0.001544192469600
142 0.000034898345306
143 -0.000078130985755
144 -0.000000000515929
145 -0.000466650918777
146 0.000053034362037
147 -0.000118721379750
148 0.000313038487945
149 -0.000099602872960
150 0.000222970235909
151 0.000313039417744
152 0.000028449809765
153 -0.000063688790607
154 0.000000000063552
155 0.001102033451498
156 -0.050983216678552
157 0.000558869001154
158 -0.006332477997661
159 0.004066109730895
160 -0.001655931296637
161 -0.025859729852642
162 0.000104619567305
163 -0.000042600692522
164 0.000087624107378
165 0.000645340432960
166 -0.000262820731098
167 0.005531685131990
168 0.000127019720264
169 0.000127019688160
170 -0.000254039408424
171 0.000000000004666
172 0.000153134346031
173 -0.000062364729590
174 0.001407789000557
175 0.001407790073486
176 -0.002815579074043
177 0.000000000146460
178 -0.000085701956831
179 0.000034905258366
180 -0.000130223105919
181 0.000053035720888
182 -0.000425429602078
183 -0.000069858844716
184 0.000028448141837
185 0.000285386593634
186 0.000244571474962
187 -0.000099603028122
188 0.000285387112298
189 -0.000000000081326
190 -0.001102033339135
191 0.050983097593228
192 -0.000558868485927
193 0.006332492939154
194 0.004066123740076
195 -0.001655941692880
196 -0.025859759994335
197 0.000104614673108
198 -0.000042598063435
199 0.000087612011691
200 0.000645343131034
201 -0.000262820007837
202 0.005531683001561
203 -0.000127018638492
204 -0.000127018657725
205 0.000254037296217
206 0.000000000011736
207 -0.000153136610512
208 0.000062365612454
209 -0.001407788219175
210 -0.001407787128114
211 0.002815575347290
212 0.000000000263673
213 0.000085698935728
214 -0.000034902099479
215 -0.000130223557580
216 0.000053035827968
217 -0.000425428658431
218 -0.000069859154663
219 0.000028448020804
220 0.000285386155326
221 0.000244572390875
222 -0.000099603050753
223 0.000285386284571
224 0.000000000117261
225 -0.001208795817506
226 0.055922538857440
227 -0.000613030818702
228 0.006946115606330
229 -0.028365297322875
230 -0.001655943821241
231 0.003707037144344
232 0.000096108627199
233 -0.000042602164203
234 0.000095365208624
235 0.006067773301003
236 -0.000262823572032
237 0.000588331439566
238 0.000278645881106
239 -0.000139322910627
240 -0.000139322970479
241 0.000062365196012
242 -0.000139605936625
243 -0.000000000017534
244 0.003088388976118
245 -0.001544194754482
246 -0.001544194221636
247 -0.000034905213572
248 0.000078122189881
249 -0.000000000401767
250 -0.000466651181246
251 0.000053035191705
252 -0.000118719805982
253 0.000313039153860
254 -0.000099604693989
255 0.000222967385549
256 0.000313039103969
257 0.000028450517677
258 -0.000063688051678
259 -0.000000000019638
260 -0.000492290560073
261 0.022774534738927
262 -0.000249647644219
263 0.002828844241906
264 0.004066156213752
265 0.011551809064580
266 0.003707029999547
267 0.000104618119659
268 -0.000039143270130
269 0.000095367926619
270 0.000645340811322
271 -0.002471124696588
272 0.000588335368696
273 -0.000056740216552
274 0.000113480258431
275 -0.000056740041879
276 0.000153134163405
277 0.000000000070175
278 0.000139606330446
279 -0.000628874923689
280 0.001257750189832
281 -0.000628875266143
282 -0.000085700854399
283 0.000000000484313
284 -0.000078125295066
285 -0.000130224588343
286 0.000190045487400
287 -0.000118720947872
288 0.000244573400481
289 -0.000127486526757
290 -0.000063687408577
291 -0.000069858781355
292 -0.000127486250429
293 0.000222968274454
294 0.000000000110164
295 -0.000550844525982
296 0.001417318264908
297 -0.000262386314541
298 -0.000697521408260
299 0.001462532082277
300 -0.000655386220149
301 0.001333366161970
302 -0.000602275453635
303 -0.002025627050493
304 -0.000549083658139
305 -0.000742735415849
306 -0.000991337419299
307 -0.000677128529022
308 -0.000086725194531
309 0.000173450232060
310 -0.000086725037529
311 0.000025405003731
312 -0.000000000152574
313 0.000023163602041
314 -0.000546326395205
315 0.001092653286201
316 -0.000546326890996
317 -0.000234970649170
318 -0.000000000623309
319 -0.000214208738589
320 0.000084674336715
321 -0.000018995405739
322 0.000077196410186
323 -0.000149129216286
324 0.000012743453084
325 0.000032387631632
326 0.000035526672580
327 0.000012741558012
328 -0.000135957484109
329 -0.000000001005093
330 0.002743088488438
331 -0.002494628214796
332 -0.001222074947954
333 0.000030951967320
334 0.000003058220987
335 0.000028218954848
336 0.000002442893437
337 -0.000867325536723
338 0.000002228475320
339 0.000038378579996
340 -0.000076756501242
341 0.000038377921246
342 0.000044347599062
343 0.000000000940942
344 0.000040430578538
345 0.001352603869674
346 -0.003480161038614
347 0.000644270770221
348 0.001712708676747
349 0.001609392044041
350 -0.000595619163479
351 0.001333367816792
352 0.004973813328037
353 0.000245279457812
354 -0.000549081944772
355 0.002434127920458
356 0.000302480820390
357 -0.000677126995668
358 -0.000425894205640
359 0.000212946746082
360 0.000212947459558
361 -0.000010348765420
362 0.000023161538380
363 0.000000000098994
364 -0.002682979906468
365 0.001341489989127
366 0.001341489917340
367 0.000095690190346
368 -0.000214213140006
369 0.000000000308433
370 0.000046631507808
371 -0.000034481685913
372 0.000077195765048
373 -0.000031280054819
374 0.000060730537718
375 -0.000135956911736
376 -0.000031282677993
377 -0.000014468501510
378 0.000032387924802
379 0.000000000503937
380 -0.006735671900692
381 0.006125451748091
382 0.003000784133090
383 -0.000007520196867
384 -0.000012603373330
385 0.000028218973256
386 0.002129675264193
387 -0.000000993989402
388 0.000002228458549
389 0.000188466302343
390 -0.000094231750157
391 -0.000094234552187
392 -0.000018058984004
393 0.000040430430605
394 -0.000000000382024
395 0.001233137592512
396 -0.003173107441491
397 0.000587367172618
398 0.001561481561633
399 0.001462507162792
400 -0.000595609590358
401 0.001467181963737
402 -0.000602274310374
403 0.000245278044584
404 0.004534490977521
405 -0.000742728744624
406 0.000302477598645
407 0.002219074803843
408 0.000194142460509
409 0.000194143091511
410 -0.000388285552021
411 0.000000000150424
412 0.000025404680241
413 -0.000010346276202
414 0.001222995089463
415 0.001222995078196
416 -0.002445990167659
417 -0.000000000349777
418 -0.000234971928468
419 0.000095696356109
420 0.000084674326083
421 -0.000034482797657
422 0.000042513519558
423 0.000035525521761
424 -0.000014468194812
425 -0.000028518309160
426 -0.000149128051204
427 0.000060731722582
428 -0.000028519562657
429 0.000000000394093
430 -0.006140883406783
431 0.005584401105539
432 0.002735738342254
433 0.000030951893523
434 -0.000012603736727
435 -0.000006856426357
436 0.000002441519301
437 -0.000000994179056
438 0.001941544574008
439 -0.000085908491980
440 -0.000085909970960
441 0.000171818462939
442 -0.000000000755324
443 0.000044344532740
444 -0.000018058553962
445 -0.001352607660678
446 0.003480177760451
447 -0.000644272772707
448 -0.001712734567053
449 0.001609346536200
450 -0.000595622025997
451 0.001333366855756
452 0.004973823138321
453 0.000245279970773
454 -0.000549084512707
455 0.002434140471637
456 0.000302480714722
457 -0.000677128800038
458 0.000425894595607
459 -0.000212947060697
460 -0.000212947534910
461 0.000010345506989
462 -0.000023164286603
463 -0.000000000015935
464 0.002682982348081
465 -0.001341491412417
466 -0.001341490935664
467 -0.000095694814764
468 0.000214205216187
469 0.000000000442044
470 0.000046629552764
471 -0.000034482259493
472 0.000077196203068
473 -0.000031281092145
474 0.000060731916430
475 -0.000135957663284
476 -0.000031279017700
477 -0.000014469110684
478 0.000032388088685
479 -0.000000000322140
480 0.006735657711074
481 -0.006125449095443
482 -0.003000772749542
483 -0.000007518507222
484 -0.000012603231738
485 0.000028218887104
486 0.002129671051219
487 -0.000000996481004
488 0.000002229260878
489 -0.000188464158228
490 0.000094232411841
491 0.000094231746386
492 0.000018059925034
493 -0.000040430677894
494 -0.000000000130767
495 -0.001233134702265
496 0.003173075151169
497 -0.000587363387764
498 -0.001561448017342
499 0.001462504478402
500 -0.000595605369023
501 0.001467272089938
502 -0.000602278034370
503 0.000245278617391
504 0.004534447236403
505 -0.000742732234857
506 0.000302479584301
507 0.002219050492325
508 -0.000194140984400
509 -0.000194140750918
510 0.000388281735318
511 0.000000000052435
512 -0.000025404425400
513 0.000010346819777
514 -0.001222995286276
515 -0.001222995889459
516 0.002445991175735
517 -0.000000000256477
518 0.000234970454320
519 -0.000095693821460
520 0.000084672989414
521 -0.000034482168503
522 0.000042514216762
523 0.000035525833710
524 -0.000014468114748
525 -0.000028519020389
526 -0.000149126569822
527 0.000060730798420
528 -0.000028519786825
529 -0.000000000223686
530 0.006140915052914
531 -0.005584388623843
532 -0.002735757092144
533 0.000030951485469
534 -0.000012603594697
535 -0.000006860613224
536 0.000002439193085
537 -0.000000993667028
538 0.001941538282031
539 0.000085908836662
540 0.000085908426916
541 -0.000171817263577
542 -0.000000000535470
543 -0.000044340995400
544 0.000018056812905
545 0.000550841430506
546 -0.001417284506485
547 0.000262386736511
548 0.000697518050207
549 0.001462535093239
550 -0.000655453200529
551 0.001333365537925
552 -0.000602280238277
553 -0.002025604713486
554 -0.000549081398542
555 -0.000742739365102
556 -0.000991326358298
557 -0.000677128534077
558 0.000086723448020
559 -0.000173447477821
560 0.000086724029801
561 -0.000025404466249
562 -0.000000000162227
563 -0.000023162654771
564 0.000546326803417
565 -0.001092653462761
566 0.000546326659344
567 0.000234968433266
568 -0.000000000629247
569 0.000214211572412
570 0.000084674545756
571 -0.000018996874773
572 0.000077195823301
573 -0.000149129534800
574 0.000012741738113
575 0.000032387901482
576 0.000035526710635
577 0.000012745243899
578 -0.000135956966570
579 0.000000000969570
580 -0.002743102262869
581 0.002494626783622
582 0.001222081474894
583 0.000030951473855
584 0.000003058789506
585 0.000028219226372
586 0.000002442786660
587 -0.000867323704889
588 0.000002228942693
589 -0.000038377698368
590 0.000076757487667
591 -0.000038379789299
592 -0.000044345947006
593 0.000000000952031
594 -0.000040430565924
 Sym=     22.1
 Ene=       0.0000
 Spin= Alpha
 Occup=    1.975860
1 -0.002738862042055
2 -0.008056218756113
3 -0.10361860951590
4 0.056789504011449
5 0.025077448618265
6 -0.004377251253713
7 -0.005990121235638
8 0.000000000007605
9 -0.000000000075272
10 -0.000000000606991
11 0.000000000515717
12 0.000000001574657
13 0.000000000975350
14 -0.000000012224583
15 -0.000000038673268
16 -0.000000372379484
17 0.000000008235272
18 0.000000020933365
19 0.000000220593818
20 -0.000000000507639
21 -0.000000000821318
22 -0.000000007770343
23 0.000000005490090
24 0.000000014053448
25 0.000000148661809
26 0.000000042697220
27 0.000000042739490
28 -0.000000085436710
29 -0.000000002751703
30 0.000000003410724
31 0.000000000006956
32 0.000000005773219
33 0.000000005859884
34 -0.000000011633103
35 -0.000000000658175
36 0.000000000611332
37 0.000000000000340
38 0.000000000560392
39 0.000000000586779
40 -0.000000001147172
41 -0.000000000221191
42 0.000000000204631
43 0.000000000000471
44 0.000000043284100
45 0.000000043372209
46 -0.000000086656309
47 0.000000000826768
48 -0.000000001084908
49 0.000000000003498
50 -0.000000000016250
51 -0.000000000083151
52 -0.000000000301321
53 -0.000000000128706
54 0.000000000075841
55 0.000000000226254
56 0.000000000150508
57 0.000000000035717
58 0.000000000178010
59 0.000000000000047
60 0.000000000073842
61 -0.000000000293355
62 -0.000000001123325
63 0.000000000833990
64 -0.000000000917516
65 0.000000001078527
66 -0.000000000933059
67 0.000000001311094
68 0.000000000428572
69 0.000000000000025
70 0.000414384205906
71 0.000414384205121
72 0.000414385275131
73 0.000000000004704
74 0.000000000014324
75 -0.000000000002844
76 0.000000000000018
77 -0.000000000019867
78 -0.000000000000016
79 -0.000363956879295
80 -0.000363958758896
81 -0.000363958757516
82 -0.000000000000003
83 0.000000000007436
84 -0.000000000002494
85 -0.007623116426071
86 0.31184153332212
87 -0.001622833619850
88 -0.062372691512361
89 0.000000027640300
90 0.054580376940421
91 -0.000000027298723
92 -0.000000003787826
93 -0.011795469630409
94 0.000000001888816
95 -0.000000011758263
96 -0.029744313647625
97 0.000000022748803
98 -0.002155839910427
99 0.004311680603335
100 -0.002155840692907
101 0.000000002637023
102 0.000000000010283
103 -0.000000002282929
104 -0.003670611861942
105 0.007341220820993
106 -0.003670608959051
107 0.000000001516272
108 0.000000000093615
109 -0.000000003213059
110 -0.000000000556973
111 0.000899064150518
112 0.000000001672469
113 0.000000001302977
114 -0.000603110039111
115 -0.000000000432693
116 -0.000000000555720
117 -0.000603111094904
118 -0.000000001811160
119 0.000000000015388
120 -0.007623117203579
121 0.31184159631614
122 -0.001622834590135
123 -0.062372711255004
124 -0.054580398975229
125 -0.000000033261106
126 -0.000000028862852
127 0.011795472413145
128 0.000000002736461
129 0.000000000536820
130 0.029744320371296
131 0.000000015780278
132 0.000000019968814
133 0.004311681860440
134 -0.002155840548500
135 -0.002155841311939
136 0.000000003367821
137 0.000000002404147
138 -0.000000000000017
139 0.007341222576261
140 -0.003670612541342
141 -0.003670610034919
142 0.000000002801495
143 0.000000003796636
144 -0.000000000000256
145 -0.000899064413918
146 0.000000001053608
147 0.000000001806611
148 0.000603110228621
149 -0.000000002043319
150 -0.000000002085818
151 0.000603111258782
152 0.000000000629755
153 -0.000000000338004
154 -0.000000000000081
155 -0.007623131686333
156 0.31184228338803
157 -0.001622834697092
158 -0.062372868133790
159 -0.000000022657871
160 0.000000021591227
161 -0.054580720285839
162 0.000000003806629
163 -0.000000003067926
164 0.011795499336069
165 0.000000008327840
166 -0.000000006173353
167 0.029744514467202
168 -0.002155846785821
169 -0.002155846706637
170 0.004311693492458
171 -0.000000000008929
172 0.000000001967709
173 -0.000000002141595
174 -0.003670618919186
175 -0.003670618537273
176 0.007341237456459
177 0.000000000009514
178 0.000000001017484
179 -0.000000001510329
180 0.000000000670282
181 -0.000000000592995
182 -0.000899070495112
183 -0.000000000080192
184 -0.000000000014081
185 0.000603114849304
186 -0.000000000819086
187 0.000000000809667
188 0.000603114796876
189 0.000000000004912
190 -0.007623124294683
191 0.31184175756235
192 -0.001622827682097
193 -0.062372635589238
194 -0.000000032290281
195 0.000000021591326
196 0.054580533239847
197 0.000000003091605
198 -0.000000003067789
199 -0.011795474348711
200 0.000000014770081
201 -0.000000006178470
202 -0.029744441444853
203 -0.002155841731836
204 -0.002155841806809
205 0.004311683538646
206 -0.000000000008760
207 -0.000000003394547
208 0.000000002141701
209 -0.003670611464880
210 -0.003670611851970
211 0.007341223316850
212 0.000000000010310
213 -0.000000002252724
214 0.000000001507945
215 0.000000001302316
216 -0.000000000593246
217 0.000899068635586
218 0.000000000192155
219 -0.000000000014065
220 -0.000603113548811
221 -0.000000001939396
222 0.000000000809988
223 -0.000603113602554
224 -0.000000000005141
225 -0.007623117435327
226 0.31184159697872
227 -0.001622834612677
228 -0.062372705124394
229 0.054580404013892
230 -0.000000028361913
231 -0.000000030132628
232 -0.011795474339060
233 0.000000003066097
234 0.000000002350767
235 -0.029744319326098
236 0.000000012419082
237 0.000000022399814
238 0.004311681809974
239 -0.002155840521036
240 -0.002155841288938
241 -0.000000002652025
242 -0.000000002229259
243 -0.000000000000086
244 0.007341222410772
245 -0.003670612320927
246 -0.003670610089845
247 -0.000000002454865
248 -0.000000003903738
249 0.000000000000454
250 0.000899064639691
251 0.000000000720006
252 0.000000001654071
253 -0.000603110155123
254 -0.000000001433384
255 -0.000000001778167
256 -0.000603111635186
257 0.000000000467394
258 -0.000000000441002
259 0.000000000000017
260 -0.007623118214148
261 0.31184165969419
262 -0.001622835594854
263 -0.062372725261206
264 0.000000027541399
265 -0.054580425990846
266 -0.000000027302355
267 -0.000000002841926
268 0.011795477312576
269 0.000000001891295
270 -0.000000010716173
271 0.029744325936103
272 0.000000022751903
273 -0.002155841162892
274 0.004311683071307
275 -0.002155841908415
276 -0.000000002722356
277 0.000000000010308
278 0.000000002282849
279 -0.003670612933126
280 0.007341224034678
281 -0.003670611101552
282 -0.000000001454258
283 0.000000000093737
284 0.000000003212315
285 -0.000000000624512
286 -0.000899064897719
287 0.000000001672540
288 0.000000001427388
289 0.000603110340066
290 -0.000000000432672
291 -0.000000000589517
292 0.000603111796424
293 -0.000000001811275
294 -0.000000000015300
295 -0.009114179781221
296 0.20582735332654
297 -0.003065566132540
298 -0.035703748010757
299 -0.000000030218456
300 0.092445540437720
301 0.000000032162105
302 0.000000011209961
303 -0.031902431550045
304 -0.000000008744393
305 0.000000006461883
306 -0.024644172185642
307 -0.000000014471039
308 -0.004553212487300
309 0.009106426894871
310 -0.004553214407572
311 -0.000000004618389
312 0.000000000073442
313 0.000000004853463
314 -0.005661607825686
315 0.011323213333762
316 -0.005661605508076
317 -0.000000004276912
318 0.000000000081165
319 0.000000000554600
320 0.000000000322415
321 0.001093856556110
322 -0.000000001095554
323 -0.000000000675850
324 -0.000733781770053
325 -0.000000000438204
326 0.000000000243286
327 -0.000733780800204
328 0.000000001908043
329 -0.000000000001598
330 0.061432503404592
331 -0.031698406057500
332 -0.019784398170552
333 -0.000000000300899
334 0.000844789605376
335 0.000000000326792
336 0.000000003722099
337 -0.008052784903207
338 -0.000000003374580
339 0.000661361866642
340 -0.001322724357464
341 0.000661362490822
342 0.000000000804848
343 0.000000000038799
344 -0.000000002040841
345 -0.009114178495759
346 0.20582730578204
347 -0.003065565204207
348 -0.035703733927014
349 0.092445508339626
350 0.000000038027219
351 0.000000027132699
352 -0.031902422588788
353 -0.000000012877395
354 -0.000000010101523
355 -0.024644159498244
356 -0.000000008699424
357 -0.000000009421958
358 0.009106424422654
359 -0.004553212913509
360 -0.004553211509145
361 0.000000005659746
362 0.000000003529696
363 0.000000000000428
364 0.011323211563008
365 -0.005661605593035
366 -0.005661605969973
367 0.000000004729039
368 0.000000005424502
369 -0.000000000000885
370 0.001093856214435
371 -0.000000000913013
372 -0.000000001196391
373 -0.000733781557857
374 0.000000001726620
375 0.000000002122052
376 -0.000733780553995
377 -0.000000000501684
378 -0.000000000516925
379 0.000000000000003
380 0.061432500560153
381 -0.031698400399805
382 -0.019784395426177
383 0.000844789370864
384 0.000000000421350
385 0.000000001043275
386 -0.008052781619351
387 -0.000000004381032
388 -0.000000002654335
389 -0.001322723485936
390 0.000661361259368
391 0.000661362226568
392 -0.000000001378677
393 -0.000000001418083
394 -0.000000000000048
395 -0.009114199153218
396 0.20582797900894
397 -0.003065573266127
398 -0.035703803921940
399 0.000000024013715
400 -0.000000022313519
401 0.092445744218526
402 -0.000000010214251
403 0.000000010337871
404 -0.031902469857832
405 -0.000000005675253
406 0.000000002766074
407 -0.024644120810872
408 -0.004553227462138
409 -0.004553226813424
410 0.009106454275562
411 -0.000000000018903
412 0.000000003827217
413 -0.000000003597535
414 -0.005661610985155
415 -0.005661611528677
416 0.011323222513833
417 -0.000000000085733
418 0.000000002900717
419 -0.000000004786600
420 0.000000000181036
421 -0.000000000160468
422 0.001093860855327
423 0.000000000056456
424 -0.000000000098921
425 -0.000733784003216
426 -0.000000000299340
427 0.000000000314212
428 -0.000733784335046
429 0.000000000002290
430 0.061432726592569
431 -0.031698433788225
432 -0.019784421888390
433 0.000000000221456
434 -0.000000000292480
435 0.000844794638543
436 -0.000000003614525
437 0.000000002847940
438 -0.008052785056283
439 0.000661364270999
440 0.000661364654262
441 -0.001322728925262
442 -0.000000000019701
443 -0.000000000640235
444 0.000000000438835
445 -0.009114178950335
446 0.20582730632400
447 -0.003065564776449
448 -0.035703738393926
449 -0.092445511946887
450 0.000000030927115
451 0.000000030738040
452 0.031902422086049
453 -0.000000011427467
454 -0.000000011377461
455 0.024644166177342
456 -0.000000006893354
457 -0.000000011965976
458 0.009106424599029
459 -0.004553211301566
460 -0.004553213297463
461 -0.000000004643152
462 -0.000000004831358
463 -0.000000000000634
464 0.011323210673253
465 -0.005661606354499
466 -0.005661604318754
467 -0.000000004179665
468 -0.000000003268297
469 -0.000000000000246
470 -0.001093856485537
471 -0.000000000394612
472 -0.000000000834799
473 0.000733781751128
474 0.000000000839735
475 0.000000001497033
476 0.000733780724446
477 -0.000000000310307
478 -0.000000000377032
479 0.000000000000091
480 0.061432499516209
481 -0.031698399175993
482 -0.019784398642049
483 -0.000844789687126
484 0.000000000319132
485 0.000000000414973
486 0.008052781544880
487 -0.000000003890456
488 -0.000000002915942
489 -0.001322723596470
490 0.000661361491512
491 0.000661362104958
492 0.000000000967887
493 0.000000001754793
494 -0.000000000000097
495 -0.009114190138927
496 0.20582759690171
497 -0.003065560976822
498 -0.035703771508403
499 0.000000038552696
500 -0.000000022312242
501 -0.092445503556795
502 -0.000000012610540
503 0.000000010337758
504 0.031902408491700
505 -0.000000009654159
506 0.000000002764966
507 0.024644103277861
508 -0.004553217457651
509 -0.004553218104701
510 0.009106435562351
511 -0.000000000018233
512 -0.000000005841320
513 0.000000003596583
514 -0.005661600567074
515 -0.005661600028444
516 0.011323200595518
517 -0.000000000085712
518 -0.000000004188950
519 0.000000004781822
520 -0.000000000861862
521 -0.000000000160371
522 -0.001093857077940
523 -0.000000000321131
524 -0.000000000098586
525 0.000733781800056
526 0.000000001477441
527 0.000000000313746
528 0.000733781470310
529 -0.000000000002245
530 0.061432696438768
531 -0.031698397252473
532 -0.019784432198392
533 0.000000000443348
534 -0.000000000293308
535 -0.000844794267127
536 -0.000000004577123
537 0.000000002851132
538 0.008052762785589
539 0.000661362061468
540 0.000661361678888
541 -0.001322723740357
542 -0.000000000019702
543 0.000000001471149
544 -0.000000000439014
545 -0.009114177662748
546 0.20582725859842
547 -0.003065563809006
548 -0.035703724436578
549 -0.000000032482489
550 -0.092445479770806
551 0.000000032158090
552 0.000000011922105
553 0.031902412645461
554 -0.000000008741892
555 0.000000007790934
556 0.024644153389513
557 -0.000000014470651
558 -0.004553211750339
559 0.009106422162548
560 -0.004553210412208
561 0.000000005277576
562 0.000000000073726
563 -0.000000004853823
564 -0.005661604073027
565 0.011323208815285
566 -0.005661604742258
567 0.000000003230346
568 0.000000000080819
569 -0.000000000556163
570 0.000000000200421
571 -0.001093856196845
572 -0.000000001096033
573 -0.000000000474390
574 0.000733781573911
575 -0.000000000438350
576 0.000000000205497
577 0.000733780514342
578 0.000000001908832
579 0.000000000001402
580 0.061432496669334
581 -0.031698393128804
582 -0.019784395828640
583 -0.000000000012650
584 -0.000844789452624
585 0.000000000326137
586 0.000000003941508
587 0.008052778049992
588 -0.000000003373995
589 0.000661360862039
590 -0.001322722680719
591 0.000661361818680
592 -0.000000000970287
593 0.000000000038924
594 0.000000002040632
 Sym=     23.1
 Ene=       0.0000
 Spin= Alpha
 Occup=    1.974701
1 -0.000000000216499
2 -0.000000000639568
3 -0.000000002514831
4 -0.000000016390048
5 0.000000001772016
6 -0.000000000631862
7 0.000000005114472
8 0.000754746684777
9 0.000312196008913
10 0.000015817881831
11 0.12218556057865
12 0.050541370516758
13 0.002560464632057
14 0.040880389154943
15 0.016910068953571
16 0.000857000996554
17 -0.029725876577340
18 -0.012296075705494
19 -0.000623161006465
20 -0.003001742745010
21 -0.001241642125335
22 -0.000062894495176
23 -0.006444030864923
24 -0.002665604063695
25 -0.000135153022557
26 -0.000000001949868
27 -0.000000013101511
28 0.000000015051380
29 0.000000005539551
30 0.000000004840458
31 -0.000000004184567
32 0.000000003997906
33 -0.000000006787979
34 0.000000002790072
35 0.000000001257597
36 -0.000000000802993
37 -0.000000000318237
38 0.000000001402856
39 -0.000000002017112
40 0.000000000614256
41 0.000000000819296
42 0.000000000364192
43 0.000000000059464
44 -0.000000008882777
45 0.000000012375865
46 -0.000000003493088
47 -0.000000001236628
48 -0.000000002688326
49 -0.000000001059832
50 -0.000649441129042
51 -0.000268637504326
52 -0.000013610709119
53 0.000435658499651
54 0.000180207582775
55 0.000009130361672
56 0.000435658207502
57 0.000180207449812
58 0.000009130320815
59 0.000000000008852
60 -0.003577247482796
61 -0.001479705232152
62 -0.000074964512991
63 0.002399689517710
64 0.000992615926051
65 0.000050287764381
66 0.002399691608612
67 0.000992616965402
68 0.000050287683788
69 0.000000000005110
70 0.000000000313157
71 0.000000000116954
72 0.000000000308701
73 0.000000001124611
74 0.000000000498611
75 -0.000000000984845
76 0.000000000200476
77 -0.000000000244247
78 -0.000000000108692
79 -0.000000000106636
80 -0.000000000443463
81 -0.000000000098808
82 -0.000000000123142
83 -0.000000000341265
84 -0.000000000187516
85 0.005171039433350
86 -0.19743749231626
87 0.000626764526531
88 0.045021779697929
89 -0.006963358281915
90 -0.061460932873053
91 -0.000145887627205
92 -0.000416094301666
93 0.007869903981738
94 -0.000008724285527
95 0.002665607938326
96 0.034670596825518
97 0.000055834913616
98 0.001613785423880
99 -0.003227570937409
100 0.001613785513529
101 0.000190187255784
102 0.000000000157499
103 0.000003989401255
104 0.002109386681662
105 -0.004218770372252
106 0.002109383690590
107 -0.000293272813066
108 -0.000000000156108
109 -0.000006147058907
110 0.000065334602375
111 -0.000758624813868
112 0.000001369537983
113 -0.000069693803857
114 0.000508900930166
115 -0.000000375711609
116 -0.000017961763459
117 0.000508901061770
118 -0.000001461716409
119 0.000000000087144
120 -0.012501189628944
121 0.47731250496979
122 -0.001515229685203
123 -0.10884210449920
124 -0.14858428695586
125 -0.002880429570619
126 -0.000145966382898
127 0.019025831675503
128 -0.000172108112660
129 -0.000008716156915
130 0.083817631879812
131 0.001102641951102
132 0.000055864385948
133 0.007802766676609
134 -0.003901383287345
135 -0.003901383389263
136 -0.000078663241728
137 -0.000003982968449
138 0.000000000071550
139 0.010199030031786
140 -0.005099515616141
141 -0.005099514415645
142 0.000121315864912
143 0.000006155122392
144 -0.000000000116465
145 -0.001833998857326
146 0.000027028105370
147 0.000001371859280
148 0.001230283598063
149 -0.000028831923754
150 -0.000001465831865
151 0.001230284071319
152 -0.000007430084791
153 -0.000000374710498
154 -0.000000000058120
155 -0.000261958926153
156 0.010002392316802
157 -0.000031759326926
158 -0.002280721180402
159 -0.006963345030637
160 -0.002880361251149
161 -0.003113460084536
162 -0.000416101936472
163 -0.000172120402732
164 0.000398662302987
165 0.002665596051979
166 0.001102607103179
167 0.001756391563265
168 -0.000081754217399
169 -0.000081754613365
170 0.000163508830763
171 0.000000000128783
172 -0.000190188395106
173 -0.000078669755292
174 -0.000106870996291
175 -0.000106869590363
176 0.000213740586654
177 0.000000000160360
178 0.000293271474746
179 0.000121314628487
180 0.000065335376195
181 0.000027027229770
182 -0.000038433200448
183 -0.000017961397256
184 -0.000007430441378
185 0.000025781642414
186 -0.000069695208248
187 -0.000028830392427
188 0.000025781906863
189 -0.000000000113073
190 0.000261952676841
191 -0.010002162401108
192 0.000031758452620
193 0.002280667760026
194 -0.006963341397987
195 -0.002880364823196
196 -0.003113381740125
197 -0.000416101630090
198 -0.000172117972326
199 0.000398657373051
200 0.002665595791915
201 0.001102608761078
202 0.001756348664137
203 0.000081752554509
204 0.000081752249805
205 -0.000163504804314
206 0.000000000114942
207 0.000190189554017
208 0.000078669118330
209 0.000106866219710
210 0.000106869914458
211 -0.000213736134168
212 0.000000000606889
213 -0.000293275201730
214 -0.000121314386209
215 0.000065335847776
216 0.000027026873929
217 -0.000038432403477
218 -0.000017960715656
219 -0.000007430397388
220 0.000025781021604
221 -0.000069696522540
222 -0.000028829959006
223 0.000025781458424
224 0.000000000070957
225 0.012501192295132
226 -0.47731262167572
227 0.001515230433715
228 0.10884210002206
229 -0.14858432702333
230 -0.002880299493509
231 -0.000145853684275
232 0.019025827206583
233 -0.000172124223040
234 -0.000008725944426
235 0.083817628433461
236 0.001102587168768
237 0.000055822891346
238 -0.007802768571893
239 0.003901384092185
240 0.003901384479708
241 0.000078674959632
242 0.000003991351147
243 0.000000000054056
244 -0.010199040643706
245 0.005099519438336
246 0.005099521205369
247 -0.000121308550327
248 -0.000006144347854
249 -0.000000000099648
250 -0.001833999691499
251 0.000027025616263
252 0.000001368273520
253 0.001230284407554
254 -0.000028827384883
255 -0.000001459507866
256 0.001230284380989
257 -0.000007431284176
258 -0.000000376223696
259 0.000000000060526
260 -0.005171034494332
261 0.19743728038169
262 -0.000626762356543
263 -0.045021718765582
264 -0.006963307176209
265 -0.061460858913345
266 -0.000145932620802
267 -0.000416102708739
268 0.007869891434800
269 -0.000008718249782
270 0.002665589270739
271 0.034670557115669
272 0.000055853901812
273 -0.001613783469830
274 0.003227566917938
275 -0.001613783448108
276 -0.000190192237023
277 0.000000000175340
278 -0.000003984914719
279 -0.002109384925666
280 0.004218772395216
281 -0.002109387469550
282 0.000293269356465
283 -0.000000000195584
284 0.000006150378724
285 0.000065334401868
286 -0.000758624493628
287 0.000001370513518
288 -0.000069692915641
289 0.000508900749422
290 -0.000000375307158
291 -0.000017962382667
292 0.000508900812866
293 -0.000001463429676
294 -0.000000000086619
295 -0.006189996489100
296 0.15517075150850
297 -0.001671840429989
298 -0.025467930469317
299 -0.002612651922877
300 0.070841176355006
301 -0.000054710242941
302 0.000324856842609
303 -0.021305937961529
304 0.000006806314625
305 -0.000955745512378
306 -0.013936737207814
307 -0.000020029240813
308 -0.003332533708037
309 0.006665067862417
310 -0.003332534154379
311 -0.000003019053122
312 -0.000000000277563
313 -0.000000060793226
314 -0.002795123602758
315 0.005590247447222
316 -0.002795123844464
317 -0.000721516669520
318 0.000000000795528
319 -0.000015109006086
320 -0.000023937861549
321 0.000833121828432
322 -0.000000502318592
323 0.000043553264705
324 -0.000558875434521
325 -0.000000241404476
326 -0.000011437253309
327 -0.000558874790626
328 0.000000915335587
329 0.000000000148883
330 0.043415878766360
331 -0.017757468112608
332 -0.012072057726858
333 -0.000072986959124
334 0.000665073902365
335 -0.000001529972984
336 -0.000000807680319
337 -0.004084293505556
338 -0.000000014827839
339 0.000427505882817
340 -0.000855012184002
341 0.000427506301185
342 -0.000063066545506
343 0.000000000330591
344 -0.000001323521054
345 -0.014964555865833
346 0.37513194725968
347 -0.004041745898647
348 -0.061569685544928
349 0.17126133359252
350 -0.001080626123637
351 -0.000054672725748
352 -0.051507837544903
353 0.000134343108725
354 0.000006795056654
355 -0.033692452195949
356 -0.000395349977718
357 -0.000020033848262
358 0.016113085805719
359 -0.008056542482501
360 -0.008056543323218
361 -0.000001234746300
362 -0.000000054923235
363 -0.000000000056222
364 0.013514654228424
365 -0.006757327430798
366 -0.006757326797626
367 -0.000298442846281
368 -0.000015101174922
369 0.000000000292439
370 0.002014124759751
371 -0.000009902453477
372 -0.000000502540531
373 -0.001351116404579
374 0.000018017091509
375 0.000000915686677
376 -0.001351115522202
377 -0.000004731556038
378 -0.000000241457805
379 0.000000000038313
380 0.10495990280134
381 -0.042929364394834
382 -0.029184708864503
383 0.001607853464096
384 -0.000030189529794
385 -0.000001529287643
386 -0.009873897490713
387 -0.000000338393206
388 -0.000000016316372
389 -0.002067019788019
390 0.001033510186223
391 0.001033509601797
392 -0.000026088408288
393 -0.000001323637036
394 0.000000000147740
395 -0.000313600651429
396 0.007860896305510
397 -0.000084691006124
398 -0.001290183267174
399 -0.002612641291369
400 -0.001080715852783
401 0.003588771663226
402 0.000324846510373
403 0.000134365567831
404 -0.001079398030894
405 -0.000955755316344
406 -0.000395335275028
407 -0.000706047438173
408 -0.000168824808615
409 -0.000168823561800
410 0.000337648370415
411 -0.000000000051883
412 -0.000003014243464
413 -0.000001244388861
414 -0.000141602222581
415 -0.000141603483025
416 0.000283205705606
417 0.000000000507534
418 -0.000721513442907
419 -0.000298448555848
420 -0.000023938859533
421 -0.000009900624886
422 0.000042203139545
423 -0.000011438338126
424 -0.000004731060516
425 -0.000028310391138
426 0.000043555688458
427 0.000018014142675
428 -0.000028311062194
429 0.000000000263254
430 0.002199488062676
431 -0.000899630561104
432 -0.000611593473398
433 -0.000072987571416
434 -0.000030190153676
435 0.000033691522183
436 -0.000000806702179
437 -0.000000332913960
438 -0.000206923086459
439 0.000021658113927
440 0.000021656463348
441 -0.000043314577275
442 0.000000000226144
443 -0.000063071821320
444 -0.000026086729362
445 0.014964558362982
446 -0.37513205756718
447 0.004041750419148
448 0.061569706150617
449 0.17126136987732
450 -0.001080772574547
451 -0.000054799857352
452 -0.051507886162030
453 0.000134385752219
454 0.000006831533750
455 -0.033692495889923
456 -0.000395322636863
457 -0.000020013860852
458 -0.016113089053876
459 0.008056545274948
460 0.008056543778928
461 0.000001253600663
462 0.000000073608537
463 -0.000000000054095
464 -0.013514669108459
465 0.006757334048777
466 0.006757335059681
467 0.000298460133198
468 0.000015119113738
469 0.000000000270770
470 0.002014121396322
471 -0.000009899283968
472 -0.000000500819782
473 -0.001351114262711
474 0.000018011598309
475 0.000000912744857
476 -0.001351113151557
477 -0.000004730315180
478 -0.000000240824610
479 -0.000000000049746
480 -0.10495993986279
481 0.042929417852820
482 0.029184741565977
483 0.001607854162653
484 -0.000030190188894
485 -0.000001530727747
486 -0.009873919105954
487 -0.000000332830493
488 -0.000000010794436
489 0.002067023549524
490 -0.001033512061363
491 -0.001033511488161
492 0.000026083373685
493 0.000001321168584
494 0.000000000136177
495 0.000313592059576
496 -0.007860729042354
497 0.000084688656577
498 0.001290166956909
499 -0.002612636312645
500 -0.001080710411916
501 0.003588672986184
502 0.000324847559947
503 0.000134364636891
504 -0.001079370262418
505 -0.000955754715705
506 -0.000395334977986
507 -0.000706023053542
508 0.000168820397898
509 0.000168821522964
510 -0.000337641920862
511 -0.000000000081177
512 0.000003013400907
513 0.000001244440400
514 0.000141599765294
515 0.000141596233734
516 -0.000283195999028
517 0.000000000267613
518 0.000721517711111
519 0.000298451589213
520 -0.000023938916983
521 -0.000009900958222
522 0.000042201592466
523 -0.000011438447464
524 -0.000004731254708
525 -0.000028309381192
526 0.000043555874872
527 0.000018014784085
528 -0.000028309996515
529 -0.000000000176634
530 -0.002199452662342
531 0.000899607268445
532 0.000611580280692
533 -0.000072986733995
534 -0.000030190091068
535 0.000033692097235
536 -0.000000811949699
537 -0.000000335826547
538 -0.000206918444488
539 -0.000021656889827
540 -0.000021657449709
541 0.000043314339536
542 0.000000000283302
543 0.000063070457179
544 0.000026087091918
545 0.006190003943647
546 -0.15517088449821
547 0.001671841129971
548 0.025467961863948
549 -0.002612594806608
550 0.070841282401459
551 -0.000054763567271
552 0.000324839472984
553 -0.021305940620304
554 0.000006819761648
555 -0.000955755755068
556 -0.013936755661374
557 -0.000020018860825
558 0.003332537836587
559 -0.006665075057270
560 0.003332537220683
561 0.000003012568266
562 -0.000000000277522
563 0.000000067580462
564 0.002795123378894
565 -0.005590247686852
566 0.002795124307957
567 0.000721507612392
568 0.000000000771905
569 0.000015112772146
570 -0.000023939333393
571 0.000833126399493
572 -0.000000500811114
573 0.000043555913490
574 -0.000558878279483
575 -0.000000240771152
576 -0.000011437927409
577 -0.000558878078386
578 0.000000912679769
579 -0.000000000157384
580 -0.043415888843845
581 0.017757459761183
582 0.012072055108589
583 -0.000072986818491
584 0.000665072200697
585 -0.000001530083145
586 -0.000000809236059
587 -0.004084285736680
588 -0.000000011137629
589 -0.000427505508478
590 0.000855010163887
591 -0.000427504655408
592 0.000063068632702
593 0.000000000320205
594 0.000001321311741
 Sym=     24.1
 Ene=       0.0000
 Spin= Alpha
 Occup=    1.974701
1 0.000000000119310
2 0.000000000347489
3 0.000000000387093
4 0.000000013895391
5 -0.000000002438170
6 0.000000001159246
7 -0.000000003530380
8 0.000311797996110
9 -0.000754806768573
10 0.000020196803210
11 0.050476827876684
12 -0.12219520719457
13 0.003269111657549
14 0.016888598957924
15 -0.040883694254604
16 0.001093529054196
17 -0.012280453509486
18 0.029728285487080
19 -0.000795194514445
20 -0.001240048466551
21 0.003001977809384
22 -0.000080327839595
23 -0.002662216412152
24 0.006444568602040
25 -0.000172295274949
26 -0.000000021633695
27 -0.000000018911973
28 0.000000040545668
29 0.000000003607816
30 -0.000000000376045
31 -0.000000012033544
32 -0.000000007496972
33 -0.000000001477359
34 0.000000008974331
35 0.000000002000239
36 -0.000000000325923
37 0.000000000538755
38 -0.000000001739057
39 0.000000000375986
40 0.000000001363070
41 0.000000001635048
42 0.000000000132595
43 -0.000000000530545
44 0.000000012071387
45 -0.000000002533567
46 -0.000000009537820
47 -0.000000002138703
48 -0.000000001173036
49 0.000000002647319
50 -0.000268295484998
51 0.000649492363050
52 -0.000017378744133
53 0.000179978183765
54 -0.000435692882879
55 0.000011658023541
56 0.000179977981742
57 -0.000435692561909
58 0.000011658008406
59 -0.000000000023370
60 -0.001477816434342
61 0.003577524348244
62 -0.000095716884173
63 0.000991349290856
64 -0.002399875418126
65 0.000064208835756
66 0.000991349512417
67 -0.002399877162175
68 0.000064208840006
69 -0.000000000014862
70 -0.000000000386357
71 -0.000000000248093
72 -0.000000000213753
73 -0.000000000394451
74 0.000000000222518
75 0.000000000749033
76 -0.000000000403474
77 -0.000000000113372
78 0.000000000171014
79 0.000000000369502
80 0.000000000309180
81 0.000000000066303
82 0.000000000311878
83 -0.000000000146436
84 -0.000000000475722
85 -0.012502173908002
86 0.47735033349606
87 -0.001515351679086
88 -0.10885070607354
89 -0.002876591124267
90 0.14859612684735
91 -0.000186393582800
92 -0.000171914163135
93 -0.019027326012272
94 -0.000011130024879
95 0.001101175001305
96 -0.083824253322077
97 0.000071358156277
98 -0.003901694808773
99 0.007803389287496
100 -0.003901694478723
101 0.000078576175235
102 0.000000000092090
103 0.000005082652421
104 -0.005099919600960
105 0.010199841545709
106 -0.005099921944750
107 -0.000121158428354
108 -0.000000000129202
109 -0.000007850849991
110 0.000026989975387
111 0.001834147290626
112 0.000001750892002
113 -0.000028789624332
114 -0.001230383257306
115 -0.000000481007645
116 -0.000007421227474
117 -0.001230383556246
118 -0.000001868060478
119 0.000000000037371
120 -0.005164429785686
121 0.19718531685178
122 -0.000625967521711
123 -0.044964351176055
124 -0.061382480834733
125 0.006963886880587
126 -0.000186361439254
127 0.007859857741878
128 0.000416137757552
129 -0.000011133051241
130 0.034626346353425
131 -0.002665803246174
132 0.000071346634750
133 0.003223447437653
134 -0.001611723948494
135 -0.001611723489159
136 0.000190204754222
137 -0.000005084933255
138 -0.000000000189054
139 0.004213382849728
140 -0.002106689375686
141 -0.002106693474042
142 -0.000293299158311
143 0.000007847292942
144 0.000000000093285
145 -0.000757655760841
146 -0.000065340028164
147 0.000001749510319
148 0.000508250774604
149 0.000069699181162
150 -0.000001865790139
151 0.000508251096267
152 0.000017963665614
153 -0.000000481424262
154 0.000000000122453
155 -0.000334512712832
156 0.012772346219242
157 -0.000040549551686
158 -0.002912549642952
159 -0.002876657364583
160 0.006963925415336
161 -0.003975919684048
162 -0.000171908271952
163 0.000416140372934
164 0.000509105035036
165 0.001101201454756
166 -0.002665811383342
167 0.002242858400950
168 -0.000104397718893
169 -0.000104397655457
170 0.000208795374350
171 0.000000000139895
172 -0.000078569984679
173 0.000190202234517
174 -0.000136454836586
175 -0.000136455325260
176 0.000272910161846
177 0.000000001596260
178 0.000121159267418
179 -0.000293301511713
180 0.000026991290353
181 -0.000065342626864
182 -0.000049071949463
183 -0.000007420561234
184 0.000017962321434
185 0.000032918376827
186 -0.000028792054784
187 0.000069704011863
188 0.000032918552045
189 -0.000000000018401
190 0.000334483976581
191 -0.012771213414641
192 0.000040540341332
193 0.002912316411926
194 -0.002876655194838
195 0.006963920579565
196 -0.003975481909146
197 -0.000171907123062
198 0.000416138043506
199 0.000509072272529
200 0.001101201298585
201 -0.002665811533980
202 0.002242691274203
203 0.000104387140026
204 0.000104387278075
205 -0.000208774418101
206 0.000000000175706
207 0.000078569874538
208 -0.000190202843777
209 0.000136439435438
210 0.000136439917587
211 -0.000272879353026
212 0.000000000510482
213 -0.000121159216464
214 0.000293304148506
215 0.000026990930742
216 -0.000065342738210
217 -0.000049066166375
218 -0.000007420531008
219 0.000017961775596
220 0.000032914512905
221 -0.000028791602541
222 0.000069704707089
223 0.000032914657141
224 0.000000000120240
225 0.005164438658940
226 -0.19718566358275
227 0.000625969671361
228 0.044964463255659
229 -0.061382602351898
230 0.006963930617920
231 -0.000186314552877
232 0.007859871717703
233 0.000416136246568
234 -0.000011138389684
235 0.034626423984804
236 -0.002665820262217
237 0.000071328225897
238 -0.003223453513338
239 0.001611726380023
240 0.001611727133315
241 -0.000190202530591
242 0.000005089202197
243 -0.000000000145083
244 -0.004213386261165
245 0.002106694030683
246 0.002106692230481
247 0.000293303889957
248 -0.000007844257216
249 -0.000000000006979
250 -0.000757657238160
251 -0.000065343023013
252 0.000001748538734
253 0.000508251870770
254 0.000069704090600
255 -0.000001864101835
256 0.000508251982132
257 0.000017962774187
258 -0.000000481809047
259 -0.000000000124576
260 0.012502190981926
261 -0.47735093843589
262 0.001515355904592
263 0.10885081732352
264 -0.002876708119631
265 0.14859637243538
266 -0.000186282513388
267 -0.000171899989237
268 -0.019027337199359
269 -0.000011141573863
270 0.001101230661241
271 -0.083824338912093
272 0.000071317127817
273 0.003901699960275
274 -0.007803400844894
275 0.003901700884620
276 -0.000078564423526
277 0.000000000046580
278 -0.000005091472253
279 0.005099931247196
280 -0.010199861889403
281 0.005099930642207
282 0.000121160055092
283 -0.000000000017727
284 0.000007840029854
285 0.000026991482818
286 0.001834150584321
287 0.000001747313311
288 -0.000028792082085
289 -0.001230385494677
290 -0.000000482514723
291 -0.000007420792152
292 -0.001230385737831
293 -0.000001861752082
294 -0.000000000038957
295 0.014965751972234
296 -0.37516217464478
297 0.004042083401929
298 0.061574694186924
299 -0.001079256853740
300 -0.17127526602590
301 -0.000069984276674
302 0.000134189156370
303 0.051512105035999
304 0.000008704512358
305 -0.000394847844333
306 0.033695273599951
307 -0.000025567701417
308 0.008057191615071
309 -0.016114381245640
310 0.008057189630569
311 -0.000001237516742
312 -0.000000000112649
313 -0.000000090218895
314 0.006757878529255
315 -0.013515757963407
316 0.006757879434152
317 -0.000298058395247
318 0.000000000297892
319 -0.000019316463927
320 -0.000009892363501
321 -0.002014278997923
322 -0.000000639991993
323 0.000017997738781
324 0.001351219844717
325 -0.000000303910721
326 -0.000004725740434
327 0.001351219014287
328 0.000001162550082
329 0.000000000073402
330 -0.10496824444646
331 0.042932900706417
332 0.029187062737650
333 -0.000030153251796
334 -0.001607978992670
335 -0.000001954587254
336 -0.000000333355788
337 0.009874744173309
338 -0.000000018652450
339 -0.001033598261404
340 0.002067195055977
341 -0.001033596794573
342 -0.000026057126126
343 0.000000000121891
344 -0.000001686516695
345 -0.006182084371744
346 0.15497278805237
347 -0.001669715475416
348 -0.025435412938521
349 0.070750808670798
350 0.002612889897028
351 -0.000069891051935
352 -0.021278749539214
353 -0.000324889667854
354 0.000008681060810
355 -0.013918924081911
356 0.000955819528324
357 -0.000025582832758
358 0.006656564582572
359 -0.003328281702111
360 -0.003328282880461
361 0.000003019341276
362 -0.000000077753344
363 0.000000000110614
364 0.005583116968710
365 -0.002791559184226
366 -0.002791557784483
367 0.000721571765346
368 -0.000019306745358
369 -0.000000000725506
370 0.000832057929953
371 0.000023941821069
372 -0.000000642069657
373 -0.000558161540619
374 -0.000043559345630
375 0.000001166230429
376 -0.000558161314937
377 0.000011438021981
378 -0.000000304803589
379 -0.000000000067499
380 0.043360433183750
381 -0.017734790028318
382 -0.012056627264389
383 0.000664224400404
384 0.000072992569289
385 -0.000001954008103
386 -0.004079085439570
387 0.000000807558660
388 -0.000000023594787
389 -0.000853921753732
390 0.000426960630825
391 0.000426961122908
392 0.000063071757077
393 -0.000001689207365
394 -0.000000000309811
395 -0.000400426124192
396 0.010038151131281
397 -0.000108158902445
398 -0.001647509918186
399 -0.001079328489520
400 0.002612875876837
401 0.004582720693950
402 0.000134208108316
403 -0.000324878994727
404 -0.001378299223041
405 -0.000394836045409
406 0.000955829815480
407 -0.000901553677081
408 -0.000215583433884
409 -0.000215583720929
410 0.000431167154813
411 0.000000000102175
412 -0.000001244008106
413 0.000003012065343
414 -0.000180825814269
415 -0.000180825154343
416 0.000361650968612
417 0.000000000475329
418 -0.000298066199388
419 0.000721568931110
420 -0.000009891318823
421 0.000023942111017
422 0.000053893149383
423 -0.000004725632021
424 0.000011438764696
425 -0.000036152449348
426 0.000017996228786
427 -0.000043560477352
428 -0.000036152797978
429 -0.000000000001589
430 0.002808655699043
431 -0.001148775977027
432 -0.000780965233129
433 -0.000030153398981
434 0.000072992759405
435 0.000043020168978
436 -0.000000331305615
437 0.000000806686240
438 -0.000264217546076
439 0.000027655325937
440 0.000027655213876
441 -0.000055310539813
442 -0.000000000095262
443 -0.000026055678559
444 0.000063075836011
445 0.006182096443805
446 -0.15497303842602
447 0.001669718008234
448 0.025435438127614
449 0.070750967261558
450 0.002612832912251
451 -0.000069942764471
452 -0.021278774262101
453 -0.000324873852997
454 0.000008696542094
455 -0.013918936837215
456 0.000955829884624
457 -0.000025574107833
458 -0.006656574530913
459 0.003328287959490
460 0.003328286571423
461 -0.000003009063022
462 0.000000084729867
463 0.000000000108175
464 -0.005583126767425
465 0.002791563024499
466 0.002791563742927
467 -0.000721562367291
468 0.000019312899770
469 -0.000000000637684
470 0.000832062637442
471 0.000023942012661
472 -0.000000641179318
473 -0.000558164664631
474 -0.000043559607206
475 0.000001164689372
476 -0.000558164506683
477 0.000011438026509
478 -0.000000304457047
479 0.000000000084168
480 -0.043360481364688
481 0.017734804435344
482 0.012056629776726
483 0.000664223748925
484 0.000072991910256
485 -0.000001954353336
486 -0.004079082324713
487 0.000000808129294
488 -0.000000020602054
489 0.000853920952548
490 -0.000426960882020
491 -0.000426960070528
492 -0.000063071612077
493 0.000001687448335
494 -0.000000000287034
495 0.000400389211796
496 -0.010037246368043
497 0.000108142717055
498 0.001647317408433
499 -0.001079328467626
500 0.002612873158609
501 0.004582218866006
502 0.000134208786423
503 -0.000324880359040
504 -0.001378134539368
505 -0.000394835138107
506 0.000955830241295
507 -0.000901402619830
508 0.000215565360101
509 0.000215565019751
510 -0.000431130379852
511 0.000000000172620
512 0.000001244750891
513 -0.000003011382494
514 0.000180804565017
515 0.000180804309927
516 -0.000361608874945
517 0.000000001060512
518 0.000298069325714
519 -0.000721574996863
520 -0.000009891494846
521 0.000023942445076
522 0.000053887737444
523 -0.000004725750737
524 0.000011439024457
525 -0.000036148919066
526 0.000017996583661
527 -0.000043561185299
528 -0.000036149067381
529 -0.000000000206006
530 -0.002808463722705
531 0.001148647923678
532 0.000780893732816
533 -0.000030153306185
534 0.000072992166816
535 0.000043019748563
536 -0.000000333938116
537 0.000000812484808
538 -0.000264183450775
539 -0.000027652170750
540 -0.000027651859146
541 0.000055304029896
542 -0.000000000231319
543 0.000026055780725
544 -0.000063074933603
545 -0.014965730702117
546 0.37516165500093
547 -0.004042073627637
548 -0.061574586173383
549 -0.001079381233835
550 -0.17127500492500
551 -0.000069850040600
552 0.000134230715285
553 0.051511999272983
554 0.000008672893813
555 -0.000394822075673
556 0.033695190895143
557 -0.000025589289319
558 -0.008057180007667
559 0.016114361330326
560 -0.008057181322659
561 0.000001252773798
562 -0.000000000113933
563 0.000000072192317
564 -0.006757865674903
565 0.013515730034336
566 -0.006757864359433
567 0.000298073083746
568 0.000000000366008
569 0.000019303575030
570 -0.000009890317186
571 -0.002014277821854
572 -0.000000643203721
573 0.000017994243200
574 0.001351219135697
575 -0.000000305246973
576 -0.000004724990273
577 0.001351218145444
578 0.000001168195319
579 -0.000000000051313
580 0.10496811618187
581 -0.042932811263987
582 -0.029187016104875
583 -0.000030153123649
584 -0.001607978216730
585 -0.000001953779127
586 -0.000000330512716
587 0.009874719483056
588 -0.000000025021776
589 0.001033595255601
590 -0.002067190878910
591 0.001033595623309
592 0.000026051680251
593 0.000000000148923
594 0.000001690143558
 Sym=     25.1
 Ene=       0.0000
 Spin= Alpha
 Occup=    1.974701
1 -0.000000000234127
2 -0.000000000667700
3 0.000000003690812
4 -0.000000079521553
5 0.000000006817237
6 -0.000000002602594
7 0.000000025711193
8 -0.000022334592792
9 0.000012623013882
10 0.000816511556627
11 -0.003615100617656
12 0.002043209952006
13 0.13218588669049
14 -0.001210324342147
15 0.000683739201711
16 0.044227166036547
17 0.000880039563741
18 -0.000497198632619
19 -0.032159373327120
20 0.000088794830563
21 -0.000050194824238
22 -0.003247384362349
23 0.000190921746790
24 -0.000107795147703
25 -0.006971792749019
26 -0.000000045533507
27 -0.000000046571966
28 0.000000092105473
29 -0.000000004598374
30 0.000000004344938
31 -0.000000014399490
32 -0.000000009037680
33 -0.000000008715860
34 0.000000017753539
35 -0.000000000132089
36 0.000000002120105
37 -0.000000001274313
38 -0.000000001580223
39 -0.000000001436430
40 0.000000003016654
41 -0.000000000130071
42 0.000000001367641
43 -0.000000000964679
44 0.000000012933947
45 0.000000026644214
46 -0.000000039578161
47 -0.000000000003982
48 -0.000000002628544
49 0.000000005797144
50 0.000019216815219
51 -0.000010862588596
52 -0.000702593031690
53 -0.000012891048313
54 0.000007286848565
55 0.000471313733280
56 -0.000012891014771
57 0.000007286843343
58 0.000471313734346
59 -0.000000000025634
60 0.000105841085115
61 -0.000059823865259
62 -0.003870002865921
63 -0.000071000746143
64 0.000040131055474
65 0.002596076844197
66 -0.000070999970534
67 0.000040131082163
68 0.002596076844593
69 -0.000000000034813
70 0.000000001675079
71 0.000000001650352
72 0.000000000840075
73 -0.000000000011089
74 -0.000000000508184
75 -0.000000000000459
76 0.000000000302742
77 0.000000000745043
78 -0.000000000444160
79 -0.000000002182913
80 -0.000000000759564
81 -0.000000000716129
82 0.000000000189733
83 -0.000000000317780
84 0.000000000015493
85 0.000209069555674
86 -0.007982831673813
87 0.000025346119188
88 0.001820360026661
89 0.000206008717001
90 -0.002484967743458
91 -0.007533253360661
92 0.000012315130220
93 0.000318208170328
94 -0.000450159668138
95 -0.000078843240228
96 0.001401790117566
97 0.002883730106391
98 0.000065247691122
99 -0.000130496920985
100 0.000065249229863
101 -0.000005628753882
102 0.000000000124393
103 0.000205751808193
104 0.000085281806573
105 -0.000170564067413
106 0.000085282260841
107 0.000008682257781
108 0.000000000878930
109 -0.000317273783287
110 -0.000001932783844
111 -0.000030670500924
112 0.000070684930231
113 0.000002062739884
114 0.000020574310980
115 -0.000019432609094
116 0.000000530361753
117 0.000020574484002
118 -0.000075401176295
119 0.000000000053936
120 0.000369898665603
121 -0.014123197930320
122 0.000044836245293
123 0.003220476215289
124 0.004396375047650
125 -0.000116433175913
126 -0.007533251675305
127 -0.000562964898850
128 -0.000006959965435
129 -0.000450159791067
130 -0.002480052126403
131 0.000044576197139
132 0.002883736894513
133 -0.000230874206117
134 0.000115436286398
135 0.000115437919719
136 -0.000003183094742
137 -0.000205751123745
138 -0.000000000104174
139 -0.000301774460039
140 0.000150886674775
141 0.000150887785263
142 0.000004905344499
143 0.000317271200426
144 -0.000000000910982
145 0.000054266411608
146 0.000001092375150
147 0.000070684493724
148 -0.000036402752794
149 -0.000001165058336
150 -0.000075400344778
151 -0.000036403278357
152 -0.000000300516719
153 -0.000019432854976
154 0.000000000083140
155 -0.013524337346843
156 0.51637824659011
157 -0.001639242405467
158 -0.11775019261970
159 0.000205969606980
160 -0.000116388424051
161 -0.16074526892899
162 0.000012318167402
163 -0.000006964776124
164 0.020582966889999
165 -0.000078830766062
166 0.000044558146149
167 0.090677685644756
168 -0.004220695118566
169 -0.004220695078511
170 0.008441390197076
171 -0.000000000028231
172 0.000005631482595
173 -0.000003186541992
174 -0.005516883671805
175 -0.005516883867979
176 0.011033767539784
177 0.000000000032460
178 -0.000008674747404
179 0.000004901915478
180 -0.000001931307144
181 0.000001091362107
182 -0.001984105997037
183 0.000000530981533
184 -0.000000300945217
185 0.001330978766446
186 0.000002060138903
187 -0.000001163270698
188 0.001330978763918
189 -0.000000000003575
190 0.013524294585567
191 -0.51637666568706
192 0.001639236515559
193 0.11774982687394
194 0.000206086816151
195 -0.000116482999413
196 -0.16074470276511
197 0.000012305643661
198 -0.000006954904296
199 0.020582904889594
200 -0.000078877316675
201 0.000044595839602
202 0.090677399705995
203 0.004220681030945
204 0.004220681069914
205 -0.008441362100859
206 0.000000000013222
207 -0.000005622805269
208 0.000003179369095
209 0.005516866907720
210 0.005516866628309
211 -0.011033733536029
212 -0.000000000136698
213 0.000008686933804
214 -0.000004908969372
215 -0.000001935419164
216 0.000001093585447
217 -0.001984097689332
218 0.000000529175230
219 -0.000000299978944
220 0.001330973194859
221 0.000002067462059
222 -0.000001167219895
223 0.001330973189550
224 0.000000000001105
225 -0.000369870669798
226 0.014121968043631
227 -0.000044825234936
228 -0.003220201876711
229 0.004395927630770
230 -0.000116437622685
231 -0.007533251038890
232 -0.000562909630578
233 -0.000006959719434
234 -0.000450159277266
235 -0.002479893846013
236 0.000044577550347
237 0.002883731482579
238 0.000230852220654
239 -0.000115426777883
240 -0.000115425442771
241 0.000003182880981
242 0.000205752354893
243 -0.000000000074702
244 0.000301743818218
245 -0.000150872046100
246 -0.000150871772118
247 -0.000004905545012
248 -0.000317277682630
249 -0.000000001709448
250 0.000054260608393
251 0.000001092522871
252 0.000070685402114
253 -0.000036399138445
254 -0.000001165316231
255 -0.000075402458333
256 -0.000036399106874
257 -0.000000300457013
258 -0.000019431960153
259 -0.000000000029189
260 -0.000209041371387
261 0.007981570592780
262 -0.000025335615550
263 -0.001820091534674
264 0.000206011617098
265 -0.002484512048360
266 -0.007533249291778
267 0.000012314886580
268 0.000318157860055
269 -0.000450159403986
270 -0.000078843777851
271 0.001401612022395
272 0.002883738171455
273 -0.000065238217111
274 0.000130474907615
275 -0.000065236690504
276 0.000005628573348
277 0.000000000084665
278 -0.000205751674855
279 -0.000085265410796
280 0.000170530426772
281 -0.000085265015976
282 -0.000008682096404
283 0.000000001017241
284 0.000317275150719
285 -0.000001932807161
286 -0.000030664360453
287 0.000070684966478
288 0.000002062766705
289 0.000020570364379
290 -0.000019432204552
291 0.000000530366215
292 0.000020570192296
293 -0.000075401629467
294 -0.000000000056681
295 -0.000250229288516
296 0.006272856687667
297 -0.000067582165538
298 -0.001029513913858
299 0.000077287103778
300 0.002863768306014
301 -0.002826465786132
302 -0.000009622748760
303 -0.000861264575835
304 0.000351436748653
305 0.000028270340367
306 -0.000563356014106
307 -0.001033967334932
308 -0.000134721163154
309 0.000269441945809
310 -0.000134720782655
311 0.000000089480477
312 0.000000000114005
313 -0.000003259830018
314 -0.000112992279358
315 0.000225984440922
316 -0.000112992161565
317 0.000021336485396
318 0.000000000499076
319 -0.000780563312526
320 0.000000710094470
321 0.000033679160163
322 -0.000025897673501
323 -0.000001291370361
324 -0.000022592378006
325 -0.000012374782205
326 0.000000338678658
327 -0.000022592956924
328 0.000047120157250
329 -0.000000000060517
330 0.001755122990438
331 -0.000717824163862
332 -0.000488005154587
333 0.000002158724555
334 0.000026882760564
335 -0.000078959574291
336 0.000000022533554
337 -0.000165090013189
338 -0.000000878907876
339 0.000017280022700
340 -0.000034559832626
341 0.000017279809927
342 0.000001866805320
343 0.000000000032626
344 -0.000068229090659
345 0.000442776264407
346 -0.011099753239066
347 0.000119597622969
348 0.001821798219212
349 -0.005067387946007
350 -0.000043679212794
351 -0.002826471541992
352 0.001524043504828
353 0.000005428319132
354 0.000351435768475
355 0.000996927194297
356 -0.000015986522725
357 -0.001033966051595
358 -0.000476772255014
359 0.000238386065009
360 0.000238386190005
361 -0.000000050587358
362 -0.000003261409388
363 -0.000000000139061
364 -0.000399889572058
365 0.000199944908471
366 0.000199944663586
367 -0.000012060336899
368 -0.000780560362991
369 -0.000000000623221
370 -0.000059600233227
371 -0.000000399072827
372 -0.000025897261601
373 0.000039981097062
374 0.000000725015726
375 0.000047119497294
376 0.000039981006721
377 -0.000000189603345
378 -0.000012374674871
379 0.000000000024823
380 -0.003105674262862
381 0.001270240915846
382 0.000863558997963
383 -0.000047578304197
384 -0.000001221045071
385 -0.000078960583133
386 0.000292162657970
387 -0.000000008091353
388 -0.000000872831527
389 0.000061163185915
390 -0.000030581758954
391 -0.000030581426961
392 -0.000001051451023
393 -0.000068229782317
394 -0.000000000018373
395 -0.016189323656846
396 0.40583467960349
397 -0.004372543406010
398 -0.066608937491377
399 0.000077344683695
400 -0.000043727069907
401 0.18527830651440
402 -0.000009640330827
403 0.000005444734419
404 -0.055723545209040
405 0.000028262849697
406 -0.000015977940215
407 -0.036450048554955
408 -0.008715928633550
409 -0.008715928533505
410 0.017431857167056
411 -0.000000000005155
412 0.000000097688666
413 -0.000000057766389
414 -0.007310375477378
415 -0.007310375993919
416 0.014620751471297
417 -0.000000000079878
418 0.000021350565432
419 -0.000012068646995
420 0.000000709664348
421 -0.000000398732364
422 0.002178961102892
423 0.000000338581430
424 -0.000000189524119
425 -0.001461691574011
426 -0.000001290696064
427 0.000000724479721
428 -0.001461691513825
429 0.000000000001785
430 0.11355027380786
431 -0.046442895837728
432 -0.031573306607032
433 0.000002159369258
434 -0.000001221685926
435 0.001739449386291
436 0.000000021705718
437 -0.000000006200304
438 -0.010682030116426
439 0.001118099922908
440 0.001118099925443
441 -0.002236199848352
442 0.000000000012248
443 0.000001866491894
444 -0.000001050632034
445 -0.000442741626891
446 0.011098708729713
447 -0.000119579342995
448 -0.001821545429917
449 -0.005066930618622
450 -0.000043673995977
451 -0.002826463166171
452 0.001523890591692
453 0.000005427040155
454 0.000351437615958
455 0.000996798489647
456 -0.000015986829873
457 -0.001033965072485
458 0.000476725406412
459 -0.000238363002847
460 -0.000238362403565
461 0.000000049972750
462 0.000003259008339
463 -0.000000000109733
464 0.000399852801105
465 -0.000199926962442
466 -0.000199925838663
467 0.000012059656559
468 0.000780560472433
469 -0.000000000182163
470 -0.000059593775721
471 -0.000000399123825
472 -0.000025897743448
473 0.000039976237295
474 0.000000725097279
475 0.000047120303007
476 0.000039977202835
477 -0.000000189616476
478 -0.000012374834119
479 -0.000000000130451
480 0.003105388803992
481 -0.001270116985330
482 -0.000863468328676
483 -0.000047572434497
484 -0.000001221009249
485 -0.000078959327575
486 0.000292127223373
487 -0.000000007955272
488 -0.000000879089214
489 -0.000061153766682
490 0.000030577408261
491 0.000030576358422
492 0.000001051502189
493 0.000068228479385
494 -0.000000000081642
495 0.016189269733172
496 -0.40583325896856
497 0.004372527266895
498 0.066608705524912
499 0.000077206483780
500 -0.000043626138112
501 0.18527777813408
502 -0.000009600447691
503 0.000005410497235
504 -0.055723354628729
505 0.000028288300745
506 -0.000015995750998
507 -0.036449965970779
508 0.008715899537864
509 0.008715899630338
510 -0.017431799168203
511 -0.000000000012354
512 -0.000000076797941
513 0.000000042658083
514 0.007310348770162
515 0.007310348320993
516 -0.014620697091155
517 0.000000000033450
518 -0.000021331559814
519 0.000012051601022
520 0.000000711706664
521 -0.000000399488410
522 0.002178956456783
523 0.000000339370854
524 -0.000000189732202
525 -0.001461688401949
526 -0.000001294225543
527 0.000000725702146
528 -0.001461688452479
529 0.000000000027841
530 -0.11354978801958
531 0.046442708757063
532 0.031573182334442
533 0.000002157733833
534 -0.000001220373869
535 0.001739438686621
536 0.000000029370636
537 -0.000000009970732
538 -0.010681994938879
539 -0.001118094818209
540 -0.001118094803781
541 0.002236189621990
542 0.000000000043424
543 -0.000001868813787
544 0.000001052461746
545 0.000250264312277
546 -0.006273916990106
547 0.000067601440685
548 0.001029747024662
549 0.000077290016111
550 0.002864237389230
551 -0.002826468699191
552 -0.000009623478161
553 -0.000861431832266
554 0.000351436672333
555 0.000028270612374
556 -0.000563486771067
557 -0.001033963756933
558 0.000134743818356
559 -0.000269488011829
560 0.000134744193473
561 -0.000000089677807
562 0.000000000106774
563 0.000003260586189
564 0.000113011548856
565 -0.000226023176414
566 0.000113011627558
567 -0.000021336784242
568 0.000000000607560
569 0.000780557488503
570 0.000000710057409
571 0.000033684012780
572 -0.000025897342191
573 -0.000001291311614
574 -0.000022596235137
575 -0.000012374731681
576 0.000000338669633
577 -0.000022595610261
578 0.000047119662227
579 0.000000000083299
580 -0.001755410123100
581 0.000717959939394
582 0.000488102304932
583 0.000002158716875
584 0.000026888965422
585 -0.000078960330258
586 0.000000022562107
587 -0.000165133122182
588 -0.000000873042724
589 -0.000017285359017
590 0.000034570939240
591 -0.000017285580223
592 -0.000001866694842
593 0.000000000058439
594 0.000068229174223
 Sym=     26.1
 Ene=       0.0000
 Spin= Alpha
 Occup=    1.974418
1 0.000000001914863
2 0.000000004942238
3 0.000000282893593
4 -0.000000277686380
5 0.000000052875243
6 -0.000000014941346
7 0.000000174866937
8 -0.000000000924287
9 0.000000001251907
10 -0.000000001927715
11 -0.000000054816043
12 0.000000063758945
13 -0.000000143733934
14 -0.000000114041571
15 0.000000140844947
16 0.000000044117933
17 0.000000067206274
18 -0.000000085535422
19 -0.000000028506666
20 -0.000000000626411
21 0.000000000201842
22 0.000000005362694
23 0.000000029486363
24 -0.000000035567973
25 -0.000000051909837
26 -0.019236175781111
27 -0.019470295493770
28 0.038706471274882
29 -0.000000000630090
30 -0.000000001430736
31 0.000000000005192
32 -0.002850284677213
33 -0.002884973533415
34 0.005735258210629
35 -0.000000000552891
36 -0.000000001453446
37 0.000000000001199
38 -0.000406825638110
39 -0.000411777632444
40 0.000818603270554
41 -0.000000000245557
42 -0.000000000887843
43 0.000000000000214
44 0.006030531061036
45 0.006103942462516
46 -0.012134473523552
47 -0.000000000496408
48 -0.000000002357522
49 -0.000000000001292
50 0.000000000275152
51 -0.000000000390832
52 0.000000000992519
53 -0.000000000291155
54 0.000000000341582
55 -0.000000000684070
56 -0.000000000078000
57 0.000000000182774
58 -0.000000000647534
59 -0.000000000000012
60 0.000000002939088
61 -0.000000004441991
62 0.000000005979913
63 -0.000000003830136
64 0.000000004569031
65 -0.000000004045942
66 -0.000000000113064
67 0.000000001390524
68 -0.000000003976952
69 0.000000000000026
70 -0.000057985400901
71 -0.000058689342982
72 0.000116676766666
73 0.000000000007931
74 -0.000000000094485
75 -0.000000000007508
76 -0.000000000000185
77 0.000000000228502
78 0.000000000000262
79 0.000204954980551
80 -0.000103096658006
81 -0.000101860099175
82 -0.000000000000104
83 -0.000000000179803
84 -0.000000000000568
85 0.005780752511510
86 -0.20743805870527
87 0.000529005396358
88 0.045622751618634
89 -0.000000027233931
90 -0.077439689307968
91 0.000000033765356
92 0.000000004781677
93 0.008375804809972
94 -0.000000000131364
95 0.000000010233330
96 0.035320323805730
97 -0.000000019900360
98 0.001637500900631
99 -0.003744687890183
100 0.002107186989552
101 -0.000000002498812
102 -0.000000000047230
103 0.000000001572143
104 0.002885687859922
105 -0.004805955129405
106 0.001920267269483
107 -0.000000003527319
108 0.000000000129638
109 0.000000002234281
110 0.000000000415421
111 -0.000886846595208
112 -0.000000001756924
113 -0.000000000999255
114 0.000577068840123
115 0.000000000628151
116 0.000000000441910
117 0.000612760723377
118 0.000000001729010
119 -0.000000000058132
120 0.005711233113917
121 -0.20494363248795
122 0.000522644817692
123 0.045074110424055
124 0.076508475102085
125 0.000000033081936
126 0.000000029486168
127 -0.008275069849242
128 -0.000000007688800
129 0.000000003858611
130 -0.034895594433316
131 -0.000000017486588
132 -0.000000022464937
133 -0.003699660538580
134 0.001614037778318
135 0.002085622760263
136 -0.000000003022427
137 -0.000000002381905
138 -0.000000000000163
139 -0.004748160460223
140 0.002858740800941
141 0.001889419659282
142 -0.000000002320949
143 0.000000000700575
144 -0.000000000000012
145 0.000876181535974
146 -0.000000000282587
147 -0.000000001749387
148 -0.000569841893415
149 0.000000001223076
150 0.000000001444783
151 -0.000605678991625
152 -0.000000000843946
153 0.000000000902267
154 0.000000000000248
155 -0.011491904285580
156 0.41237895849885
157 -0.001051631686923
158 -0.090696035594661
159 -0.000000045533599
160 0.000000040484831
161 -0.15394704881571
162 0.000000010348708
163 -0.000000007715413
164 0.016650696932441
165 0.000000017970448
166 -0.000000019984392
167 0.070215476921884
168 -0.003721199848338
169 -0.003723099028416
170 0.007444298876754
171 -0.000000000005125
172 0.000000003480630
173 -0.000000003385051
174 -0.004778978412720
175 -0.004775077099673
176 0.009554055512393
177 -0.000000000006566
178 0.000000001976667
179 -0.000000002049752
180 0.000000001065462
181 -0.000000000611795
182 -0.001763019737576
183 0.000000000373149
184 -0.000000000675067
185 0.001182597238006
186 -0.000000001802616
187 0.000000001495876
188 0.001182741949330
189 0.000000000003305
190 -0.011491960324447
191 0.41238127318781
192 -0.001051647442863
193 -0.090696724596059
194 -0.000000064357972
195 0.000000040799298
196 0.15394797589015
197 0.000000005877384
198 -0.000000007686991
199 -0.016650798723471
200 0.000000030166335
201 -0.000000020131013
202 -0.070215927394657
203 -0.003721221452548
204 -0.003723120486501
205 0.007444341939049
206 -0.000000000005016
207 -0.000000005664329
208 0.000000003392936
209 -0.004779003442254
210 -0.004775102968820
211 0.009554106411074
212 -0.000000000006700
213 -0.000000004458305
214 0.000000002050267
215 0.000000001538614
216 -0.000000000611171
217 0.001763030112579
218 0.000000000846365
219 -0.000000000676165
220 -0.001182603862764
221 -0.000000002910632
222 0.000000001496138
223 -0.001182749244100
224 -0.000000000003660
225 0.005711213312883
226 -0.20494289701275
227 0.000522639801939
228 0.045073927443400
229 -0.076508193085382
230 0.000000028808945
231 0.000000024284102
232 0.008275035552091
233 -0.000000008719394
234 0.000000008127744
235 0.034895453340994
236 -0.000000012878574
237 -0.000000015344085
238 -0.003699647416396
239 0.001614031499673
240 0.002085615916723
241 0.000000002503838
242 0.000000001656234
243 -0.000000000000134
244 -0.004748143927267
245 0.002858732759399
246 0.001889411167868
247 0.000000002481699
248 0.000000003520236
249 0.000000000000221
250 -0.000876177800919
251 -0.000000000290664
252 -0.000000001229885
253 0.000569839063140
254 0.000000001086923
255 0.000000000945843
256 0.000605676810798
257 -0.000000000696957
258 0.000000000704220
259 -0.000000000000157
260 0.005780724551511
261 -0.20743700884068
262 0.000528996637054
263 0.045622491403528
264 -0.000000028517023
265 0.077439287761260
266 0.000000034080957
267 0.000000005512190
268 -0.008375756426519
269 -0.000000000103892
270 0.000000010615643
271 -0.035320134704579
272 -0.000000020048717
273 0.001637491936791
274 -0.003744668959323
275 0.002107177022532
276 0.000000002235615
277 -0.000000000046941
278 -0.000000001580105
279 0.002885673862425
280 -0.004805927438182
281 0.001920253575758
282 0.000000004067353
283 0.000000000129221
284 -0.000000002233235
285 0.000000000358277
286 0.000886840986780
287 -0.000000001756422
288 -0.000000000980812
289 -0.000577064581689
290 0.000000000626973
291 0.000000000500133
292 -0.000612757457314
293 0.000000001729515
294 0.000000000057995
295 0.006995744245395
296 -0.17258880896977
297 0.001689752049696
298 0.033526983282508
299 0.000000030480244
300 -0.082527439201872
301 -0.000000030052674
302 -0.000000006717202
303 0.025996175879477
304 0.000000006844784
305 -0.000000005182683
306 0.019840875093760
307 0.000000013296479
308 0.003690903618179
309 -0.007402985396189
310 0.003712081778010
311 0.000000005546738
312 0.000000000000917
313 -0.000000005165070
314 0.002754023692886
315 -0.005889824586786
316 0.003135800893900
317 0.000000001340438
318 0.000000000153759
319 0.000000003614096
320 -0.000000001552320
321 -0.000866681263560
322 0.000000002098975
323 0.000000003091725
324 0.000460759955120
325 0.000000000360241
326 -0.000000001009070
327 0.000702014976968
328 -0.000000003176311
329 -0.000000000014659
330 -0.045487827233274
331 0.020138932540029
332 0.014100162319231
333 0.000000001622266
334 -0.000628432573253
335 -0.000000000232232
336 -0.000000005908040
337 0.005121630182537
338 0.000000005077710
339 -0.000539176147399
340 0.001057153309433
341 -0.000517977162034
342 -0.000000000832640
343 -0.000000000125373
344 0.000000002232983
345 0.006911662327415
346 -0.17051418857641
347 0.001669432388406
348 0.033123970982486
349 -0.081535521419940
350 -0.000000039319837
351 -0.000000030554853
352 0.025683713647178
353 0.000000010401487
354 0.000000012411317
355 0.019602388555462
356 0.000000008450696
357 0.000000014957481
358 -0.007313995382791
359 0.003646365074314
360 0.003667630308477
361 -0.000000006186166
362 -0.000000003174340
363 -0.000000000000193
364 -0.005819018094163
365 0.002717849813868
366 0.003101168280296
367 0.000000000382247
368 0.000000001685672
369 0.000000000000439
370 -0.000856265014597
371 0.000000001281046
372 -0.000000000221762
373 0.000453284364203
374 -0.000000002826989
375 0.000000000997306
376 0.000695515703433
377 0.000000001108285
378 -0.000000000699781
379 0.000000000000094
380 -0.044940990395983
381 0.019896845821148
382 0.013930647266237
383 -0.000620880057427
384 -0.000000001434884
385 0.000000000824285
386 0.005060068511688
387 0.000000005043033
388 0.000000000853606
389 0.001044449835194
390 -0.000532868451298
391 -0.000511581383896
392 0.000000000720823
393 0.000000001397261
394 -0.000000000000052
395 -0.013907351289916
396 0.34310147193747
397 -0.003359163088872
398 -0.066650649905653
399 0.000000046834100
400 -0.000000045999974
401 0.16406225838468
402 -0.000000017662298
403 0.000000016337619
404 -0.051679694818120
405 -0.000000010355984
406 0.000000010520762
407 -0.039443067385404
408 -0.007358410134733
409 -0.007358497524673
410 0.014716907659405
411 -0.000000000026418
412 0.000000005985658
413 -0.000000006644232
414 -0.005853621423047
415 -0.005855163431110
416 0.011708784854157
417 0.000000000065945
418 0.000000004398523
419 -0.000000003269025
420 -0.000000000103857
421 0.000000000608990
422 0.001722930176120
423 -0.000000000102909
424 0.000000000438009
425 -0.001155288812879
426 0.000000000242248
427 -0.000000001255056
428 -0.001156264583695
429 -0.000000000004332
430 0.090428409237401
431 -0.040035595955374
432 -0.028030672834155
433 -0.000000000558978
434 -0.000000000222939
435 0.001249304153499
436 -0.000000002829293
437 0.000000003739699
438 -0.010181654001624
439 0.001050841850513
440 0.001050753815897
441 -0.002101595666410
442 -0.000000000000391
443 -0.000000000392731
444 0.000000000861679
445 0.006911636375957
446 -0.17051362766212
447 0.001669425235415
448 0.033123876187442
449 0.081535196385830
450 -0.000000031604244
451 -0.000000028562559
452 -0.025683636432252
453 0.000000008965095
454 0.000000005147783
455 -0.019602348452414
456 0.000000005622266
457 0.000000012478130
458 -0.007313969746008
459 0.003646352415681
460 0.003667617330327
461 0.000000004897303
462 0.000000006015131
463 0.000000000000145
464 -0.005819002185321
465 0.002717841318922
466 0.003101160866399
467 0.000000000778126
468 -0.000000001631776
469 0.000000000000162
470 0.000856258911544
471 0.000000000889042
472 0.000000002020192
473 -0.000453280698748
474 -0.000000001954226
475 -0.000000003175678
476 -0.000695511180783
477 0.000000000761451
478 0.000000000465306
479 -0.000000000000235
480 -0.044940881803385
481 0.019896809263439
482 0.013930632544706
483 0.000620877343049
484 -0.000000001060470
485 -0.000000001382581
486 -0.005060056532247
487 0.000000004014080
488 0.000000006460637
489 0.001044446105773
490 -0.000532866877738
491 -0.000511579228034
492 -0.000000000190887
493 -0.000000002798110
494 0.000000000000040
495 -0.013907418590898
496 0.34310357325105
497 -0.003359195462022
498 -0.066650974786306
499 0.000000078225132
500 -0.000000045702561
501 -0.16406312395305
502 -0.000000022002135
503 0.000000016333111
504 0.051679953560762
505 -0.000000019493813
506 0.000000010528557
507 0.039443191852555
508 -0.007358454435434
509 -0.007358540660559
510 0.014716995095993
511 -0.000000000026566
512 -0.000000010949355
513 0.000000006637927
[truncated: 6,430,641 more chars]
