# Supplementary material for: FCIQMC-Tailored Distinguishable Cluster Approach: Open-Shell Systems
Source: J Chem Theory Comput. 2022 May 6;18(6):3427–37. doi: 10.1021/acs.jctc.2c00059 (PMC9202306; doi:10.1021/acs.jctc.2c00059)
Supplement: Supplementary file 2 — ct2c00059_si_002.zip [file ct2c00059_si_002.zip › molden/FeNH362_hs_dcsdnos.molden]

[Molden Format]
[Molpro variables]
_NUMVAR=  1074.000000000000    
_AVOGAD= 0.6022136736000000E+24
_BOLTZ= 0.1380658000000000E-22
_CLIGHT=  29979245800.00000    
_EV= 0.3674932379085202E-01
_ENULL= 0.8854187817000000E-11
_KJOULE= 0.3808798324128737E-03
_KJOULE/MOL= 0.3808798324128737E-03
_CM= 0.4556335267302901E-05
_CM-1= 0.4556335267302901E-05
_DEB2SI= 0.3335641000000000E-29
_AMU2AU=  1822.888390000000    
_KCAL= 0.1593601117815568E-02
_KCAL/MOL= 0.1593601117815568E-02
_KELVIN= 0.3166811411060229E-05
_JOULE= 0.4359748200000000E-17
_HERTZ= 0.1519829846004524E-15
_HZ= 0.1519829846004524E-15
_JPCAL=  4.184000000000000    
_PLANCK= 0.6626075540000000E-33
_TOA= 0.5291772109200000    
_TOANG= 0.5291772109200000    
_TORAD= 0.1745329251994330E-01
_TOCM=  219474.6306700000    
_TODEBYE=  2.541580000000000    
_TOE= 0.4803242000000000E-09
_TOEV=  27.21138505000000    
_TOHERTZ=  6579683920729000.    
_TOHZ=  6579683920729000.    
_TOK=  315775.0400000000    
_TOKCAL=  627.5096000000000    
_TOKELVIN=  315775.0400000000    
_TOKJ=  2625.500000000000    
_TOKJOULE=  2625.500000000000    
_TOKG= 0.1660565586000000E-26
_ANG=  1.889726124565062    
_ANGSTROM=  1.889726124565062    
_RPAREF=  0.000000000000000    
_RPADISS=  0.000000000000000    
_IGNORE_UNDEF=  2.000000000000000    
_STRICTCHECK=  0.000000000000000    
!SEWARD=  0.000000000000000    
!MULTI=  0.000000000000000    
!DFMULTI=  0.000000000000000    
_SEW_ONEEL=  0.000000000000000    
_CPPDONE=FALSE
_DKROLL_DONE=  0.000000000000000    
_FNUC_DONE=  0.000000000000000    
_FOCKDONE=TRUE
_GRADONE=FALSE
_HESSDONE=FALSE
_INTDONE=TRUE
_SCFDONE=TRUE
_MODUL_BLOCK=FALSE
_MODUL_CUDA=FALSE
_MODUL_SLATER=FALSE
_MODUL_MRCC=TRUE
_MODUL_NBO6=FALSE
_MODUL_NECI=FALSE
_MODUL_AIMS=FALSE
_MODUL_GECCO=FALSE
_ISWINDOWS=FALSE
_MRCC_EXEC=/algpfs1/kats/mrcc/dmrcc
_FITC_AO_SAVED=FALSE
_FITC_MO_SAVED=FALSE
_SHARED_FS=TRUE
_LSTYP=SEWARD
_INTYP=INTS
_GEOMTYP=ZMAT
_GRADTYP=ALASKA
_DIRECT=FALSE
_DKHO= -1.000000000000000    
_FNUC=  0.000000000000000    
_SYNCM=  0.000000000000000    
_BASIS=VTZ
_ZORIENT=  1.000000000000000    
!ZORIENT=  0.000000000000000    
_CHARGE=  2.000000000000000    
_NELEC=  84.00000000000000    
_SPIN=  4.000000000000000    
!SPIN=  4.000000000000000    
_QSDSTEP=  0.000000000000000    
_QSDIRC=  0.000000000000000    
_PROGRAM=MATROP
_CPUSTEP= 0.2099999999627471    
_SYSSTEP= 0.1999999998952262E-01
_WALLSTEP= 0.2700000000000000    
!DFSCF=  0.000000000000000    
!SCSGRD=  0.000000000000000    
_CPUTOT=  687703.0100000000    
_DFTEXFAC=  1.000000000000000    
_DMX=  0.000000000000000    
_DMY=  0.000000000000000    
_DMZ=  0.000000000000000    
_DMX_SCF= -6.359435756810626    
_DMY_SCF= -2.109185318057726    
_DMZ_SCF=-0.1490588802727288E-01
_HOMO=  44.10000000000000    
_EHOMO= -25.81985397627472    
_LUMO=  45.10000000000000    
_ELUMO= -25.81937638484688    
_ENERGY_METHOD=MATROP
_ENERGY_BASIS=cc-pVTZ
_GEOMETRY_METHOD=
_GEOMETRY_BASIS=
_ENUC=  624.4137773931801    
_GRADEXFAC=  9999.000000000000    
_GRADMETHOD=  2.000000000000000    
_NMRMETHOD=  0.000000000000000    
_NMRMAGNET=  0.000000000000000    
!GRID_FREEZE= -1.000000000000000    
_ITERATIONS=  0.000000000000000    
_LASTNELEC=  84.00000000000000    
_LASTSPIN=  4.000000000000000    
_LASTSYM=  1.000000000000000    
_MPP_PROG=  1.000000000000000    
_MSNSTATES=  0.000000000000000    
_RS2PHASE=  0.000000000000000    
_IPROC_MPP=  0.000000000000000    
_IPROC_MPPX=  0.000000000000000    
_NPROC_MPP=  2.000000000000000    
_NPROC_MPPX=  2.000000000000000    
_NPROC_SMP=  1.000000000000000    
_NUMSTEP=  0.000000000000000    
_ORBITAL=  2101.200000000000    
_PI=  3.141592653589793    
_SEIG_MIN= 0.5292643158080327E-04
_SEWPROP=TRUE
_STATUS=  0.000000000000000    
_SYSTOT=  66902.20999999999    
_VERSION=  2021001.000000000    
_WALLTOT=  776661.5400000000    
_DATE=22-Feb-21
_LASTORB=RHF
_OUTPUT=/home/vitale/stu/iron/4_FeNH362/dcsdNOs/core11/hs/feNH36_udcsd.out
_PGROUP=C1
_TIME=10:49:03
_LIBMOL=/algpfs1/vitale/Molpro/lib/
_VIGRDC=  0.000000000000000    
!VIBCNT=  0.000000000000000    
!RGHFCNT=  0.000000000000000    
!SURFREC=  0.000000000000000    
!XSURFREC=  0.000000000000000    
!XPOLYREC=  0.000000000000000    
!ROTREC=  0.000000000000000    
!POLYREC=  0.000000000000000    
!DIPREC=  0.000000000000000    
!DIP4DREC=  0.000000000000000    
!DIPROT=  0.000000000000000    
!DIP4DROT=  0.000000000000000    
!PTREC=  0.000000000000000    
!PT4DREC=  0.000000000000000    
!VSCFREC=  0.000000000000000    
!VCIREC=  0.000000000000000    
!PVCIREC=  0.000000000000000    
!VMP2REC=  0.000000000000000    
!VMCSCFREC=  0.000000000000000    
!VMRCIREC=  0.000000000000000    
!VIBSTATEREC=  0.000000000000000    
!VIBSTATECNT=  0.000000000000000    
!VIBINFO=  0.000000000000000    
!GAREC=  0.000000000000000    
!SCFORB=  21012.00000000000    
!MCORB=  25002.00000000000    
!SCORE=  5.000000000000000    
!NEWMOL= -1.000000000000000    
!NEWSYM= -1.000000000000000    
_SLFILES=slscratch
_NGSSTO=  9.000000000000000    
_SIN=SIN
_COS=COS
_TAN=TAN
_ACOS=ACOS
_ASIN=ASIN
_ATAN=ATAN
_COSH=COSH
_SINH=SINH
_TANH=TANH
_ABS=ABS
_MOD=MOD
_ERF=ERF
_REFC=REFC
_ERFC=ERFC
_HYPOT=HYPOT
_J0=J0
_J1=J1
_JN=JN
_GAMMA=GAMMA
_LGAMMA=LGAMMA
_Y0=Y0
_Y1=Y1
_YN=YN
_EXP=EXP
_LOG=LOG
_LOG10=LOG10
_SQRT=SQRT
_INT=INT
_NINT=NINT
_MAX=MAX
_MIN=MIN
_COSMO=  0.000000000000000    
_COSMOIT=  0.000000000000000    
_COSMOES=  0.000000000000000    
_COSMOEDS=  0.000000000000000    
_COSMOEC=  0.000000000000000    
_COSMOEDCORR=  0.000000000000000    
_FEPSI=  1.000000000000000    
_SL_IsMM=  0.000000000000000    
_SL_NSYM=  1.000000000000000    
_SL_System_BitSw=  0.000000000000000    
_SL_Unique_atoms=  0.000000000000000    
_SL_GRAD=  0.000000000000000    
_SL_MAXUPD_Hess=  5.000000000000000    
_SL_N_PRINT_COD=  5.000000000000000    
_SL_PRINT_CODES=  0.000000000000000    
_SL_BasType=  0.000000000000000    
_SL_Energy_Pred=  0.000000000000000    
_SL_New_Coords=  0.000000000000000    
_SL_Total_Nuclea=  0.000000000000000    
_SL_Highest_Mltp=  0.000000000000000    
_SL_Ref_Geom=  0.000000000000000    
_SL_Symmetry_ope=  1.000000000000000    
_SL_agrad=  0.000000000000000    
_SL_GrdMax=  0.000000000000000    
_SL_GrdNorm=  0.000000000000000    
_SL_GrdRMS=  0.000000000000000    
_SL_Hss_Q=  0.000000000000000    
_SL_Hss_X=  0.000000000000000    
_SL_BMxOld=  0.000000000000000    
_SL_KtB=  0.000000000000000    
_SL_TROld=  0.000000000000000    
_SL_No_of_Intern=  0.000000000000000    
_SL_Hess=  0.000000000000000    
_SL_K=  0.000000000000000    
!LATTICE= -1.000000000000000    
!NEWLATTICE=  0.000000000000000    
!LATGRAD_VAR=FALSE
!SEW_LATTICE=  1.000000000000000    
!AIC_ONEEL=  0.000000000000000    
!LOCAL=  0.000000000000000    
!SAVEDOM= -1.000000000000000    
!RESTDOM= -1.000000000000000    
!SAVEDOM_HF= -1.000000000000000    
!RESTDOM_HF= -1.000000000000000    
!HESSREC=  0.000000000000000    
!FREQREC=  0.000000000000000    
!NMODREC=  0.000000000000000    
!GTASKS=  0.000000000000000    
!HTASKS=  0.000000000000000    
!SAVEDOM_EOM= -1.000000000000000    
!RESTDOM_EOM= -1.000000000000000    
!GRADSTATE= -1.000000000000000    
!THRCHG= 0.1000000000000000    
!DEBUG= -1.000000000000000    
!CFIT_CPHF=  0.000000000000000    
!RDOMAUX_CPHF=  3.000000000000000    
!THRAO_CPHF= 0.1000000000000000E-09
!THRMO_CPHF= 0.1000000000000000E-08
!THROV_CPHF= 0.1000000000000000E-11
!THRSW_CPHF= 0.1000000000000000E-09
!THRPROD_CPHF= 0.1000000000000000E-08
!THRAOPR_CPHF= 0.1000000000000000E-11
!CFIT_SCFGRD=  0.000000000000000    
!RDOMAUX_SCFGRD=  7.000000000000000    
!THRAO_SCFGRD= 0.1000000000000000E-09
!THRMO_SCFGRD= 0.1000000000000000E-08
!THROV_SCFGRD= 0.1000000000000000E-11
!THRSW_SCFGRD= 0.1000000000000000E-09
!THRPROD_SCFGRD= 0.1000000000000000E-08
!THRAOPR_SCFGRD= 0.1000000000000000E-11
!LOCFIT_SCF=  0.000000000000000    
!LOCFIT_MP2= -1.000000000000000    
_RIDOM=  0.000000000000000    
!CC2_METHOD=  0.000000000000000    
_BASIS2006=FALSE
_SVDDEL= -1.000000000000000    
_SVDDELA= -1.000000000000000    
_SVDDELP= -1.000000000000000    
_SVDDELF= -1.000000000000000    
_SVDDELS= -1.000000000000000    
_SVDDEL_ABS= -1.000000000000000    
_SVDDELA_ABS= -1.000000000000000    
_SVDDELP_ABS= -1.000000000000000    
_SVDDELF_ABS= -1.000000000000000    
_SVDDELS_ABS= -1.000000000000000    
_MAXBASIS=  0.000000000000000    
!OPT_CONICAL=  0.000000000000000    
!CLEARSP_JGRID=  0.000000000000000    
_GRDHYBR=  0.000000000000000    
_STATEGRAD=  1.000000000000000    
_4EXT_NDISKS=  1.000000000000000    
!EMBEDFLAG=  1.000000000000000    
!EMBED=FALSE
!EMBED_F12=FALSE
!EMBEDNUC=  0.000000000000000    
_EMBEDENERGY=  0.000000000000000    
!EMBED_DFC=FALSE
!NUM_VOIDS=  0.000000000000000    
_IBODY=  0.000000000000000    
_EMBE_CORR=  0.000000000000000    
!EMBED_PROJ=FALSE
!EMB_PROJ_ZMU=  1000000.000000000    
!CORRECTION_HF=  0.000000000000000    
!EMBED_AORB=  0.000000000000000    
!EMBED_NACORR=  0.000000000000000    
!EMBED_MP2=FALSE
!EMBED_TRUNC_PERTURBATION=FALSE
!EMBED_FROZEN=  0.000000000000000    
!EMBED_ACTIVE=  0.000000000000000    
_CHANGE_BASIS=FALSE
_RESTORE_BASIS=FALSE
_FIX_EMBED_GUESS=FALSE
_EMBED_SCF=FALSE
_HUZINAGA_T=FALSE
_HUZINAGA_F=FALSE
_HUZINAGA=FALSE
_HUZINAGA_CORRECT=FALSE
!FASTLATGRAD=  1.000000000000000    
!FASTVLAMBDA= -1.000000000000000    
!IFORCE= -1.000000000000000    
!USESYM= -1.000000000000000    
_SINDEX=  0.000000000000000    
_AVDOM_OSV=  0.000000000000000    
_AVDOM_PNO=  0.000000000000000    
_AVDOM_PAO=  0.000000000000000    
_AVDOM_LMO=  0.000000000000000    
_CC2OSV_FLAG=  0.000000000000000    
_EOMCCSD_CONV=FALSE
_TMADC2_FLAG=FALSE
_PROPADC2_FLAG=FALSE
_LEN_VirQ=  0.000000000000000    
_GRDCC2LR_FLAG=FALSE
_GRDADC2_FLAG=FALSE
_DMX_CC=  247.9845341369679    
_DMY_CC=  82.35095283834912    
_DMZ_CC= 0.5646004245061165E-01
_DMX_NUC= -273.4553025222340    
_DMY_NUC= -91.01407336923599    
_DMZ_NUC=-0.3128522857619993    
_RO_VGLOBAL=  0.000000000000000    
_OPT=FALSE
_FREQ=FALSE
_HESS=FALSE
_CMRCC_callName=EMPTY
_CMRCC_callCount=  0.000000000000000    
_GECCO_CIROOT=  1.000000000000000    
_SYM_CATION=  1.000000000000000    
_MON_A=FALSE
_MON_B=FALSE
GX1= -1.682762900000000    
GY1=-0.5620638000000000    
GZ1= 0.6857999999999996E-03
GX2= -1.765470100000000    
GY2=  1.738643000000000    
GZ2=-0.1559150000000000E-01
GX3= -2.309169000000000    
GY3=  2.106213600000000    
GZ3= 0.7643966999999998    
GX4=-0.8575604999999999    
GY4=  2.196189599999999    
GZ4= 0.5699990000000000E-01
GX5= -2.198507400000000    
GY5=  2.144406200000000    
GZ5=-0.8446345000000000    
GX6= 0.6370910000000000    
GY6=-0.4829211000000000    
GZ6= 0.1983739999999999E-01
GX7=  1.041090900000000    
GY7=-0.1381987000000000    
GZ7= 0.8898339999999997    
GX8=  1.093329900000000    
GY8= -1.379452700000000    
GZ8=-0.1444124000000000    
GX9=  1.014810100000000    
GY9= 0.1305669000000000    
GZ9=-0.7014790999999998    
GX10= -4.002470800000000    
GY10=-0.5711646000000000    
GZ10=-0.8217980000000000E-01
GX11= -4.412020900000000    
GY11= -1.454756800000000    
GZ11=-0.3829660000000000    
GX12= -4.458869100000000    
GY12=-0.3582133000000000    
GZ12= 0.8039661000000000    
GX13= -4.374378300000000    
GY13= 0.1202099000000000    
GZ13=-0.7325748000000000    
GX14= -1.676926500000000    
GY14= -2.857494000000000    
GZ14= 0.6830450000000000E-01
GX15= -2.424804400000000    
GY15= -3.249148000000000    
GZ15= 0.6399273000000000    
GX16= -1.804627300000000    
GY16= -3.278558000000000    
GZ16=-0.8511997000000000    
GX17=-0.8224785999999999    
GY17= -3.277355300000000    
GZ17= 0.4326991000000000    
GX18= -1.694764400000000    
GY18=-0.6233020000000000    
GZ18=  2.295089900000000    
GX19=-0.9567299000000000    
GY19= -1.205955300000000    
GZ19=  2.689156100000000    
GX20= -1.553580500000000    
GY20= 0.2946430000000000    
GZ20=  2.715253200000000    
GX21= -2.555882600000000    
GY21=-0.9737822000000000    
GZ21=  2.713176399999999    
GX22= -1.592969500000000    
GY22=-0.5620411000000000    
GZ22= -2.299950400000000    
GX23= -1.018535800000000    
GY23= -1.323626500000000    
GZ23= -2.659286600000000    
GX24= -2.496331200000000    
GY24=-0.6738135000000000    
GZ24= -2.758598700000000    
GX25= -1.191662199999999    
GY25= 0.2796750000000000    
GZ25= -2.712212799999999    
[Atoms] Angs
FE    1   26        -1.6827629000       -0.5620638000        0.0006858000
N     2    7        -1.7654701000        1.7386430000       -0.0155915000
H     3    1        -2.3091690000        2.1062136000        0.7643967000
H     4    1        -0.8575605000        2.1961896000        0.0569999000
H     5    1        -2.1985074000        2.1444062000       -0.8446345000
N     6    7         0.6370910000       -0.4829211000        0.0198374000
H     7    1         1.0410909000       -0.1381987000        0.8898340000
H     8    1         1.0933299000       -1.3794527000       -0.1444124000
H     9    1         1.0148101000        0.1305669000       -0.7014791000
N    10    7        -4.0024708000       -0.5711646000       -0.0821798000
H    11    1        -4.4120209000       -1.4547568000       -0.3829660000
H    12    1        -4.4588691000       -0.3582133000        0.8039661000
H    13    1        -4.3743783000        0.1202099000       -0.7325748000
N    14    7        -1.6769265000       -2.8574940000        0.0683045000
H    15    1        -2.4248044000       -3.2491480000        0.6399273000
H    16    1        -1.8046273000       -3.2785580000       -0.8511997000
H    17    1        -0.8224786000       -3.2773553000        0.4326991000
N    18    7        -1.6947644000       -0.6233020000        2.2950899000
H    19    1        -0.9567299000       -1.2059553000        2.6891561000
H    20    1        -1.5535805000        0.2946430000        2.7152532000
H    21    1        -2.5558826000       -0.9737822000        2.7131764000
N    22    7        -1.5929695000       -0.5620411000       -2.2999504000
H    23    1        -1.0185358000       -1.3236265000       -2.6592866000
H    24    1        -2.4963312000       -0.6738135000       -2.7585987000
H    25    1        -1.1916622000        0.2796750000       -2.7122128000
[GTO]
   1 0
 s   20  1.00
  0.4316265000D+07  0.8048802692D-05
  0.6463424000D+06  0.6258305761D-04
  0.1470897000D+06  0.3290238874D-03
  0.4166152000D+05  0.1387354947D-02
  0.1359077000D+05  0.5023255808D-02
  0.4905750000D+04  0.1610139938D-01
  0.1912746000D+04  0.4590033825D-01
  0.7926043000D+03  0.1136153957D+00
  0.3448065000D+03  0.2283868913D+00
  0.1558999000D+03  0.3221158877D+00
  0.7223091000D+02  0.2383660909D+00
  0.3272506000D+02  0.7404666717D-01
  0.1566762000D+02  0.9214196648D-01
  0.7503483000D+01  0.9339789643D-01
  0.3312223000D+01  0.1573964940D-01
  0.1558471000D+01 -0.4186681840D-03
  0.6839140000D+00  0.5376317794D-04
  0.1467570000D+00 -0.3816653854D-04
  0.7058300000D-01  0.4319602835D-04
  0.3144900000D-01 -0.3401018870D-05
 s   20  1.00
  0.4316265000D+07 -0.4155954054D-05
  0.6463424000D+06 -0.3231401042D-04
  0.1470897000D+06 -0.1699525022D-03
  0.4166152000D+05 -0.7171369093D-03
  0.1359077000D+05 -0.2603625034D-02
  0.4905750000D+04 -0.8399109109D-02
  0.1912746000D+04 -0.2434109032D-01
  0.7926043000D+03 -0.6251948081D-01
  0.3448065000D+03 -0.1365929018D+00
  0.1558999000D+03 -0.2312707030D+00
  0.7223091000D+02 -0.2383734031D+00
  0.3272506000D+02  0.3123837041D-01
  0.1566762000D+02  0.5086818066D+00
  0.7503483000D+01  0.4987695065D+00
  0.3312223000D+01  0.9033552118D-01
  0.1558471000D+01 -0.6005337078D-02
  0.6839140000D+00  0.2312454030D-03
  0.1467570000D+00 -0.5643680074D-03
  0.7058300000D-01  0.4992260065D-03
  0.3144900000D-01 -0.1015293013D-03
 s   20  1.00
  0.4316265000D+07  0.9532178049D-06
  0.6463424000D+06  0.7414605038D-05
  0.1470897000D+06  0.3898393020D-04
  0.4166152000D+05  0.1647152009D-03
  0.1359077000D+05  0.5985980031D-03
  0.4905750000D+04  0.1942390010D-02
  0.1912746000D+04  0.5687237029D-02
  0.7926043000D+03  0.1501329008D-01
  0.3448065000D+03  0.3452455018D-01
  0.1558999000D+03  0.6495820034D-01
  0.7223091000D+02  0.7716194040D-01
  0.3272506000D+02 -0.1873411010D-01
  0.1566762000D+02 -0.3009185016D+00
  0.7503483000D+01 -0.4554661024D+00
  0.3312223000D+01  0.1286463007D+00
  0.1558471000D+01  0.7183316037D+00
  0.6839140000D+00  0.4051743021D+00
  0.1467570000D+00  0.2168227011D-01
  0.7058300000D-01 -0.8343566043D-02
  0.3144900000D-01  0.3658979019D-02
 s   20  1.00
  0.4316265000D+07 -0.2063008037D-06
  0.6463424000D+06 -0.1604169029D-05
  0.1470897000D+06 -0.8438437153D-05
  0.4166152000D+05 -0.3563151064D-04
  0.1359077000D+05 -0.1295998023D-03
  0.4905750000D+04 -0.4201534076D-03
  0.1912746000D+04 -0.1231954022D-02
  0.7926043000D+03 -0.3248922059D-02
  0.3448065000D+03 -0.7493717136D-02
  0.1558999000D+03 -0.1410102026D-01
  0.7223091000D+02 -0.1691600031D-01
  0.3272506000D+02  0.4218996076D-02
  0.1566762000D+02  0.6833810124D-01
  0.7503483000D+01  0.1098201020D+00
  0.3312223000D+01 -0.4009005073D-01
  0.1558471000D+01 -0.2174739039D+00
  0.6839140000D+00 -0.2465135045D+00
  0.1467570000D+00  0.2731435049D+00
  0.7058300000D-01  0.5748321104D+00
  0.3144900000D-01  0.3012713055D+00
 s   20  1.00
  0.4316265000D+07 -0.4009367711D-06
  0.6463424000D+06 -0.3189255566D-05
  0.1470897000D+06 -0.1623079288D-04
  0.4166152000D+05 -0.7157921269D-04
  0.1359077000D+05 -0.2463958437D-03
  0.4905750000D+04 -0.8544908515D-03
  0.1912746000D+04 -0.2307593409D-02
  0.7926043000D+03 -0.6728293193D-02
  0.3448065000D+03 -0.1366165242D-01
  0.1558999000D+03 -0.3062240543D-01
  0.7223091000D+02 -0.2631137467D-01
  0.3272506000D+02 -0.9760184731D-02
  0.1566762000D+02  0.1801906320D+00
  0.7503483000D+01  0.1529634271D+00
  0.3312223000D+01  0.5505413976D-01
  0.1558471000D+01 -0.9551365694D+00
  0.6839140000D+00  0.2586813459D+00
  0.1467570000D+00  0.1834049325D+01
  0.7058300000D-01 -0.9333241655D+00
  0.3144900000D-01 -0.6981606238D+00
 s   20  1.00
  0.4316265000D+07 -0.6966042047D-06
  0.6463424000D+06 -0.5568036038D-05
  0.1470897000D+06 -0.2813684019D-04
  0.4166152000D+05 -0.1252418008D-03
  0.1359077000D+05 -0.4260787029D-03
  0.4905750000D+04 -0.1499060010D-02
  0.1912746000D+04 -0.3979103027D-02
  0.7926043000D+03 -0.1185686008D-01
  0.3448065000D+03 -0.2346734016D-01
  0.1558999000D+03 -0.5467736037D-01
  0.7223091000D+02 -0.4393820030D-01
  0.3272506000D+02 -0.2376103016D-01
  0.1566762000D+02  0.3435928023D+00
  0.7503483000D+01  0.3192960022D+00
  0.3312223000D+01 -0.1343207009D+00
  0.1558471000D+01 -0.2221020015D+01
  0.6839140000D+00  0.2571142017D+01
  0.1467570000D+00 -0.2292404016D+00
  0.7058300000D-01 -0.1832452012D+01
  0.3144900000D-01  0.1591333011D+01
 s   20  1.00
  0.4316265000D+07  0.0000000000D+00
  0.6463424000D+06  0.0000000000D+00
  0.1470897000D+06  0.0000000000D+00
  0.4166152000D+05  0.0000000000D+00
  0.1359077000D+05  0.0000000000D+00
  0.4905750000D+04  0.0000000000D+00
  0.1912746000D+04  0.0000000000D+00
  0.7926043000D+03  0.0000000000D+00
  0.3448065000D+03  0.0000000000D+00
  0.1558999000D+03  0.0000000000D+00
  0.7223091000D+02  0.0000000000D+00
  0.3272506000D+02  0.0000000000D+00
  0.1566762000D+02  0.0000000000D+00
  0.7503483000D+01  0.0000000000D+00
  0.3312223000D+01  0.0000000000D+00
  0.1558471000D+01  0.0000000000D+00
  0.6839140000D+00  0.0000000000D+00
  0.1467570000D+00  0.0000000000D+00
  0.7058300000D-01  0.0000000000D+00
  0.3144900000D-01  0.1000000000D+01
 p   16  1.00
  0.1774569000D+05  0.4099998806D-04
  0.4200721000D+04  0.3689998925D-03
  0.1364429000D+04  0.2128999380D-02
  0.5220806000D+03  0.9368997272D-02
  0.2214595000D+03  0.3309699036D-01
  0.1009096000D+03  0.9443097250D-01
  0.4840115000D+02  0.2080769394D+00
  0.2398536000D+02  0.3323329032D+00
  0.1218250000D+02  0.3329869030D+00
  0.6242298000D+01  0.1568429543D+00
  0.3110944000D+01  0.2154899372D-01
  0.1509958000D+01 -0.2094999390D-02
  0.7108450000D+00 -0.1738999494D-02
  0.2731900000D+00 -0.2999999126D-03
  0.1042330000D+00  0.2899999156D-04
  0.3829100000D-01 -0.1099999680D-04
 p   16  1.00
  0.1774569000D+05 -0.1500001063D-04
  0.4200721000D+04 -0.1300000921D-03
  0.1364429000D+04 -0.7510005321D-03
  0.5220806000D+03 -0.3329002359D-02
  0.2214595000D+03 -0.1191200844D-01
  0.1009096000D+03 -0.3493302475D-01
  0.4840115000D+02 -0.7998905668D-01
  0.2398536000D+02 -0.1346360954D+00
  0.1218250000D+02 -0.1385980982D+00
  0.6242298000D+01  0.3027802145D-01
  0.3110944000D+01  0.3332162361D+00
  0.1509958000D+01  0.4561533232D+00
  0.7108450000D+00  0.2850512020D+00
  0.2731900000D+00  0.4614403270D-01
  0.1042330000D+00 -0.3249002302D-02
  0.3829100000D-01  0.1357000962D-02
 p   16  1.00
  0.1774569000D+05  0.3000000702D-05
  0.4200721000D+04  0.2900000679D-04
  0.1364429000D+04  0.1650000386D-03
  0.5220806000D+03  0.7340001718D-03
  0.2214595000D+03  0.2626000615D-02
  0.1009096000D+03  0.7725001808D-02
  0.4840115000D+02  0.1773300415D-01
  0.2398536000D+02  0.3005500704D-01
  0.1218250000D+02  0.3109400728D-01
  0.6242298000D+01 -0.1004800235D-01
  0.3110944000D+01 -0.8830602067D-01
  0.1509958000D+01 -0.1298240304D+00
  0.7108450000D+00 -0.7693701801D-01
  0.2731900000D+00  0.2126610498D+00
  0.1042330000D+00  0.5730611341D+00
  0.3829100000D-01  0.3696510865D+00
 p   16  1.00
  0.1774569000D+05  0.4999996982D-05
  0.4200721000D+04  0.4199997465D-04
  0.1364429000D+04  0.2409998545D-03
  0.5220806000D+03  0.1084999345D-02
  0.2214595000D+03  0.3830997688D-02
  0.1009096000D+03  0.1142299311D-01
  0.4840115000D+02  0.2579198443D-01
  0.2398536000D+02  0.4481797295D-01
  0.1218250000D+02  0.4459797308D-01
  0.6242298000D+01 -0.1117699325D-01
  0.3110944000D+01 -0.1381339166D+00
  0.1509958000D+01 -0.1882848864D+00
  0.7108450000D+00 -0.1073989352D+00
  0.2731900000D+00  0.4448627315D+00
  0.1042330000D+00  0.6402386136D+00
  0.3829100000D-01  0.6445696110D-01
 p   16  1.00
  0.1774569000D+05  0.1100000139D-04
  0.4200721000D+04  0.8700001101D-04
  0.1364429000D+04  0.5410000685D-03
  0.5220806000D+03  0.2226000282D-02
  0.2214595000D+03  0.8593001087D-02
  0.1009096000D+03  0.2333900295D-01
  0.4840115000D+02  0.5884400745D-01
  0.2398536000D+02  0.8828901117D-01
  0.1218250000D+02  0.1231920156D+00
  0.6242298000D+01 -0.6318600800D-01
  0.3110944000D+01 -0.3549020449D+00
  0.1509958000D+01 -0.6197080784D+00
  0.7108450000D+00  0.8129861029D+00
  0.2731900000D+00  0.8191181037D+00
  0.1042330000D+00 -0.9017051141D+00
  0.3829100000D-01 -0.1359130172D+00
 p   16  1.00
  0.1774569000D+05  0.0000000000D+00
  0.4200721000D+04  0.0000000000D+00
  0.1364429000D+04  0.0000000000D+00
  0.5220806000D+03  0.0000000000D+00
  0.2214595000D+03  0.0000000000D+00
  0.1009096000D+03  0.0000000000D+00
  0.4840115000D+02  0.0000000000D+00
  0.2398536000D+02  0.0000000000D+00
  0.1218250000D+02  0.0000000000D+00
  0.6242298000D+01  0.0000000000D+00
  0.3110944000D+01  0.0000000000D+00
  0.1509958000D+01  0.0000000000D+00
  0.7108450000D+00  0.0000000000D+00
  0.2731900000D+00  0.0000000000D+00
  0.1042330000D+00  0.0000000000D+00
  0.3829100000D-01  0.1000000000D+01
 d    8  1.00
  0.1133440000D+03  0.3529999550D-02
  0.3364140000D+02  0.2578399672D-01
  0.1233100000D+02  0.9911898738D-01
  0.4994780000D+01  0.2390729696D+00
  0.2072800000D+01  0.3571989545D+00
  0.8307530000D+00  0.3621879539D+00
  0.3091780000D+00  0.2364609699D+00
  0.1001300000D+00  0.6011799234D-01
 d    8  1.00
  0.1133440000D+03 -0.3889998304D-02
  0.3364140000D+02 -0.2844198760D-01
  0.1233100000D+02 -0.1124289510D+00
  0.4994780000D+01 -0.2742568804D+00
  0.2072800000D+01 -0.3155458624D+00
  0.8307530000D+00  0.5710897510D-01
  0.3091780000D+00  0.5636037543D+00
  0.1001300000D+00  0.3846368323D+00
 d    8  1.00
  0.1133440000D+03  0.5695000221D-02
  0.3364140000D+02  0.4200100163D-01
  0.1233100000D+02  0.1735400067D+00
  0.4994780000D+01  0.4101570159D+00
  0.2072800000D+01  0.1132520044D+00
  0.8307530000D+00 -0.7696800299D+00
  0.3091780000D+00 -0.3164300123D-01
  0.1001300000D+00  0.7137970277D+00
 d    8  1.00
  0.1133440000D+03  0.0000000000D+00
  0.3364140000D+02  0.0000000000D+00
  0.1233100000D+02  0.0000000000D+00
  0.4994780000D+01  0.0000000000D+00
  0.2072800000D+01  0.0000000000D+00
  0.8307530000D+00  0.0000000000D+00
  0.3091780000D+00  0.0000000000D+00
  0.1001300000D+00  0.1000000000D+01
 f    1  1.00
  0.3275800000D+01  0.1000000000D+01
 f    1  1.00
  0.7920000000D+00  0.1000000000D+01
 g    1  1.00
  0.2089700000D+01  0.1000000000D+01
  
   2 0
 s   10  1.00
  0.1142000000D+05  0.5229996559D-03
  0.1712000000D+04  0.4044997339D-02
  0.3893000000D+03  0.2077498633D-01
  0.1100000000D+03  0.8072694689D-01
  0.3557000000D+02  0.2330738467D+00
  0.1254000000D+02  0.4335007148D+00
  0.4644000000D+01  0.3474717714D+00
  0.1293000000D+01  0.4126197285D-01
  0.5118000000D+00 -0.8507994403D-02
  0.1787000000D+00  0.2383998432D-02
 s   10  1.00
  0.1142000000D+05 -0.1149999544D-03
  0.1712000000D+04 -0.8949996452D-03
  0.3893000000D+03 -0.4623998167D-02
  0.1100000000D+03 -0.1852799265D-01
  0.3557000000D+02 -0.5733897727D-01
  0.1254000000D+02 -0.1320759476D+00
  0.4644000000D+01 -0.1725099316D+00
  0.1293000000D+01  0.1518139398D+00
  0.5118000000D+00  0.5999437621D+00
  0.1787000000D+00  0.3874618464D+00
 s   10  1.00
  0.1142000000D+05  0.0000000000D+00
  0.1712000000D+04  0.0000000000D+00
  0.3893000000D+03  0.0000000000D+00
  0.1100000000D+03  0.0000000000D+00
  0.3557000000D+02  0.0000000000D+00
  0.1254000000D+02  0.0000000000D+00
  0.4644000000D+01  0.0000000000D+00
  0.1293000000D+01  0.1000000000D+01
  0.5118000000D+00  0.0000000000D+00
  0.1787000000D+00  0.0000000000D+00
 s   10  1.00
  0.1142000000D+05  0.0000000000D+00
  0.1712000000D+04  0.0000000000D+00
  0.3893000000D+03  0.0000000000D+00
  0.1100000000D+03  0.0000000000D+00
  0.3557000000D+02  0.0000000000D+00
  0.1254000000D+02  0.0000000000D+00
  0.4644000000D+01  0.0000000000D+00
  0.1293000000D+01  0.0000000000D+00
  0.5118000000D+00  0.0000000000D+00
  0.1787000000D+00  0.1000000000D+01
 p    5  1.00
  0.2663000000D+02  0.1467000345D-01
  0.5948000000D+01  0.9176402155D-01
  0.1742000000D+01  0.2986830701D+00
  0.5550000000D+00  0.4984871171D+00
  0.1725000000D+00  0.3370230791D+00
 p    5  1.00
  0.2663000000D+02  0.0000000000D+00
  0.5948000000D+01  0.0000000000D+00
  0.1742000000D+01  0.0000000000D+00
  0.5550000000D+00  0.1000000000D+01
  0.1725000000D+00  0.0000000000D+00
 p    5  1.00
  0.2663000000D+02  0.0000000000D+00
  0.5948000000D+01  0.0000000000D+00
  0.1742000000D+01  0.0000000000D+00
  0.5550000000D+00  0.0000000000D+00
  0.1725000000D+00  0.1000000000D+01
 d    1  1.00
  0.1654000000D+01  0.1000000000D+01
 d    1  1.00
  0.4690000000D+00  0.1000000000D+01
 f    1  1.00
  0.1093000000D+01  0.1000000000D+01
  
   3 0
 s    5  1.00
  0.3387000000D+02  0.6067999217D-02
  0.5095000000D+01  0.4530799416D-01
  0.1159000000D+01  0.2028219738D+00
  0.3258000000D+00  0.5039029350D+00
  0.1027000000D+00  0.3834209505D+00
 s    5  1.00
  0.3387000000D+02  0.0000000000D+00
  0.5095000000D+01  0.0000000000D+00
  0.1159000000D+01  0.0000000000D+00
  0.3258000000D+00  0.1000000000D+01
  0.1027000000D+00  0.0000000000D+00
 s    5  1.00
  0.3387000000D+02  0.0000000000D+00
  0.5095000000D+01  0.0000000000D+00
  0.1159000000D+01  0.0000000000D+00
  0.3258000000D+00  0.0000000000D+00
  0.1027000000D+00  0.1000000000D+01
 p    1  1.00
  0.1407000000D+01  0.1000000000D+01
 p    1  1.00
  0.3880000000D+00  0.1000000000D+01
 d    1  1.00
  0.1057000000D+01  0.1000000000D+01
  
   4 0
 s    5  1.00
  0.3387000000D+02  0.6067999217D-02
  0.5095000000D+01  0.4530799416D-01
  0.1159000000D+01  0.2028219738D+00
  0.3258000000D+00  0.5039029350D+00
  0.1027000000D+00  0.3834209505D+00
 s    5  1.00
  0.3387000000D+02  0.0000000000D+00
  0.5095000000D+01  0.0000000000D+00
  0.1159000000D+01  0.0000000000D+00
  0.3258000000D+00  0.1000000000D+01
  0.1027000000D+00  0.0000000000D+00
 s    5  1.00
  0.3387000000D+02  0.0000000000D+00
  0.5095000000D+01  0.0000000000D+00
  0.1159000000D+01  0.0000000000D+00
  0.3258000000D+00  0.0000000000D+00
  0.1027000000D+00  0.1000000000D+01
 p    1  1.00
  0.1407000000D+01  0.1000000000D+01
 p    1  1.00
  0.3880000000D+00  0.1000000000D+01
 d    1  1.00
  0.1057000000D+01  0.1000000000D+01
  
   5 0
 s    5  1.00
  0.3387000000D+02  0.6067999217D-02
  0.5095000000D+01  0.4530799416D-01
  0.1159000000D+01  0.2028219738D+00
  0.3258000000D+00  0.5039029350D+00
  0.1027000000D+00  0.3834209505D+00
 s    5  1.00
  0.3387000000D+02  0.0000000000D+00
  0.5095000000D+01  0.0000000000D+00
  0.1159000000D+01  0.0000000000D+00
  0.3258000000D+00  0.1000000000D+01
  0.1027000000D+00  0.0000000000D+00
 s    5  1.00
  0.3387000000D+02  0.0000000000D+00
  0.5095000000D+01  0.0000000000D+00
  0.1159000000D+01  0.0000000000D+00
  0.3258000000D+00  0.0000000000D+00
  0.1027000000D+00  0.1000000000D+01
 p    1  1.00
  0.1407000000D+01  0.1000000000D+01
 p    1  1.00
  0.3880000000D+00  0.1000000000D+01
 d    1  1.00
  0.1057000000D+01  0.1000000000D+01
  
   6 0
 s   10  1.00
  0.1142000000D+05  0.5229996559D-03
  0.1712000000D+04  0.4044997339D-02
  0.3893000000D+03  0.2077498633D-01
  0.1100000000D+03  0.8072694689D-01
  0.3557000000D+02  0.2330738467D+00
  0.1254000000D+02  0.4335007148D+00
  0.4644000000D+01  0.3474717714D+00
  0.1293000000D+01  0.4126197285D-01
  0.5118000000D+00 -0.8507994403D-02
  0.1787000000D+00  0.2383998432D-02
 s   10  1.00
  0.1142000000D+05 -0.1149999544D-03
  0.1712000000D+04 -0.8949996452D-03
  0.3893000000D+03 -0.4623998167D-02
  0.1100000000D+03 -0.1852799265D-01
  0.3557000000D+02 -0.5733897727D-01
  0.1254000000D+02 -0.1320759476D+00
  0.4644000000D+01 -0.1725099316D+00
  0.1293000000D+01  0.1518139398D+00
  0.5118000000D+00  0.5999437621D+00
  0.1787000000D+00  0.3874618464D+00
 s   10  1.00
  0.1142000000D+05  0.0000000000D+00
  0.1712000000D+04  0.0000000000D+00
  0.3893000000D+03  0.0000000000D+00
  0.1100000000D+03  0.0000000000D+00
  0.3557000000D+02  0.0000000000D+00
  0.1254000000D+02  0.0000000000D+00
  0.4644000000D+01  0.0000000000D+00
  0.1293000000D+01  0.1000000000D+01
  0.5118000000D+00  0.0000000000D+00
  0.1787000000D+00  0.0000000000D+00
 s   10  1.00
  0.1142000000D+05  0.0000000000D+00
  0.1712000000D+04  0.0000000000D+00
  0.3893000000D+03  0.0000000000D+00
  0.1100000000D+03  0.0000000000D+00
  0.3557000000D+02  0.0000000000D+00
  0.1254000000D+02  0.0000000000D+00
  0.4644000000D+01  0.0000000000D+00
  0.1293000000D+01  0.0000000000D+00
  0.5118000000D+00  0.0000000000D+00
  0.1787000000D+00  0.1000000000D+01
 p    5  1.00
  0.2663000000D+02  0.1467000345D-01
  0.5948000000D+01  0.9176402155D-01
  0.1742000000D+01  0.2986830701D+00
  0.5550000000D+00  0.4984871171D+00
  0.1725000000D+00  0.3370230791D+00
 p    5  1.00
  0.2663000000D+02  0.0000000000D+00
  0.5948000000D+01  0.0000000000D+00
  0.1742000000D+01  0.0000000000D+00
  0.5550000000D+00  0.1000000000D+01
  0.1725000000D+00  0.0000000000D+00
 p    5  1.00
  0.2663000000D+02  0.0000000000D+00
  0.5948000000D+01  0.0000000000D+00
  0.1742000000D+01  0.0000000000D+00
  0.5550000000D+00  0.0000000000D+00
  0.1725000000D+00  0.1000000000D+01
 d    1  1.00
  0.1654000000D+01  0.1000000000D+01
 d    1  1.00
  0.4690000000D+00  0.1000000000D+01
 f    1  1.00
  0.1093000000D+01  0.1000000000D+01
  
   7 0
 s    5  1.00
  0.3387000000D+02  0.6067999217D-02
  0.5095000000D+01  0.4530799416D-01
  0.1159000000D+01  0.2028219738D+00
  0.3258000000D+00  0.5039029350D+00
  0.1027000000D+00  0.3834209505D+00
 s    5  1.00
  0.3387000000D+02  0.0000000000D+00
  0.5095000000D+01  0.0000000000D+00
  0.1159000000D+01  0.0000000000D+00
  0.3258000000D+00  0.1000000000D+01
  0.1027000000D+00  0.0000000000D+00
 s    5  1.00
  0.3387000000D+02  0.0000000000D+00
  0.5095000000D+01  0.0000000000D+00
  0.1159000000D+01  0.0000000000D+00
  0.3258000000D+00  0.0000000000D+00
  0.1027000000D+00  0.1000000000D+01
 p    1  1.00
  0.1407000000D+01  0.1000000000D+01
 p    1  1.00
  0.3880000000D+00  0.1000000000D+01
 d    1  1.00
  0.1057000000D+01  0.1000000000D+01
  
   8 0
 s    5  1.00
  0.3387000000D+02  0.6067999217D-02
  0.5095000000D+01  0.4530799416D-01
  0.1159000000D+01  0.2028219738D+00
  0.3258000000D+00  0.5039029350D+00
  0.1027000000D+00  0.3834209505D+00
 s    5  1.00
  0.3387000000D+02  0.0000000000D+00
  0.5095000000D+01  0.0000000000D+00
  0.1159000000D+01  0.0000000000D+00
  0.3258000000D+00  0.1000000000D+01
  0.1027000000D+00  0.0000000000D+00
 s    5  1.00
  0.3387000000D+02  0.0000000000D+00
  0.5095000000D+01  0.0000000000D+00
  0.1159000000D+01  0.0000000000D+00
  0.3258000000D+00  0.0000000000D+00
  0.1027000000D+00  0.1000000000D+01
 p    1  1.00
  0.1407000000D+01  0.1000000000D+01
 p    1  1.00
  0.3880000000D+00  0.1000000000D+01
 d    1  1.00
  0.1057000000D+01  0.1000000000D+01
  
   9 0
 s    5  1.00
  0.3387000000D+02  0.6067999217D-02
  0.5095000000D+01  0.4530799416D-01
  0.1159000000D+01  0.2028219738D+00
  0.3258000000D+00  0.5039029350D+00
  0.1027000000D+00  0.3834209505D+00
 s    5  1.00
  0.3387000000D+02  0.0000000000D+00
  0.5095000000D+01  0.0000000000D+00
  0.1159000000D+01  0.0000000000D+00
  0.3258000000D+00  0.1000000000D+01
  0.1027000000D+00  0.0000000000D+00
 s    5  1.00
  0.3387000000D+02  0.0000000000D+00
  0.5095000000D+01  0.0000000000D+00
  0.1159000000D+01  0.0000000000D+00
  0.3258000000D+00  0.0000000000D+00
  0.1027000000D+00  0.1000000000D+01
 p    1  1.00
  0.1407000000D+01  0.1000000000D+01
 p    1  1.00
  0.3880000000D+00  0.1000000000D+01
 d    1  1.00
  0.1057000000D+01  0.1000000000D+01
  
  10 0
 s   10  1.00
  0.1142000000D+05  0.5229996559D-03
  0.1712000000D+04  0.4044997339D-02
  0.3893000000D+03  0.2077498633D-01
  0.1100000000D+03  0.8072694689D-01
  0.3557000000D+02  0.2330738467D+00
  0.1254000000D+02  0.4335007148D+00
  0.4644000000D+01  0.3474717714D+00
  0.1293000000D+01  0.4126197285D-01
  0.5118000000D+00 -0.8507994403D-02
  0.1787000000D+00  0.2383998432D-02
 s   10  1.00
  0.1142000000D+05 -0.1149999544D-03
  0.1712000000D+04 -0.8949996452D-03
  0.3893000000D+03 -0.4623998167D-02
  0.1100000000D+03 -0.1852799265D-01
  0.3557000000D+02 -0.5733897727D-01
  0.1254000000D+02 -0.1320759476D+00
  0.4644000000D+01 -0.1725099316D+00
  0.1293000000D+01  0.1518139398D+00
  0.5118000000D+00  0.5999437621D+00
  0.1787000000D+00  0.3874618464D+00
 s   10  1.00
  0.1142000000D+05  0.0000000000D+00
  0.1712000000D+04  0.0000000000D+00
  0.3893000000D+03  0.0000000000D+00
  0.1100000000D+03  0.0000000000D+00
  0.3557000000D+02  0.0000000000D+00
  0.1254000000D+02  0.0000000000D+00
  0.4644000000D+01  0.0000000000D+00
  0.1293000000D+01  0.1000000000D+01
  0.5118000000D+00  0.0000000000D+00
  0.1787000000D+00  0.0000000000D+00
 s   10  1.00
  0.1142000000D+05  0.0000000000D+00
  0.1712000000D+04  0.0000000000D+00
  0.3893000000D+03  0.0000000000D+00
  0.1100000000D+03  0.0000000000D+00
  0.3557000000D+02  0.0000000000D+00
  0.1254000000D+02  0.0000000000D+00
  0.4644000000D+01  0.0000000000D+00
  0.1293000000D+01  0.0000000000D+00
  0.5118000000D+00  0.0000000000D+00
  0.1787000000D+00  0.1000000000D+01
 p    5  1.00
  0.2663000000D+02  0.1467000345D-01
  0.5948000000D+01  0.9176402155D-01
  0.1742000000D+01  0.2986830701D+00
  0.5550000000D+00  0.4984871171D+00
  0.1725000000D+00  0.3370230791D+00
 p    5  1.00
  0.2663000000D+02  0.0000000000D+00
  0.5948000000D+01  0.0000000000D+00
  0.1742000000D+01  0.0000000000D+00
  0.5550000000D+00  0.1000000000D+01
  0.1725000000D+00  0.0000000000D+00
 p    5  1.00
  0.2663000000D+02  0.0000000000D+00
  0.5948000000D+01  0.0000000000D+00
  0.1742000000D+01  0.0000000000D+00
  0.5550000000D+00  0.0000000000D+00
  0.1725000000D+00  0.1000000000D+01
 d    1  1.00
  0.1654000000D+01  0.1000000000D+01
 d    1  1.00
  0.4690000000D+00  0.1000000000D+01
 f    1  1.00
  0.1093000000D+01  0.1000000000D+01
  
  11 0
 s    5  1.00
  0.3387000000D+02  0.6067999217D-02
  0.5095000000D+01  0.4530799416D-01
  0.1159000000D+01  0.2028219738D+00
  0.3258000000D+00  0.5039029350D+00
  0.1027000000D+00  0.3834209505D+00
 s    5  1.00
  0.3387000000D+02  0.0000000000D+00
  0.5095000000D+01  0.0000000000D+00
  0.1159000000D+01  0.0000000000D+00
  0.3258000000D+00  0.1000000000D+01
  0.1027000000D+00  0.0000000000D+00
 s    5  1.00
  0.3387000000D+02  0.0000000000D+00
  0.5095000000D+01  0.0000000000D+00
  0.1159000000D+01  0.0000000000D+00
  0.3258000000D+00  0.0000000000D+00
  0.1027000000D+00  0.1000000000D+01
 p    1  1.00
  0.1407000000D+01  0.1000000000D+01
 p    1  1.00
  0.3880000000D+00  0.1000000000D+01
 d    1  1.00
  0.1057000000D+01  0.1000000000D+01
  
  12 0
 s    5  1.00
  0.3387000000D+02  0.6067999217D-02
  0.5095000000D+01  0.4530799416D-01
  0.1159000000D+01  0.2028219738D+00
  0.3258000000D+00  0.5039029350D+00
  0.1027000000D+00  0.3834209505D+00
 s    5  1.00
  0.3387000000D+02  0.0000000000D+00
  0.5095000000D+01  0.0000000000D+00
  0.1159000000D+01  0.0000000000D+00
  0.3258000000D+00  0.1000000000D+01
  0.1027000000D+00  0.0000000000D+00
 s    5  1.00
  0.3387000000D+02  0.0000000000D+00
  0.5095000000D+01  0.0000000000D+00
  0.1159000000D+01  0.0000000000D+00
  0.3258000000D+00  0.0000000000D+00
  0.1027000000D+00  0.1000000000D+01
 p    1  1.00
  0.1407000000D+01  0.1000000000D+01
 p    1  1.00
  0.3880000000D+00  0.1000000000D+01
 d    1  1.00
  0.1057000000D+01  0.1000000000D+01
  
  13 0
 s    5  1.00
  0.3387000000D+02  0.6067999217D-02
  0.5095000000D+01  0.4530799416D-01
  0.1159000000D+01  0.2028219738D+00
  0.3258000000D+00  0.5039029350D+00
  0.1027000000D+00  0.3834209505D+00
 s    5  1.00
  0.3387000000D+02  0.0000000000D+00
  0.5095000000D+01  0.0000000000D+00
  0.1159000000D+01  0.0000000000D+00
  0.3258000000D+00  0.1000000000D+01
  0.1027000000D+00  0.0000000000D+00
 s    5  1.00
  0.3387000000D+02  0.0000000000D+00
  0.5095000000D+01  0.0000000000D+00
  0.1159000000D+01  0.0000000000D+00
  0.3258000000D+00  0.0000000000D+00
  0.1027000000D+00  0.1000000000D+01
 p    1  1.00
  0.1407000000D+01  0.1000000000D+01
 p    1  1.00
  0.3880000000D+00  0.1000000000D+01
 d    1  1.00
  0.1057000000D+01  0.1000000000D+01
  
  14 0
 s   10  1.00
  0.1142000000D+05  0.5229996559D-03
  0.1712000000D+04  0.4044997339D-02
  0.3893000000D+03  0.2077498633D-01
  0.1100000000D+03  0.8072694689D-01
  0.3557000000D+02  0.2330738467D+00
  0.1254000000D+02  0.4335007148D+00
  0.4644000000D+01  0.3474717714D+00
  0.1293000000D+01  0.4126197285D-01
  0.5118000000D+00 -0.8507994403D-02
  0.1787000000D+00  0.2383998432D-02
 s   10  1.00
  0.1142000000D+05 -0.1149999544D-03
  0.1712000000D+04 -0.8949996452D-03
  0.3893000000D+03 -0.4623998167D-02
  0.1100000000D+03 -0.1852799265D-01
  0.3557000000D+02 -0.5733897727D-01
  0.1254000000D+02 -0.1320759476D+00
  0.4644000000D+01 -0.1725099316D+00
  0.1293000000D+01  0.1518139398D+00
  0.5118000000D+00  0.5999437621D+00
  0.1787000000D+00  0.3874618464D+00
 s   10  1.00
  0.1142000000D+05  0.0000000000D+00
  0.1712000000D+04  0.0000000000D+00
  0.3893000000D+03  0.0000000000D+00
  0.1100000000D+03  0.0000000000D+00
  0.3557000000D+02  0.0000000000D+00
  0.1254000000D+02  0.0000000000D+00
  0.4644000000D+01  0.0000000000D+00
  0.1293000000D+01  0.1000000000D+01
  0.5118000000D+00  0.0000000000D+00
  0.1787000000D+00  0.0000000000D+00
 s   10  1.00
  0.1142000000D+05  0.0000000000D+00
  0.1712000000D+04  0.0000000000D+00
  0.3893000000D+03  0.0000000000D+00
  0.1100000000D+03  0.0000000000D+00
  0.3557000000D+02  0.0000000000D+00
  0.1254000000D+02  0.0000000000D+00
  0.4644000000D+01  0.0000000000D+00
  0.1293000000D+01  0.0000000000D+00
  0.5118000000D+00  0.0000000000D+00
  0.1787000000D+00  0.1000000000D+01
 p    5  1.00
  0.2663000000D+02  0.1467000345D-01
  0.5948000000D+01  0.9176402155D-01
  0.1742000000D+01  0.2986830701D+00
  0.5550000000D+00  0.4984871171D+00
  0.1725000000D+00  0.3370230791D+00
 p    5  1.00
  0.2663000000D+02  0.0000000000D+00
  0.5948000000D+01  0.0000000000D+00
  0.1742000000D+01  0.0000000000D+00
  0.5550000000D+00  0.1000000000D+01
  0.1725000000D+00  0.0000000000D+00
 p    5  1.00
  0.2663000000D+02  0.0000000000D+00
  0.5948000000D+01  0.0000000000D+00
  0.1742000000D+01  0.0000000000D+00
  0.5550000000D+00  0.0000000000D+00
  0.1725000000D+00  0.1000000000D+01
 d    1  1.00
  0.1654000000D+01  0.1000000000D+01
 d    1  1.00
  0.4690000000D+00  0.1000000000D+01
 f    1  1.00
  0.1093000000D+01  0.1000000000D+01
  
  15 0
 s    5  1.00
  0.3387000000D+02  0.6067999217D-02
  0.5095000000D+01  0.4530799416D-01
  0.1159000000D+01  0.2028219738D+00
  0.3258000000D+00  0.5039029350D+00
  0.1027000000D+00  0.3834209505D+00
 s    5  1.00
  0.3387000000D+02  0.0000000000D+00
  0.5095000000D+01  0.0000000000D+00
  0.1159000000D+01  0.0000000000D+00
  0.3258000000D+00  0.1000000000D+01
  0.1027000000D+00  0.0000000000D+00
 s    5  1.00
  0.3387000000D+02  0.0000000000D+00
  0.5095000000D+01  0.0000000000D+00
  0.1159000000D+01  0.0000000000D+00
  0.3258000000D+00  0.0000000000D+00
  0.1027000000D+00  0.1000000000D+01
 p    1  1.00
  0.1407000000D+01  0.1000000000D+01
 p    1  1.00
  0.3880000000D+00  0.1000000000D+01
 d    1  1.00
  0.1057000000D+01  0.1000000000D+01
  
  16 0
 s    5  1.00
  0.3387000000D+02  0.6067999217D-02
  0.5095000000D+01  0.4530799416D-01
  0.1159000000D+01  0.2028219738D+00
  0.3258000000D+00  0.5039029350D+00
  0.1027000000D+00  0.3834209505D+00
 s    5  1.00
  0.3387000000D+02  0.0000000000D+00
  0.5095000000D+01  0.0000000000D+00
  0.1159000000D+01  0.0000000000D+00
  0.3258000000D+00  0.1000000000D+01
  0.1027000000D+00  0.0000000000D+00
 s    5  1.00
  0.3387000000D+02  0.0000000000D+00
  0.5095000000D+01  0.0000000000D+00
  0.1159000000D+01  0.0000000000D+00
  0.3258000000D+00  0.0000000000D+00
  0.1027000000D+00  0.1000000000D+01
 p    1  1.00
  0.1407000000D+01  0.1000000000D+01
 p    1  1.00
  0.3880000000D+00  0.1000000000D+01
 d    1  1.00
  0.1057000000D+01  0.1000000000D+01
  
  17 0
 s    5  1.00
  0.3387000000D+02  0.6067999217D-02
  0.5095000000D+01  0.4530799416D-01
  0.1159000000D+01  0.2028219738D+00
  0.3258000000D+00  0.5039029350D+00
  0.1027000000D+00  0.3834209505D+00
 s    5  1.00
  0.3387000000D+02  0.0000000000D+00
  0.5095000000D+01  0.0000000000D+00
  0.1159000000D+01  0.0000000000D+00
  0.3258000000D+00  0.1000000000D+01
  0.1027000000D+00  0.0000000000D+00
 s    5  1.00
  0.3387000000D+02  0.0000000000D+00
  0.5095000000D+01  0.0000000000D+00
  0.1159000000D+01  0.0000000000D+00
  0.3258000000D+00  0.0000000000D+00
  0.1027000000D+00  0.1000000000D+01
 p    1  1.00
  0.1407000000D+01  0.1000000000D+01
 p    1  1.00
  0.3880000000D+00  0.1000000000D+01
 d    1  1.00
  0.1057000000D+01  0.1000000000D+01
  
  18 0
 s   10  1.00
  0.1142000000D+05  0.5229996559D-03
  0.1712000000D+04  0.4044997339D-02
  0.3893000000D+03  0.2077498633D-01
  0.1100000000D+03  0.8072694689D-01
  0.3557000000D+02  0.2330738467D+00
  0.1254000000D+02  0.4335007148D+00
  0.4644000000D+01  0.3474717714D+00
  0.1293000000D+01  0.4126197285D-01
  0.5118000000D+00 -0.8507994403D-02
  0.1787000000D+00  0.2383998432D-02
 s   10  1.00
  0.1142000000D+05 -0.1149999544D-03
  0.1712000000D+04 -0.8949996452D-03
  0.3893000000D+03 -0.4623998167D-02
  0.1100000000D+03 -0.1852799265D-01
  0.3557000000D+02 -0.5733897727D-01
  0.1254000000D+02 -0.1320759476D+00
  0.4644000000D+01 -0.1725099316D+00
  0.1293000000D+01  0.1518139398D+00
  0.5118000000D+00  0.5999437621D+00
  0.1787000000D+00  0.3874618464D+00
 s   10  1.00
  0.1142000000D+05  0.0000000000D+00
  0.1712000000D+04  0.0000000000D+00
  0.3893000000D+03  0.0000000000D+00
  0.1100000000D+03  0.0000000000D+00
  0.3557000000D+02  0.0000000000D+00
  0.1254000000D+02  0.0000000000D+00
  0.4644000000D+01  0.0000000000D+00
  0.1293000000D+01  0.1000000000D+01
  0.5118000000D+00  0.0000000000D+00
  0.1787000000D+00  0.0000000000D+00
 s   10  1.00
  0.1142000000D+05  0.0000000000D+00
  0.1712000000D+04  0.0000000000D+00
  0.3893000000D+03  0.0000000000D+00
  0.1100000000D+03  0.0000000000D+00
  0.3557000000D+02  0.0000000000D+00
  0.1254000000D+02  0.0000000000D+00
  0.4644000000D+01  0.0000000000D+00
  0.1293000000D+01  0.0000000000D+00
  0.5118000000D+00  0.0000000000D+00
  0.1787000000D+00  0.1000000000D+01
 p    5  1.00
  0.2663000000D+02  0.1467000345D-01
  0.5948000000D+01  0.9176402155D-01
  0.1742000000D+01  0.2986830701D+00
  0.5550000000D+00  0.4984871171D+00
  0.1725000000D+00  0.3370230791D+00
 p    5  1.00
  0.2663000000D+02  0.0000000000D+00
  0.5948000000D+01  0.0000000000D+00
  0.1742000000D+01  0.0000000000D+00
  0.5550000000D+00  0.1000000000D+01
  0.1725000000D+00  0.0000000000D+00
 p    5  1.00
  0.2663000000D+02  0.0000000000D+00
  0.5948000000D+01  0.0000000000D+00
  0.1742000000D+01  0.0000000000D+00
  0.5550000000D+00  0.0000000000D+00
  0.1725000000D+00  0.1000000000D+01
 d    1  1.00
  0.1654000000D+01  0.1000000000D+01
 d    1  1.00
  0.4690000000D+00  0.1000000000D+01
 f    1  1.00
  0.1093000000D+01  0.1000000000D+01
  
  19 0
 s    5  1.00
  0.3387000000D+02  0.6067999217D-02
  0.5095000000D+01  0.4530799416D-01
  0.1159000000D+01  0.2028219738D+00
  0.3258000000D+00  0.5039029350D+00
  0.1027000000D+00  0.3834209505D+00
 s    5  1.00
  0.3387000000D+02  0.0000000000D+00
  0.5095000000D+01  0.0000000000D+00
  0.1159000000D+01  0.0000000000D+00
  0.3258000000D+00  0.1000000000D+01
  0.1027000000D+00  0.0000000000D+00
 s    5  1.00
  0.3387000000D+02  0.0000000000D+00
  0.5095000000D+01  0.0000000000D+00
  0.1159000000D+01  0.0000000000D+00
  0.3258000000D+00  0.0000000000D+00
  0.1027000000D+00  0.1000000000D+01
 p    1  1.00
  0.1407000000D+01  0.1000000000D+01
 p    1  1.00
  0.3880000000D+00  0.1000000000D+01
 d    1  1.00
  0.1057000000D+01  0.1000000000D+01
  
  20 0
 s    5  1.00
  0.3387000000D+02  0.6067999217D-02
  0.5095000000D+01  0.4530799416D-01
  0.1159000000D+01  0.2028219738D+00
  0.3258000000D+00  0.5039029350D+00
  0.1027000000D+00  0.3834209505D+00
 s    5  1.00
  0.3387000000D+02  0.0000000000D+00
  0.5095000000D+01  0.0000000000D+00
  0.1159000000D+01  0.0000000000D+00
  0.3258000000D+00  0.1000000000D+01
  0.1027000000D+00  0.0000000000D+00
 s    5  1.00
  0.3387000000D+02  0.0000000000D+00
  0.5095000000D+01  0.0000000000D+00
  0.1159000000D+01  0.0000000000D+00
  0.3258000000D+00  0.0000000000D+00
  0.1027000000D+00  0.1000000000D+01
 p    1  1.00
  0.1407000000D+01  0.1000000000D+01
 p    1  1.00
  0.3880000000D+00  0.1000000000D+01
 d    1  1.00
  0.1057000000D+01  0.1000000000D+01
  
  21 0
 s    5  1.00
  0.3387000000D+02  0.6067999217D-02
  0.5095000000D+01  0.4530799416D-01
  0.1159000000D+01  0.2028219738D+00
  0.3258000000D+00  0.5039029350D+00
  0.1027000000D+00  0.3834209505D+00
 s    5  1.00
  0.3387000000D+02  0.0000000000D+00
  0.5095000000D+01  0.0000000000D+00
  0.1159000000D+01  0.0000000000D+00
  0.3258000000D+00  0.1000000000D+01
  0.1027000000D+00  0.0000000000D+00
 s    5  1.00
  0.3387000000D+02  0.0000000000D+00
  0.5095000000D+01  0.0000000000D+00
  0.1159000000D+01  0.0000000000D+00
  0.3258000000D+00  0.0000000000D+00
  0.1027000000D+00  0.1000000000D+01
 p    1  1.00
  0.1407000000D+01  0.1000000000D+01
 p    1  1.00
  0.3880000000D+00  0.1000000000D+01
 d    1  1.00
  0.1057000000D+01  0.1000000000D+01
  
  22 0
 s   10  1.00
  0.1142000000D+05  0.5229996559D-03
  0.1712000000D+04  0.4044997339D-02
  0.3893000000D+03  0.2077498633D-01
  0.1100000000D+03  0.8072694689D-01
  0.3557000000D+02  0.2330738467D+00
  0.1254000000D+02  0.4335007148D+00
  0.4644000000D+01  0.3474717714D+00
  0.1293000000D+01  0.4126197285D-01
  0.5118000000D+00 -0.8507994403D-02
  0.1787000000D+00  0.2383998432D-02
 s   10  1.00
  0.1142000000D+05 -0.1149999544D-03
  0.1712000000D+04 -0.8949996452D-03
  0.3893000000D+03 -0.4623998167D-02
  0.1100000000D+03 -0.1852799265D-01
  0.3557000000D+02 -0.5733897727D-01
  0.1254000000D+02 -0.1320759476D+00
  0.4644000000D+01 -0.1725099316D+00
  0.1293000000D+01  0.1518139398D+00
  0.5118000000D+00  0.5999437621D+00
  0.1787000000D+00  0.3874618464D+00
 s   10  1.00
  0.1142000000D+05  0.0000000000D+00
  0.1712000000D+04  0.0000000000D+00
  0.3893000000D+03  0.0000000000D+00
  0.1100000000D+03  0.0000000000D+00
  0.3557000000D+02  0.0000000000D+00
  0.1254000000D+02  0.0000000000D+00
  0.4644000000D+01  0.0000000000D+00
  0.1293000000D+01  0.1000000000D+01
  0.5118000000D+00  0.0000000000D+00
  0.1787000000D+00  0.0000000000D+00
 s   10  1.00
  0.1142000000D+05  0.0000000000D+00
  0.1712000000D+04  0.0000000000D+00
  0.3893000000D+03  0.0000000000D+00
  0.1100000000D+03  0.0000000000D+00
  0.3557000000D+02  0.0000000000D+00
  0.1254000000D+02  0.0000000000D+00
  0.4644000000D+01  0.0000000000D+00
  0.1293000000D+01  0.0000000000D+00
  0.5118000000D+00  0.0000000000D+00
  0.1787000000D+00  0.1000000000D+01
 p    5  1.00
  0.2663000000D+02  0.1467000345D-01
  0.5948000000D+01  0.9176402155D-01
  0.1742000000D+01  0.2986830701D+00
  0.5550000000D+00  0.4984871171D+00
  0.1725000000D+00  0.3370230791D+00
 p    5  1.00
  0.2663000000D+02  0.0000000000D+00
  0.5948000000D+01  0.0000000000D+00
  0.1742000000D+01  0.0000000000D+00
  0.5550000000D+00  0.1000000000D+01
  0.1725000000D+00  0.0000000000D+00
 p    5  1.00
  0.2663000000D+02  0.0000000000D+00
  0.5948000000D+01  0.0000000000D+00
  0.1742000000D+01  0.0000000000D+00
  0.5550000000D+00  0.0000000000D+00
  0.1725000000D+00  0.1000000000D+01
 d    1  1.00
  0.1654000000D+01  0.1000000000D+01
 d    1  1.00
  0.4690000000D+00  0.1000000000D+01
 f    1  1.00
  0.1093000000D+01  0.1000000000D+01
  
  23 0
 s    5  1.00
  0.3387000000D+02  0.6067999217D-02
  0.5095000000D+01  0.4530799416D-01
  0.1159000000D+01  0.2028219738D+00
  0.3258000000D+00  0.5039029350D+00
  0.1027000000D+00  0.3834209505D+00
 s    5  1.00
  0.3387000000D+02  0.0000000000D+00
  0.5095000000D+01  0.0000000000D+00
  0.1159000000D+01  0.0000000000D+00
  0.3258000000D+00  0.1000000000D+01
  0.1027000000D+00  0.0000000000D+00
 s    5  1.00
  0.3387000000D+02  0.0000000000D+00
  0.5095000000D+01  0.0000000000D+00
  0.1159000000D+01  0.0000000000D+00
  0.3258000000D+00  0.0000000000D+00
  0.1027000000D+00  0.1000000000D+01
 p    1  1.00
  0.1407000000D+01  0.1000000000D+01
 p    1  1.00
  0.3880000000D+00  0.1000000000D+01
 d    1  1.00
  0.1057000000D+01  0.1000000000D+01
  
  24 0
 s    5  1.00
  0.3387000000D+02  0.6067999217D-02
  0.5095000000D+01  0.4530799416D-01
  0.1159000000D+01  0.2028219738D+00
  0.3258000000D+00  0.5039029350D+00
  0.1027000000D+00  0.3834209505D+00
 s    5  1.00
  0.3387000000D+02  0.0000000000D+00
  0.5095000000D+01  0.0000000000D+00
  0.1159000000D+01  0.0000000000D+00
  0.3258000000D+00  0.1000000000D+01
  0.1027000000D+00  0.0000000000D+00
 s    5  1.00
  0.3387000000D+02  0.0000000000D+00
  0.5095000000D+01  0.0000000000D+00
  0.1159000000D+01  0.0000000000D+00
  0.3258000000D+00  0.0000000000D+00
  0.1027000000D+00  0.1000000000D+01
 p    1  1.00
  0.1407000000D+01  0.1000000000D+01
 p    1  1.00
  0.3880000000D+00  0.1000000000D+01
 d    1  1.00
  0.1057000000D+01  0.1000000000D+01
  
  25 0
 s    5  1.00
  0.3387000000D+02  0.6067999217D-02
  0.5095000000D+01  0.4530799416D-01
  0.1159000000D+01  0.2028219738D+00
  0.3258000000D+00  0.5039029350D+00
  0.1027000000D+00  0.3834209505D+00
 s    5  1.00
  0.3387000000D+02  0.0000000000D+00
  0.5095000000D+01  0.0000000000D+00
  0.1159000000D+01  0.0000000000D+00
  0.3258000000D+00  0.1000000000D+01
  0.1027000000D+00  0.0000000000D+00
 s    5  1.00
  0.3387000000D+02  0.0000000000D+00
  0.5095000000D+01  0.0000000000D+00
  0.1159000000D+01  0.0000000000D+00
  0.3258000000D+00  0.0000000000D+00
  0.1027000000D+00  0.1000000000D+01
 p    1  1.00
  0.1407000000D+01  0.1000000000D+01
 p    1  1.00
  0.3880000000D+00  0.1000000000D+01
 d    1  1.00
  0.1057000000D+01  0.1000000000D+01


[MO]
 Sym=      1.1
 Ene=       0.0000
 Spin= Alpha
 Occup=    2.000000
1 -0.021013335527954
2 0.071923656885211
3 0.000170246541567
4 -0.000759327002018
5 0.000178183052830
6 -0.000052465804856
7 0.000558935180254
8 0.96188609164045
9 0.042603810600088
10 -0.067850185740684
11 0.007353385347801
12 0.000286372917027
13 -0.000418856735850
14 -0.000952133615755
15 -0.000789953854296
16 0.001713763097149
17 0.000588127678386
18 0.000494308188281
19 -0.001051851415365
20 -0.000057985090620
21 -0.000023934115996
22 0.000052423052922
23 0.000351773620413
24 0.000310420807570
25 -0.000636353066788
26 -0.000010868647721
27 -0.000000551683283
28 0.000011420331004
29 -0.000003221123996
30 0.000002027006922
31 -0.000014525929001
32 -0.000022033252984
33 -0.000001406607414
34 0.000023439860398
35 -0.000002107303157
36 0.000005074471049
37 -0.000028738520757
38 -0.000026094512392
39 0.000008368102210
40 0.000017726410182
41 -0.000002048874302
42 -0.000000735587357
43 -0.000044983624897
44 -0.000142894984531
45 -0.000062016634060
46 0.000204911618592
47 0.000003019949971
48 -0.000040780519961
49 0.000078357127508
50 -0.000286578620639
51 0.000008610835995
52 0.000011276982584
53 0.000192692082703
54 -0.000055771020643
55 -0.000040478531725
56 0.000191793483285
57 0.000044218371866
58 0.000025348871942
59 0.000181808485957
60 -0.000018691024452
61 0.000001936977402
62 0.000002021884019
63 0.000013587521506
64 -0.000004136683666
65 -0.000008289362291
66 0.000011489119240
67 0.000001537955782
68 0.000005576720226
69 0.000080177659029
70 -0.000004294321509
71 -0.000001485584230
72 -0.000001337699247
73 -0.000000861973100
74 -0.000000670140795
75 0.000000285931934
76 -0.000001958721850
77 0.000000104145903
78 -0.000002038322392
79 0.000003901634676
80 0.000003641856937
81 -0.000001292027510
82 0.000005362597581
83 0.000000759361833
84 0.000000772840323
85 0.080311486120326
86 0.000053051734416
87 0.000083837068310
88 0.000300915040805
89 -0.000017377666396
90 0.000307487312408
91 0.000007700390168
92 -0.000002664655427
93 -0.000164131294814
94 -0.000007569594406
95 -0.000025389182468
96 -0.000184522861626
97 -0.000051350393472
98 0.000004790621412
99 -0.000010699320517
100 0.000005908699105
101 0.000001753522671
102 -0.000000213137685
103 -0.000000626069751
104 0.000003304939373
105 -0.000012931806498
106 0.000009626867124
107 -0.000012509580812
108 -0.000000765063582
109 -0.000003069798688
110 0.000020834986694
111 -0.000015307600652
112 -0.000004006150389
113 0.000001750769658
114 0.000009944539431
115 0.000007047668263
116 -0.000029703837592
117 0.000010592761947
118 -0.000001672853505
119 0.000000672776046
120 0.000108759915632
121 -0.000117188973707
122 -0.000059536835863
123 -0.000010037694317
124 0.000005737313435
125 0.000013638913111
126 -0.000001976186935
127 0.000032337768712
128 0.000013520567218
129 0.000005313045381
130 0.000005270713052
131 -0.000010583758433
132 0.000015155858595
133 0.000020626777992
134 -0.000020277975382
135 0.000092033819312
136 -0.000052617998463
137 -0.000069446435287
138 0.000012592932746
139 0.000007411068776
140 0.000000997777798
141 -0.000002733148541
142 0.000020741206864
143 0.000004835550095
144 -0.000014425322389
145 -0.000000678173092
146 0.000015103495481
147 -0.000027746946482
148 -0.000003422995702
149 -0.000001913454448
150 0.000106188843021
151 -0.000140408829228
152 -0.000090933135347
153 -0.000005718942724
154 0.000008125731237
155 -0.000014850451726
156 -0.000014854671571
157 0.000027821041115
158 -0.000016689223587
159 0.000007492333412
160 0.000005635643084
161 -0.000013127976496
162 0.000013881783104
163 -0.000017905651994
164 0.000023031083949
165 0.17621028705168
166 0.000063024597849
167 0.000199032392286
168 0.000325705795768
169 0.000696214537018
170 0.000032947119451
171 -0.000010876376967
172 -0.000398804425633
173 -0.000008941363708
174 0.000015654222896
175 -0.000415520080045
176 0.000019080563624
177 0.000022833468003
178 -0.000023041856723
179 0.000010920123264
180 0.000012121733459
181 -0.000001786176485
182 -0.000000632345210
183 0.000000102800698
184 -0.000008095943003
185 -0.000000486981269
186 0.000008582924272
187 0.000005121537381
188 0.000011205732905
189 0.000003804462076
190 -0.000030708273409
191 -0.000036899397824
192 0.000021226347512
193 0.000021496400144
194 -0.000003740025329
195 0.000000011865589
196 0.000019703071944
197 0.000053245762447
198 -0.000028489999160
199 0.000002976278656
200 0.000214394802497
201 -0.000169069722340
202 -0.000111634348127
203 0.000015930135460
204 0.000013094155795
205 0.000030329399795
206 0.000044572482866
207 -0.000004019903430
208 -0.000002289637949
209 0.000009315630555
210 0.000022963878313
211 -0.000032279508868
212 -0.000019727676159
213 -0.000049870048213
214 -0.000030063814295
215 0.000201212084164
216 -0.000084316092600
217 -0.000095260754353
218 0.000017555823423
219 -0.000027293903364
220 -0.000004656734314
221 0.000027836793821
222 0.000025249682428
223 0.000001203046974
224 0.000002717589349
225 -0.000031713017351
226 0.000028995428002
227 0.000054411288273
228 0.000010024771883
229 -0.000014543647958
230 0.000207329480526
231 -0.000117772617149
232 -0.000130913891329
233 0.000015360765251
234 0.000018622305529
235 -0.000022908826550
236 0.000034620366091
237 -0.000007173793085
238 0.000008205427495
239 0.000011854775703
240 0.000000028208428
241 -0.000011882984131
242 -0.000034727699973
243 0.000039067863675
244 0.000043234185349
245 0.005109529792135
246 -0.000040108332258
247 0.000015018701106
248 0.000177581975282
249 -0.000016666344953
250 0.000000432159851
251 -0.000001153390193
252 -0.000002499285673
253 -0.000001704589210
254 0.000004387565475
255 0.000069044010209
256 -0.000004301003314
257 -0.000021434603840
258 -0.000005098990323
259 0.000002214306450
260 0.000002884683873
261 -0.000000331499815
262 0.000000756943516
263 0.000000048444760
264 0.000023227991174
265 -0.000012467027749
266 -0.000010760963425
267 0.000003715193776
268 -0.000004756955625
269 0.000002980511619
270 0.000003089361041
271 0.000000053037779
272 0.000000168663784
273 -0.000001157061219
274 0.000000249063736
275 -0.000000594200826
276 -0.000002987751557
277 -0.000000320221384
278 0.000000367914615
279 -0.000000734288692
280 0.000011541227316
281 -0.000023683814521
282 0.000015002652356
283 -0.000000193703319
284 0.000000152997236
285 -0.000000799860187
286 0.000004969552715
287 -0.000010262182806
288 0.000001103574635
289 0.000002005340570
290 -0.000003276714944
291 0.000001271374374
292 0.000000336325282
293 0.000000573383175
294 -0.000001864765432
295 0.000010623011582
296 -0.000019110496582
297 0.000015375870790
298 0.000001404094386
299 0.000000000584890
300 0.000002241292979
301 -0.000002715379952
302 0.000004066399422
303 0.000005974619434
304 0.000001485439519
305 0.000002476609379
306 -0.000003962048898
307 0.000000103017788
308 -0.000000676818964
309 -0.000002148401007
310 0.000007871091552
311 -0.000003122974733
312 -0.000005405064758
313 -0.000000700094728
314 -0.000002416424950
315 0.000000410310696
316 0.000009780074697
317 0.000010816787349
318 -0.000000645062634
319 0.000002366363800
320 -0.000001598608950
321 -0.000000767754850
322 0.000000218433748
323 0.000000848500445
324 0.000002794682811
325 -0.000993537839657
326 -0.000000175081822
327 -0.000001809888798
328 0.000158440913406
329 -0.000001860066387
330 0.000013624989448
331 0.000000724633276
332 0.000002809750695
333 -0.000034415444808
334 0.000003104767665
335 0.000014466290538
336 0.000030587864563
337 0.000005885190083
338 0.000000073481639
339 -0.000000688320758
340 0.000000614839119
341 -0.000001026046098
342 0.000000011291169
343 0.000001598262087
344 0.000004695821957
345 -0.000006559596895
346 0.000001863774939
347 0.000003194808281
348 0.000001461986315
349 -0.000012800150449
350 0.000000541635056
351 0.000002046318341
352 -0.000002098496544
353 0.000000070111925
354 -0.000001236707294
355 0.000002623709716
356 -0.000000796791608
357 -0.000001508716855
358 0.000000191718837
359 0.000000246120468
360 0.000005531493816
361 -0.000050963400685
362 0.000026675044187
363 -0.000001495634024
364 -0.000000368728648
365 0.000002426453686
366 -0.000016084434275
367 -0.000007427370860
368 0.000003563205492
369 -0.000001048055604
370 0.000000977772267
371 0.000000070283337
372 -0.000000812565344
373 0.000001411696407
374 -0.000000261472063
375 0.000006814762006
376 -0.000029890632892
377 -0.000009702367232
378 0.000000972951141
379 0.000000254504518
380 -0.000001409772637
381 -0.000004045462411
382 -0.000012697720246
383 -0.000007915252869
384 0.000001898583056
385 -0.000001564760646
386 -0.000000333822410
387 -0.000000941018317
388 0.000000187009390
389 -0.000002311080036
390 0.000003455525481
391 -0.000053193395954
392 0.000007448822854
393 0.000001121140624
394 -0.000001243014339
395 0.000001139377584
396 0.000021306711990
397 -0.000009311275725
398 0.000002129342049
399 -0.000001929989649
400 0.000000356565966
401 0.000001573423684
402 0.000002998375481
403 -0.000000257479121
404 0.000000706922762
405 -0.12620557100644
406 -0.000066405966058
407 -0.000140116319742
408 -0.000278793633576
409 -0.000008785368266
410 0.000003015298964
411 -0.000482041932810
412 0.000007167695714
413 -0.000002098357452
414 0.000269590464489
415 0.000022476461559
416 0.000005840404277
417 0.000301252821244
418 -0.000008106333527
419 -0.000008269651935
420 0.000016375985462
421 -0.000000621977221
422 0.000001905526266
423 -0.000000162666581
424 -0.000006460572239
425 -0.000005714031641
426 0.000012174603879
427 -0.000000763916780
428 -0.000005591359975
429 -0.000002234518679
430 0.000013740118323
431 -0.000029320556408
432 0.000022765068044
433 -0.000019212920653
434 0.000040386831888
435 -0.000014753569535
436 0.000000778617500
437 -0.000001049177528
438 -0.000015788974260
439 -0.000001122683178
440 -0.000153990702772
441 0.000109307226046
442 0.000082712508764
443 -0.000018205389438
444 0.000016133841226
445 -0.000009811194665
446 0.000005929162726
447 -0.000009922310341
448 -0.000035683934584
449 0.000009684561073
450 -0.000003033686241
451 -0.000006650874831
452 -0.000029757407684
453 0.000029872239322
454 -0.000022677384499
455 -0.000152705784026
456 0.000104771279346
457 0.000069951145195
458 -0.000004225043540
459 -0.000022416130812
460 -0.000011482377003
461 0.000003175649525
462 0.000003581581336
463 -0.000030410597741
464 -0.000022184335743
465 0.000028500471852
466 -0.000006316136109
467 0.000008530672966
468 0.000005458298110
469 0.000039438009186
470 -0.000159018391591
471 0.000120429639955
472 0.000099733370818
473 0.000021033897586
474 0.000008900323976
475 -0.000011027059529
476 -0.000003493834387
477 -0.000002486170805
478 -0.000037684407705
479 0.000021099366301
480 -0.000016359801831
481 -0.000004739564471
482 0.000021346997622
483 -0.000038074298594
484 -0.000015416662371
485 0.095655548941985
486 0.000050153578643
487 0.000104818037913
488 0.000094007003945
489 0.000024116131296
490 -0.000010012470393
491 -0.000374175025682
492 -0.000025180864371
493 0.000004603485513
494 0.000225889495129
495 -0.000054662913765
496 0.000025504501540
497 0.000169090738779
498 0.000005864132252
499 0.000006313816746
500 -0.000012177948999
501 0.000000005737337
502 -0.000000241239205
503 -0.000000386325077
504 0.000005579440168
505 -0.000003098086737
506 -0.000002481353430
507 -0.000002182438792
508 0.000015079171754
509 -0.000001278618063
510 -0.000020726918625
511 0.000007018333435
512 0.000015225945356
513 0.000029887476104
514 -0.000010960054815
515 -0.000012033431121
516 -0.000002079396698
517 0.000001543972425
518 -0.000008394318181
519 -0.000001580582455
520 0.000109485907947
521 -0.000034349639541
522 -0.000083405935037
523 0.000008341975359
524 -0.000011679863362
525 -0.000007633963290
526 -0.000002458420907
527 0.000011508723288
528 -0.000016206733592
529 0.000002304323966
530 -0.000008550679103
531 0.000006246355137
532 0.000022998478674
533 0.000016711034847
534 -0.000021813420904
535 0.000112851712949
536 -0.000097419316796
537 -0.000087652034658
538 -0.000017107712140
539 -0.000002358924749
540 -0.000009645589911
541 0.000001310886839
542 -0.000004828687069
543 -0.000020333427913
544 -0.000018875790412
545 0.000016426571985
546 0.000002449218427
547 -0.000006385699003
548 -0.000029621677601
549 -0.000003631962622
550 0.000112525162282
551 -0.000047600415015
552 -0.000092914412898
553 0.000003841653987
554 0.000013863789855
555 -0.000008893333743
556 0.000010289098843
557 -0.000017848301426
558 -0.000009804396375
559 0.000007489001323
560 -0.000012283531716
561 0.000004794530394
562 -0.000018771738718
563 0.000013267976872
564 0.000024605265652
 Sym=      2.1
 Ene=       0.0000
 Spin= Alpha
 Occup=    2.000000
1 0.97815507285024
2 -0.19745843798221
3 -0.000490288567415
4 0.000010000108671
5 0.000009205561608
6 -0.000002247156875
7 0.000013249285072
8 0.034783082609988
9 0.018925482494715
10 -0.030883780642346
11 0.000264230030926
12 0.000154658826163
13 -0.000231364662471
14 -0.000068543188981
15 0.000217645188817
16 0.000051401186420
17 0.000042037912170
18 -0.000111789133083
19 -0.000044353322594
20 -0.000002868091441
21 -0.000001766451757
22 0.000007091320409
23 0.000027312554368
24 -0.000090188164870
25 -0.000010747682161
26 0.000000767849532
27 -0.000000613737180
28 -0.000000154112352
29 -0.000000405135652
30 0.000000369654512
31 0.000001976978384
32 0.000001767653416
33 -0.000001363013592
34 -0.000000404639824
35 -0.000001305138344
36 -0.000000007924285
37 0.000003706241527
38 0.000004150030715
39 -0.000002363388581
40 -0.000001786642133
41 -0.000000142561251
42 0.000000376982112
43 0.000007848618215
44 0.000004360457603
45 0.000005361823724
46 -0.000009722281327
47 0.000006928428760
48 0.000001193482613
49 -0.000012343175083
50 -0.000010098277164
51 0.000000287776377
52 0.000001025359786
53 0.000006142183587
54 -0.000007333174147
55 -0.000000021939763
56 0.000007406076930
57 0.000006947081621
58 -0.000001353724747
59 0.000006200789994
60 -0.000000542988010
61 0.000001430660571
62 0.000000142039552
63 0.000000316557104
64 -0.000000271690621
65 -0.000001442258528
66 0.000000411937757
67 -0.000001647741953
68 0.000001251692472
69 0.000002811670091
70 0.000001130673267
71 0.000000502768369
72 0.000000480714168
73 0.000000190026431
74 0.000000191663529
75 -0.000000053097312
76 0.000000477819122
77 -0.000000060507145
78 0.000000463492429
79 -0.000001012452138
80 -0.000000973711285
81 0.000000129279100
82 -0.000001262901969
83 -0.000000175964754
84 -0.000000183709690
85 -0.018125932561935
86 -0.000014902520113
87 -0.000018323884166
88 -0.000057230820489
89 0.000004220237549
90 -0.000069256626954
91 -0.000001202319023
92 -0.000003425955360
93 0.000035974144566
94 0.000000150032467
95 -0.000005065436730
96 0.000050102438837
97 -0.000000220528605
98 -0.000001527171003
99 0.000003010630606
100 -0.000001483459603
101 -0.000000280999769
102 -0.000000037485534
103 0.000000086702812
104 -0.000001514096797
105 0.000001767187879
106 -0.000000253091082
107 -0.000000759950562
108 0.000000319026063
109 -0.000000191761381
110 -0.000004976676710
111 0.000003858001475
112 0.000001019903542
113 -0.000000480777567
114 -0.000002968476973
115 -0.000001587548390
116 0.000007157690022
117 -0.000002207575161
118 0.000000219204200
119 -0.000000256271529
120 -0.000024903213223
121 0.000025111237998
122 0.000015246062787
123 0.000002217828674
124 -0.000000926845179
125 -0.000003317406484
126 0.000001174271953
127 -0.000009159446571
128 -0.000000731003004
129 -0.000000867893374
130 -0.000001201475010
131 0.000002069368384
132 -0.000003443850735
133 -0.000004660572303
134 0.000004876256309
135 -0.000024500900948
136 0.000026856320048
137 0.000014758972589
138 -0.000004004700114
139 -0.000001333048648
140 -0.000000467458508
141 -0.000001675049789
142 -0.000009620566188
143 0.000000132137769
144 0.000003924682538
145 -0.000000168150420
146 -0.000003756532119
147 0.000006738944726
148 0.000000748152320
149 0.000000490499247
150 -0.000024596608246
151 0.000022144756574
152 0.000014706909193
153 0.000001658290770
154 -0.000001084679934
155 0.000003419202800
156 0.000000905962893
157 -0.000008270559881
158 -0.000000006388387
159 -0.000001777288360
160 -0.000000834139519
161 0.000002611427879
162 -0.000002925472956
163 0.000003930188226
164 -0.000005410558584
165 0.007346674673056
166 0.000004514072739
167 0.000008173867144
168 -0.000005372866202
169 0.000029053352202
170 0.000001828432948
171 -0.000000099934437
172 -0.000019812256350
173 -0.000001801206597
174 -0.000001236725408
175 -0.000002541375554
176 -0.000011516542658
177 -0.000003784316536
178 -0.000000122352964
179 0.000000064564741
180 0.000000057788223
181 -0.000000328630750
182 0.000000067264466
183 -0.000000028223052
184 -0.000002381330428
185 0.000001534929064
186 0.000000846401364
187 0.000000522602205
188 -0.000001191589101
189 -0.000000449749022
190 -0.000000651054936
191 -0.000001188187530
192 0.000000706239825
193 0.000000478667123
194 -0.000000226476063
195 0.000000035609885
196 0.000000394814734
197 0.000001820596916
198 -0.000000983130039
199 -0.000000084148146
200 0.000006197108011
201 0.000005147250776
202 -0.000005567491367
203 0.000000955257964
204 0.000000052747677
205 0.000000670305065
206 -0.000001651154414
207 0.000000131851927
208 -0.000003029194916
209 0.000000163980407
210 0.000000693213280
211 -0.000000857193687
212 -0.000000742375459
213 -0.000001711321586
214 -0.000000948482447
215 0.000008551307183
216 -0.000006494296236
217 -0.000011610612391
218 0.000001274034967
219 -0.000000672008406
220 -0.000000069128329
221 -0.000000680742088
222 -0.000000011146486
223 0.000000085850807
224 0.000000105993171
225 -0.000001149609676
226 0.000001043616504
227 0.000002252935821
228 0.000000505334462
229 -0.000000427133197
230 0.000006709969681
231 -0.000000936184163
232 -0.000004786532973
233 0.000000895125290
234 0.000000503453459
235 -0.000001018471776
236 -0.000000542666407
237 0.000000594181170
238 0.000001940027279
239 0.000000433689614
240 -0.000000143874102
241 -0.000000289815512
242 -0.000001229282999
243 0.000001369343236
244 0.000001669244072
245 -0.002287894100261
246 -0.000002486299365
247 -0.000001829742317
248 -0.000017658440723
249 0.000009510460167
250 -0.000000614161278
251 0.000000232766505
252 -0.000003369582006
253 0.000003132367881
254 0.000001153195798
255 -0.000015513488915
256 0.000007035953825
257 0.000002407177956
258 0.000000936272510
259 -0.000000480880715
260 -0.000000455391795
261 0.000000302692961
262 -0.000000012419019
263 0.000000030990981
264 -0.000000789376097
265 -0.000000728414619
266 0.000001517790716
267 -0.000003743499387
268 -0.000000373937199
269 -0.000000984455429
270 -0.000000895599609
271 0.000000525460622
272 -0.000000780167910
273 0.000000719306210
274 -0.000000015844511
275 -0.000000121970975
276 0.000000482266754
277 -0.000000689134891
278 0.000001168676063
279 0.000000295059926
280 -0.000004867651548
281 0.000016167346889
282 -0.000000248716900
283 -0.000000096381840
284 0.000001273355030
285 0.000000670006819
286 0.000004680045691
287 0.000003327630715
288 0.000000623833234
289 -0.000000360141544
290 0.000000954894273
291 -0.000000594752729
292 0.000001157068135
293 0.000000198390451
294 0.000000680179692
295 -0.000003767816109
296 0.000001394239353
297 0.000000343529347
298 -0.000000221541213
299 0.000000164131220
300 -0.000000709232587
301 0.000002551036057
302 -0.000001642268226
303 0.000001594669781
304 0.000000077488662
305 -0.000000344726911
306 0.000000267238249
307 -0.000000286060162
308 -0.000000838101374
309 0.000000564424125
310 -0.000004136085969
311 0.000000890738074
312 0.000003925786290
313 -0.000000278067559
314 -0.000000320461976
315 0.000000315192339
316 0.000003079967936
317 -0.000000169273156
318 -0.000000917174648
319 0.000000014698727
320 0.000000033221302
321 -0.000000047920029
322 -0.000000803145162
323 0.000000873238379
324 -0.000000647473361
325 0.031563145493323
326 0.000013490422677
327 0.000035950791681
328 0.000029339050112
329 -0.000002119118024
330 -0.000122715159310
331 0.000001002589658
332 0.000001161393161
333 0.000074341753512
334 -0.000000342481495
335 0.000003753908786
336 0.000058900587663
337 -0.000002851163587
338 0.000001906895861
339 -0.000003781481980
340 0.000001874586119
341 -0.000000218192199
342 0.000000059475621
343 0.000000043712570
344 0.000000559965903
345 -0.000000990263214
346 0.000000430297311
347 0.000000388187308
348 -0.000000388302644
349 0.000000562293455
350 0.000002666911636
351 0.000005023724108
352 -0.000006690214142
353 0.000000247369996
354 -0.000003320821346
355 0.000009170411302
356 -0.000003825407420
357 -0.000003419211817
358 -0.000000194547139
359 -0.000000175118791
360 0.000035982405429
361 -0.000015300387973
362 -0.000023563114241
363 -0.000003999649506
364 -0.000002752055932
365 0.000003123560700
366 0.000003107651047
367 -0.000004240099169
368 -0.000002349794283
369 -0.000002584296365
370 0.000001721455837
371 0.000000862840528
372 -0.000007057701323
373 0.000007301305327
374 0.000005337876289
375 0.000036619691590
376 -0.000017066255121
377 -0.000023052051407
378 -0.000000732707410
379 -0.000003028725030
380 -0.000004785040104
381 0.000000214413800
382 -0.000003211612252
383 0.000003546403092
384 0.000005272673508
385 0.000001424647902
386 -0.000006697321410
387 -0.000001241858292
388 -0.000002055632940
389 -0.000009020589257
390 0.000037006320025
391 -0.000016945582038
392 -0.000025074875965
393 0.000004494804686
394 -0.000002977236161
395 0.000001841446786
396 -0.000003906092884
397 -0.000003795284434
398 -0.000000682975673
399 -0.000004867498736
400 0.000001293995761
401 0.000003573502975
402 0.000008428351909
403 -0.000005354336171
404 0.000003675568863
405 0.016346049092769
406 0.000001350032897
407 0.000020157386287
408 -0.000006272067598
409 0.000000539089168
410 -0.000000433941025
411 0.000064720048809
412 0.000001054232513
413 0.000001622969864
414 -0.000043444145654
415 0.000002531148140
416 0.000004045484484
417 -0.000025954598647
418 0.000000839208359
419 0.000000989728156
420 -0.000001828936515
421 0.000000028431901
422 0.000000005024692
423 -0.000000233946898
424 -0.000001516209823
425 -0.000000557593602
426 0.000002073803425
427 -0.000000627667986
428 0.000000488517479
429 0.000002876083523
430 -0.000001275777207
431 0.000002747531784
432 -0.000002166808337
433 0.000001830453486
434 -0.000003734136581
435 0.000001281287369
436 -0.000000118818750
437 0.000000047935877
438 0.000001625791073
439 0.000000079943553
440 0.000015839187787
441 0.000004111076479
442 -0.000013760425850
443 0.000001378423903
444 -0.000001169344755
445 0.000001625273775
446 -0.000003730320678
447 0.000002052114179
448 -0.000001622959245
449 -0.000001081026465
450 0.000000201810996
451 0.000000879215469
452 0.000003577099912
453 -0.000003237190814
454 0.000002474311079
455 0.000018110393836
456 -0.000005139263345
457 -0.000008534465599
458 0.000000525559882
459 0.000002146965981
460 0.000001679408712
461 -0.000000808192257
462 -0.000002584953379
463 -0.000001416826052
464 0.000002516393805
465 -0.000003601865544
466 0.000001085471739
467 -0.000001179376381
468 -0.000000524114426
469 -0.000003898757961
470 0.000016423112886
471 0.000006832601111
472 -0.000009599166304
473 -0.000001568116384
474 -0.000000615199653
475 0.000001649786967
476 0.000006210077010
477 0.000001265938348
478 -0.000002963031317
479 -0.000002201994338
480 0.000001504718794
481 0.000000697275544
482 -0.000002551514550
483 0.000003476516761
484 0.000001472929423
485 0.006889905302770
486 -0.000005047648423
487 0.000010144305992
488 -0.000011865657062
489 0.000001383783464
490 -0.000000574982589
491 -0.000026804554793
492 -0.000000612367032
493 0.000000250467032
494 0.000019008559726
495 -0.000000474578621
496 -0.000006651261855
497 0.000007276711680
498 0.000000220880955
499 0.000000166006088
500 -0.000000386887042
501 -0.000000017226572
502 -0.000000023500731
503 0.000000155556257
504 -0.000000948553208
505 -0.000000242974323
506 0.000001191527530
507 0.000000089724910
508 0.000000196181096
509 -0.000000591229147
510 -0.000000790213365
511 0.000000257237645
512 0.000000476267078
513 0.000001189337310
514 -0.000000233661836
515 -0.000000357114609
516 -0.000000129154830
517 -0.000000111458681
518 -0.000000281864728
519 -0.000000136460344
520 0.000004914295479
521 0.000006006731203
522 -0.000005406476689
523 0.000000050488566
524 -0.000000302754084
525 -0.000001190519788
526 -0.000000643589722
527 0.000002446532069
528 0.000004118054661
529 -0.000000208345289
530 -0.000000495159033
531 0.000000703504322
532 0.000001376684271
533 0.000000814439086
534 -0.000000940202978
535 0.000005895356244
536 0.000005445648010
537 -0.000001700413375
538 -0.000000292881949
539 -0.000000005889318
540 -0.000001110436065
541 0.000002851946733
542 0.000000744799587
543 0.000004227778009
544 -0.000001229129448
545 0.000000735856303
546 0.000000493273145
547 -0.000000331066660
548 -0.000001163953643
549 -0.000000222666945
550 0.000005059409216
551 0.000007474357674
552 0.000000611395836
553 0.000000539879584
554 0.000000375685182
555 -0.000000936744991
556 -0.000002353456689
557 -0.000002867178010
558 0.000003273166839
559 0.000000561564021
560 -0.000000937147407
561 0.000000375583386
562 -0.000001003616986
563 0.000000372488247
564 0.000001080128953
 Sym=      3.1
 Ene=       0.0000
 Spin= Alpha
 Occup=    2.000000
1 -0.000020784816882
2 -0.087554916717413
3 -0.000287442751161
4 0.000638716128442
5 -0.000142959601046
6 0.000045232383913
7 -0.000462099188066
8 0.13713299893116
9 0.018512506737633
10 0.34881536491735
11 0.001474826315843
12 0.000160066329310
13 0.002563249891488
14 0.007768959788585
15 -0.000181931779201
16 -0.001772025684653
17 -0.004525167856513
18 0.000026761751553
19 0.001123859154400
20 0.000133860632180
21 0.000029096832697
22 -0.000079663920637
23 -0.002966752073837
24 0.000090381230751
25 0.000567021416739
26 -0.000004479294024
27 0.000025564923948
28 -0.000021085629923
29 0.000018126192469
30 -0.000014558220214
31 0.000015005735786
32 -0.000004601842114
33 0.000046656678732
34 -0.000042054836618
35 0.000029715643509
36 -0.000028722594242
37 0.000027676650812
38 0.000028818310254
39 0.000009925125335
40 -0.000038743435589
41 0.000015068593477
42 -0.000009370938470
43 0.000053457202349
44 -0.000629501923440
45 0.000206295786489
46 0.000423206136951
47 -0.000142092342888
48 0.000121784642568
49 -0.000102131104367
50 -0.000051919732765
51 -0.000009172532143
52 -0.000012151867092
53 0.000039941574657
54 0.000084984965041
55 0.000035351030164
56 0.000029716056444
57 -0.000072678721803
58 -0.000019047589641
59 0.000037796708309
60 0.000014871888531
61 -0.000017337259349
62 -0.000018228113856
63 -0.000009361675220
64 0.000011501614408
65 0.000024518080087
66 -0.000010591057005
67 0.000011758759862
68 -0.000000062499077
69 0.000014613330966
70 0.000004920550110
71 0.000001891777403
72 0.000001749797328
73 0.000001051429206
74 0.000000838460812
75 -0.000000442901261
76 0.000002474626744
77 -0.000000025949744
78 0.000002684765481
79 -0.000004446471219
80 -0.000004197066161
81 0.000001123336949
82 -0.000006922051042
83 -0.000001090097988
84 -0.000000816425911
85 0.018873773398304
86 -0.000084980877562
87 0.000046687458427
88 -0.000515347876274
89 -0.000008732759762
90 0.000100610251894
91 -0.000001003189597
92 0.000046519564775
93 -0.000137867461263
94 0.000013543216519
95 0.000068026169009
96 0.000012642928412
97 0.000045762280000
98 0.000001387083908
99 -0.000004621874295
100 0.000003234790387
101 -0.000007259601307
102 -0.000000275895203
103 0.000001309120589
104 -0.000014036276936
105 0.000060833875642
106 -0.000046797598705
107 0.000067227088687
108 -0.000006175219673
109 0.000002122134212
110 -0.000006794146986
111 0.000004261593307
112 0.000000943601843
113 -0.000001064636824
114 -0.000000609058804
115 -0.000001518275567
116 0.000010179941529
117 -0.000005108468592
118 0.000000252300847
119 -0.000000444149091
120 -0.000019825424773
121 0.000248215649931
122 -0.000050801276268
123 0.000010495219764
124 0.000002054077378
125 -0.000008187964736
126 0.000012148860131
127 -0.000056708656119
128 -0.000066088671061
129 -0.000002608713337
130 0.000001871506466
131 0.000000737206871
132 -0.000000555639677
133 -0.000000459535622
134 0.000004305184025
135 -0.000009063534507
136 0.000048060557573
137 0.000081117743468
138 0.000001158505640
139 0.000002942488585
140 0.000000542533241
141 -0.000015527428797
142 -0.000044495284166
143 -0.000000464830801
144 -0.000007523587381
145 0.000009234676891
146 -0.000001711089510
147 0.000007143080892
148 -0.000002165681561
149 0.000000513710749
150 -0.000000518908686
151 0.000254708029546
152 -0.000005238132987
153 0.000008213030418
154 -0.000001102535829
155 0.000006477901286
156 0.000015510930648
157 -0.000060714526209
158 0.000096601346693
159 -0.000004578741801
160 -0.000000266748247
161 0.000004845490048
162 -0.000002754125725
163 0.000000303087568
164 -0.000010098354326
165 -0.48241977852358
166 -0.000296211145658
167 -0.000518016628779
168 -0.000640831772871
169 -0.001911300147342
170 -0.000097375219162
171 0.000031704174521
172 0.001121384133271
173 0.000048658274696
174 -0.000044167510488
175 0.000983732828898
176 0.000083653025960
177 -0.000090904913194
178 0.000062164570163
179 -0.000030707018165
180 -0.000031457551998
181 0.000006534337316
182 -0.000000167639079
183 -0.000000880503583
184 0.000040458421316
185 -0.000007884042948
186 -0.000032574378368
187 -0.000006444368385
188 -0.000018089647004
189 -0.000008995251168
190 0.000082580652168
191 0.000101496999695
192 -0.000059228924347
193 -0.000059224783719
194 0.000010949127556
195 -0.000000048768290
196 -0.000051568787406
197 -0.000147121642054
198 0.000079512708934
199 -0.000006894967143
200 -0.000594643266290
201 0.000450222130893
202 0.000433225189119
203 -0.000039031869851
204 -0.000032281480378
205 -0.000082843740511
206 -0.000138606928239
207 -0.000011126088972
208 0.000013711092571
209 -0.000023118888922
210 -0.000060946940397
211 0.000084065829319
212 0.000056988369829
213 0.000140377617592
214 0.000083918353786
215 -0.000598172162602
216 0.000366579901953
217 0.000418552240300
218 -0.000044019563942
219 0.000079387069841
220 0.000011812167224
221 -0.000113674010230
222 -0.000052507186663
223 0.000008465787870
224 -0.000006226869403
225 0.000087334975543
226 -0.000081108106140
227 -0.000152927556519
228 -0.000029629852327
229 0.000039822650586
230 -0.000585047830171
231 0.000326652254837
232 0.000393915802302
233 -0.000037380458085
234 -0.000053272249697
235 0.000063927618160
236 -0.000112784301512
237 0.000020505885543
238 -0.000034603688432
239 -0.000030286347750
240 0.000000991935941
241 0.000029294411809
242 0.000094121597813
243 -0.000108552306334
244 -0.000118173382415
245 0.72416344975714
246 0.000379985224234
247 0.000795551002645
248 0.001506074292143
249 -0.002829128311685
250 0.000048704178357
251 -0.000153458946583
252 0.001602949228350
253 -0.000021247784764
254 0.000086906427585
255 0.001687772511330
256 -0.000001322310161
257 0.000143443217031
258 -0.000093993796523
259 0.000047204491030
260 0.000046789305492
261 0.000001495203804
262 -0.000010685169332
263 0.000001673939865
264 -0.000066567537146
265 0.000033360568215
266 0.000033206968932
267 -0.000001162673746
268 0.000001720910209
269 -0.000004860469779
270 0.000127705023710
271 -0.000113111107004
272 0.000137730340182
273 -0.000078475496737
274 -0.000004218823077
275 0.000019299954090
276 -0.000092858771713
277 0.000155973297640
278 -0.000204084596016
279 -0.000012828905692
280 0.000878655030000
281 -0.000593736196706
282 -0.000502267119129
283 -0.000061968849689
284 -0.000122775866375
285 -0.000043525361047
286 -0.000186638715534
287 0.000038735739575
288 0.000002091460392
289 0.000033492895058
290 -0.000134161938908
291 0.000100669043850
292 -0.000214232593573
293 -0.000073271056461
294 -0.000109850871527
295 0.000898314939838
296 -0.000651083980412
297 -0.000524325980853
298 -0.000070517728309
299 0.000030454803571
300 0.000122078126975
301 -0.000187106167485
302 -0.000005714437181
303 -0.000034524581669
304 0.000013598783192
305 0.000118156634490
306 -0.000131755417682
307 0.000056930449191
308 0.000232498630572
309 -0.000076270519135
310 0.000892427739572
311 -0.000641389406794
312 -0.000528651113856
313 -0.000055075734843
314 0.000099428027974
315 -0.000091457204907
316 -0.000205072043475
317 -0.000027722016959
318 0.000006081023617
319 0.000047471979063
320 -0.000030934594690
321 -0.000016537384374
322 0.000158113073405
323 -0.000149480490609
324 0.000185018118262
325 -0.11413674506916
326 -0.000088582012809
327 -0.000117525291467
328 -0.000531007779923
329 0.000016633322750
330 0.000425782848066
331 0.000000160723881
332 -0.000026933227815
333 -0.000196815770467
334 -0.000024901807654
335 -0.000262372764638
336 -0.000326733655893
337 -0.000074737420779
338 -0.000010000894344
339 0.000017670593196
340 -0.000007669698852
341 0.000006863325765
342 0.000000240851721
343 -0.000002783586590
344 -0.000017189155452
345 0.000021820743801
346 -0.000004631588348
347 -0.000012388037665
348 -0.000002511775582
349 0.000028534114316
350 -0.000012326693589
351 -0.000024948697359
352 0.000030950392210
353 -0.000004292534494
354 0.000019329553497
355 -0.000041807538974
356 0.000020830529375
357 0.000014142636450
358 0.000000283230427
359 -0.000001222935716
360 -0.000154938389924
361 0.000166996125101
362 0.000006385761398
363 0.000020990773019
364 0.000003847592292
365 -0.000024003522809
366 0.000028421978782
367 0.000065799806932
368 0.000024064871965
369 0.000015464529889
370 -0.000005391170270
371 -0.000010073359618
372 0.000028547092731
373 -0.000030942449940
374 -0.000020977409916
375 -0.000136580562127
376 0.000075887635315
377 0.000052086512165
378 0.000001025529899
379 0.000008416402478
380 0.000018970371312
381 0.000019830085988
382 0.000042497614586
383 -0.000000039456131
384 -0.000022500673799
385 -0.000000961241464
386 0.000023461915263
387 0.000004012212605
388 0.000006984379044
389 0.000041656376563
390 -0.000182583088286
391 0.000327196085921
392 0.000185475786044
393 -0.000025518998150
394 0.000013402919031
395 -0.000003450484117
396 -0.000045511033717
397 0.000065138570785
398 -0.000039142437915
399 0.000022856291095
400 -0.000006748388530
401 -0.000016107902565
402 -0.000040004759365
403 0.000023392050691
404 -0.000021983796953
405 -0.031452638911556
406 0.000041869526805
407 -0.000046732861339
408 -0.000122811055924
409 0.000003129917021
410 -0.000004033767885
411 -0.000129947703892
412 -0.000001299386860
413 0.000023562570967
414 0.000098031400097
415 -0.000209232824091
416 0.000029516687176
417 0.000091948291603
418 -0.000004374806485
419 -0.000001272384510
420 0.000005647190995
421 0.000000087236403
422 -0.000006598290260
423 0.000001086496690
424 0.000003415264746
425 0.000021973998234
426 -0.000025389262981
427 0.000001016350977
428 0.000025304038988
429 0.000001824927933
430 0.000002193883978
431 -0.000003726719896
432 0.000004364082097
433 0.000000552482515
434 0.000005965112098
435 -0.000006744987713
436 -0.000003495886741
437 -0.000000965192685
438 0.000000889957175
439 -0.000002450158988
440 -0.000033963118682
441 0.000029883714709
442 0.000096488325370
443 -0.000003834256246
444 -0.000009124676988
445 -0.000007495939295
446 0.000011214867553
447 0.000042645637408
448 0.000020273493440
449 0.000001131893267
450 0.000003887668934
451 -0.000005019562201
452 -0.000008042739327
453 0.000004189014542
454 -0.000010162425174
455 -0.000019523100464
456 -0.000058766923084
457 -0.000004046738134
458 -0.000002407998982
459 0.000002860123991
460 -0.000005006754931
461 0.000024884190458
462 0.000016673772404
463 0.000034706307789
464 -0.000001257685311
465 0.000004369366113
466 -0.000003111680803
467 0.000001817641711
468 0.000000616348672
469 0.000002624926797
470 -0.000015993602629
471 -0.000056935271180
472 -0.000060262009439
473 0.000006676444072
474 0.000005931526978
475 0.000001605110037
476 -0.000013514937258
477 -0.000017179336130
478 0.000000681566811
479 0.000007982316973
480 -0.000006355495177
481 -0.000001626821796
482 0.000006203970571
483 -0.000002181588933
484 -0.000000263960459
485 -0.28116484161218
486 -0.000006047623103
487 -0.000347120763553
488 -0.000371775699698
489 -0.000074350271182
490 0.000024071434724
491 0.001081397316879
492 0.000107545914411
493 0.000007294342620
494 -0.000639075438627
495 0.000174992205761
496 0.000030775127682
497 -0.000679012834446
498 -0.000021720099752
499 -0.000018512048441
500 0.000040232148192
501 -0.000000327867277
502 0.000002885373778
503 0.000000491778022
504 -0.000007370901327
505 0.000045117552148
506 -0.000037746650820
507 0.000005632861607
508 -0.000080521928146
509 -0.000005980520075
510 0.000055791260126
511 -0.000019304248062
512 -0.000045296504292
513 -0.000081400937235
514 0.000029529508126
515 0.000041766878846
516 0.000006549107119
517 -0.000003630141573
518 0.000019004758799
519 0.000005474963759
520 -0.000293166442224
521 -0.000002204484109
522 0.000189906289323
523 -0.000023005181414
524 0.000028209392557
525 0.000024155914644
526 0.000025394462958
527 -0.000051859004714
528 0.000013152376879
529 -0.000003760446751
530 0.000025015678609
531 -0.000021255231857
532 -0.000065323623236
533 -0.000042184089550
534 0.000060983597791
535 -0.000338827648306
536 0.000335916798721
537 0.000091776158964
538 0.000054879824469
539 0.000009053271247
540 0.000030599181537
541 0.000006839236848
542 0.000001489114017
543 0.000052841655818
544 0.000065657786670
545 -0.000050152475031
546 -0.000015505311639
547 0.000019208966343
548 0.000081561039807
549 0.000009400950889
550 -0.000304490055435
551 -0.000031439511591
552 0.000113079290793
553 -0.000014110152003
554 -0.000032790454208
555 0.000026217746403
556 0.000013375513651
557 0.000091685104577
558 -0.000013328807078
559 -0.000020352923954
560 0.000035152321537
561 -0.000014799397582
562 0.000051546885412
563 -0.000030540450108
564 -0.000065566618702
 Sym=      4.1
 Ene=       0.0000
 Spin= Alpha
 Occup=    2.000000
1 0.000007305075329
2 0.076863951961129
3 -0.000053043164122
4 -0.001808072632192
5 0.000424611101449
6 -0.000119096463860
7 0.001330356250363
8 -0.065317371938295
9 0.010287375666357
10 -0.14346767160610
11 -0.000399392330618
12 0.000223146388896
13 -0.001033823139369
14 0.002726339898669
15 0.002340177942043
16 0.000588844250940
17 -0.001696968933086
18 -0.001239561775012
19 -0.000300701663390
20 0.000053887944215
21 0.000019470252304
22 0.000022388256880
23 -0.001117646166318
24 -0.000897523149803
25 -0.000171772075355
26 -0.000009599475407
27 -0.000049902134979
28 0.000059501610386
29 -0.000005712181627
30 -0.000004977029178
31 -0.000009175085154
32 -0.000022039998670
33 -0.000088468778554
34 0.000110508777224
35 -0.000007139590596
36 -0.000006853559706
37 -0.000018872181293
38 -0.000034296451201
39 -0.000009135340750
40 0.000043431791951
41 -0.000005355677725
42 -0.000005158601617
43 -0.000045291259904
44 0.000204351746753
45 -0.001943273538140
46 0.001738921791386
47 0.000072436060902
48 -0.000037290826742
49 0.000038950241219
50 0.000024163211936
51 0.000001844832016
52 0.000003540361146
53 -0.000018575053465
54 -0.000031295691143
55 -0.000008402695496
56 -0.000013843297202
57 0.000028820589266
58 0.000003652802584
59 -0.000016518842168
60 -0.000003090697365
61 0.000017830762196
62 0.000012472821640
63 0.000001572269377
64 -0.000013379084798
65 -0.000015443542622
66 0.000002574336266
67 -0.000010543393018
68 -0.000001290503613
69 -0.000007210506653
70 -0.000004825186206
71 -0.000002556562327
72 -0.000000934552292
73 -0.000001045663529
74 -0.000000526372772
75 0.000000456816864
76 -0.000002128514830
77 -0.000000120657928
78 -0.000002472605397
79 0.000005662637354
80 0.000002813381873
81 -0.000001171728503
82 0.000006173050561
83 0.000000868082777
84 0.000000790020704
85 0.28013097405295
86 0.000006792540596
87 0.000336251291002
88 0.001660441179105
89 -0.000045999560434
90 0.001041334677272
91 0.000021889059023
92 -0.000034300939663
93 -0.000501442983544
94 -0.000013436007508
95 -0.000180913015714
96 -0.000940075885914
97 -0.000032935290517
98 0.000021006651503
99 -0.000044736186887
100 0.000023729535384
101 0.000002811939489
102 -0.000000147287644
103 -0.000000805085732
104 -0.000020769711247
105 0.000003498791177
106 0.000017270920069
107 -0.000028423016693
108 -0.000006280093188
109 -0.000009425816030
110 0.000068468405217
111 -0.000058155490234
112 -0.000013448297280
113 0.000009992368243
114 0.000039066867480
115 0.000021767402869
116 -0.000101852373268
117 0.000038956910178
118 -0.000003724618729
119 0.000003792256005
120 0.000359584986518
121 -0.000444690279754
122 -0.000185597302559
123 -0.000033518568373
124 0.000023256633049
125 0.000045679887962
126 -0.000030855924610
127 0.000097457683897
128 0.000069088358368
129 0.000014888966706
130 0.000023904388357
131 -0.000038793355062
132 0.000051341568161
133 0.000076798890388
134 -0.000068999226246
135 0.000314447278273
136 -0.000161648311068
137 0.000023648210303
138 0.000042043173668
139 0.000031609133263
140 0.000004087362406
141 -0.000003691048898
142 0.000024600985694
143 0.000002979777212
144 -0.000059775482912
145 0.000008993128488
146 0.000050782354424
147 -0.000087323647753
148 -0.000011841961942
149 -0.000006623377424
150 0.000365659734007
151 -0.000467006201008
152 -0.000158639078176
153 -0.000027610709791
154 0.000026742982571
155 -0.000050315469991
156 -0.000022899928358
157 0.000094032379690
158 -0.000063202883990
159 0.000029495636165
160 0.000019806769667
161 -0.000049302405832
162 0.000043024424983
163 -0.000064736970503
164 0.000077217170478
165 -0.020420201889555
166 -0.000032139507354
167 -0.000014089909404
168 -0.000044382890842
169 -0.000095876721483
170 -0.000018909016436
171 -0.000009644136887
172 0.000092501833905
173 0.000084404229571
174 0.000054235386961
175 0.000000416894166
176 0.000161497120994
177 0.000101609169060
178 0.000000390060014
179 -0.000005848370215
180 0.000005458310201
181 -0.000002380206740
182 0.000000002381274
183 0.000000430153534
184 0.000000566862700
185 -0.000024443253532
186 0.000023876390831
187 0.000055788722834
188 0.000025381346033
189 0.000004956804499
190 0.000000764585561
191 0.000004179298751
192 -0.000000913557933
193 -0.000012192920638
194 -0.000001760533055
195 -0.000002096668863
196 0.000011167121465
197 -0.000003846584608
198 0.000003322335447
199 -0.000000038736196
200 0.000028054351641
201 -0.000229857027826
202 -0.000017190627639
203 -0.000004753853280
204 0.000000365511599
205 0.000013412191494
206 0.000058448509225
207 0.000024501982595
208 0.000048071008781
209 0.000000958233503
210 0.000006396342947
211 -0.000007354576450
212 -0.000003721664320
213 0.000003311004851
214 -0.000001983992386
215 -0.000075679406734
216 0.000259019452708
217 0.000141044469055
218 0.000003596931426
219 0.000019321658859
220 0.000001260676284
221 -0.000074675685453
222 0.000039563269379
223 0.000012595601128
224 -0.000001463154162
225 0.000012086518616
226 -0.000010623364453
227 -0.000008460306463
228 -0.000004088250092
229 0.000004012280306
230 -0.000010846581328
231 -0.000051799579015
232 0.000052775416218
233 -0.000001904807752
234 -0.000005199892155
235 -0.000005943653098
236 0.000008410778982
237 0.000018131184075
238 -0.000001144895829
239 0.000000327446008
240 0.000003231439520
241 -0.000003558885527
242 -0.000002161084577
243 -0.000010520637083
244 -0.000002413904750
245 0.099532773002263
246 0.000082779583166
247 0.000092673025055
248 0.000474764301555
249 -0.000409653770701
250 -0.000001446316277
251 -0.000038808233524
252 0.000235534141332
253 0.000054418811701
254 0.000091955982927
255 0.000171111101152
256 0.000099874151134
257 0.000234675622625
258 -0.000014730712627
259 0.000002188556133
260 0.000012542156495
261 0.000001886242122
262 0.000000297078336
263 -0.000000844155222
264 -0.000002650927012
265 -0.000021968530083
266 0.000024619457095
267 -0.000041345187700
268 -0.000052305368964
269 -0.000001701896461
270 0.000019101657610
271 -0.000015911757816
272 0.000019621967985
273 -0.000000667461020
274 -0.000001655495957
275 0.000000948176056
276 -0.000024960101919
277 0.000023003359228
278 -0.000027273808617
279 -0.000000269585854
280 0.000076327742841
281 0.000107048675341
282 -0.000096960548352
283 -0.000010750287574
284 -0.000001806901088
285 0.000000158283298
286 0.000026373225796
287 0.000029389313819
288 -0.000009282854834
289 0.000000795570984
290 -0.000007965388572
291 0.000007169817588
292 -0.000029396159329
293 -0.000008663139458
294 -0.000014376436210
295 0.000187183173313
296 -0.000431256164388
297 -0.000261158766016
298 -0.000005009678071
299 0.000003616869899
300 0.000033688739577
301 -0.000106434017463
302 0.000029019193216
303 0.000069643441278
304 0.000002370413493
305 0.000026130247042
306 -0.000028500660535
307 0.000012917752876
308 0.000036083329880
309 -0.000014201826051
310 0.000128973285865
311 -0.000106003297688
312 -0.000109134398714
313 -0.000008480941604
314 0.000005784226321
315 -0.000015107578082
316 -0.000018922628743
317 0.000020998127401
318 -0.000014243847150
319 0.000007380342071
320 -0.000000490546528
321 -0.000006889795543
322 0.000028750447841
323 -0.000015338103659
324 0.000028336902623
325 0.82605680126346
326 0.000321414579835
327 0.000937252794310
328 0.002678905410549
329 -0.000048251884633
330 -0.003124125647853
331 0.000031333374201
332 0.000014122611043
333 0.001643458614479
334 -0.000010566833086
335 -0.000090157813198
336 0.002161705712907
337 -0.000007898820310
338 0.000056088944799
339 -0.000117023448303
340 0.000060934503504
341 -0.000003214632178
342 0.000001614044840
343 0.000007639057907
344 0.000029818370911
345 -0.000054061791354
346 0.000024243420443
347 0.000006773259761
348 -0.000002627416290
349 -0.000029136883013
350 0.000078716745363
351 0.000159345642755
352 -0.000201316458456
353 0.000006220762369
354 -0.000103254093562
355 0.000275982873111
356 -0.000111830358529
357 -0.000110530519909
358 -0.000005888501453
359 -0.000007630907642
360 0.001027169212492
361 -0.000939778709828
362 -0.000536984394945
363 -0.000124787283015
364 -0.000071469833300
365 0.000097579163674
366 -0.000040250780968
367 -0.000235726571808
368 0.000017440660772
369 -0.000073629077107
370 0.000051983502227
371 0.000021645574880
372 -0.000202874319351
373 0.000206371510324
374 0.000151651808570
375 0.001048780301108
376 -0.000866303139185
377 -0.000512949545416
378 -0.000022734610638
379 -0.000075126812200
380 -0.000151089436390
381 0.000011968526352
382 -0.000237319829642
383 -0.000017506520657
384 0.000155834342435
385 0.000034848736672
386 -0.000190683079108
387 -0.000037296290097
388 -0.000055944838628
389 -0.000262832419459
390 0.001004669164478
391 -0.000806913714314
392 -0.000424574294527
393 0.000136881491750
394 -0.000076728219256
395 0.000068508185123
396 0.000031650001065
397 -0.000216602497940
398 -0.000032834757906
399 -0.000144051389467
400 0.000038003234017
401 0.000106048155450
402 0.000243953853524
403 -0.000145787007098
404 0.000098273043954
405 -0.38828580336277
406 -0.000161658717726
407 -0.000441161420569
408 -0.001680292526645
409 -0.000017193754540
410 0.000009434086575
411 -0.001430695924594
412 0.000005540933022
413 0.000014409282686
414 0.000679352191841
415 -0.000115753982677
416 0.000092329008678
417 0.001157532547003
418 -0.000025092240096
419 -0.000029663570836
420 0.000054755810932
421 -0.000002329119644
422 0.000002178499750
423 -0.000006574481605
424 -0.000036538670852
425 -0.000021274309390
426 0.000057812980241
427 0.000001370525065
428 -0.000008949405873
429 0.000047757937312
430 0.000044058096479
431 -0.000099838658038
432 0.000081000405594
433 -0.000061386714206
434 0.000138201337564
435 -0.000050758736042
436 0.000002276574994
437 -0.000004253721872
438 -0.000057914711827
439 -0.000004292672654
440 -0.000514482071097
441 0.000646007524227
442 0.000210143111978
443 -0.000065910142528
444 0.000056833595372
445 -0.000034052455318
446 -0.000054652921786
447 0.000009663482508
448 -0.000157625086473
449 0.000031952718830
450 -0.000008191494111
451 -0.000023761224720
452 -0.000099383214791
453 0.000100149452496
454 -0.000073176583977
455 -0.000506971694131
456 0.000441204514294
457 0.000202390780625
458 -0.000013336114275
459 -0.000076129949769
460 -0.000035635605836
461 0.000018073975484
462 -0.000015730332143
463 -0.000142004444027
464 -0.000076173248685
465 0.000092158550369
466 -0.000015985301684
467 0.000028108310737
468 0.000020880718268
469 0.000129391342129
470 -0.000489476951127
471 0.000495232876240
472 0.000111929127325
473 0.000068520106293
474 0.000044242457297
475 -0.000036597115180
476 0.000066627747680
477 -0.000055351120187
478 -0.000141603704581
479 0.000076176012625
480 -0.000057517994895
481 -0.000018658017730
482 0.000064412270929
483 -0.000126375108807
484 -0.000041367903330
485 -0.21451838560703
486 -0.000053506748540
487 -0.000248019936614
488 -0.001233065034461
489 -0.000027887929696
490 0.000027158098917
491 0.000796732728056
492 -0.000063718143646
493 -0.000031757448783
494 -0.000392174798349
495 -0.000258094496636
496 -0.000134174113350
497 -0.000736796492548
498 -0.000014030735474
499 -0.000018595643079
500 0.000032626378552
501 -0.000000328301718
502 -0.000002779610450
503 0.000004571256526
504 0.000016987983083
505 -0.000032472944303
506 0.000015484961220
507 0.000003203134001
508 0.000043723690780
509 0.000002157991121
510 0.000052027131213
511 -0.000017098443814
512 -0.000044654291111
513 -0.000078933569573
514 0.000027211757938
515 0.000027315148161
516 0.000009131848333
517 -0.000004271788331
518 0.000032594870086
519 0.000003748469748
520 -0.000283712054930
521 0.000373391979480
522 0.000139446124231
523 -0.000033440648680
524 0.000038665401155
525 0.000012536286638
526 -0.000006504451605
527 0.000056095303609
528 0.000102401859516
529 -0.000010104987186
530 0.000028443166511
531 -0.000018338179325
532 -0.000060164627048
533 -0.000041332988460
534 0.000050907439992
535 -0.000225400712354
536 0.000006558626161
537 -0.000066033278476
538 0.000027821198088
539 0.000004159183664
540 0.000023012981507
541 -0.000032611195169
542 -0.000000014023743
543 0.000007836618113
544 0.000040667102597
545 -0.000035275992813
546 -0.000005391109784
547 0.000011114345850
548 0.000067136381901
549 0.000006670844806
550 -0.000313362626940
551 0.000477241172827
552 0.000184812673269
553 -0.000021624528203
554 -0.000044763684969
555 0.000018889977271
556 -0.000016586659962
557 -0.000066034115661
558 0.000113287389340
559 -0.000028875889587
560 0.000041872945936
561 -0.000012997056349
562 0.000046540127409
563 -0.000034762697245
564 -0.000066141572063
 Sym=      5.1
 Ene=       0.0000
 Spin= Alpha
 Occup=    2.000000
1 -0.000015140865437
2 -0.072387519528962
3 -0.000186812257422
4 0.000722657422676
5 -0.000159687609039
6 0.000049080001564
7 -0.000513476180168
8 -0.056563554750975
9 0.092892331519918
10 0.23209385854028
11 -0.000622352643902
12 0.000618566625489
13 0.001563144661505
14 -0.003269066966489
15 -0.002267744725273
16 -0.003664411910699
17 0.001861054670513
18 0.001310195175352
19 0.002123532857217
20 -0.000050955286184
21 -0.000023316079894
22 -0.000080647427991
23 0.001183293766930
24 0.000970935769347
25 0.001353808044259
26 -0.000034517487458
27 -0.000004826394503
28 0.000039343881961
29 -0.000004882400178
30 -0.000003715858675
31 0.000011950659401
32 -0.000058670899330
33 -0.000011460301193
34 0.000070131200524
35 -0.000010991564691
36 -0.000008413437183
37 0.000020292659169
38 0.000010860200206
39 -0.000016596959202
40 0.000005736758995
41 -0.000002059815702
42 -0.000000531400078
43 0.000041972232598
44 -0.001648219833029
45 0.000159363363785
46 0.001488856469245
47 0.000039983100794
48 -0.000025139312157
49 -0.000138364204994
50 0.000009977278337
51 -0.000011992617957
52 -0.000010883157280
53 -0.000005158526366
54 0.000073117298989
55 0.000050657824744
56 -0.000008227397189
57 -0.000057027513601
58 -0.000036056537051
59 -0.000000394260521
60 -0.000016054321253
61 -0.000010682263173
62 -0.000024250956967
63 0.000012277736096
64 0.000009275163013
65 0.000022734290045
66 0.000009261396096
67 0.000005056596951
68 0.000009801782933
69 -0.000002207216291
70 0.000003360436322
71 0.000001441583138
72 0.000001960430565
73 0.000000542451375
74 0.000000996649984
75 0.000000103890732
76 0.000001962766667
77 -0.000000406048679
78 0.000002242662523
79 -0.000002495796128
80 -0.000003407213965
81 -0.000000036517832
82 -0.000005642175326
83 -0.000000792374800
84 -0.000000867158933
85 0.013311855109838
86 0.000081635451845
87 -0.000007085368042
88 0.000160010322848
89 0.000013016438722
90 0.000061694484169
91 -0.000000067191268
92 -0.000091761824903
93 -0.000041130848501
94 -0.000008702833805
95 -0.000239037751781
96 0.000012810797022
97 0.000068476516101
98 -0.000003434668207
99 -0.000000343816067
100 0.000003778484274
101 0.000003386687530
102 -0.000000674457287
103 0.000003296104347
104 -0.000014359475636
105 -0.000029794722138
106 0.000044154197774
107 -0.000074118170594
108 0.000001008354442
109 -0.000021611456098
110 0.000007662014161
111 -0.000003183532004
112 -0.000000951027185
113 -0.000000054597922
114 -0.000009360720033
115 -0.000000552608692
116 -0.000010225072783
117 0.000013631876415
118 0.000001828545553
119 0.000000742074626
120 0.000060745319478
121 -0.000238307454425
122 -0.000129658052938
123 0.000000100434142
124 0.000001246833266
125 0.000012874049916
126 -0.000044471944366
127 0.000042941909622
128 0.000039558310608
129 0.000002484821735
130 0.000003420559074
131 -0.000005905380809
132 0.000013909543568
133 0.000007838679435
134 -0.000003468061166
135 -0.000022191898645
136 0.000238409706864
137 -0.000036522120852
138 -0.000013206707093
139 -0.000001626046948
140 -0.000001288371657
141 -0.000045288882989
142 -0.000032961740920
143 -0.000010016986786
144 0.000010385045138
145 -0.000007294831750
146 -0.000003090213387
147 -0.000005747707352
148 0.000000677197863
149 -0.000001208211931
150 0.000054685085812
151 -0.000230661333701
152 -0.000091386023019
153 -0.000008423529922
154 -0.000003410990545
155 -0.000014381843560
156 -0.000004999441938
157 0.000069304395998
158 -0.000051772557002
159 0.000009579674587
160 0.000000415139416
161 -0.000009994814002
162 0.000007802584010
163 -0.000005372723037
164 0.000005816243689
165 0.67818931251038
166 0.000267456455093
167 0.000767878051301
168 0.001877362473214
169 0.002615820041166
170 0.000128839455554
171 -0.000031867023121
172 -0.001414598896074
173 -0.000063716203470
174 -0.000014691086255
175 -0.001799478113881
176 0.000031340920806
177 -0.000104357728426
178 -0.000092056690970
179 0.000044354497158
180 0.000047702193812
181 -0.000008869554861
182 0.000005431793883
183 0.000002941653452
184 -0.000053786168714
185 0.000040150357266
186 0.000013635811448
187 0.000005768496179
188 -0.000049244790775
189 -0.000018302959110
190 -0.000125688051846
191 -0.000146100347028
192 0.000087320377167
193 0.000093377702350
194 -0.000016912479368
195 0.000003107630021
196 0.000075250514381
197 0.000212926663862
198 -0.000120260209520
199 0.000007650410823
200 0.000838378720642
201 -0.000546401361525
202 -0.000412867852758
203 0.000057273843451
204 0.000046093289771
205 0.000112835913718
206 0.000180626540725
207 -0.000028091662170
208 -0.000036455100155
209 0.000032986308564
210 0.000088365052669
211 -0.000121351361233
212 -0.000080117114214
213 -0.000195928552558
214 -0.000113835443523
215 0.000816923804283
216 -0.000586909408571
217 -0.000306083899184
218 0.000068821443503
219 -0.000116637076251
220 -0.000032215327016
221 0.000172281444518
222 0.000006885415537
223 0.000049268296589
224 0.000015713839774
225 -0.000136347973585
226 0.000120634133811
227 0.000223695684727
228 0.000037492870005
229 -0.000051336601085
230 0.000856590696734
231 -0.000801432137644
232 -0.000412299201201
233 0.000055561935365
234 0.000089034018337
235 -0.000102785244745
236 0.000209047265692
237 0.000013537053938
238 -0.000012381538537
239 0.000047227955472
240 0.000002708229915
241 -0.000049936185387
242 -0.000131616303949
243 0.000155982155886
244 0.000174752584440
245 0.054754345676103
246 -0.000023089283629
247 0.000070219066356
248 0.000880073083248
249 -0.000183859103652
250 -0.000008360343835
251 -0.000016856304686
252 0.000037708357124
253 0.000045849023396
254 0.000030397667125
255 0.000338536153518
256 0.000162153344665
257 0.000196069368531
258 -0.000010055138730
259 0.000003529281684
260 0.000006525857046
261 -0.000001932560286
262 -0.000004637361124
263 -0.000000628605030
264 -0.000006518282470
265 -0.000013702160152
266 0.000020220442622
267 -0.000009181030207
268 -0.000004903058082
269 -0.000004853798727
270 0.000015704301265
271 -0.000009466055187
272 0.000012896923400
273 -0.000006254569354
274 -0.000002311134830
275 0.000004741461337
276 -0.000014814961747
277 0.000015011180556
278 -0.000022044499790
279 -0.000001485829308
280 0.000045292712636
281 0.000010047215042
282 0.000146470631453
283 -0.000006918718258
284 -0.000007067309478
285 -0.000005071277994
286 0.000004689056486
287 0.000001686591739
288 0.000003193615287
289 0.000004076742898
290 -0.000011745749929
291 0.000007669007030
292 -0.000016223414515
293 -0.000000966208289
294 -0.000007458434913
295 0.000105935916967
296 -0.000296425340895
297 -0.000052025187392
298 -0.000009094989531
299 0.000002489938788
300 0.000016518765107
301 -0.000057567854312
302 0.000014616510043
303 0.000066967101574
304 0.000003940070034
305 0.000014053031346
306 -0.000017993101381
307 0.000008049474198
308 0.000025489240510
309 -0.000009521126792
310 0.000075904967726
311 -0.000156593142073
312 -0.000004005148676
313 -0.000001488786407
314 0.000015124737624
315 -0.000008953523458
316 -0.000049369860402
317 0.000012590716735
318 -0.000043411428747
319 0.000003405857293
320 0.000000156102993
321 -0.000003561960286
322 0.000016076611241
323 -0.000013401610889
324 0.000020487360702
325 -0.16982169391391
326 -0.000116010146337
327 -0.000176233427520
328 -0.000575632649429
329 0.000016567607147
330 0.000661167516879
331 0.000009274271352
332 -0.000042416136024
333 -0.000373759728500
334 -0.000091997246543
335 0.000022995648153
336 -0.000374796569353
337 -0.000166793320558
338 -0.000017701923324
339 0.000023457453641
340 -0.000005755530316
341 -0.000002547735894
342 0.000000403058698
343 -0.000002224530297
344 -0.000036987624355
345 0.000016658045806
346 0.000020329578549
347 0.000029159722799
348 -0.000001959648015
349 0.000058008240620
350 -0.000017433102690
351 -0.000031265043477
352 0.000040813237212
353 0.000001707794237
354 0.000032481933176
355 -0.000057546754540
356 0.000021681167367
357 0.000009464524344
358 0.000002790050867
359 0.000002072194247
360 -0.000244461290515
361 0.000306933693683
362 0.000193415799954
363 0.000033025402253
364 0.000015002232234
365 -0.000012217331305
366 0.000018416848022
367 0.000062276694909
368 -0.000045996661346
369 0.000018656650135
370 -0.000012118021527
371 -0.000006538628608
372 0.000038896202939
373 -0.000044957791637
374 -0.000041278478246
375 -0.000153438689494
376 -0.000090695908149
377 0.000121259556639
378 0.000003888577190
379 0.000017308395306
380 0.000012354217130
381 -0.000018223828361
382 -0.000015510628286
383 -0.000045564406951
384 -0.000022631644009
385 -0.000002663807049
386 0.000025295451058
387 0.000006319324119
388 0.000008736424509
389 0.000050670505651
390 -0.000241928209534
391 0.000351754787694
392 0.000204506335898
393 -0.000042334399957
394 0.000009082256466
395 -0.000014374806959
396 -0.000047949810114
397 0.000106689083756
398 -0.000019594462263
399 0.000037522352030
400 -0.000007704810599
401 -0.000029817541431
402 -0.000051684365973
403 0.000034602363598
404 -0.000027111637505
405 -0.10074788077041
406 0.000032970423144
407 -0.000128319634287
408 -0.000941461241591
409 -0.000009154350632
410 -0.000008860249457
411 -0.000363445220541
412 0.000010654178822
413 0.000043528963162
414 0.000148139396258
415 0.000083394165613
416 0.000159331373000
417 0.000456977164031
418 -0.000010874534105
419 -0.000007942988536
420 0.000018817522641
421 0.000000177053487
422 0.000003482482899
423 -0.000000175065018
424 -0.000006128584613
425 0.000017318173558
426 -0.000011189588944
427 0.000001092631280
428 -0.000010290242882
429 0.000019560370439
430 0.000012402523888
431 -0.000024492800743
432 0.000024486226464
433 -0.000018581333605
434 0.000033814390040
435 -0.000020649219966
436 0.000001941601702
437 -0.000000953849587
438 -0.000012202500166
439 -0.000000259061117
440 -0.000134437624791
441 0.000212921303753
442 0.000013275000046
443 -0.000017779450576
444 0.000017982428252
445 -0.000007783336634
446 -0.000040512262746
447 0.000011241903408
448 -0.000043956246535
449 0.000014507740853
450 -0.000005914619499
451 -0.000008593121354
452 -0.000030367954805
453 0.000022904072337
454 -0.000020424628395
455 -0.000100959732025
456 0.000015042729030
457 -0.000098688134163
458 -0.000005383617579
459 -0.000010901571726
460 -0.000010783910804
461 0.000012435681704
462 -0.000008517061376
463 -0.000000644693287
464 -0.000018429967531
465 0.000024309909587
466 -0.000005879942056
467 0.000004822795551
468 0.000000962721125
469 0.000031301212100
470 -0.000144181451854
471 0.000245474048838
472 0.000058065757412
473 0.000022495159902
474 0.000005822924529
475 -0.000011211772576
476 0.000041603928891
477 0.000017066251765
478 -0.000046135462437
479 0.000024139800177
480 -0.000016988737999
481 -0.000007151062177
482 0.000021131636385
483 -0.000030611853470
484 -0.000016668531877
485 -0.65258431264909
486 -0.000303409820650
487 -0.000728121978539
488 -0.002185322509431
489 -0.000150484087820
490 0.000061613940814
491 0.002454804841147
492 0.000081439605969
493 -0.000024794299989
494 -0.001273240277784
495 0.000113238708111
496 0.000072188012597
497 -0.001704547507980
498 -0.000048565556675
499 -0.000041691796052
500 0.000090257352727
501 -0.000001362151280
502 -0.000014653177132
503 0.000004319669264
504 -0.000033101791442
505 -0.000036048095122
506 0.000069149886563
507 -0.000000159414510
508 0.000026853215096
509 -0.000007292558471
510 0.000157587468573
511 -0.000051708606722
512 -0.000125572227395
513 -0.000231187868145
514 0.000076194306888
515 0.000097051288965
516 0.000019762092866
517 -0.000006819931096
518 0.000071421532960
519 0.000013215653113
520 -0.000823315705330
521 0.000799757884748
522 0.000423327428769
523 -0.000081489885298
524 0.000103486402201
525 0.000051465741945
526 -0.000023621730098
527 0.000039770443021
528 0.000203410732573
529 -0.000012340545366
530 0.000064328620495
531 -0.000051988075129
532 -0.000169802522777
533 -0.000114506837624
534 0.000157073772332
535 -0.000844458267318
536 0.000751982295481
537 0.000454371937858
538 0.000120903326845
539 0.000017190235404
540 0.000064030173871
541 0.000018517916183
542 -0.000012761995426
543 0.000215558727537
544 0.000136381335128
545 -0.000125666334304
546 -0.000010715000824
547 0.000037182578520
548 0.000221469283805
549 0.000027995241086
550 -0.000798064038317
551 0.000671314386636
552 0.000334258000880
553 -0.000062390962297
554 -0.000107462182978
555 0.000058586556734
556 0.000020345239263
557 -0.000037534412535
558 0.000192476775091
559 -0.000074286945680
560 0.000105642987076
561 -0.000031356041396
562 0.000127519560984
563 -0.000086475410459
564 -0.000192362360855
 Sym=      6.1
 Ene=       0.0000
 Spin= Alpha
 Occup=    2.000000
1 0.000033184473957
2 -0.041392671468867
3 0.001033099457768
4 0.005083180546566
5 -0.001219423368666
6 0.000328377939997
7 -0.003773491503082
8 0.096459632087310
9 -0.003126479809579
10 0.48289033325579
11 0.000685552231992
12 0.000261466336622
13 0.003712288530097
14 -0.000966282992571
15 0.004665885174062
16 0.000205119256875
17 0.000541734733037
18 -0.002860291410655
19 0.000078179974043
20 -0.000018328424447
21 0.000137176163246
22 -0.000069184549916
23 0.000384565712753
24 -0.001735912155196
25 -0.000107224518914
26 0.000010343730307
27 -0.000019404183304
28 0.000009060452996
29 -0.000006193185728
30 0.000006912714354
31 0.000011537005273
32 0.000018489657895
33 -0.000037003857181
34 0.000018514199287
35 -0.000011510245750
36 0.000012079418826
37 0.000021640023677
38 0.000015714904421
39 -0.000018584750944
40 0.000002869846522
41 -0.000003443371213
42 0.000005972003631
43 0.000030513557034
44 0.000342899643659
45 -0.000390087597791
46 0.000047187954132
47 0.000102135158711
48 -0.000026845932434
49 -0.000044400813623
50 -0.000040937007834
51 -0.000011952714252
52 -0.000018489827308
53 0.000034848403736
54 0.000118782000515
55 0.000046934984605
56 0.000020074355652
57 -0.000102745751565
58 -0.000022128278153
59 0.000033708100660
60 -0.000008496672698
61 -0.000015487860558
62 -0.000008583457951
63 0.000005915875345
64 0.000007756194845
65 0.000022336833921
66 0.000005483607297
67 0.000013022950576
68 -0.000010820916645
69 0.000011927028218
70 0.000003705423156
71 0.000001554294295
72 0.000001722722293
73 0.000000482199836
74 0.000000604917427
75 -0.000000034704206
76 0.000001341743344
77 -0.000000277844504
78 0.000001130575354
79 -0.000003106578450
80 -0.000003402442461
81 0.000000376273801
82 -0.000003316963602
83 -0.000000438814373
84 -0.000000600378389
85 -0.49479183142970
86 -0.000201308396600
87 -0.000554468543723
88 -0.000981239216485
89 0.000120199238894
90 -0.001915436597378
91 -0.000035856320471
92 -0.000102578793146
93 0.001100129195289
94 0.000006993530069
95 -0.000199184535164
96 0.001024942194114
97 -0.000047118904210
98 -0.000033881935885
99 0.000067298163587
100 -0.000033416227702
101 -0.000003344003264
102 0.000000539359720
103 -0.000000425910797
104 -0.000012004736151
105 0.000004253366618
106 0.000007751369533
107 -0.000035717343028
108 0.000006700771911
109 0.000004162705818
110 -0.000113643689115
111 0.000085460222831
112 0.000023145897657
113 -0.000010350817885
114 -0.000065283130639
115 -0.000035106533180
116 0.000162819826331
117 -0.000049373789934
118 0.000004053052843
119 -0.000005814161439
120 -0.000589487479796
121 0.000355984248657
122 0.000408110238137
123 0.000040714332974
124 -0.000044587765824
125 -0.000066824027317
126 0.000029442107585
127 -0.000079727132850
128 0.000021849309798
129 -0.000015867737143
130 -0.000036518526260
131 0.000052386263403
132 -0.000084638491387
133 -0.000121225414647
134 0.000115385815172
135 -0.000596550441246
136 0.000502413540144
137 0.000424727131405
138 -0.000086508102318
139 -0.000048764071993
140 -0.000008282789514
141 -0.000006029993580
142 -0.000110328289815
143 0.000000036804899
144 0.000102621749778
145 -0.000010932132960
146 -0.000091689616818
147 0.000156540326985
148 0.000020470436318
149 0.000013083682267
150 -0.000576317156293
151 0.000292246738450
152 0.000367280477278
153 0.000032597055101
154 -0.000044899590625
155 0.000071560617672
156 0.000018324635996
157 -0.000068934877016
158 -0.000048558555311
159 -0.000040484912139
160 -0.000026129916272
161 0.000066614828410
162 -0.000070047207020
163 0.000102279990563
164 -0.000125598975063
165 -0.28651545082556
166 -0.000018648344625
167 -0.000339266780464
168 -0.000988710201352
169 -0.001122035970140
170 -0.000059109939361
171 0.000014160370409
172 0.000609628692396
173 0.000041452608085
174 0.000005177187197
175 0.000741139842367
176 -0.000022943584683
177 0.000014005296961
178 0.000044877884500
179 -0.000022476423689
180 -0.000022401460811
181 -0.000000056093884
182 -0.000001639399901
183 0.000000070827117
184 -0.000027956995004
185 0.000008608488508
186 0.000019348506496
187 0.000018063780432
188 0.000015926445048
189 0.000003292548140
190 0.000053981157088
191 0.000057823849819
192 -0.000034360129422
193 -0.000042051518710
194 0.000004202503825
195 -0.000000369785841
196 -0.000030371803342
197 -0.000081781339174
198 0.000046468736902
199 -0.000002710936526
200 -0.000341129120524
201 0.000212833117658
202 0.000191270665281
203 -0.000028056351990
204 -0.000014638988474
205 -0.000040210319575
206 -0.000031115136476
207 -0.000004233066750
208 -0.000000269946539
209 -0.000016265330024
210 -0.000035396142102
211 0.000051661472126
212 0.000033031480642
213 0.000076705119868
214 0.000051031350781
215 -0.000339550715961
216 0.000269384162472
217 0.000154934399154
218 -0.000027000416685
219 0.000050122123635
220 0.000010494911849
221 -0.000058296105896
222 0.000007471345484
223 -0.000003683789656
224 -0.000007827802845
225 0.000061366985762
226 -0.000053539182917
227 -0.000085477354579
228 -0.000015983398165
229 0.000024328510032
230 -0.000345870123303
231 0.000275492280492
232 0.000197485534036
233 -0.000029459192462
234 -0.000030808117476
235 0.000031458229286
236 -0.000030393217381
237 -0.000015829942996
238 0.000031103568180
239 -0.000025160742351
240 0.000002123092087
241 0.000023037650264
242 0.000051647675730
243 -0.000063297902349
244 -0.000076702630919
245 -0.49237319198108
246 -0.000150571608782
247 -0.000560783595913
248 -0.001284544567777
249 0.001931058543506
250 -0.000041035028107
251 0.000099270740799
252 -0.001076255677457
253 0.000054640389587
254 -0.000026042028027
255 -0.001179873298083
256 0.000099172511256
257 -0.000052002853702
258 0.000070630377957
259 -0.000037328477703
260 -0.000033301900254
261 0.000001772136995
262 0.000006651352313
263 0.000000662984419
264 -0.000002319082775
265 -0.000015112729772
266 0.000017431812547
267 -0.000038707895511
268 -0.000017963636885
269 -0.000007047366048
270 -0.000089163760016
271 0.000073728988460
272 -0.000090714044565
273 0.000059183954183
274 0.000001008591990
275 -0.000012454782194
276 0.000060441782932
277 -0.000099926410055
278 0.000134160444291
279 0.000008848108292
280 -0.000611380874660
281 0.000551395069815
282 0.000323242928619
283 0.000044319889588
284 0.000087531555002
285 0.000028967087274
286 0.000122312190295
287 0.000022822387108
288 0.000021980660024
289 -0.000026780370256
290 0.000099419149142
291 -0.000072638778886
292 0.000141556544487
293 0.000049648027554
294 0.000079514438458
295 -0.000583001302081
296 0.000336097465635
297 0.000329157312073
298 0.000049780863905
299 -0.000013058119804
300 -0.000074373629676
301 0.000073751426680
302 -0.000020531095791
303 0.000039301819829
304 -0.000009919757614
305 -0.000077701150144
306 0.000087620907758
307 -0.000038545756623
308 -0.000148343091749
309 0.000054967442570
310 -0.000589291708908
311 0.000367997983366
312 0.000367543682178
313 0.000041536162268
314 -0.000060806035259
315 0.000052439250368
316 0.000092489475150
317 -0.000001671373077
318 0.000010913736394
319 -0.000037128486840
320 0.000024232998655
321 0.000012895488184
322 -0.000102720449455
323 0.000101182354425
324 -0.000129789721621
325 0.092092608941553
326 0.000138347208556
327 0.000085120055602
328 0.000142096148815
329 -0.000009620609056
330 -0.000337826153131
331 -0.000002853208229
332 0.000024153039064
333 0.000181818356798
334 0.000024420514125
335 0.000052903909989
336 0.000223578670669
337 0.000119562148015
338 0.000003782219052
339 -0.000005955644420
340 0.000002173425368
341 -0.000003325684770
342 0.000001733954682
343 0.000002990135204
344 0.000034653783671
345 -0.000058805093362
346 0.000024151309692
347 0.000004887175747
348 0.000005402105097
349 -0.000033037383176
350 0.000011382007381
351 0.000016437508694
352 -0.000027649139417
353 0.000000660185016
354 -0.000011721838273
355 0.000038789891309
356 -0.000015930750351
357 -0.000010331393819
358 -0.000001694678156
359 -0.000001687583096
360 0.000133429985184
361 -0.000175646441230
362 -0.000051728316267
363 -0.000021484078853
364 -0.000004686828768
365 0.000019584362616
366 0.000001960141371
367 -0.000068549922847
368 -0.000031354451676
369 -0.000008706176902
370 0.000002628212436
371 0.000006077964466
372 -0.000025137502792
373 0.000017717962287
374 0.000017543991164
375 0.000102155283401
376 -0.000000801054397
377 -0.000041463461051
378 -0.000004474934013
379 -0.000008230450471
380 -0.000016533259061
381 0.000014025323279
382 -0.000040925148799
383 0.000027313326651
384 0.000014897120864
385 0.000000982867253
386 -0.000015879988117
387 -0.000003435632225
388 -0.000003069570993
389 -0.000036191915212
390 0.000143480639215
391 -0.000207101529130
392 -0.000104164910053
393 0.000022115436186
394 -0.000006574067612
395 0.000013872555234
396 0.000024297191137
397 -0.000079958639574
398 -0.000024344356971
399 -0.000017912430601
400 0.000002207833810
401 0.000015704596791
402 0.000037598228549
403 -0.000012672452135
404 0.000013320946142
405 -0.39506824460458
406 -0.000174623733216
407 -0.000438420563003
408 -0.001285397408552
409 -0.000023320226256
410 0.000017228928165
411 -0.001502471093575
412 0.000012210728770
413 -0.000003106724139
414 0.000783669552638
415 0.000043299093526
416 -0.000082514232665
417 0.000951513829865
418 -0.000028686349464
419 -0.000029110538615
420 0.000057796888079
421 0.000000623062164
422 0.000001592073156
423 -0.000004874725672
424 -0.000013207072041
425 -0.000008217854975
426 0.000021424927015
427 0.000001694787181
428 0.000001715622601
429 0.000022786653570
430 0.000041853657758
431 -0.000094894658170
432 0.000077354624466
433 -0.000059385872497
434 0.000128919651256
435 -0.000051844861982
436 0.000003233298184
437 -0.000001605107434
438 -0.000051937257226
439 -0.000001150599445
440 -0.000494571646107
441 0.000446175544603
442 0.000247401199234
443 -0.000058133030422
444 0.000045087052718
445 -0.000034646302688
446 -0.000033219881142
447 0.000024391240608
448 -0.000106724212798
449 0.000033147676527
450 -0.000008356633041
451 -0.000024791043485
452 -0.000103120745481
453 0.000096389260129
454 -0.000075664432121
455 -0.000505382290145
456 0.000455224078202
457 0.000345810729130
458 -0.000006921000622
459 -0.000071525937827
460 -0.000035830604326
461 -0.000022193776439
462 -0.000019353409476
463 -0.000115358352567
464 -0.000074970764739
465 0.000088260938923
466 -0.000013290174184
467 0.000031717940903
468 0.000022326288754
469 0.000126260140512
470 -0.000486422846306
471 0.000450321103443
472 0.000271255424720
473 0.000066944161500
474 0.000025617044511
475 -0.000038558535456
476 0.000033650199892
477 0.000021923689735
478 -0.000100228473807
479 0.000071742981835
480 -0.000052412100478
481 -0.000019330881357
482 0.000070664242608
483 -0.000117356802982
484 -0.000048232275178
485 -0.14475743098531
486 -0.000037661393317
487 -0.000160254867086
488 -0.000808235290085
489 -0.000035210748457
490 0.000020088915021
491 0.000556846337319
492 0.000004531718692
493 -0.000018681205449
494 -0.000276560101566
495 0.000008289466238
496 -0.000123825497716
497 -0.000337215294749
498 -0.000010092050347
499 -0.000013074447145
500 0.000023166497492
501 0.000000996766996
502 -0.000000887544829
503 0.000002301994956
504 0.000006485651259
505 -0.000005000910949
506 -0.000001484740310
507 0.000002142598745
508 0.000004600967710
509 0.000002087160277
510 0.000033515009226
511 -0.000011247652499
512 -0.000029111965284
513 -0.000048736830567
514 0.000018500541971
515 0.000018897310056
516 0.000003771727229
517 -0.000003410232626
518 0.000020160489945
519 0.000001039646900
520 -0.000187692927235
521 0.000197927521260
522 0.000101526704333
523 -0.000015071205447
524 0.000019033251743
525 0.000012990613742
526 -0.000027323058663
527 0.000041251282665
528 0.000033451660985
529 -0.000005455948612
530 0.000017837937523
531 -0.000012381988911
532 -0.000042745522591
533 -0.000027481566027
534 0.000033559462361
535 -0.000163608980552
536 0.000156501632983
537 0.000123076436175
538 0.000023103774933
539 0.000001198024000
540 0.000015566810370
541 0.000020637900738
542 0.000019809287718
543 0.000022323516317
544 0.000029284421190
545 -0.000027794944569
546 -0.000001489476621
547 0.000009900158885
548 0.000045835771647
549 0.000006046347109
550 -0.000189908761837
551 0.000267195080617
552 0.000190513882617
553 -0.000003387529023
554 -0.000024881637376
555 0.000016735538201
556 -0.000057125175420
557 -0.000041445318157
558 0.000034137770467
559 -0.000014549793321
560 0.000024682621081
561 -0.000010132827760
562 0.000034823301858
563 -0.000025498444124
564 -0.000040699846776
 Sym=      7.1
 Ene=       0.0000
 Spin= Alpha
 Occup=    2.000000
1 -0.085109348646501
2 -0.47106135846274
3 -0.003276346851572
4 -0.003396171963085
5 0.000853810001007
6 -0.000191492854961
7 0.002573913308957
8 -0.016101623996083
9 -0.077907083904386
10 0.59828651247273
11 -0.000194272163649
12 -0.000475360859908
13 0.004591432972801
14 -0.001354868338987
15 0.001574198731666
16 0.000488972398469
17 0.000780804750249
18 -0.001128446973570
19 -0.000067935415364
20 -0.000020119443881
21 0.000104069245802
22 -0.000083656255082
23 0.000534069783354
24 -0.000502149304237
25 -0.000283631931447
26 0.000081350491418
27 -0.000042753292531
28 -0.000038597198887
29 0.000013679301904
30 0.000021959859736
31 0.000080266680912
32 0.000169476456406
33 -0.000089519238513
34 -0.000079957217894
35 0.000005448369777
36 0.000021477015531
37 0.000160768658177
38 0.000207266321139
39 -0.000104120907857
40 -0.000103145413282
41 0.000014546863133
42 0.000022505556738
43 0.000301300854365
44 0.000154980754669
45 -0.000009625526873
46 -0.000145355227796
47 -0.000006125294332
48 -0.000070722462603
49 -0.000390231706130
50 -0.000008430497831
51 -0.000012386938260
52 -0.000021774606073
53 0.000016001442974
54 0.000144354075264
55 0.000045112670289
56 -0.000004690743233
57 -0.000127735253675
58 -0.000015898970672
59 0.000013682243983
60 -0.000006522611934
61 -0.000026402728520
62 -0.000010332527911
63 0.000004008502160
64 0.000013104603190
65 0.000028517797410
66 0.000004742500045
67 0.000022318374268
68 -0.000014655256536
69 0.000002968789066
70 0.000028399320499
71 0.000008698957944
72 0.000008149061583
73 0.000005029222248
74 0.000005084490850
75 -0.000001063025135
76 0.000014452445531
77 -0.000001242582307
78 0.000014334633645
79 -0.000025426388561
80 -0.000024460429543
81 0.000010145623915
82 -0.000038621919546
83 -0.000005154461199
84 -0.000005321211814
85 0.23017501399458
86 0.000078345466949
87 0.000259915760273
88 0.000764031722807
89 -0.000054061932770
90 0.000886015468415
91 0.000020535198942
92 0.000030611631223
93 -0.000468510296631
94 -0.000004097464443
95 0.000073165913809
96 -0.000546704821155
97 0.000024327911248
98 0.000019984019263
99 -0.000037724666121
100 0.000017740646857
101 0.000003546747593
102 -0.000000688360355
103 -0.000006090517625
104 -0.000013545626858
105 0.000013360628275
106 0.000000184998583
107 -0.000002151567809
108 0.000003963183356
109 0.000035074035858
110 0.000052280284581
111 -0.000046304610273
112 -0.000011774981581
113 0.000006739673577
114 0.000034994193341
115 0.000016387501538
116 -0.000076881035700
117 0.000027129960404
118 -0.000000589705988
119 0.000000459071987
120 0.000286552612971
121 -0.000263791236337
122 -0.000136552173607
123 -0.000025651003707
124 0.000019291424613
125 0.000032986770247
126 -0.000027128805631
127 0.000036406739907
128 0.000024883734398
129 0.000004827442636
130 0.000022135917344
131 -0.000026963359979
132 0.000034804782834
133 0.000063636339770
134 -0.000052029588984
135 0.000300692245262
136 -0.000270870608433
137 -0.000199586947722
138 0.000040968112734
139 0.000020218888181
140 0.000001727920958
141 0.000014556544471
142 0.000057380842090
143 -0.000007806667244
144 -0.000052340401461
145 0.000005090365978
146 0.000047250035483
147 -0.000072073333522
148 -0.000004524932074
149 -0.000006791043746
150 0.000288823293677
151 -0.000204402602646
152 -0.000189682410831
153 -0.000015198966648
154 0.000018839543634
155 -0.000033184640596
156 -0.000014340428598
157 0.000058473764664
158 -0.000009258075957
159 0.000025016985970
160 0.000007629700754
161 -0.000032646686724
162 0.000036155247643
163 -0.000050680403354
164 0.000063872487913
165 0.26191247876613
166 0.000089389954651
167 0.000298617021531
168 0.000330128764023
169 0.001033525593641
170 0.000048003737468
171 -0.000014943152654
172 -0.000633731412230
173 -0.000001964043255
174 0.000010088831389
175 -0.000470981355275
176 -0.000012114007609
177 0.000061463408178
178 -0.000031159333563
179 0.000014705087747
180 0.000016454245816
181 -0.000000182751221
182 -0.000003653770332
183 -0.000001775282927
184 -0.000004830563012
185 -0.000010101157349
186 0.000014931720361
187 0.000000437061084
188 0.000029476652484
189 -0.000010050968804
190 -0.000039086439483
191 -0.000049506781789
192 0.000027202743342
193 0.000027160524195
194 -0.000006468630919
195 0.000002570387817
196 0.000025279437214
197 0.000072888948575
198 -0.000039066697789
199 0.000002630533951
200 0.000293008872170
201 -0.000191494112882
202 -0.000195934572267
203 0.000027863971518
204 0.000014357974737
205 0.000038914411535
206 0.000016762469927
207 0.000014004526443
208 -0.000013561910377
209 0.000016685550639
210 0.000028082588361
211 -0.000044768139000
212 -0.000028439325579
213 -0.000066957417475
214 -0.000046010552930
215 0.000284028949584
216 -0.000082741399832
217 -0.000200890224993
218 0.000028645632085
219 -0.000035014108066
220 -0.000002035988818
221 -0.000001284307294
222 0.000051636522113
223 -0.000022050737721
224 0.000006087573082
225 -0.000044325074030
226 0.000038237500948
227 0.000071773514720
228 0.000016464130181
229 -0.000024469892348
230 0.000300151545746
231 -0.000129859983349
232 -0.000248612151406
233 0.000024878319962
234 0.000023146868153
235 -0.000028761701296
236 0.000033903021703
237 -0.000000649963392
238 0.000002047297223
239 0.000015991228012
240 0.000000063651965
241 -0.000016054879976
242 -0.000052326043293
243 0.000059140966367
244 0.000066265558082
245 0.048767030973521
246 -0.000040909902904
247 0.000069589469038
248 -0.000055062181652
249 -0.000193373238101
250 0.000002913528008
251 -0.000006022336744
252 0.000148297070780
253 0.000004393088155
254 -0.000017943912432
255 0.000011610011529
256 -0.000042183341070
257 -0.000075622906790
258 -0.000003666837705
259 0.000002547107940
260 0.000001119729765
261 -0.000002388486221
262 0.000003775730695
263 -0.000001795710330
264 0.000015906905480
265 -0.000003822659227
266 -0.000012084246253
267 0.000013698539730
268 -0.000005547958396
269 -0.000014954135967
270 0.000001996317518
271 -0.000002459959474
272 0.000003627343492
273 -0.000001635209659
274 -0.000001799091884
275 0.000000712241505
276 -0.000001043131346
277 0.000005099473847
278 -0.000005578833481
279 0.000000845210228
280 0.000033676697893
281 0.000015926547071
282 -0.000047955374043
283 -0.000009949133050
284 -0.000001498293439
285 0.000001217484745
286 0.000044393088580
287 0.000011001135078
288 -0.000006782863237
289 0.000005742681725
290 -0.000007364919956
291 0.000001622238230
292 -0.000004871906703
293 -0.000004405334075
294 -0.000008012640815
295 0.000013075630683
296 0.000109960278583
297 0.000001031431372
298 -0.000008414684441
299 -0.000001346912149
300 -0.000000135999106
301 0.000054072943063
302 0.000008789104574
303 -0.000034730616466
304 0.000002946335854
305 0.000002179778137
306 -0.000005126113991
307 0.000002578907928
308 0.000003290793535
309 -0.000006336995301
310 0.000041508662929
311 0.000015374825790
312 -0.000071838117253
313 -0.000009967394778
314 -0.000001638203512
315 -0.000000558466877
316 0.000025430957799
317 0.000017026483718
318 0.000000253024096
319 0.000003860476091
320 -0.000003907533669
321 0.000000047057579
322 0.000009976619537
323 -0.000009485789359
324 0.000013233800981
325 0.24821224918752
326 0.000084919672983
327 0.000279330008089
328 0.000825674323652
329 -0.000018317924525
330 -0.000955610068510
331 0.000006702461333
332 0.000013804962971
333 0.000512269302385
334 0.000011550950805
335 0.000066468452726
336 0.000573082263139
337 -0.000047956931368
338 0.000018865951579
339 -0.000035922828914
340 0.000017056877334
341 -0.000001540689045
342 -0.000000402735720
343 -0.000000773364491
344 0.000010240777660
345 -0.000001535986991
346 -0.000008704790669
347 -0.000002935242525
348 -0.000005591599244
349 0.000002173984690
350 0.000022396990210
351 0.000047259522939
352 -0.000056777193969
353 0.000002657581183
354 -0.000033337859707
355 0.000079112149202
356 -0.000032706296744
357 -0.000030067443819
358 -0.000002937550031
359 -0.000000872171094
360 0.000308929221750
361 -0.000254609917306
362 -0.000169322940006
363 -0.000034575405578
364 -0.000021693665387
365 0.000026362223139
366 -0.000016504255583
367 -0.000061505378079
368 0.000019365949173
369 -0.000021121438474
370 0.000013939645961
371 0.000007181792513
372 -0.000060413454237
373 0.000065394060063
374 0.000046568901295
375 0.000288135519157
376 -0.000216332581079
377 -0.000181428677325
378 -0.000003657687271
379 -0.000025591348360
380 -0.000039775095311
381 -0.000016109999244
382 -0.000028019962207
383 -0.000010474679904
384 0.000043284134886
385 0.000013002726503
386 -0.000056286861389
387 -0.000011424377966
388 -0.000018526696610
389 -0.000073409887818
390 0.000314999713491
391 -0.000298359957298
392 -0.000207985964712
393 0.000041052409644
394 -0.000024156826331
395 0.000014798667590
396 0.000016406169935
397 -0.000060387385293
398 0.000030675559172
399 -0.000041550792412
400 0.000011123763971
401 0.000030427028442
402 0.000071278635934
403 -0.000049054164152
404 0.000032347265023
405 0.13008639774722
406 -0.000026726206354
407 0.000161510110964
408 0.000547921601460
409 0.000005719787252
410 -0.000000786552153
411 0.000506833615664
412 0.000002169787628
413 -0.000010622825027
414 -0.000270219949205
415 0.000032111704025
416 0.000044596369709
417 -0.000323670534133
418 0.000011607746316
419 0.000010935268798
420 -0.000022543015114
421 -0.000000581872658
422 0.000001633065228
423 -0.000003673547760
424 -0.000005268777876
425 -0.000025641751284
426 0.000030910529159
427 -0.000008945817051
428 -0.000007918101829
429 0.000020791910450
430 -0.000011497187499
431 0.000024586541644
432 -0.000025144418802
433 0.000015934957292
434 -0.000035867842037
435 0.000017983016053
436 -0.000000509861614
437 0.000002881534968
438 0.000015751761765
439 0.000000682072894
440 0.000156998439463
441 -0.000115208042328
442 -0.000113868114759
443 0.000013909524817
444 -0.000009083508782
445 0.000013242327913
446 0.000010701709388
447 -0.000031990167595
448 0.000014068020898
449 -0.000008375693278
450 0.000000435411524
451 0.000007940281754
452 0.000037362307461
453 -0.000030320991098
454 0.000025176152480
455 0.000143382334149
456 -0.000104780309758
457 -0.000057097099446
458 0.000002168336979
459 0.000017850690505
460 0.000015157968016
461 0.000007026446344
462 0.000011651148457
463 -0.000019426890585
464 0.000020737903975
465 -0.000032642680588
466 0.000011904776613
467 -0.000012018166293
468 -0.000005723513961
469 -0.000030570776107
470 0.000153653604533
471 -0.000102694291550
472 -0.000069434095115
473 -0.000018637936056
474 -0.000007378950400
475 0.000011997770278
476 0.000000251287636
477 -0.000019519624206
478 0.000009997133118
479 -0.000021963216376
480 0.000015548426967
481 0.000006414789409
482 -0.000028121250250
483 0.000032034986167
484 0.000013982862843
485 0.45136704653462
486 0.000151047949855
487 0.000515011564987
488 0.001077887328366
489 0.000109228543301
490 -0.000045243981268
491 -0.001738671975259
492 -0.000078915145393
493 0.000003158668083
494 0.000975682661776
495 -0.000134945962167
496 -0.000091939901996
497 0.001046089557217
498 0.000035095009944
499 0.000031693581059
500 -0.000066788591003
501 -0.000000680954344
502 0.000004407835232
503 -0.000005759396923
504 -0.000008464390461
505 -0.000008133590505
506 0.000016597980966
507 -0.000002609465892
508 0.000022333484293
509 0.000034562233047
510 -0.000097867176597
511 0.000033582933338
512 0.000083004310955
513 0.000143831355730
514 -0.000048474679109
515 -0.000064151642133
516 -0.000012528759948
517 0.000003418446012
518 -0.000047210326901
519 -0.000005766686873
520 0.000542250178699
521 -0.000388988039643
522 -0.000327236405322
523 0.000046508780840
524 -0.000061084357168
525 -0.000038081363470
526 0.000029937434738
527 -0.000001196646555
528 -0.000071877313463
529 0.000003261779177
530 -0.000043485165233
531 0.000040223386056
532 0.000118991013878
533 0.000074628229212
534 -0.000099736883779
535 0.000562212532529
536 -0.000457779033626
537 -0.000322328245980
538 -0.000078841388106
539 -0.000009743947261
540 -0.000042931888537
541 -0.000004211259552
542 0.000013126911837
543 -0.000097202197163
544 -0.000097213625430
545 0.000084662718410
546 0.000012550907020
547 -0.000023219954842
548 -0.000139402972403
549 -0.000018618209997
550 0.000539387571420
551 -0.000264129833460
552 -0.000305772819934
553 0.000030048525108
554 0.000064968161691
555 -0.000037836500087
556 -0.000002147398097
557 -0.000039566002507
558 -0.000083107525317
559 0.000048653464077
560 -0.000065156522352
561 0.000016503058275
562 -0.000088070617899
563 0.000060598655954
564 0.000120866448063
 Sym=      8.1
 Ene=       0.0000
 Spin= Alpha
 Occup=    2.000000
1 0.000036865990099
2 0.18375851753796
3 0.000398050096765
4 -0.002178495522024
5 0.000499073905308
6 -0.000146673639018
7 0.001590654088964
8 0.12764321476362
9 0.12880037461404
10 0.090431717205423
11 0.000961679692640
12 0.001275850526591
13 0.000397199793529
14 -0.000652177767339
15 0.005496872274723
16 -0.005485956871609
17 0.000416331867710
18 -0.003238341569697
19 0.003183360666047
20 -0.000017497497992
21 0.000100756060541
22 -0.000101907135390
23 0.000275713746730
24 -0.002127418918188
25 0.002122921161661
26 -0.000039774491268
27 0.000035264730762
28 0.000004509760506
29 -0.000020593209279
30 -0.000020521022887
31 -0.000014734984685
32 -0.000085736311509
33 0.000070271342254
34 0.000015464969255
35 -0.000029911039692
36 -0.000029730668918
37 -0.000033970086005
38 -0.000094694585871
39 0.000053136500604
40 0.000041558085267
41 -0.000017825141885
42 -0.000018726519347
43 -0.000102979991389
44 0.000171951550710
45 0.000464473341405
46 -0.000636424892115
47 0.000092725548215
48 0.000121931679008
49 0.000001470226371
50 -0.000044324532942
51 -0.000006683831692
52 -0.000005620277316
53 0.000029448633832
54 0.000031366786055
55 0.000036684781937
56 0.000030018967405
57 -0.000022399484847
58 -0.000029144388659
59 0.000031075480765
60 -0.000001430772691
61 -0.000001301797308
62 -0.000019482154501
63 0.000000213032888
64 0.000005804496542
65 0.000015663830877
66 0.000001706550110
67 -0.000004057952178
68 0.000010474222210
69 0.000012701709797
70 -0.000011331703363
71 -0.000003557091531
72 -0.000003817047196
73 -0.000001681636927
74 -0.000001846325249
75 0.000000243450769
76 -0.000005594635046
77 0.000000447814223
78 -0.000005481503541
79 0.000009724427448
80 0.000010181070802
81 -0.000003475968855
82 0.000014860199285
83 0.000001876299432
84 0.000001929529208
85 -0.39747547213944
86 -0.000249974503530
87 -0.000428438064920
88 -0.000910114185127
89 0.000078361982377
90 -0.001524063882568
91 -0.000037593529226
92 -0.000008837183910
93 0.000860503534571
94 0.000030143338704
95 0.000057645644650
96 0.000921103114334
97 0.000169822802698
98 -0.000025028439611
99 0.000051550933878
100 -0.000026522494267
101 -0.000005350622271
102 -0.000000174908275
103 0.000007983265579
104 -0.000012699768007
105 0.000047576791080
106 -0.000034877023072
107 0.000021305914680
108 -0.000000046953556
109 -0.000020581533318
110 -0.000096702804837
111 0.000071789017832
112 0.000020083822122
113 -0.000011700848107
114 -0.000052541498122
115 -0.000032160102570
116 0.000141441275245
117 -0.000043773576224
118 0.000005214827662
119 -0.000003001381324
120 -0.000498061102232
121 0.000404193745706
122 0.000265618763160
123 0.000052114959260
124 -0.000025492046750
125 -0.000064587972052
126 -0.000025544087910
127 -0.000135054824563
128 -0.000007885233378
129 -0.000019344378870
130 -0.000027628089362
131 0.000046972468232
132 -0.000065810197640
133 -0.000097393377138
134 0.000096780080267
135 -0.000470785752474
136 0.000250062158932
137 0.000250277226416
138 -0.000065613008596
139 -0.000037368623350
140 -0.000004449741033
141 0.000041730478332
142 -0.000088866062843
143 -0.000007249002347
144 0.000076715631082
145 -0.000005938034031
146 -0.000070777597051
147 0.000129419926240
148 0.000012472267276
149 0.000009628526814
150 -0.000520151209212
151 0.000481932462012
152 0.000390892103946
153 0.000031236928629
154 -0.000034030880306
155 0.000067644317097
156 0.000017918778931
157 -0.000135890752442
158 0.000008959058556
159 -0.000038391162226
160 -0.000018695065540
161 0.000057086227765
162 -0.000064103289175
163 0.000082139831708
164 -0.000114626693067
165 0.037598489931911
166 0.000098470126281
167 0.000014625362541
168 0.000603819871127
169 0.000142758733482
170 0.000020901243275
171 -0.000000780392424
172 -0.000014809115457
173 -0.000047751019505
174 -0.000029170387026
175 -0.000097517775013
176 -0.000274311108458
177 -0.000077925440457
178 -0.000007804906680
179 0.000005020869671
180 0.000002784037009
181 -0.000004042294773
182 0.000004714848801
183 0.000000097824273
184 -0.000028090572644
185 0.000027797962724
186 0.000000292609920
187 -0.000015838442619
188 -0.000050233345909
189 -0.000007062288842
190 -0.000014429791011
191 -0.000013089440743
192 0.000009898973970
193 0.000013777918081
194 -0.000003424177168
195 0.000000451428732
196 0.000005581678080
197 0.000020985504741
198 -0.000013732295954
199 -0.000002673753529
200 0.000046249514092
201 -0.000018409846831
202 -0.000085791147548
203 0.000000968067531
204 -0.000004667123900
205 0.000006587901622
206 0.000031374755694
207 0.000041269037398
208 0.000005550202792
209 -0.000003736566427
210 0.000005896084459
211 -0.000002159518032
212 -0.000010256367803
213 -0.000019734236108
214 -0.000010357367127
215 0.000111716568771
216 -0.000400921139623
217 -0.000189691944810
218 0.000004983066955
219 -0.000017662487162
220 -0.000004294373593
221 0.000086651128795
222 -0.000097517081819
223 -0.000005052652919
224 0.000000308876259
225 -0.000015720844566
226 0.000015411968307
227 0.000026375750663
228 0.000005328710192
229 -0.000002338495444
230 0.000080288460587
231 -0.000212383037956
232 0.000013873242065
233 0.000000682288724
234 0.000010177969324
235 -0.000013487166428
236 0.000051881254387
237 0.000056569405009
238 -0.000023719193491
239 0.000002374329460
240 -0.000002366513359
241 -0.000000007816100
242 -0.000008787414405
243 0.000014623020418
244 0.000017759658562
245 0.019476956838274
246 0.000072922843465
247 0.000002421235553
248 0.000517626929933
249 -0.000057940581574
250 0.000003976545770
251 -0.000008971536005
252 -0.000051593095310
253 0.000006228911447
254 0.000004733080787
255 0.000096121267519
256 0.000031428208270
257 0.000146343344004
258 -0.000005969569873
259 0.000004896796319
260 0.000001072773554
261 0.000005063630347
262 -0.000004553025988
263 0.000000709399636
264 -0.000029079351419
265 0.000009636654936
266 0.000019442696483
267 -0.000040324659116
268 0.000010524423764
269 -0.000006235719669
270 0.000012256302914
271 -0.000009823408202
272 0.000008251425211
273 -0.000009675900124
274 0.000000274305050
275 0.000003871468855
276 -0.000006767655757
277 0.000012905180057
278 -0.000014941917465
279 0.000002365319921
280 0.000056589870325
281 -0.000122032785643
282 -0.000082325230715
283 0.000002017502765
284 -0.000011299801015
285 0.000004048294933
286 -0.000058444142773
287 -0.000025295006505
288 -0.000041035596301
289 -0.000003667205504
290 -0.000005129925658
291 0.000008797131162
292 -0.000015746273237
293 -0.000009724973870
294 -0.000007806531993
295 0.000056470549597
296 -0.000236752746824
297 -0.000075062229525
298 -0.000005905146501
299 0.000004951810962
300 0.000006930932210
301 -0.000045822913694
302 -0.000002011406689
303 0.000073097490112
304 0.000000070730028
305 0.000008160313863
306 -0.000008231043891
307 0.000003287874051
308 0.000019483402560
309 -0.000000941881667
310 0.000063770117486
311 -0.000231473047357
312 0.000051733520248
313 0.000000875466472
314 0.000015953724944
315 -0.000007870189973
316 -0.000055308764879
317 0.000017587765640
318 -0.000061195856770
319 0.000002002772583
320 -0.000000612369862
321 -0.000001390402721
322 0.000006437004578
323 -0.000008824334945
324 0.000013494116156
325 0.43996534204809
326 0.000191994847094
327 0.000493658477161
328 0.000421355234910
329 -0.000027154556139
330 -0.001726036548083
331 0.000025026647883
332 0.000001319686705
333 0.001055599921408
334 -0.000058683319418
335 0.000047823567657
336 0.000865637441864
337 -0.000164696777968
338 0.000028735440419
339 -0.000058206139304
340 0.000029470698884
341 -0.000000952577168
342 -0.000000462447723
343 -0.000001592183129
344 -0.000021686639807
345 0.000006948396585
346 0.000014738243222
347 0.000001147507626
348 -0.000001527771758
349 0.000053608916815
350 0.000038628276969
351 0.000071423471987
352 -0.000096021314983
353 0.000003735468888
354 -0.000045746671685
355 0.000128807586057
356 -0.000055560740781
357 -0.000050077971445
358 0.000000018526497
359 -0.000002818610886
360 0.000486486286923
361 -0.000113389132311
362 -0.000372431928228
363 -0.000052437423971
364 -0.000036738322124
365 0.000037439302907
366 0.000062197992690
367 -0.000051164769289
368 -0.000019173925533
369 -0.000036160110675
370 0.000025856487103
371 0.000010303623571
372 -0.000099216239308
373 0.000101276883371
374 0.000077986359901
375 0.000540053204225
376 -0.000415031180259
377 -0.000344436200372
378 -0.000011220091751
379 -0.000038464388037
380 -0.000076459850798
381 -0.000007882684146
382 -0.000092626628178
383 0.000012316212333
384 0.000076730223662
385 0.000020298320221
386 -0.000097028543883
387 -0.000017415296463
388 -0.000030914239999
389 -0.000130872458992
390 0.000501381398936
391 -0.000158547849849
392 -0.000366343907827
393 0.000063460116476
394 -0.000039493404274
395 0.000017079439098
396 -0.000094404935059
397 -0.000042250518230
398 0.000020177664088
399 -0.000063142576053
400 0.000018497171509
401 0.000044645404543
402 0.000112544720723
403 -0.000075916494057
404 0.000054122818217
405 0.73460442097027
406 0.000294571470398
407 0.000831843518610
408 0.001574093712676
409 0.000035690304502
410 -0.000031484045633
411 0.002825481693507
412 0.000003016425812
413 0.000057421259509
414 -0.001605901046316
415 0.000012677360712
416 0.000132555623499
417 -0.001699536914033
418 0.000048500858883
419 0.000052580548303
420 -0.000101081407186
421 0.000000454516424
422 -0.000001865244466
423 0.000001349010019
424 -0.000007889346604
425 0.000024217075003
426 -0.000016327728399
427 -0.000002721952359
428 0.000007359300873
429 0.000037848824283
430 -0.000075542013965
431 0.000166272722626
432 -0.000130761703726
433 0.000106714161089
434 -0.000225306620835
435 0.000083233295795
436 -0.000005363914058
437 0.000002228354478
438 0.000092201939236
439 0.000005216440106
440 0.000861531458645
441 -0.000511471039064
442 -0.000551095787042
443 0.000097040462611
444 -0.000077368848615
445 0.000062528351856
446 -0.000031944024945
447 0.000013177644462
448 0.000148080585652
449 -0.000057444690000
450 0.000013763791033
451 0.000043680898968
452 0.000177079654000
453 -0.000171980666704
454 0.000134729558935
455 0.000921709381582
456 -0.000748757101340
457 -0.000503556792718
458 0.000021996598717
459 0.000132428509095
460 0.000064798003343
461 -0.000000252856865
462 0.000001707072358
463 0.000187615999763
464 0.000132910152437
465 -0.000166725618913
466 0.000033815466476
467 -0.000055833781855
468 -0.000034015480854
469 -0.000225108807920
470 0.000862088772154
471 -0.000474217808316
472 -0.000480384117682
473 -0.000113170467740
474 -0.000043482983940
475 0.000067291299899
476 0.000067516301756
477 0.000002644717384
478 0.000125752625047
479 -0.000120505660329
480 0.000087289270219
481 0.000033216390110
482 -0.000123984576913
483 0.000202955991939
484 0.000084321394928
485 -0.17635908218271
486 -0.000198378547154
487 -0.000171588190987
488 0.000067122961994
489 -0.000043810179501
490 0.000024456693369
491 0.000693343073198
492 0.000034617642090
493 -0.000020825917587
494 -0.000430217813288
495 0.000068998620726
496 -0.000146736411293
497 -0.000255154259759
498 -0.000009817306629
499 -0.000009257527898
500 0.000019074834526
501 -0.000000290649645
502 -0.000002545826711
503 0.000007323093510
504 -0.000022052706229
505 -0.000017583672352
506 0.000039636378581
507 -0.000003609284819
508 -0.000004755012092
509 -0.000026031697477
510 0.000041127013299
511 -0.000014449385435
512 -0.000028379235142
513 -0.000059629362659
514 0.000022413929580
515 0.000023222226329
516 0.000004451684190
517 -0.000003028044741
518 0.000014852513028
519 0.000001073694734
520 -0.000216826252725
521 0.000094011136157
522 0.000112253744739
523 -0.000026383550348
524 0.000027007383349
525 0.000007936654720
526 0.000037621238596
527 -0.000025446026613
528 0.000058780439283
529 -0.000005333858082
530 0.000015741196744
531 -0.000010407338661
532 -0.000040948188626
533 -0.000027233046000
534 0.000041127494244
535 -0.000221397224890
536 0.000153236877846
537 0.000220847450861
538 0.000033008548447
539 0.000002779634217
540 0.000013727864034
541 -0.000022164021630
542 0.000007120246772
543 0.000065440289560
544 0.000031887990685
545 -0.000031636644024
546 -0.000000251346661
547 0.000007344593467
548 0.000059721667630
549 0.000006986785003
550 -0.000233104413107
551 0.000153500509741
552 0.000252851311642
553 -0.000007997923394
554 -0.000028017317792
555 0.000014394785630
556 -0.000012530017199
557 0.000023098262246
558 0.000059238930269
559 -0.000017279694085
560 0.000021308228052
561 -0.000004028533966
562 0.000031834927034
563 -0.000028778415982
564 -0.000054701547149
 Sym=      9.1
 Ene=       0.0000
 Spin= Alpha
 Occup=    2.000000
1 0.17324913258555
2 0.77750022478171
3 0.003475978905123
4 -0.002342743924321
5 0.000495843059383
6 -0.000192480966069
7 0.001649134211597
8 -0.10440348630224
9 0.26372468537571
10 0.41134283306742
11 -0.000813960408711
12 0.001973424374563
13 0.003229247533502
14 -0.000221347107561
15 -0.001113566926003
16 0.001286932917307
17 0.000111422609188
18 0.000594632058426
19 -0.000696195520681
20 0.000004924498384
21 -0.000013484277859
22 -0.000003155469068
23 0.000092933796453
24 0.000442745790692
25 -0.000521610241893
26 -0.000103942564096
27 0.000050567510008
28 0.000053375054089
29 -0.000021294860623
30 -0.000021671037984
31 -0.000136749926015
32 -0.000229952459864
33 0.000111031409402
34 0.000118921050462
35 -0.000008044703464
36 -0.000008195965593
37 -0.000279303894431
38 -0.000325446285474
39 0.000157076503281
40 0.000168369782192
41 -0.000025155746544
42 -0.000027699713862
43 -0.000505493092322
44 0.000431892100580
45 -0.000204815326403
46 -0.000227076774177
47 -0.000020035716090
48 -0.000023381529469
49 0.000732888455286
50 0.000013722163011
51 -0.000024022310892
52 -0.000024023249779
53 -0.000007242383889
54 0.000139727255383
55 0.000116113181240
56 -0.000011167829685
57 -0.000107497943305
58 -0.000083882609512
59 0.000001512819004
60 -0.000003995863045
61 -0.000031072233534
62 -0.000021916113807
63 0.000001799729154
64 0.000029795937327
65 0.000028700737308
66 0.000003561283685
67 0.000011891838510
68 0.000000702814858
69 -0.000003075189024
70 -0.000048376096948
71 -0.000016000332772
72 -0.000015152378980
73 -0.000008612315432
74 -0.000008591366929
75 0.000001959027215
76 -0.000024001346491
77 0.000002016014848
78 -0.000023781018368
79 0.000043233979237
80 0.000041744446535
81 -0.000015127472581
82 0.000064106769569
83 0.000008821760537
84 0.000008926322837
85 0.20125538495781
86 0.000116488511499
87 0.000216404360668
88 0.000640753522619
89 -0.000052030179051
90 0.000762511322845
91 0.000012943584025
92 0.000054039384256
93 -0.000403634899855
94 -0.000009798397273
95 0.000099165543032
96 -0.000475484209713
97 -0.000103995754687
98 0.000013340419671
99 -0.000027018222840
100 0.000013677803169
101 0.000002853177859
102 0.000000696688599
103 0.000003067643965
104 0.000030423185173
105 -0.000028076961976
106 -0.000002346223197
107 0.000013125219883
108 -0.000009571207066
109 -0.000029496440794
110 0.000052508674932
111 -0.000036958982571
112 -0.000009451259819
113 0.000003592553319
114 0.000029634466337
115 0.000018545924913
116 -0.000074040333252
117 0.000019951212108
118 -0.000005865729256
119 0.000004257862544
120 0.000257358546506
121 -0.000185739828386
122 -0.000148050000323
123 -0.000020715491629
124 0.000014041790210
125 0.000030094729917
126 0.000008340251703
127 0.000080632082462
128 0.000002254467479
129 0.000014648183625
130 0.000007884667416
131 -0.000022532851041
132 0.000037354853402
133 0.000047043226122
134 -0.000054225151684
135 0.000252986713059
136 -0.000295663232887
137 -0.000180117523561
138 0.000041570594031
139 0.000020196177148
140 0.000006665080926
141 0.000024200891256
142 0.000086158873088
143 0.000016256734178
144 -0.000041353074985
145 0.000000973016637
146 0.000040380058348
147 -0.000072535469601
148 -0.000013408546348
149 -0.000003961789939
150 0.000239333226487
151 -0.000221520070126
152 -0.000141993723365
153 -0.000013973887162
154 0.000021449015083
155 -0.000033229131153
156 -0.000029915441551
157 0.000031039376030
158 -0.000007327285768
159 0.000012156550182
160 0.000017873811773
161 -0.000030030361955
162 0.000028516512438
163 -0.000043962167390
164 0.000054243560072
165 0.090304423644008
166 0.000003259832265
167 0.000102309840195
168 0.000390124530373
169 0.000376277024349
170 0.000019989178251
171 -0.000016099564665
172 -0.000178183282652
173 -0.000014459513845
174 0.000054819299467
175 -0.000307788967245
176 0.000017629073678
177 0.000118453001612
178 -0.000023908317345
179 0.000011842186863
180 0.000012066130482
181 -0.000000057378094
182 -0.000000051928424
183 0.000001101189579
184 0.000038961609500
185 -0.000029650014035
186 -0.000009311595465
187 -0.000004496972242
188 0.000027218361574
189 0.000025182079650
190 -0.000024500530927
191 -0.000020149089232
192 0.000012098998589
193 0.000016596204303
194 -0.000000781239815
195 -0.000002584116035
196 0.000016274707279
197 0.000027814079739
198 -0.000013648393948
199 0.000004376957309
200 0.000150954419751
201 -0.000257014797047
202 -0.000098605268443
203 0.000003423062526
204 0.000009827056732
205 0.000021862164693
206 0.000065004181550
207 0.000017724581758
208 0.000046402874882
209 0.000006089986381
210 0.000016786796552
211 -0.000022876782933
212 -0.000010822713812
213 -0.000029693929500
214 -0.000022317885007
215 0.000127706621365
216 -0.000099843124318
217 -0.000064125667318
218 0.000001856150623
219 -0.000019141795815
220 -0.000001254402977
221 0.000040931716635
222 0.000000708650751
223 -0.000013582327649
224 0.000001870362011
225 -0.000021148767644
226 0.000019278405633
227 0.000027471583379
228 0.000004337733057
229 -0.000010548568938
230 0.000120517661743
231 -0.000018510823296
232 -0.000054665497092
233 0.000004869227909
234 0.000007044596521
235 -0.000006831932563
236 0.000006113930405
237 -0.000012679483003
238 0.000003821912620
239 0.000007798090736
240 -0.000001166529870
241 -0.000006631560865
242 -0.000016105393590
243 0.000017418241884
244 0.000023466412344
245 0.042650601399831
246 -0.000024283236076
247 0.000050439715146
248 0.000292515601403
249 -0.000189504961867
250 0.000012787251869
251 -0.000013566916405
252 0.000072107034777
253 -0.000051017083319
254 0.000016416048540
255 0.000197677444118
256 -0.000112966775484
257 -0.000015044952030
258 -0.000017077198886
259 0.000008591615741
260 0.000008485583145
261 -0.000000277606401
262 0.000000265895375
263 0.000001023458581
264 0.000041778586418
265 -0.000011033346221
266 -0.000030745240198
267 0.000026790077038
268 -0.000005804872281
269 0.000024184170427
270 0.000015853026348
271 -0.000007723805913
272 0.000009192454895
273 -0.000011183525398
274 0.000002576379830
275 -0.000000581761939
276 -0.000010085541340
277 0.000007786193210
278 -0.000011751210477
279 -0.000003785579026
280 0.000088370775979
281 -0.000201959384778
282 -0.000060908892925
283 0.000000258252116
284 -0.000013955558374
285 -0.000005501472941
286 -0.000048913866796
287 -0.000045377433459
288 -0.000014542701681
289 0.000003725731872
290 -0.000015097586186
291 0.000011371854314
292 -0.000015735566550
293 -0.000004543578958
294 -0.000012230032376
295 0.000068535319646
296 -0.000065155373686
297 -0.000026556517885
298 0.000002250903925
299 0.000000831132553
300 0.000011238725234
301 -0.000030997736334
302 0.000013149968256
303 0.000003515065869
304 0.000000710406854
305 0.000010695689526
306 -0.000011406096381
307 0.000002145436643
308 0.000012683582212
309 -0.000008065776496
310 0.000060537850022
311 0.000025032217822
312 -0.000014750921562
313 -0.000001790948013
314 -0.000000386405240
315 -0.000001493801943
316 0.000008751841636
317 -0.000001261228192
318 0.000014141597332
319 0.000004865359431
320 -0.000003038383335
321 -0.000001826976097
322 0.000006234833775
323 -0.000006685543156
324 0.000011197618025
325 -0.059187172145835
326 -0.000032610420420
327 -0.000067898613008
328 0.000233123377188
329 0.000002467063080
330 0.000247063224792
331 -0.000001877188192
332 0.000001363767563
333 -0.000176499433685
334 0.000024979652372
335 0.000001945133113
336 -0.000076775119551
337 0.000102867752818
338 -0.000003600727708
339 0.000009346825065
340 -0.000005746097357
341 0.000000785783748
342 -0.000001306904875
343 0.000006089822192
344 0.000008534032639
345 -0.000017339781702
346 0.000008805749062
347 -0.000003795408984
348 0.000005780581105
349 -0.000054293115419
350 -0.000003536189030
351 -0.000009307112114
352 0.000007212697162
353 -0.000000629199508
354 0.000002635901350
355 -0.000013407147609
356 0.000005373494939
357 0.000009850899867
358 0.000003730298916
359 0.000001407531026
360 -0.000069756252485
361 -0.000067596694019
362 0.000064614904210
363 0.000004015890265
364 0.000000194943090
365 -0.000005797719635
366 -0.000045745598448
367 0.000014010928550
368 0.000020850940783
369 -0.000003218493874
370 0.000003685735847
371 -0.000000467241973
372 0.000014124595376
373 -0.000012397144370
374 -0.000006848602277
375 -0.000068620098537
376 0.000057747473722
377 0.000019557957206
378 0.000002856051966
379 0.000005676335638
380 0.000012403037895
381 0.000001302284827
382 -0.000014443052988
383 0.000000401511448
384 -0.000007346225875
385 -0.000012276650002
386 0.000019622875878
387 0.000001130846130
388 0.000005841238990
389 0.000009932293732
390 -0.000080011923639
391 -0.000058237382429
392 0.000050361746879
393 -0.000004231499086
394 0.000000525973055
395 -0.000004870362443
396 0.000047465326102
397 0.000004176141908
398 0.000004452825379
399 0.000001913397969
400 0.000001765700810
401 -0.000003679098779
402 -0.000014422356396
403 0.000012900878122
404 -0.000003515526575
405 -0.077982709088915
406 -0.000056617751177
407 -0.000084579727913
408 0.000195927783707
409 -0.000002853397638
410 0.000002916013054
411 -0.000318377092256
412 -0.000002013436728
413 -0.000030362530945
414 0.000220590769044
415 0.000012461883335
416 -0.000111712491984
417 0.000112136393086
418 -0.000003939702438
419 -0.000006152258398
420 0.000010091960837
421 -0.000001417246988
422 0.000001372770895
423 0.000005242047191
424 0.000007566114134
425 0.000001117680812
426 -0.000008683794945
427 0.000004948221981
428 -0.000006468779050
429 -0.000051716241265
430 0.000006346993532
431 -0.000012744025660
432 0.000012671647203
433 -0.000009579926757
434 0.000020054232252
435 -0.000004826550793
436 0.000001064541362
437 -0.000002956327643
438 -0.000012174247927
439 -0.000001398708753
440 -0.000089627573055
441 -0.000053961430450
442 0.000068937828259
443 -0.000007127664395
444 0.000008740265758
445 -0.000002218827442
446 0.000046459814271
447 -0.000025985052432
448 -0.000019122930215
449 -0.000001758919265
450 -0.000001188311660
451 0.000002947230925
452 -0.000015936017506
453 0.000018738013638
454 -0.000010476326665
455 -0.000092257404406
456 0.000084603592951
457 0.000045495012274
458 -0.000003580691444
459 -0.000016320670203
460 -0.000007635607857
461 -0.000002970284668
462 -0.000003204025047
463 0.000002365790570
464 -0.000011071920644
465 0.000022825051918
466 -0.000011753131274
467 0.000007499465885
468 0.000002533013866
469 0.000018119516316
470 -0.000101656921831
471 -0.000038673080095
472 0.000070808398452
473 0.000007461191140
474 0.000005295757344
475 -0.000003299398823
476 -0.000048125482703
477 -0.000002769052125
478 -0.000008272033777
479 0.000005167582360
480 -0.000006046322358
481 0.000000878739997
482 0.000015004728225
483 -0.000020594527587
484 -0.000005932731473
485 0.23546537336938
486 0.000137047390642
487 0.000253374209383
488 0.000660628784564
489 0.000062261785713
490 -0.000020148252653
491 -0.000893726700393
492 -0.000063351243346
493 0.000005400626746
494 0.000489129646905
495 -0.000110277159416
496 0.000083715428251
497 0.000541431999380
498 0.000014861349244
499 0.000015105456098
500 -0.000029966805342
501 0.000000603542920
502 0.000002730006522
503 0.000003256750956
504 0.000035205366265
505 -0.000003899246567
506 -0.000031306119697
507 -0.000012442375109
508 0.000020028254396
509 -0.000028420634118
510 -0.000058130234386
511 0.000017704195293
512 0.000042046372175
513 0.000082709543164
514 -0.000031075105820
515 -0.000033618867106
516 -0.000004719649783
517 0.000007322435322
518 -0.000022792260729
519 -0.000005918248241
520 0.000294938935181
521 -0.000207464352619
522 -0.000182315966422
523 0.000024923466413
524 -0.000034163527669
525 -0.000017509600166
526 -0.000006790979673
527 -0.000000735921800
528 -0.000087103364581
529 0.000012062737341
530 -0.000023258971712
531 0.000011196234371
532 0.000056960884868
533 0.000045743541413
534 -0.000060847530443
535 0.000291555288621
536 -0.000322229173074
537 -0.000199427021870
538 -0.000047069272102
539 -0.000009847404713
540 -0.000024249196385
541 -0.000020687242420
542 -0.000016305945138
543 -0.000092517546944
544 -0.000046266489677
545 0.000044723189910
546 0.000001543299767
547 -0.000019998626789
548 -0.000083213464059
549 -0.000008678012259
550 0.000272434326432
551 -0.000211052507533
552 -0.000155598493490
553 0.000015013327292
554 0.000038017621377
555 -0.000025341710271
556 0.000024501165740
557 -0.000005700804168
558 -0.000029311114616
559 0.000017320122797
560 -0.000035829145306
561 0.000018509022509
562 -0.000047128727106
563 0.000030814732149
564 0.000063655401623
 Sym=     10.1
 Ene=       0.0000
 Spin= Alpha
 Occup=    2.000000
1 -0.000011438081598
2 -0.060272698070647
3 -0.000114408456456
4 0.000804512901492
5 -0.000194398469334
6 0.000054902273630
7 -0.000609358036651
8 0.094604915339243
9 0.092347330187480
10 0.12976029703196
11 0.000710337058965
12 0.000462387310576
13 0.000727168480257
14 -0.000158281663723
15 -0.004224274935338
16 -0.005141660213082
17 0.000061237243972
18 0.002368466267806
19 0.003014533767966
20 -0.000002802098244
21 -0.000062652407190
22 -0.000094849615170
23 -0.000014979211644
24 0.001579092384296
25 0.002012564931462
26 0.000047958738729
27 -0.000030575761612
28 -0.000017382977117
29 0.000014360289658
30 -0.000002366222859
31 0.000013671065406
32 0.000089011435162
33 -0.000055709635631
34 -0.000033301799531
35 0.000023164082284
36 -0.000006571477486
37 0.000030043369167
38 0.000041133974350
39 -0.000017919136417
40 -0.000023214837933
41 0.000010672086297
42 -0.000001498794723
43 0.000042829668385
44 0.001393589023358
45 -0.001277917709836
46 -0.000115671313521
47 -0.000049773025433
48 0.000064292935554
49 -0.000003375536690
50 -0.000033133008556
51 -0.000005314086895
52 -0.000007045651201
53 0.000023307213994
54 0.000038582916299
55 0.000033476701442
56 0.000021145381665
57 -0.000031453320578
58 -0.000024023968423
59 0.000025009334947
60 -0.000009775149925
61 -0.000025390546624
62 -0.000013533180214
63 0.000005331939522
64 0.000018233917418
65 0.000012473698088
66 0.000007782800312
67 0.000015831075524
68 0.000005682968458
69 0.000009675156615
70 0.000004684077103
71 0.000000903728660
72 0.000001293907209
73 0.000000437963735
74 0.000000864534441
75 -0.000000004941158
76 0.000001636274206
77 -0.000000329368727
78 0.000001972315237
79 -0.000003771374321
80 -0.000004456769815
81 0.000002183866364
82 -0.000004841430778
83 -0.000000718000150
84 -0.000000580960751
85 0.64317011890464
86 0.000277979533131
87 0.000726538245095
88 0.001771937856819
89 -0.000140350397403
90 0.002430575531983
91 0.000042675276699
92 0.000085843061414
93 -0.001301209310313
94 -0.000008425883629
95 0.000103455876648
96 -0.001643974787044
97 0.000159237109517
98 0.000047959128436
99 -0.000088527196488
100 0.000040568068052
101 0.000011690726057
102 0.000000953823527
103 -0.000001457808399
104 0.000026872140894
105 -0.000049582970600
106 0.000022710829707
107 -0.000008254989079
108 -0.000001012267007
109 0.000006234249062
110 0.000156791245938
111 -0.000120284005191
112 -0.000031808820046
113 0.000018101647764
114 0.000095089011443
115 0.000045788376219
116 -0.000228459178280
117 0.000066288915884
118 -0.000003112365876
119 0.000009603713588
120 0.000792722728632
121 -0.000685721048060
122 -0.000445274776618
123 -0.000071809712579
124 0.000053169604028
125 0.000100319879303
126 -0.000012440217530
127 0.000174370642640
128 0.000010567710391
129 0.000021161939356
130 0.000049561304728
131 -0.000070723244084
132 0.000107099705628
133 0.000158868287062
134 -0.000158192302258
135 0.000822783374696
136 -0.000677127840354
137 -0.000403914885123
138 0.000118088465635
139 0.000062682153706
140 0.000012320636239
141 -0.000003924432223
142 0.000191795459638
143 -0.000023809524486
144 -0.000137361564779
145 0.000014054402213
146 0.000123307162566
147 -0.000213526875730
148 -0.000023180988154
149 -0.000017603586976
150 0.000776523795312
151 -0.000536435606641
152 -0.000304098717515
153 -0.000066475557290
154 0.000053821279777
155 -0.000101121195276
156 0.000049118147588
157 0.000173245367036
158 0.000005243880994
159 0.000063934117857
160 0.000031199331747
161 -0.000095133449604
162 0.000087151536677
163 -0.000130253888393
164 0.000179278944605
165 -0.33559183694771
166 -0.000123603389919
167 -0.000376433831243
168 -0.001406495449755
169 -0.001294584531044
170 -0.000071484962333
171 0.000012829891036
172 0.000671967577177
173 0.000050050118193
174 0.000000261597336
175 0.000953356019055
176 0.000245923789629
177 0.000059548843789
178 0.000049108003204
179 -0.000025213993829
180 -0.000023894009375
181 0.000008796510542
182 0.000003810391212
183 0.000000696616299
184 0.000018542894635
185 -0.000013208334051
186 -0.000005334560584
187 -0.000004205354399
188 -0.000025093576992
189 -0.000006039470761
190 0.000065952200416
191 0.000073539379185
192 -0.000040964191009
193 -0.000049309501569
194 0.000011468166208
195 -0.000001730448677
196 -0.000039174660469
197 -0.000110131596736
198 0.000056689678121
199 -0.000006361944358
200 -0.000403583942934
201 0.000342426771145
202 0.000085431647446
203 -0.000029375081408
204 -0.000026453781289
205 -0.000059461152373
206 -0.000087897293289
207 -0.000011880315950
208 -0.000013159285496
209 -0.000019326424931
210 -0.000044643846213
211 0.000063970271145
212 0.000033982014175
213 0.000097609968096
214 0.000059997149449
215 -0.000452140747509
216 0.000499075414021
217 0.000281101408705
218 -0.000035132443352
219 0.000061171864500
220 0.000006000049364
221 -0.000115396756467
222 0.000037674108319
223 0.000028155865532
224 -0.000007991520394
225 0.000069594536337
226 -0.000061603015943
227 -0.000113823689360
228 -0.000024041258598
229 0.000033029256167
230 -0.000414294133492
231 0.000323240284403
232 0.000235378839306
233 -0.000023139288168
234 -0.000036133600310
235 0.000051309921012
236 -0.000109816907969
237 -0.000034246508644
238 -0.000001027429287
239 -0.000021152981233
240 0.000001959991308
241 0.000019192989926
242 0.000068998544593
243 -0.000079598914391
244 -0.000090367972117
245 -0.46296549714557
246 -0.000130532165445
247 -0.000534712095069
248 -0.001528782674246
249 0.001777429749348
250 -0.000025963384731
251 0.000093290530918
252 -0.000928738792569
253 -0.000026808801475
254 -0.000055390149117
255 -0.001319115897428
256 -0.000117961561943
257 0.000101745423191
258 0.000066545772127
259 -0.000034509815178
260 -0.000032035956949
261 -0.000006860768898
262 0.000003676205768
263 -0.000002743076369
264 0.000021585339474
265 0.000008669665073
266 -0.000030255004546
267 0.000061889887032
268 0.000010393711691
269 0.000015674373237
270 -0.000089517653024
271 0.000075961725521
272 -0.000089348574977
273 0.000052660134978
274 0.000002982365792
275 -0.000010393198455
276 0.000067440399431
277 -0.000104895714965
278 0.000130266890860
279 0.000007307753313
280 -0.000578033186568
281 0.000343306201649
282 0.000265121955232
283 0.000040288099566
284 0.000074613871335
285 0.000026459326313
286 0.000113680235861
287 -0.000029279324856
288 -0.000027631641200
289 -0.000020392824912
290 0.000087633196146
291 -0.000067240371234
292 0.000136307670961
293 0.000049361997214
294 0.000068939370067
295 -0.000552623073226
296 0.000437512026504
297 0.000138651722173
298 0.000046092587404
299 -0.000032781861009
300 -0.000082459353160
301 0.000128960956326
302 0.000054615854932
303 -0.000020842991749
304 -0.000012225685665
305 -0.000082633432082
306 0.000094859117746
307 -0.000031488684272
308 -0.000151688299657
309 0.000045265213254
310 -0.000591758927464
311 0.000628047596411
312 0.000259687370731
313 0.000040587490876
314 -0.000066242295880
315 0.000066516110806
316 0.000136542066970
317 -0.000031580973508
318 0.000024912384474
319 -0.000037063558879
320 0.000027247840738
321 0.000009815718141
322 -0.000101299126634
323 0.000092978002460
324 -0.000124079761546
325 -0.080091515695097
326 -0.000143057231556
327 -0.000065637197398
328 0.000205570649326
329 0.000005655569876
330 0.000313004000592
331 -0.000014168134517
332 -0.000006495996234
333 -0.000180157423683
334 0.000027208437805
335 -0.000020100344847
336 -0.000015152213637
337 0.000121758088150
338 -0.000002816397971
339 0.000007000457412
340 -0.000004184059441
341 -0.000000126835918
342 0.000000009496289
343 -0.000004181873065
344 -0.000011870169692
345 0.000040734936668
346 -0.000028864766976
347 0.000005297132592
348 -0.000002596288894
349 0.000014816744440
350 -0.000007514821676
351 -0.000012751363923
352 0.000022877540700
353 -0.000000558594368
354 0.000005934058587
355 -0.000030152862341
356 0.000010640785632
357 0.000011173691336
358 -0.000000540579357
359 -0.000000219858383
360 -0.000106128215484
361 0.000066628619354
362 0.000071833423820
363 0.000013399235045
364 0.000006292096885
365 -0.000008607778080
366 -0.000008008176605
367 0.000029171595465
368 0.000008617112457
369 0.000004630014033
370 -0.000002909680294
371 -0.000001720333739
372 0.000022502705806
373 -0.000017394954155
374 -0.000014808304360
375 -0.000125256201282
376 0.000165788643216
377 0.000242311144446
378 -0.000001928233938
379 0.000004995016805
380 0.000021186933704
381 0.000021402818067
382 0.000065545330430
383 -0.000001149380700
384 -0.000017076957923
385 0.000002793133209
386 0.000014283824715
387 0.000008249184234
388 0.000007640220255
389 0.000031843666370
390 -0.000100421964427
391 0.000077798428287
392 0.000107046766803
393 -0.000012661327447
394 0.000007351169682
395 -0.000006528048896
396 -0.000002246157508
397 0.000027792847143
398 0.000001991107478
399 0.000011650372008
400 -0.000002324737704
401 -0.000009325634304
402 -0.000028102907593
403 0.000011399764688
404 -0.000009199856662
405 0.30939761698145
406 0.000228911678280
407 0.000323695434162
408 0.000799520991570
409 0.000026130062205
410 0.000004864869347
411 0.001187287498637
412 -0.000057013981003
413 -0.000084628681714
414 -0.000655912676718
415 -0.000089826167901
416 -0.000153814026324
417 -0.000690627254406
418 0.000025607757669
419 0.000014739347536
420 -0.000040347105205
421 0.000000348950385
422 -0.000001289300280
423 0.000003989080670
424 0.000051379041199
425 -0.000003397315637
426 -0.000047981725562
427 0.000002877962167
428 -0.000020676057970
429 -0.000063315883713
430 -0.000035249377681
431 0.000074670155889
432 -0.000057190422889
433 0.000047622777173
434 -0.000104263377989
435 0.000048175416172
436 -0.000000330774377
437 0.000004082851314
438 0.000028553587773
439 0.000002083940731
440 0.000418702519456
441 -0.000430780190455
442 -0.000248724554050
443 0.000055029528179
444 -0.000035651344901
445 0.000023537699603
446 0.000011486714688
447 -0.000015568772149
448 0.000119407155178
449 -0.000027978874433
450 0.000011049142265
451 0.000016929732169
452 0.000077488620245
453 -0.000073461828057
454 0.000066079838558
455 0.000332338133992
456 -0.000053353614836
457 -0.000224721797513
458 0.000007607898232
459 0.000040295826979
460 0.000029453301313
461 -0.000010541429287
462 -0.000049593009955
463 0.000037768271262
464 0.000048116734484
465 -0.000056272191838
466 0.000008155457354
467 -0.000019788797127
468 -0.000014067028196
469 -0.000098030963798
470 0.000431229056780
471 -0.000539052982812
472 -0.000339997165502
473 -0.000067056311897
474 -0.000024131050837
475 0.000022346901235
476 -0.000054074787200
477 -0.000018803095041
478 0.000160213060684
479 -0.000061880803444
480 0.000048551520638
481 0.000013329282807
482 -0.000056418666237
483 0.000098151944900
484 0.000043801723998
485 -0.34375290452397
486 -0.000185577883591
487 -0.000374922553741
488 -0.000676452687551
489 -0.000071372898802
490 0.000032670438724
491 0.001333165373219
492 -0.000003795770355
493 -0.000022234797947
494 -0.000777876780647
495 -0.000085271143044
496 0.000058865079925
497 -0.000719993108968
498 -0.000020152096026
499 -0.000025287607602
500 0.000045439703628
501 0.000000570540328
502 -0.000004941558162
503 -0.000003320105617
504 0.000002319468559
505 -0.000025284419594
506 0.000022964951035
507 0.000005166774691
508 0.000031894832858
509 0.000030495548747
510 0.000079084498597
511 -0.000025300921722
512 -0.000058934204262
513 -0.000113708020701
514 0.000036350358796
515 0.000036119390936
516 0.000007605031803
517 -0.000002405610278
518 0.000042949141222
519 0.000006702391013
520 -0.000435968848307
521 0.000376195542818
522 0.000365660586736
523 -0.000030100078597
524 0.000053784081524
525 0.000029110787401
526 -0.000035524313799
527 0.000001814894827
528 0.000088380846146
529 -0.000007552247766
530 0.000035611393381
531 -0.000028059145615
532 -0.000087809195494
533 -0.000069383900918
534 0.000076806743644
535 -0.000380851583984
536 0.000109999029292
537 0.000256594416011
538 0.000046994767020
539 0.000007178741736
540 0.000032046551826
541 -0.000046418538194
542 -0.000008683978932
543 0.000041978687799
544 0.000059351345620
545 -0.000056260720108
546 -0.000003090625511
547 0.000020654250688
548 0.000108385920424
549 0.000013949963983
550 -0.000433658837690
551 0.000369340240320
552 0.000292176008217
553 -0.000029340613304
554 -0.000061532271986
555 0.000026762916866
556 -0.000000368903672
557 0.000004311194775
558 0.000103294862573
559 -0.000038881910007
560 0.000056416891450
561 -0.000017534981443
562 0.000067292159275
563 -0.000047744360777
564 -0.000090535632480
 Sym=     11.1
 Ene=       0.0000
 Spin= Alpha
 Occup=    2.000000
1 -0.074221537215120
2 -0.26716301058989
3 -0.001256611621028
4 0.000579179138415
5 -0.000114479752410
6 0.000051083548996
7 -0.000395950030928
8 -0.039102539561282
9 0.94230417286661
10 -0.11360827796438
11 -0.000277702903379
12 0.007082181989797
13 -0.000629166242238
14 0.000366334085492
15 -0.002028839345744
16 0.003408747069146
17 -0.000224898969650
18 0.001517922138109
19 -0.002322133869829
20 0.000012554823209
21 -0.000179658942591
22 0.000180804731617
23 -0.000121471719096
24 0.000620697188308
25 -0.001165678185651
26 0.000039096684769
27 -0.000016112152864
28 -0.000022984531905
29 0.000009941606305
30 0.000009918787827
31 0.000041346963108
32 0.000089928487476
33 -0.000038932409733
34 -0.000050996077742
35 0.000005508864609
36 0.000006842476034
37 0.000090800015146
38 0.000116835217362
39 -0.000054613029412
40 -0.000062222187951
41 0.000010590002787
42 0.000011657606624
43 0.000171636063979
44 -0.000111265620438
45 0.000121835110251
46 -0.000010569489813
47 -0.000004421360551
48 -0.000008561033251
49 -0.000216974037468
50 -0.000010254659146
51 -0.000040503186394
52 -0.000020580646636
53 -0.000009051240119
54 0.000079967335965
55 0.000230015401887
56 0.000022809309081
57 -0.000025626609115
58 -0.000202403566948
59 0.000018094167218
60 -0.000003782343768
61 -0.000023689399297
62 -0.000039173726496
63 0.000002555089959
64 0.000050717185909
65 0.000020032112917
66 0.000002519456708
67 -0.000018934521604
68 0.000032524956309
69 0.000003778867075
70 0.000016777796728
71 0.000005512240194
72 0.000005155225864
73 0.000002935943186
74 0.000002947610048
75 -0.000000620611872
76 0.000008293807871
77 -0.000000690895359
78 0.000008305728861
79 -0.000015049677026
80 -0.000014422538465
81 0.000005366764932
82 -0.000022270615516
83 -0.000003027700470
84 -0.000003106342926
85 -0.055675282381246
86 -0.000041872199203
87 -0.000057443209381
88 -0.000163094851561
89 0.000013597954967
90 -0.000210692281413
91 0.000000129588018
92 -0.000012649211353
93 0.000115962359012
94 -0.000010033011715
95 -0.000014997443757
96 0.000151203188826
97 -0.000056098831373
98 -0.000004533964937
99 0.000008612180848
100 -0.000004078215911
101 -0.000001587159382
102 -0.000000230965594
103 -0.000002667946373
104 -0.000006082937390
105 0.000003849827063
106 0.000002233110328
107 0.000001788324142
108 0.000007683311329
109 0.000008650003345
110 -0.000014935234761
111 0.000011656964439
112 0.000002238277046
113 -0.000000975560997
114 -0.000008686798147
115 -0.000004641189970
116 0.000021013281107
117 -0.000006952660791
118 0.000001638226193
119 -0.000001531020667
120 -0.000080268684834
121 0.000095934130916
122 0.000063787207253
123 0.000004788462758
124 -0.000003908159089
125 -0.000010396147199
126 0.000010170094752
127 -0.000030410429867
128 -0.000004324918585
129 -0.000003816618548
130 -0.000002232259677
131 0.000006048878226
132 -0.000012271296901
133 -0.000014066614635
134 0.000015916578529
135 -0.000074790390264
136 0.000073046470245
137 0.000046517016258
138 -0.000011132769137
139 -0.000004279367053
140 -0.000003754690062
141 -0.000005020222476
142 -0.000027634440157
143 0.000007110613921
144 0.000011279526570
145 0.000000626657507
146 -0.000011906184077
147 0.000020987027462
148 0.000003590891988
149 0.000001016810814
150 -0.000061940016168
151 0.000024663512527
152 0.000003896235721
153 0.000006743529910
154 -0.000003871047210
155 0.000009176933405
156 -0.000008277231566
157 -0.000009185556542
158 -0.000005104632916
159 -0.000004640062132
160 -0.000004125762961
161 0.000008765825093
162 -0.000006269611947
163 0.000011390302753
164 -0.000013534195259
165 -0.042093489011139
166 -0.000018790317986
167 -0.000044609250815
168 -0.000195584010014
169 -0.000168301881118
170 -0.000011573314517
171 0.000005085418015
172 0.000072964115457
173 0.000011246185175
174 -0.000010544678979
175 0.000142404350093
176 0.000019452465200
177 -0.000032386099715
178 0.000009394685434
179 -0.000004596847884
180 -0.000004797837550
181 -0.000000262863334
182 -0.000000336043867
183 -0.000000775288527
184 -0.000005205653109
185 0.000002931593064
186 0.000002274060045
187 0.000008155694839
188 -0.000001509021151
189 -0.000001184742019
190 0.000011098833217
191 0.000009702910682
192 -0.000006287521945
193 -0.000008136208126
194 0.000001769212246
195 -0.000000248324691
196 -0.000006754439201
197 -0.000014787032965
198 0.000008683920579
199 -0.000001269857097
200 -0.000063779629536
201 0.000080938898551
202 0.000051636036793
203 -0.000001942618001
204 -0.000003078411959
205 -0.000009263608983
206 -0.000025456316516
207 -0.000011419955537
208 -0.000009432847645
209 -0.000002682757356
210 -0.000005795516462
211 0.000008478273819
212 0.000005951023936
213 0.000013998144134
214 0.000010381804917
215 -0.000059437780320
216 0.000081830700314
217 0.000025633587451
218 -0.000002725767393
219 0.000010142001752
220 0.000003339207508
221 -0.000023860088912
222 0.000011081948484
223 0.000001281868171
224 -0.000001968463442
225 0.000010637180680
226 -0.000008668717238
227 -0.000015125415665
228 -0.000001697267389
229 0.000004761085577
230 -0.000067069707393
231 0.000056970949956
232 0.000009549564854
233 -0.000001763252496
234 -0.000005868711810
235 0.000006158008776
236 -0.000021809287948
237 -0.000000156857015
238 -0.000000565412021
239 -0.000001190323718
240 -0.000001033010821
241 0.000002223334539
242 0.000008875239332
243 -0.000010436499324
244 -0.000011648229892
245 0.012274302448147
246 0.000001494439622
247 0.000017456887975
248 -0.000112543826261
249 -0.000042665845661
250 -0.000003699062523
251 -0.000000510326580
252 0.000045741331478
253 0.000014335708735
254 -0.000002645417470
255 -0.000011437532550
256 0.000044857389799
257 -0.000049974139948
258 0.000002633774849
259 -0.000001172532260
260 -0.000001461242589
261 0.000000838262287
262 -0.000000266453859
263 -0.000000146820043
264 -0.000009976794256
265 0.000001150767571
266 0.000008826026685
267 -0.000012939036773
268 0.000005396759553
269 -0.000004030492653
270 -0.000001622505951
271 -0.000001410842422
272 0.000001585264248
273 0.000001458405600
274 0.000000311359208
275 -0.000000989257764
276 0.000000718414560
277 0.000001581484529
278 -0.000001137597409
279 0.000000895293383
280 0.000002010186402
281 0.000063297786292
282 -0.000002236323224
283 -0.000002637502533
284 0.000001553581246
285 0.000000576213453
286 0.000015314754430
287 0.000019972560989
288 0.000015140503075
289 -0.000000345143435
290 -0.000000099803159
291 0.000000444946595
292 -0.000001238981654
293 -0.000001295472797
294 0.000001806489330
295 0.000001205137023
296 0.000045595115437
297 0.000016461125151
298 -0.000002709833066
299 0.000001369198379
300 -0.000000439735756
301 0.000010174885993
302 -0.000014810825785
303 -0.000012705880119
304 -0.000000893964292
305 0.000001392250127
306 -0.000000498285835
307 0.000000466915898
308 0.000002680651572
309 0.000001581731254
310 0.000001461888689
311 -0.000012079519846
312 -0.000018629579106
313 -0.000003977536357
314 0.000001547530957
315 -0.000001768995206
316 0.000009958869053
317 0.000000672683515
318 0.000001752213306
319 0.000003089641415
320 -0.000002301572798
321 -0.000000788068617
322 0.000001400091189
323 -0.000001099331058
324 0.000001568195536
325 -0.005493759181687
326 0.000026334354619
327 -0.000013122326728
328 -0.000101799065991
329 -0.000000323875235
330 0.000014943664632
331 -0.000000804688852
332 0.000005650748453
333 0.000000987973218
334 -0.000001521203269
335 0.000000813826095
336 -0.000026165953496
337 -0.000042733431947
338 0.000000644348633
339 -0.000000642002419
340 -0.000000002346213
341 -0.000000084857105
342 0.000000480555197
343 -0.000000841002259
344 -0.000000490650204
345 0.000004814158339
346 -0.000004323508135
347 -0.000002050655862
348 0.000000203705302
349 0.000007704889645
350 -0.000000716344273
351 0.000000820803336
352 0.000001877575179
353 -0.000000218457021
354 -0.000000631697791
355 -0.000001518904384
356 0.000001179533715
357 -0.000000469525442
358 -0.000001000127057
359 -0.000000352166341
360 0.000003370237397
361 0.000014958904098
362 0.000006307452322
363 -0.000000627101165
364 0.000003184844494
365 -0.000000864570976
366 0.000014183530223
367 -0.000008412694553
368 -0.000001076348229
369 0.000003440637268
370 -0.000003593050917
371 0.000000152413649
372 0.000001010979173
373 -0.000000974946605
374 -0.000001154238884
375 -0.000005478779065
376 0.000000095650422
377 -0.000014272079769
378 0.000000161428522
379 0.000000929297984
380 0.000000685646703
381 -0.000001716727302
382 0.000004484202618
383 -0.000002713418904
384 -0.000001445803059
385 0.000001271894154
386 0.000000173908906
387 0.000000025584918
388 -0.000000289302876
389 0.000002173494467
390 0.000005757031930
391 0.000000382594325
392 -0.000004488235468
393 0.000000411263921
394 0.000003664330710
395 0.000000565720190
396 -0.000004271912826
397 -0.000011764198105
398 0.000003300043991
399 0.000001947605620
400 -0.000002356884712
401 0.000000409279092
402 -0.000000223434711
403 -0.000000832548718
404 -0.000000977082157
405 -0.079293378997660
406 -0.000044533919313
407 -0.000086143178638
408 -0.000199819924005
409 -0.000004281904554
410 0.000003755794778
411 -0.000299201506079
412 0.000001853257968
413 0.000001703505484
414 0.000169771292928
415 -0.000004308738813
416 0.000026609447520
417 0.000154569674738
418 -0.000003375120988
419 -0.000002660673102
420 0.000006035794090
421 0.000000390972430
422 -0.000000218475354
423 -0.000002478177943
424 -0.000009154167783
425 -0.000015166038745
426 0.000024320206528
427 -0.000002244685896
428 0.000001599745040
429 0.000017386104071
430 0.000009144667521
431 -0.000020668560298
432 0.000011589122952
433 -0.000012487831292
434 0.000026610711683
435 -0.000008485077310
436 0.000000218972366
437 0.000001119071811
438 -0.000007063362722
439 -0.000000158300552
440 -0.000086357280229
441 0.000084754337601
442 0.000064689946400
443 -0.000011551750315
444 0.000007786548268
445 -0.000010521134093
446 -0.000008593615811
447 0.000002468031243
448 -0.000010257322309
449 0.000009121580396
450 -0.000001473912687
451 -0.000007647667709
452 -0.000017444828608
453 0.000018871073459
454 -0.000016121986544
455 -0.000090968283821
456 0.000056707840462
457 0.000076125226427
458 -0.000001656542538
459 -0.000012921056232
460 -0.000008695054049
461 0.000001535310690
462 0.000007624780772
463 -0.000025833655877
464 -0.000013831641384
465 0.000013348744329
466 0.000000482897055
467 0.000004734004278
468 0.000004592108941
469 0.000027771973409
470 -0.000084472986495
471 0.000077134550251
472 0.000063589556322
473 0.000013513110603
474 0.000004361722654
475 -0.000010251540946
476 0.000004534285849
477 -0.000003418195500
478 -0.000014314921410
479 0.000014613899572
480 -0.000009701224185
481 -0.000004912675387
482 0.000010472268034
483 -0.000023230147260
484 -0.000010325695495
485 0.096468535448753
486 0.000047013986017
487 0.000107483626356
488 0.000179162631681
489 0.000019188802880
490 -0.000012702363668
491 -0.000369892130681
492 0.000001454172070
493 0.000011627153853
494 0.000214611716437
495 0.000014373126497
496 0.000009074250590
497 0.000197968473517
498 0.000005074782907
499 0.000004679576782
500 -0.000009754359689
501 -0.000000161459734
502 0.000001182697769
503 -0.000002101580386
504 -0.000000702652336
505 0.000015684772710
506 -0.000014982120373
507 0.000003569383433
508 -0.000007005157645
509 0.000005642000773
510 -0.000021769691280
511 0.000007641723549
512 0.000015547356999
513 0.000032328647303
514 -0.000009997242818
515 -0.000010985246331
516 -0.000003121541573
517 -0.000000255205175
518 -0.000009873721942
519 -0.000001198227531
520 0.000109861504431
521 -0.000080448818116
522 -0.000065454519012
523 0.000011578159808
524 -0.000014019017165
525 -0.000009497515288
526 -0.000001028130473
527 0.000001951429899
528 -0.000013969607723
529 -0.000000117861101
530 -0.000008944080669
531 0.000009061941770
532 0.000023770478060
533 0.000016272104187
534 -0.000021038909854
535 0.000108980372943
536 -0.000037948449069
537 -0.000064465039652
538 -0.000013810562415
539 -0.000000225866395
540 -0.000010809522374
541 0.000016129418989
542 0.000001199686466
543 -0.000007658720608
544 -0.000017607979538
545 0.000015061289319
546 0.000002546690219
547 -0.000003723447854
548 -0.000029327465459
549 -0.000004285338450
550 0.000117335304648
551 -0.000099744384605
552 -0.000084370159742
553 0.000008300100098
554 0.000015657118800
555 -0.000009570470584
556 -0.000002433224977
557 0.000000763221491
558 -0.000030967320415
559 0.000011195428353
560 -0.000014006769588
561 0.000002811341234
562 -0.000017679143882
563 0.000014250675826
564 0.000028658501962
 Sym=     12.1
 Ene=       0.0000
 Spin= Alpha
 Occup=    1.993378
1 -0.000725968333056
2 -0.005664644709787
3 0.99472305336688
4 0.007846352503360
5 0.004095907247636
6 -0.002755588885070
7 0.003149816767914
8 0.000000085261840
9 0.000001144604562
10 -0.000002095992391
11 -0.000000915028495
12 0.000012967366020
13 0.000025125716831
14 0.000019182104363
15 0.000387798177223
16 -0.000513857874167
17 -0.000010216945076
18 -0.000247502475027
19 0.000312411186761
20 -0.000000403423202
21 0.000009293412938
22 -0.000007254267232
23 -0.000015749741863
24 -0.000122187198277
25 0.000164359113293
26 0.000916474500229
27 -0.000440908201238
28 -0.000475566298991
29 0.001020811393411
30 0.001017667980295
31 0.001288230371723
32 0.002633404557169
33 -0.001262637376103
34 -0.001370767181065
35 0.000492026578379
36 0.000519447491091
37 0.003969047072526
38 0.001034158704244
39 -0.000496400426107
40 -0.000537758278136
41 0.000187904512560
42 0.000198207267197
43 0.001427538185034
44 -0.000723054556779
45 0.000329477814736
46 0.000393576742043
47 -0.000152212797440
48 -0.000179265323572
49 -0.003136718109677
50 0.000000022742435
51 0.000000375321546
52 -0.000000356230392
53 0.000000627321032
54 -0.000002037243149
55 0.000002030615705
56 -0.000000657833210
57 0.000001533696454
58 -0.000001552682482
59 0.000000001290163
60 -0.000000090635771
61 -0.000004232888897
62 0.000002904150515
63 -0.000002877060216
64 0.000003979802829
65 -0.000003006885216
66 0.000002998660864
67 0.000001699213560
68 -0.000000889441565
69 0.000000045943208
70 -0.000342447709631
71 -0.000128201931262
72 -0.000121783884950
73 -0.000072624375763
74 -0.000072860652130
75 0.000005431081138
76 -0.000168844464336
77 0.000005950976461
78 -0.000168225230990
79 0.000306412305006
80 0.000295138235652
81 -0.000081210211680
82 0.000452226451143
83 0.000089768749889
84 0.000090149264648
85 -0.000191954927391
86 0.011378452782714
87 -0.000072562178257
88 -0.000595411620207
89 0.000519314133637
90 -0.011635891487326
91 -0.000036712002368
92 -0.000111223262904
93 0.000099507885524
94 -0.000048073568455
95 -0.000142502048566
96 0.000106007886472
97 -0.000136530798871
98 0.000029995456751
99 -0.000054357543101
100 0.000024362086351
101 -0.000002882117442
102 -0.000005513741177
103 -0.000036735555934
104 -0.000332048161402
105 0.000478113813480
106 -0.000146065652078
107 -0.000049922349570
108 0.000073012889926
109 0.000155169861450
110 -0.000043972955976
111 -0.000085879312962
112 -0.000000302981661
113 0.000016858201264
114 0.000053570416666
115 -0.000015891652985
116 0.000042137709976
117 0.000061648772320
118 0.000016298145538
119 -0.000010752857775
120 0.000300357097711
121 0.000024921676125
122 -0.000308092721192
123 0.000003817109625
124 -0.000120004767598
125 -0.000028213356960
126 -0.000042214538394
127 -0.000742212281171
128 0.000100209427675
129 -0.000033866999024
130 0.000067750216652
131 -0.000033883217627
132 -0.000072300952990
133 0.000055600093794
134 0.000089011758367
135 0.000120376868976
136 0.000183278475966
137 -0.000248972874573
138 -0.000022241808764
139 -0.000122004849917
140 -0.000026438821280
141 0.000060222529671
142 -0.000715239691297
143 -0.000004243868252
144 -0.000077612443362
145 0.000070995457104
146 0.000006616986258
147 0.000101421950295
148 0.000019422195221
149 0.000000490690644
150 0.000286854144901
151 -0.000225114226218
152 -0.000532279722428
153 0.000014659760541
154 -0.000129670612766
155 0.000018963724694
156 -0.000029849784089
157 -0.000452365392536
158 -0.000142873091637
159 0.000025060812970
160 0.000013630581033
161 -0.000038691394003
162 -0.000021668066527
163 -0.000036001495941
164 -0.000051445993158
165 -0.000145514412710
166 0.011324073227835
167 -0.000064764280307
168 -0.002778665505737
169 -0.011538003278252
170 -0.000491726548689
171 0.000017513192657
172 -0.000102400776584
173 -0.000018778213022
174 -0.000201276215393
175 0.001054776100460
176 -0.000159701323330
177 -0.000345437142581
178 0.000023031589896
179 -0.000011132296168
180 -0.000011899293728
181 -0.000001906893665
182 -0.000010295231849
183 -0.000009469229723
184 0.000168204134366
185 -0.000029598157332
186 -0.000138605977034
187 -0.000017901216809
188 -0.000036040183159
189 -0.000082182150452
190 -0.000019338376533
191 0.000033893281027
192 -0.000022808848163
193 0.000014818756001
194 -0.000002798816126
195 0.000009723017374
196 0.000011126398700
197 -0.000042673792088
198 0.000020878263615
199 -0.000006743739013
200 -0.000187374180412
201 0.000937511703259
202 -0.000110235548656
203 -0.000078124868954
204 -0.000028381822653
205 -0.000043734135399
206 -0.000907250693217
207 -0.000074961252229
208 -0.000203734459680
209 0.000045589085349
210 -0.000031007232781
211 -0.000014581852568
212 0.000041040225794
213 0.000103353607168
214 0.000010963309300
215 0.000002667555455
216 0.000287306583795
217 -0.000313491037236
218 -0.000081657460902
219 0.000026939011761
220 0.000004235295511
221 -0.000742783862974
222 -0.000025554321075
223 0.000004291742032
224 0.000049615376500
225 -0.000033253279746
226 -0.000016362096754
227 -0.000073572370615
228 -0.000012586184210
229 -0.000007502016434
230 0.000156243760577
231 0.000208161036889
232 -0.000552413547266
233 -0.000097187440324
234 -0.000031003512315
235 0.000018721564810
236 -0.000651338556056
237 0.000037586710422
238 -0.000015765759097
239 0.000032805508944
240 -0.000009339081427
241 -0.000023466427516
242 0.000042466890282
243 -0.000051798323182
244 0.000018996287469
245 -0.000144461901506
246 0.011329620411128
247 -0.000065606966701
248 -0.002759247194325
249 0.011538708650232
250 -0.000071545879092
251 0.000513216954866
252 0.000102487286095
253 0.000211228837763
254 0.000001584956576
255 -0.001056744073878
256 0.000383397942024
257 0.000130968351336
258 0.000022789960346
259 -0.000011999403945
260 -0.000010790556400
261 -0.000010400852815
262 -0.000001634801979
263 -0.000009569832425
264 0.000167299615697
265 -0.000147143009771
266 -0.000020156605926
267 -0.000044152398536
268 -0.000012606849096
269 -0.000080528059481
270 0.000019407081729
271 0.000027414318395
272 -0.000031299023720
273 -0.000010290350372
274 -0.000009890963215
275 0.000003823069275
276 -0.000015746982023
277 -0.000026889204478
278 0.000038168977525
279 0.000007442465313
280 -0.000186044271525
281 0.000948708653754
282 -0.000115559569641
283 0.000079024676720
284 0.000045314395145
285 0.000026909729582
286 0.000909244451233
287 0.000203488959442
288 0.000068019644889
289 0.000046602971516
290 -0.000014805485210
291 -0.000031797486306
292 0.000105213477036
293 0.000035970433277
294 0.000010386651864
295 0.000001955186918
296 0.000288196414314
297 -0.000312183041141
298 0.000080959840890
299 -0.000005350934426
300 -0.000027120950906
301 0.000745625095723
302 -0.000012322350385
303 0.000027201060689
304 0.000049443907715
305 -0.000016973518741
306 -0.000032470388975
307 -0.000016910644564
308 -0.000072922073241
309 -0.000007617551585
310 0.000158203398614
311 0.000177442224094
312 -0.000566823284185
313 0.000097164210130
314 -0.000015981899217
315 0.000032000603802
316 0.000646473666954
317 0.000016402143698
318 -0.000047694420028
319 0.000032898258366
320 -0.000021883821386
321 -0.000011014436980
322 -0.000049362523324
323 0.000044362615338
324 0.000020800409501
325 -0.000177892849147
326 0.011534213568579
327 -0.000090736041976
328 -0.000455564705157
329 0.000100948461511
330 0.011688090775072
331 -0.000331363582363
332 0.000006637268000
333 -0.000081408362444
334 0.000141752971093
335 0.000144913709287
336 -0.000138157026281
337 0.000281748723147
338 0.000025705750971
339 -0.000056444880493
340 0.000030739129522
341 -0.000007618053480
342 0.000003685963206
343 -0.000035474960542
344 -0.000147515453312
345 0.000489651575091
346 -0.000342136121778
347 0.000004183281580
348 -0.000059062769922
349 0.000110129220673
350 -0.000012305634226
351 0.000090063012435
352 0.000046805976178
353 -0.000000827330151
354 -0.000058162272923
355 -0.000035650909765
356 0.000017337070931
357 -0.000062669937915
358 -0.000027145896927
359 0.000000661767128
360 0.000318297823069
361 -0.000229165175612
362 -0.000553084694158
363 0.000027821640695
364 0.000133271694388
365 -0.000000458472538
366 -0.000123784881497
367 0.000492051302916
368 0.000070527388896
369 -0.000009644326304
370 0.000022251879437
371 -0.000012607553133
372 0.000047872444277
373 0.000056520207694
374 -0.000049314774102
375 0.000208615864007
376 0.000291939840799
377 -0.000167552132247
378 0.000002647577648
379 0.000116652832827
380 0.000029481468207
381 -0.000012945459541
382 0.000855070199209
383 -0.000066033372478
384 -0.000008395132278
385 0.000089985040308
386 -0.000081589908030
387 0.000018006552644
388 -0.000016750297707
389 0.000124076743822
390 0.000294558409209
391 -0.000265471127663
392 -0.000510272067333
393 -0.000024190337508
394 0.000132698622771
395 0.000008527143540
396 0.000146223897553
397 0.000513008062112
398 0.000054927628800
399 -0.000036600672961
400 0.000035180456059
401 0.000001420216901
402 -0.000061007777783
403 -0.000054836376805
404 -0.000033737165729
405 -0.000179327814653
406 0.011550846953508
407 -0.000091312678087
408 -0.000395288149942
409 -0.000069664403450
410 0.000314238920384
411 -0.011706316327298
412 -0.000007615010387
413 -0.000150012325162
414 0.000091087818575
415 -0.000143937693022
416 -0.000304205242245
417 0.000105223906380
418 0.000026713999462
419 0.000031247125969
420 -0.000057961125431
421 0.000004245596139
422 -0.000007626072016
423 -0.000034548565333
424 -0.000150849427863
425 -0.000344026534799
426 0.000494875962661
427 -0.000066953401565
428 0.000003121704078
429 0.000100891030237
430 0.000013101813778
431 -0.000044909753065
432 -0.000092290082261
433 -0.000019122989189
434 0.000034235815127
435 0.000060012589775
436 0.000001545061447
437 0.000026016941297
438 0.000063807548775
439 -0.000000740970435
440 0.000331390917723
441 -0.000270481985656
442 -0.000547656427494
443 -0.000026290363970
444 -0.000000886208048
445 -0.000133919394142
446 0.000133703149816
447 -0.000074135034459
448 -0.000483570057526
449 -0.000009606992497
450 -0.000013072311302
451 0.000022679303798
452 0.000057777115577
453 0.000046658059490
454 -0.000049560072837
455 0.000209023215339
456 0.000303259425415
457 -0.000168468662087
458 -0.000002220860654
459 -0.000030219727486
460 -0.000118002653448
461 0.000014073296188
462 0.000063030348274
463 -0.000850663100966
464 -0.000008310697850
465 -0.000080697707030
466 0.000089008404880
467 -0.000018787951574
468 0.000019620831781
469 0.000123368828946
470 0.000306880599382
471 -0.000291251107694
472 -0.000513433438668
473 0.000023757203387
474 -0.000010960004900
475 -0.000133777831268
476 -0.000153980562892
477 -0.000047751343178
478 -0.000507475808704
479 -0.000039566984234
480 0.000003733366304
481 0.000035833617930
482 -0.000054511654021
483 -0.000061652282072
484 -0.000033179948131
485 -0.000195088251742
486 0.011360986444127
487 -0.000070818617591
488 -0.000630128368487
489 -0.000553765960826
490 0.000117459457793
491 0.011624493133961
492 0.000102455942838
493 0.000058815981223
494 -0.000088475592356
495 0.000126603290694
496 0.000169072322194
497 -0.000099280340061
498 0.000031390252428
499 0.000023528792486
500 -0.000054919044913
501 -0.000005230011487
502 -0.000002393414665
503 -0.000037506255822
504 -0.000343310117073
505 -0.000141659660642
506 0.000484969777716
507 0.000068685734296
508 -0.000050727311497
509 0.000154663408357
510 0.000044210851034
511 -0.000004920212067
512 0.000085824975078
513 -0.000041758924032
514 0.000021468153652
515 -0.000054251983727
516 -0.000017556156922
517 -0.000014866996465
518 -0.000060894303338
519 0.000010981006870
520 0.000299699676576
521 0.000065183149390
522 -0.000298389788685
523 -0.000005757499835
524 0.000030895083497
525 0.000120695487516
526 0.000034229210817
527 -0.000078945562293
528 0.000745745810088
529 -0.000037358355717
530 -0.000026704212800
531 0.000064062568517
532 0.000053615683414
533 -0.000077504228037
534 0.000088425662659
535 0.000119839313462
536 0.000195248681566
537 -0.000246374077044
538 0.000020837162973
539 0.000028929654039
540 0.000122226984641
541 -0.000061267672224
542 0.000004139220417
543 0.000722432099591
544 -0.000080528440896
545 0.000007562471805
546 0.000072965969090
547 0.000016105996458
548 0.000102383254687
549 0.000005532360430
550 0.000283826793862
551 -0.000223559917543
552 -0.000536192005300
553 -0.000014342102433
554 -0.000018935697218
555 0.000130134396280
556 0.000026580055519
557 0.000145895757729
558 0.000450690185740
559 0.000026902354852
560 -0.000040976227258
561 0.000014073872406
562 -0.000033800901622
563 -0.000019847630188
564 -0.000052284251904
 Sym=     13.1
 Ene=       0.0000
 Spin= Alpha
 Occup=    1.986806
1 0.000000067581301
2 0.000000314324696
3 -0.000025381345710
4 0.000009270540460
5 -0.000000967893209
6 0.000000489181737
7 -0.000007178834747
8 -0.005097798336932
9 -0.004388931663463
10 -0.004349628679737
11 0.63101633838474
12 0.54332259436689
13 0.53845916296778
14 -0.068230380191494
15 -0.059466453088774
16 -0.058944920176894
17 0.051475665639098
18 0.045245321603335
19 0.044863012750688
20 -0.004213028722645
21 -0.003718013697838
22 -0.003688116036788
23 0.022249456380914
24 0.019339470454508
25 0.019161267749252
26 -0.000004090919931
27 -0.000025394241562
28 0.000029485161494
29 0.000058736216110
30 0.000032858323923
31 -0.000001547185300
32 -0.000005031360177
33 -0.000029075657885
34 0.000034107018062
35 -0.000001384974924
36 0.000007240088029
37 -0.000003073734374
38 -0.000001215374369
39 -0.000019970112148
40 0.000021185486517
41 -0.000003049425487
42 0.000007386130680
43 -0.000002397097661
44 0.000008914174867
45 -0.000273855157136
46 0.000264940982269
47 0.000022788201730
48 -0.000032719955428
49 0.000007365080231
50 -0.001534986152984
51 0.000513343043592
52 0.000561443604995
53 0.001032883237953
54 0.000577791147699
55 0.000552289244145
56 0.001026516791602
57 -0.001266513112449
58 -0.001305544883926
59 0.000100481610172
60 -0.001663448715450
61 0.000171516471782
62 0.000217351081269
63 0.001127039752610
64 0.001056648626797
65 0.001028577611977
66 0.001104710890289
67 -0.001286762120895
68 -0.001320184687598
69 0.001128214866468
70 0.000000211678532
71 -0.000000555400447
72 0.000000218319304
73 -0.000003102885648
74 0.000002802865692
75 0.000002895603095
76 -0.000002015681009
77 -0.000002731443103
78 0.000002257643757
79 0.000000493646460
80 -0.000000865485230
81 0.000000481981146
82 -0.000000324627091
83 -0.000000095823458
84 0.000000278098726
85 -0.000259209973584
86 0.018651806745150
87 -0.000185796551068
88 0.003399912550049
89 0.002655733949458
90 -0.012317716764627
91 0.001630233498088
92 -0.000000144310149
93 0.000549339031690
94 0.000094620768323
95 0.001310694743010
96 -0.000462014185369
97 0.000710231842739
98 0.000021358666602
99 -0.000005121428905
100 -0.000016237237697
101 -0.000035861877029
102 -0.000036579756778
103 -0.000032666648296
104 -0.000074509595495
105 0.000151892096597
106 -0.000077382501102
107 0.000205688058201
108 0.000070922829823
109 0.000204638082493
110 -0.000002366587549
111 -0.000116307052344
112 -0.000029841668680
113 0.000073388847484
114 0.000089381031892
115 0.000001941984732
116 -0.000070213737104
117 0.000066661253290
118 0.000038094815106
119 -0.000004191201544
120 0.003134735649165
121 -0.001813562593819
122 -0.002046425033063
123 0.000087436588447
124 -0.000154829518698
125 -0.000047936507549
126 -0.000465437722028
127 -0.000468285623698
128 0.000237975177085
129 -0.000067597124129
130 0.000087865590559
131 -0.000020268466429
132 -0.000046477228412
133 0.000072320693051
134 0.000026146869991
135 0.004512962689682
136 -0.002935175513384
137 -0.002632434923318
138 -0.000065721307029
139 -0.000137626905795
140 -0.000003072897580
141 0.000578129490541
142 -0.000601472109915
143 -0.000099812916450
144 -0.000112534082909
145 0.000136209576809
146 -0.000023675493899
147 0.000064366582479
148 0.000032573183591
149 0.000008214326955
150 0.000540575924533
151 -0.000545658301269
152 -0.000683038112294
153 0.000051126734516
154 -0.000117292754131
155 0.000009953731187
156 -0.000177955149253
157 -0.000245584454330
158 -0.000025409442544
159 0.000005303711409
160 -0.000002701813578
161 -0.000002601897831
162 -0.000018774920916
163 -0.000029144116333
164 -0.000015413211173
165 -0.000364012243841
166 0.022506769643526
167 -0.000171860958731
168 0.004329295276763
169 -0.015331151802064
170 0.001172536289784
171 0.001705322742930
172 0.000852731609959
173 0.000093029991326
174 0.000057543916883
175 -0.000838184195453
176 0.000904224404601
177 0.001283045858045
178 -0.000030733619570
179 -0.000010010944803
180 0.000040744564373
181 -0.000011048323853
182 -0.000022961591169
183 -0.000013481650606
184 0.000206871457005
185 -0.000128895816063
186 -0.000077975640942
187 0.000093636353928
188 0.000175917076627
189 0.000079427540613
190 -0.000138811467716
191 -0.000053140288131
192 -0.000003672148800
193 0.000086225826811
194 0.000029359477477
195 0.000041634746339
196 0.000100009299910
197 0.000041935700486
198 -0.000036708041735
199 0.000016508566101
200 0.005144311546205
201 -0.003558670831877
202 -0.003062169241273
203 -0.000168682649791
204 -0.000033248590794
205 -0.000078509033060
206 -0.000663510574526
207 0.000151240580111
208 0.000654935666872
209 0.000144228022959
210 -0.000019313914405
211 -0.000124914108554
212 0.000038578687396
213 0.000079444980885
214 -0.000029295172278
215 0.001339682316899
216 -0.001060177924413
217 -0.001115633435903
218 -0.000160619381119
219 0.000024884489009
220 0.000051776416813
221 -0.000430999713388
222 -0.000249018819737
223 -0.000255034720027
224 0.000060818551662
225 -0.000070487466360
226 0.000009668914697
227 -0.000048077531257
228 -0.000018088766681
229 -0.000037138779452
230 0.003333729539904
231 -0.001945341504773
232 -0.002210568973241
233 -0.000190319610164
234 -0.000034812103470
235 0.000103142316133
236 -0.000515054951223
237 0.000096912684951
238 -0.000512892959706
239 0.000092957804974
240 -0.000005723516983
241 -0.000087234287992
242 0.000028181309775
243 -0.000055771743032
244 0.000058501219339
245 0.000362291070195
246 -0.022463515955670
247 0.000171850707273
248 -0.004347460738296
249 -0.015295611419764
250 0.001795928119946
251 0.001127856161757
252 0.000852603059743
253 0.000074317786110
254 0.000109464184453
255 -0.000831528668532
256 0.001364518087303
257 0.000919095933726
258 0.000030900048206
259 -0.000041265966720
260 0.000010365918514
261 0.000022583971540
262 0.000011057584437
263 0.000017796092395
264 -0.000205632598942
265 0.000073003892763
266 0.000132628706179
267 -0.000187975104853
268 -0.000103178495534
269 -0.000079401222692
270 -0.000138095939613
271 0.000000643367945
272 -0.000049248306310
273 0.000100445469079
274 0.000043505820852
275 0.000028540965505
276 0.000084829675956
277 -0.000044368989528
278 0.000037532570906
279 0.000015903603296
280 -0.005115437850208
281 0.003607847926833
282 0.003068584594230
283 -0.000170557800273
284 -0.000076230017346
285 -0.000026391616781
286 -0.000638159885047
287 0.000686611612489
288 0.000103833856391
289 -0.000145042334866
290 0.000130813083939
291 0.000014229250927
292 -0.000076684868340
293 -0.000035110508056
294 0.000021795087183
295 -0.001271213324767
296 0.000979254776702
297 0.001072845314569
298 -0.000158669179121
299 0.000054075558358
300 0.000023166754487
301 -0.000436856324557
302 -0.000264109060351
303 -0.000219381753812
304 -0.000058035459501
305 -0.000006052290696
306 0.000064087750197
307 0.000020090527831
308 0.000047824801987
309 0.000041008900701
310 -0.003414226720817
311 0.001980601376612
312 0.002247497656655
313 -0.000189696981200
314 0.000105343500883
315 -0.000040684749220
316 -0.000526397701483
317 -0.000525021643725
318 0.000113023984191
319 -0.000094522390987
320 0.000085382330813
321 0.000009140060174
322 0.000054830427981
323 -0.000033054212725
324 -0.000062282937367
325 0.000282553439571
326 -0.019093546544283
327 0.000176531339688
328 -0.002508503837437
329 0.002139760255709
330 -0.012604291823295
331 0.002046230178044
332 0.000002622599652
333 0.000453290932395
334 -0.000019361532462
335 0.000877423033892
336 -0.000426053416828
337 0.000784783041524
338 0.000031778278843
339 0.000002662754522
340 -0.000034441033365
341 0.000024346131187
342 0.000032076479461
343 0.000041227001004
344 0.000027029377739
345 -0.000192997702184
346 0.000165968324445
347 -0.000120264689437
348 -0.000092120496055
349 -0.000221219885498
350 -0.000044548269387
351 -0.000119664025385
352 -0.000001694855914
353 0.000061407603055
354 0.000072096916509
355 -0.000050021555010
356 -0.000001639827878
357 0.000088449220624
358 0.000052295442832
359 0.000002637375389
360 -0.003488000912411
361 0.001783236375078
362 0.002224719244869
363 -0.000063227427664
364 -0.000152537778194
365 0.000088268672649
366 0.000133787480833
367 -0.000544082325923
368 -0.000408583649936
369 0.000002568586042
370 -0.000085596342301
371 0.000083027756259
372 -0.000039829102295
373 -0.000055134214474
374 0.000045911863150
375 -0.004605723203810
376 0.002477894126495
377 0.002517427086218
378 -0.000003489227585
379 -0.000149381052711
380 -0.000092591506284
381 -0.000094234445821
382 -0.000748746169518
383 0.000472623462902
384 0.000024364737143
385 -0.000137817643398
386 0.000113452906256
387 -0.000014384788593
388 -0.000024899801263
389 -0.000088414816698
390 -0.000334675418525
391 0.000449069239636
392 0.000634484973660
393 0.000012049167671
394 -0.000116644720851
395 0.000023174585048
396 -0.000050530172262
397 -0.000259086627400
398 -0.000125521452662
399 0.000006246550738
400 0.000001070008117
401 -0.000007316558855
402 0.000022266538133
403 0.000033765320164
404 0.000018253758323
405 -0.000280005408357
406 0.018940443553599
407 -0.000176017163855
408 0.002454294054251
409 0.002183059290692
410 0.002036538883469
411 -0.012493613882600
412 0.000000056540743
413 -0.000028999635130
414 0.000439904283285
415 0.000879973919507
416 0.000769027488457
417 -0.000413079808239
418 -0.000032691551599
419 0.000034326303248
420 -0.000001634751649
421 -0.000030515171747
422 -0.000025133543624
423 -0.000041427695229
424 -0.000023653315898
425 -0.000169565853443
426 0.000193219169341
427 0.000088420005047
428 0.000121544793158
429 0.000217787061691
430 -0.000046318748176
431 -0.000002526098274
432 -0.000118691539443
433 -0.000000558857046
434 -0.000048596714340
435 0.000071377833225
436 0.000062701978778
437 0.000051985830816
438 0.000087863577105
439 0.000002704594413
440 0.003430519086876
441 -0.001755339927294
442 -0.002199681965049
443 -0.000060326315928
444 0.000088286051709
445 -0.000151685875090
446 0.000125908963090
447 -0.000407537040156
448 -0.000534761382839
449 -0.000000818294590
450 -0.000083626046033
451 0.000084444340623
452 0.000053566779669
453 0.000037747946902
454 -0.000045920530061
455 0.004605297917074
456 -0.002445805404103
457 -0.002505640173491
458 -0.000005117652247
459 -0.000093952962777
460 -0.000147201045072
461 -0.000084641884717
462 0.000462024871270
463 -0.000758486744317
464 -0.000025195226542
465 -0.000112234519315
466 0.000137429745857
467 0.000023378659271
468 0.000015576879421
469 0.000089773498441
470 0.000320013681155
471 -0.000438989737653
472 -0.000619867701498
473 0.000012050690578
474 0.000023189869893
475 -0.000115563638314
476 -0.000049207898581
477 -0.000125067132754
478 -0.000254394351030
479 -0.000006383828600
480 0.000008400453063
481 -0.000002016624463
482 -0.000033323105657
483 -0.000021749714617
484 -0.000018114011086
485 0.000258013768014
486 -0.018539399190581
487 0.000184943596338
488 -0.003361189872398
489 0.002699721177037
490 0.001543279692290
491 -0.012248708081011
492 -0.000041526044598
493 0.000084280256930
494 0.000539882262444
495 0.001220444802587
496 0.000679193031556
497 -0.000460822517309
498 -0.000022684658321
499 0.000018298576467
500 0.000004386081854
501 0.000032967403258
502 0.000035508491080
503 0.000032531719844
504 0.000083823475788
505 0.000063834758245
506 -0.000147658234033
507 -0.000066843209256
508 -0.000184253248696
509 -0.000197627140676
510 -0.000004492072700
511 -0.000033113005555
512 -0.000115549393586
513 -0.000068438710930
514 0.000008325120488
515 0.000087760395652
516 0.000074465458881
517 0.000036100638329
518 0.000067265383639
519 -0.000001716955750
520 -0.003018252947901
521 0.001772834664265
522 0.002001200928974
523 0.000086535869538
524 -0.000044744009150
525 -0.000152483199471
526 -0.000454284127224
527 0.000225421238142
528 -0.000453759727233
529 0.000068065063081
530 0.000016138767440
531 -0.000084203830522
532 -0.000069146836436
533 0.000048235331968
534 -0.000022445834118
535 -0.004534120364516
536 0.002849116461092
537 0.002606954161367
538 -0.000068921198017
539 -0.000009369182109
540 -0.000135799615857
541 0.000552866331385
542 -0.000067593640272
543 -0.000628136282826
544 0.000110945661430
545 0.000025015942372
546 -0.000135961603802
547 -0.000026552356367
548 -0.000067435901763
549 -0.000011766553930
550 -0.000576930705492
551 0.000625126609573
552 0.000709045114528
553 0.000050182840972
554 0.000008809019340
555 -0.000117363255109
556 -0.000182986714649
557 -0.000052964911098
558 -0.000234847647031
559 -0.000007317720666
560 0.000006803366535
561 0.000000514354130
562 0.000030584614160
563 0.000018078268935
564 0.000014341862460
 Sym=     14.1
 Ene=       0.0000
 Spin= Alpha
 Occup=    1.986549
1 -0.000000164078957
2 -0.000000585699375
3 0.000021016912178
4 -0.000015278400503
5 0.000003950662454
6 -0.000001780350761
7 0.000009373268768
8 -0.006166400952163
9 0.003630061603515
10 0.003554179885703
11 0.76486307484547
12 -0.45077341829535
13 -0.44132227007130
14 -0.082041357484119
15 0.047914656862721
16 0.046949329110420
17 0.061443173781994
18 -0.036402527971737
19 -0.035679735404817
20 -0.005205013304955
21 0.003137168633364
22 0.003074391577225
23 0.026454061771032
24 -0.015302787618009
25 -0.015002610087747
26 -0.000006576232292
27 -0.000117007905890
28 0.000123584138182
29 0.000206504471551
30 -0.000094105567069
31 0.000020070107947
32 0.000000339514856
33 -0.000127988181960
34 0.000127648667104
35 0.000057049807706
36 -0.000057672368467
37 0.000007057901180
38 -0.000000715588319
39 -0.000058038946410
40 0.000058754534728
41 0.000035828884201
42 -0.000034515943741
43 0.000004333970064
44 -0.000008106206402
45 0.000674774963104
46 -0.000666668756702
47 0.000052591617043
48 -0.000022708747188
49 -0.000025994481378
50 -0.001741180875148
51 -0.000247304744134
52 -0.000279796813692
53 0.001167638403728
54 -0.001101055203859
55 -0.001106374112573
56 0.001168400875044
57 0.001432849335284
58 0.001481760929755
59 -0.000119587840779
60 -0.001651953451271
61 -0.000033880901665
62 -0.000067319890186
63 0.001119564647181
64 -0.001545721979229
65 -0.001538067461912
66 0.001096763480444
67 0.001591177978786
68 0.001628386572328
69 0.000673183783609
70 -0.000000103250125
71 -0.000002171410900
72 0.000002597140500
73 -0.000003149558186
74 0.000002641262425
75 -0.000000432222702
76 0.000002144411451
77 0.000000604380301
78 -0.000002235693113
79 0.000004278952318
80 -0.000004097581069
81 -0.000000464608217
82 0.000000122467200
83 -0.000004354486658
84 0.000004805463328
85 0.000291955298163
86 -0.017354769330498
87 0.000146156664813
88 -0.002724213719348
89 0.002105763871694
90 0.011523807500695
91 -0.001307970237303
92 -0.000064594398020
93 -0.000464601818982
94 0.000088676072268
95 0.000814191897581
96 0.000666596260114
97 -0.000138922950946
98 0.000026472354212
99 0.000008302866441
100 -0.000034775220654
101 -0.000034029941809
102 0.000020310863229
103 0.000032351081104
104 0.000007665100133
105 -0.000195590304012
106 0.000187925203879
107 0.000138188619596
108 -0.000021265989796
109 -0.000106613867454
110 -0.000061690686506
111 0.000119766305584
112 0.000021484126728
113 0.000064005544057
114 -0.000082393069177
115 -0.000001093564149
116 0.000018761197107
117 -0.000078290291244
118 -0.000027730416532
119 0.000009876075417
120 -0.004884008544670
121 0.002184461231379
122 0.002298226506263
123 -0.000058270456441
124 0.000123002973653
125 0.000109363655494
126 0.000051007409388
127 0.000868352224335
128 -0.000373856356382
129 0.000029530590475
130 -0.000129402774088
131 0.000099872183614
132 0.000067251522639
133 -0.000014470526757
134 -0.000088110175389
135 -0.000424276296873
136 0.000596458352065
137 0.000685242048374
138 0.000012199569313
139 0.000118061896660
140 -0.000005738805990
141 -0.000181901584716
142 0.000172172482394
143 0.000029931363507
144 0.000042543546707
145 -0.000008553364593
146 -0.000033990182114
147 -0.000019704670144
148 -0.000010941879502
149 0.000015936391037
150 -0.002547140567533
151 0.001609899680882
152 0.001620113635023
153 -0.000012407767710
154 0.000130360872674
155 -0.000069128043592
156 -0.000036878698800
157 0.000408637975885
158 0.000354303925457
159 -0.000020433205471
160 -0.000069203798421
161 0.000089637003892
162 0.000008865946864
163 0.000003098185327
164 0.000050101558321
165 -0.000425971068929
166 0.026348346139322
167 -0.000201363921642
168 0.005334168652460
169 -0.017562564314648
170 -0.002324787214157
171 -0.001589455406247
172 0.001089532324249
173 0.000032260942452
174 -0.000078459808015
175 -0.001107344136810
176 -0.001148326276413
177 -0.000841857444386
178 -0.000050207203020
179 0.000045487497589
180 0.000004719705431
181 0.000010300270923
182 0.000014258371934
183 -0.000022755871677
184 0.000261078967259
185 -0.000131664884702
186 -0.000129414082557
187 -0.000094301587859
188 -0.000095054124109
189 0.000030934236367
190 -0.000161880598112
191 -0.000016046143021
192 0.000050334890263
193 0.000114747879168
194 -0.000058128192785
195 -0.000044195006807
196 0.000102437733802
197 0.000079656352728
198 -0.000023336334954
199 0.000003173941320
200 0.002040689424667
201 -0.001539985865170
202 -0.001543693915181
203 -0.000191203628613
204 -0.000053310140833
205 -0.000037968032771
206 -0.000472606120385
207 0.000242812231091
208 0.000320325493370
209 0.000069782694151
210 0.000006234024749
211 -0.000076016718900
212 0.000028689581665
213 0.000054672559239
214 -0.000053354346204
215 0.005518880724800
216 -0.003769731071495
217 -0.003124303284516
218 -0.000212878639246
219 0.000083247287032
220 0.000002651540971
221 -0.000646580993888
222 -0.000739300179412
223 0.000010621273203
224 0.000156457729817
225 -0.000151046466912
226 -0.000005411262906
227 -0.000070880865639
228 -0.000019234607306
229 -0.000004620498522
230 0.004369179866619
231 -0.002811939751475
232 -0.002680444876055
233 -0.000216365829009
234 -0.000107877712960
235 0.000047742254538
236 -0.000605648544631
237 0.000586030283881
238 -0.000329568128522
239 0.000123116366886
240 -0.000079018455576
241 -0.000044097911310
242 0.000056156982325
243 -0.000052305189531
244 0.000090686246556
245 0.000427691345255
246 -0.026395379282091
247 0.000200967261223
248 -0.005289683788745
249 -0.017593660219340
250 -0.001535487184689
251 -0.002328006090661
252 0.001084136792246
253 -0.000073203707411
254 0.000042772767202
255 -0.001110791358465
256 -0.000800021358269
257 -0.001095838714723
258 0.000050174665720
259 -0.000003425413189
260 -0.000046749252531
261 -0.000014282401293
262 -0.000009804284546
263 0.000019375596174
264 -0.000264707725620
265 0.000130388282309
266 0.000134319443311
267 0.000089026461125
268 0.000084928189859
269 -0.000032492370735
270 -0.000162151355897
271 0.000056400844599
272 -0.000011052873524
273 0.000103147812849
274 -0.000043057308037
275 -0.000058095670025
276 0.000114401059808
277 -0.000032612365471
278 0.000072924655953
279 0.000005107417268
280 -0.002088348836221
281 0.001595005736654
282 0.001572521887125
283 -0.000192452503374
284 -0.000038520649006
285 -0.000052426984923
286 -0.000472242163539
287 0.000341475721010
288 0.000229478419471
289 -0.000071998587553
290 0.000082375578381
291 -0.000010376990828
292 -0.000055631681204
293 -0.000026688173469
294 0.000048605511593
295 -0.005548025978245
296 0.003744143102958
297 0.003134324000229
298 -0.000212604411489
299 0.000011382672969
300 0.000084081159792
301 -0.000658438660227
302 -0.000040847253628
303 -0.000728915166710
304 -0.000157067291686
305 0.000007561111086
306 0.000149506180600
307 0.000023330860775
308 0.000070979865230
309 0.000014997914448
310 -0.004305983473914
311 0.002750177563879
312 0.002640480272149
313 -0.000215843376043
314 0.000044804323826
315 -0.000109736076611
316 -0.000609771487490
317 -0.000297870684791
318 0.000579363344672
319 -0.000120721479414
320 0.000036902144310
321 0.000083819335104
322 0.000049831406394
323 -0.000060852515444
324 -0.000087262989821
325 -0.000222219366736
326 0.016516221179912
327 -0.000162397232603
328 0.002142072238667
329 0.002688532964197
330 0.010778261733853
331 -0.001668081753229
332 0.000022778925220
333 -0.000423111360186
334 -0.000105156603201
335 0.001426310797288
336 0.000426469703883
337 -0.000789881102436
338 -0.000009827220579
339 -0.000009512260251
340 0.000019339480830
341 0.000032914959574
342 0.000048452362111
343 -0.000034491933525
344 -0.000068360758140
345 0.000173582440709
346 -0.000105221682569
347 -0.000204989174069
348 -0.000092144658827
349 0.000246998091625
350 -0.000028662493729
351 0.000104947156578
352 -0.000004581687263
353 0.000074357702432
354 -0.000065048717091
355 0.000047850402166
356 -0.000035902931803
357 -0.000075752668601
358 -0.000041703423663
359 -0.000011716426969
360 -0.000119222936534
361 0.000079475264585
362 -0.000339049825562
363 0.000021566964199
364 0.000110108941150
365 -0.000004813292169
366 0.000023672460448
367 0.000126168647588
368 -0.000041688071657
369 0.000010915264961
370 -0.000028921232612
371 0.000018005967651
372 0.000013548836664
373 0.000019632330092
374 -0.000006106830889
375 0.003512401756909
376 -0.002129379857486
377 -0.001985269433431
378 0.000043530819639
379 0.000141568711583
380 0.000055816900428
381 -0.000343655250444
382 0.000480656206984
383 -0.000414270281973
384 -0.000025585124404
385 0.000110130291910
386 -0.000084545167506
387 0.000014619035350
388 -0.000069803977159
389 0.000051099683881
390 0.003989271767777
391 -0.002279056524120
392 -0.002218454149580
393 -0.000065632203548
394 0.000130621726329
395 -0.000064693237707
396 0.000250120228254
397 0.000554218170700
398 0.000416890343706
399 -0.000033278904392
400 0.000106382043848
401 -0.000073103139456
402 -0.000059697142599
403 -0.000069186609358
404 -0.000026967976324
405 0.000217415935405
406 -0.016311008582803
407 0.000162356666889
408 -0.002110430923946
409 0.002660080888866
410 -0.001678263989460
411 0.010645273903988
412 0.000018248374055
413 -0.000098496502426
414 -0.000409184442715
415 0.001392120634377
416 -0.000768189778113
417 0.000414255847581
418 0.000008881202707
419 -0.000017229971880
420 0.000008348769173
421 -0.000049203518065
422 -0.000033743836830
423 0.000034551163206
424 0.000066484865155
425 0.000103253870383
426 -0.000169738735538
427 0.000098098346363
428 0.000203857258258
429 -0.000244478625125
430 -0.000027344972975
431 -0.000003589830301
432 0.000104443325089
433 -0.000037252072323
434 0.000046731313034
435 -0.000065498508507
436 0.000073939203371
437 -0.000041915050286
438 -0.000074626916310
439 -0.000011267615257
440 0.000152094523089
441 -0.000071488435982
442 0.000335425508688
443 0.000020739128788
444 -0.000003789332615
445 0.000108401779387
446 0.000016247847587
447 -0.000042754116622
448 0.000113995319678
449 -0.000011528591842
450 -0.000018631818644
451 0.000030160410486
452 -0.000019544260726
453 -0.000012199137076
454 0.000004970239257
455 -0.003461677257022
456 0.002078574285869
457 0.001955827659982
458 0.000043863124963
459 0.000055261298389
460 0.000140088548379
461 -0.000347807666597
462 -0.000396587224164
463 0.000476450713661
464 0.000027948135868
465 0.000080210700864
466 -0.000108158836732
467 0.000071128551934
468 -0.000015345588632
469 -0.000050437852446
470 -0.003977792578595
471 0.002263241546701
472 0.002213369460521
473 -0.000066923286542
474 -0.000062308495023
475 0.000129158668835
476 0.000254246007717
477 0.000406438304598
478 0.000553886396993
479 0.000034627061180
480 0.000071437778274
481 -0.000106064839454
482 0.000069134411336
483 0.000060666155648
484 0.000026052943840
485 -0.000291142004703
486 0.017201717444799
487 -0.000144281247307
488 0.002679658636273
489 0.002065906528465
490 -0.001244074782688
491 0.011441369209130
492 -0.000067292691133
493 0.000081488928851
494 -0.000454185185799
495 0.000815459397840
496 -0.000157109183138
497 0.000659838635881
498 -0.000023956369197
499 0.000031150933741
500 -0.000007194564544
501 -0.000023307230540
502 0.000034143571603
503 -0.000032989945936
504 -0.000012786974831
505 -0.000180052374426
506 0.000192839349257
507 0.000025456141927
508 -0.000138038797926
509 0.000111583592829
510 -0.000059170978916
511 0.000023698733294
512 0.000119193790760
513 0.000017106113080
514 -0.000005667113592
515 -0.000082760752845
516 0.000062280085611
517 -0.000026128073584
518 -0.000077154498336
519 0.000011021326840
520 0.004904595149058
521 -0.002189762701987
522 -0.002307177055376
523 -0.000063664850655
524 0.000108825859434
525 0.000119229671479
526 0.000068387450754
527 -0.000362537559678
528 0.000880124254191
529 -0.000032311000745
530 -0.000096307723336
531 0.000128618724081
532 0.000016366623008
533 -0.000072467471772
534 0.000087597920739
535 0.000462760110263
536 -0.000596885363590
537 -0.000695696448148
538 0.000013686459408
539 -0.000005678382622
540 0.000117527500699
541 -0.000184236936673
542 0.000031997532316
543 0.000179663229667
544 -0.000044336394508
545 0.000033573567853
546 0.000010762826655
547 0.000009258848336
548 0.000021110930296
549 -0.000016171985121
550 0.002411153182238
551 -0.001534801570980
552 -0.001558802711598
553 -0.000008988297954
554 -0.000065785841272
555 0.000129824614697
556 -0.000057797010108
557 0.000338031041464
558 0.000388997313470
559 0.000021418925830
560 -0.000086548573854
561 0.000065129648024
562 0.000001968193634
563 -0.000005938483772
564 -0.000048172264482
 Sym=     15.1
 Ene=       0.0000
 Spin= Alpha
 Occup=    1.985139
1 -0.000004094718320
2 -0.000011586250958
3 -0.000155953661468
4 -0.000044860739976
5 0.000040722034634
6 -0.000025198424902
7 0.000097740001970
8 0.000023348704932
9 0.005439307946601
10 -0.005516308363766
11 -0.002964758658576
12 -0.69495371365420
13 0.70468943014483
14 0.000320076948701
15 0.071761909335325
16 -0.072950892921950
17 -0.000230548800375
18 -0.052463997980853
19 0.053321086857782
20 0.000022628313756
21 0.005412863804131
22 -0.005493208902275
23 -0.000111746335940
24 -0.022713539087438
25 0.023115670273638
26 -0.000168690934585
27 0.000073699008801
28 0.000094991925784
29 0.000598401221368
30 0.000588779120800
31 -0.000014217039643
32 -0.000130967130362
33 0.000054206135486
34 0.000076760994876
35 0.000012514512487
36 0.000009102721001
37 -0.000082987758022
38 -0.000067091614458
39 0.000028889687069
40 0.000038201927390
41 0.000019588323422
42 0.000018187401299
43 -0.000051507605224
44 -0.000097439791349
45 0.000065241796806
46 0.000032197994543
47 0.000107036198325
48 0.000122604623079
49 0.000034642995237
50 0.000011917828105
51 0.000361763363710
52 -0.000306517832014
53 0.000374774789190
54 0.001290080722676
55 -0.001305650799707
56 -0.000390764233462
57 -0.001775437206490
58 0.001716887624926
59 0.000008545944837
60 0.000010834860364
61 -0.000065395886643
62 0.000110906313496
63 0.000415596690381
64 0.001257159116140
65 -0.001273329887496
66 -0.000430133180962
67 -0.001169421327351
68 0.001124533453830
69 0.000004914422545
70 -0.000002768016163
71 0.000002168013800
72 0.000002333360622
73 0.000000117638790
74 0.000000119493747
75 -0.000000987286866
76 0.000001527735346
77 -0.000001043497136
78 0.000002333464039
79 0.000002576402236
80 0.000002285950680
81 -0.000006384778921
82 -0.000005180342579
83 0.000001239680634
84 0.000001166755330
85 0.000470585552281
86 -0.029613203553394
87 0.000273931330227
88 -0.005193298432528
89 -0.000800106221269
90 0.017697654874469
91 0.002568929999061
92 -0.000094403832368
93 -0.000949288705521
94 -0.000121057566333
95 -0.000595552893972
96 0.001626496090574
97 0.000918498402829
98 -0.000035529186368
99 0.000075266241853
100 -0.000039737055485
101 -0.000002253352365
102 -0.000026591542628
103 -0.000032177238565
104 0.000174048319993
105 -0.000420848613666
106 0.000246800293673
107 -0.000096539479051
108 0.000084255439598
109 0.000119012613130
110 -0.000051414400678
111 0.000211417558973
112 -0.000024223210044
113 -0.000022197966193
114 -0.000152223114233
115 -0.000040703193087
116 0.000091177623156
117 -0.000131423305866
118 0.000073202039662
119 -0.000012430202248
120 -0.003733638201567
121 0.002245790241058
122 0.002187729487062
123 -0.000051203683898
124 0.000234480348662
125 0.000079570524367
126 0.000187082082738
127 0.000337301110105
128 -0.000345667274521
129 -0.000012793502508
130 -0.000051119704528
131 0.000063913207035
132 0.000024917353335
133 -0.000068539632432
134 -0.000050941520604
135 -0.005111596600287
136 0.003456585311865
137 0.002825121192287
138 0.000067036495705
139 0.000244667446895
140 0.000030134826166
141 -0.000645084288619
142 0.000416355220106
143 -0.000223006213167
144 0.000138091709418
145 -0.000119820696612
146 -0.000018271012805
147 -0.000052938033612
148 0.000052666951341
149 -0.000013342206451
150 -0.006901443140918
151 0.003567655571448
152 0.003337091833621
153 -0.000100909636208
154 0.000236476622803
155 -0.000119558144575
156 0.000376352124886
157 0.000869791392805
158 0.000424911272092
159 0.000064488344226
160 -0.000160683882869
161 0.000096195538643
162 0.000062027880577
163 0.000070831209164
164 0.000104514898761
165 0.000042150810320
166 -0.000723231258470
167 -0.000015573276022
168 0.000574738957956
169 0.000482907899558
170 -0.002214980191793
171 0.002261319601704
172 0.000051005317017
173 0.000022933684812
174 0.000090671585873
175 0.000065388730018
176 -0.001106074092744
177 0.001184037073351
178 0.000002672215773
179 0.000005979308799
180 -0.000008651524572
181 0.000026210515164
182 -0.000034870314032
183 0.000041239494407
184 -0.000049228761942
185 0.000015058268092
186 0.000034170493850
187 -0.000153127109343
188 0.000219081137449
189 -0.000003569924378
190 0.000003172412883
191 0.000017728693206
192 -0.000022770298810
193 -0.000003098495428
194 -0.000048584289401
195 0.000050740920416
196 -0.000001157743087
197 0.000024798751504
198 -0.000020191358812
199 0.000015844576501
200 0.001039270071460
201 -0.000926280652022
202 -0.000493763554975
203 0.000000235997553
204 -0.000040808525246
205 0.000017584448426
206 -0.000022118103334
207 0.000331096709901
208 0.000107708244302
209 0.000035582512866
210 -0.000037584374148
211 0.000002001861283
212 0.000012497861671
213 -0.000010530619137
214 -0.000042934509584
215 0.001414242312393
216 -0.000930691903338
217 -0.000586655463069
218 0.000001213199617
219 0.000010657862359
220 0.000042740048845
221 -0.000088915514485
222 -0.000132005772825
223 -0.000296411929395
224 0.000036723299933
225 -0.000002227621056
226 -0.000034495678877
227 0.000000804971404
228 -0.000007064831529
229 -0.000044778936702
230 -0.002887111551921
231 0.001416811574567
232 0.001131476962473
233 0.000006420488754
234 0.000035446297448
235 -0.000043239382121
236 0.000404680137442
237 -0.000142371554615
238 0.000177847211423
239 -0.000084414104704
240 0.000042588384442
241 0.000041825720262
242 -0.000029334772296
243 0.000035519444705
244 -0.000004265362355
245 0.000041953871188
246 -0.000666973000257
247 -0.000016657399733
248 0.000609742148390
249 -0.000463317223411
250 -0.002227202526477
251 0.002247936554062
252 -0.000054258847837
253 -0.000093913156452
254 -0.000010821939992
255 -0.000077176635446
256 -0.001175560634158
257 0.001153903989523
258 0.000002148118841
259 -0.000003682946388
260 0.000001534827547
261 -0.000034308252077
262 0.000027050212571
263 0.000042263583333
264 -0.000046802722986
265 0.000031151590568
266 0.000015651132417
267 0.000216985543902
268 -0.000163074793104
269 -0.000001719671571
270 -0.000003509146235
271 0.000021076271619
272 -0.000018598545119
273 -0.000000140324984
274 -0.000049752159877
275 0.000049257811107
276 0.000004848338698
277 0.000021475374245
278 -0.000024305244405
279 -0.000016507373410
280 0.001138486257886
281 -0.000986747555823
282 -0.000539413198810
283 0.000000500507189
284 -0.000013717941215
285 0.000041196817979
286 0.000029936205810
287 -0.000135657335398
288 -0.000327546041109
289 0.000037830479751
290 -0.000003533478911
291 -0.000034297000840
292 -0.000009376791924
293 0.000012476700957
294 -0.000044720060062
295 0.001345697488346
296 -0.000915617625322
297 -0.000579450877288
298 -0.000001096725580
299 -0.000044748580923
300 -0.000006938297538
301 0.000078291442503
302 0.000311551951533
303 0.000118305642845
304 0.000035039556912
305 -0.000037504730411
306 0.000002465173500
307 -0.000007157028471
308 0.000002436307422
309 -0.000044441289471
310 -0.002888829372780
311 0.001425091054408
312 0.001130839216289
313 -0.000005576236763
314 0.000040962458270
315 -0.000038173397706
316 -0.000404722812168
317 -0.000168944234590
318 0.000156946364982
319 -0.000084274580985
320 0.000040416889648
321 0.000043857691337
322 0.000033338519371
323 -0.000031962268788
324 -0.000004471549882
325 -0.000504751909475
326 0.030580381475433
327 -0.000269902209597
328 0.004595351987462
329 0.000081431601162
330 0.018200423384649
331 0.002035319962070
332 0.000008402972646
333 -0.000888721175181
334 -0.000097125808309
335 0.000290853068168
336 0.001657166516925
337 0.000548943841276
338 0.000058161505229
339 -0.000073903049477
340 0.000015741544248
341 -0.000003398709547
342 -0.000016243093354
343 0.000035604757015
344 -0.000317622614440
345 0.000476003596756
346 -0.000158380982316
347 -0.000026537571138
348 0.000045562320060
349 -0.000105863128498
350 0.000020422271434
351 0.000221082422501
352 -0.000087405932178
353 0.000004353416982
354 -0.000152613779069
355 0.000056877171191
356 -0.000031752769291
357 -0.000143999416136
358 0.000060390192401
359 -0.000000691259212
360 0.006689331567080
361 -0.003231879528766
362 -0.003239574624611
363 0.000138113264986
364 0.000245438977564
365 -0.000081090212738
366 -0.000478287435665
367 0.000858317178367
368 0.000193344837714
369 -0.000118716751455
370 0.000148792997643
371 -0.000030076246188
372 0.000101865352650
373 0.000062931687624
374 -0.000064734851922
375 0.003646563044484
376 -0.002385510422635
377 -0.002240901684526
378 0.000018162424502
379 0.000245827638767
380 0.000070238561118
381 -0.000089162240373
382 0.000290236365168
383 -0.000408075844382
384 0.000046924652897
385 0.000053730657575
386 -0.000100655310472
387 0.000003522755691
388 -0.000020816091059
389 0.000051240491359
390 0.006009485146762
391 -0.003319003825925
392 -0.003013669896712
393 -0.000116645967303
394 0.000238519197164
395 -0.000041427914736
396 0.000524480744858
397 0.000736504140547
398 0.000109614327933
399 -0.000138633168226
400 0.000141209807207
401 -0.000002576638981
402 -0.000100070337457
403 -0.000032416678912
404 -0.000030251509434
405 -0.000509531818575
406 0.030979668530052
407 -0.000275715372559
408 0.004661909778439
409 -0.000047602782863
410 -0.002046650077765
411 -0.018410529024973
412 -0.000008763256764
413 0.000100915233033
414 0.000893163827311
415 -0.000304304099507
416 -0.000519739703458
417 -0.001665990502957
418 0.000057339508273
419 0.000016472579647
420 -0.000073812087919
421 -0.000017570728002
422 -0.000002623495214
423 0.000034963191081
424 -0.000318073324633
425 -0.000162460647247
426 0.000480533971880
427 0.000048767843946
428 -0.000030942948296
429 -0.000097830034189
430 -0.000024020097922
431 0.000087449451055
432 -0.000224346721757
433 0.000035568393683
434 -0.000056492193992
435 0.000154802336674
436 -0.000003342050615
437 -0.000060833556300
438 0.000146190375553
439 0.000000515109691
440 0.006778251530321
441 -0.003260258747515
442 -0.003287834559325
443 -0.000138238034600
444 0.000084819869712
445 -0.000249155231897
446 0.000479657365396
447 -0.000208773647910
448 -0.000865017412901
449 -0.000117469831666
450 -0.000032767081962
451 0.000150236913629
452 0.000065678778613
453 0.000100369786357
454 -0.000066281644660
455 0.003736006125855
456 -0.002446004578049
457 -0.002291788353642
458 -0.000019370766817
459 -0.000071608809034
460 -0.000248066579032
461 0.000101506993932
462 0.000417043810954
463 -0.000301681856499
464 0.000045823090707
465 -0.000101740659316
466 0.000055917568609
467 -0.000024012952870
468 0.000004274795008
469 0.000052314898223
470 0.006067027832971
471 -0.003352456110987
472 -0.003052438129963
473 0.000118613377312
474 0.000040800475250
475 -0.000241132955564
476 -0.000524958902908
477 -0.000111311150687
478 -0.000741866141071
479 -0.000138801433594
480 -0.000002154817835
481 0.000140956251429
482 -0.000031108769735
483 -0.000102027362480
484 -0.000028539583824
485 0.000470939407041
486 -0.029827139829606
487 0.000278303377585
488 -0.005281781979643
489 0.000847750171873
490 -0.002675507945449
491 -0.017803202929946
492 0.000096381273684
493 0.000133548667326
494 0.000960792279302
495 0.000605395078195
496 -0.000921348133166
497 -0.001623811010072
498 -0.000033112122375
499 -0.000042679333330
500 0.000075791455705
501 -0.000025117061269
502 -0.000002650316707
503 -0.000031882724734
504 0.000162209450902
505 0.000256679900423
506 -0.000418889351325
507 0.000078026635929
508 -0.000098003529029
509 0.000113695352797
510 0.000049478302797
511 0.000018454873096
512 -0.000212316621821
513 -0.000090314556020
514 0.000052204134283
515 0.000152810569903
516 0.000023932446940
517 -0.000076963944739
518 0.000132042069584
519 0.000014593493248
520 -0.003838597121084
521 0.002299120771664
522 0.002253543303094
523 0.000055286004070
524 -0.000082540132712
525 -0.000235712131297
526 -0.000199050926419
527 0.000350806067787
528 -0.000346972034959
529 -0.000008929156877
530 0.000061084658016
531 -0.000052155501139
532 -0.000071338124947
533 0.000027394194986
534 -0.000051386518231
535 -0.005074314224093
536 0.003475652565459
537 0.002828150739555
538 -0.000063564489806
539 -0.000035787770854
540 -0.000245809833502
541 0.000648206129970
542 0.000252006761354
543 -0.000400363584151
544 0.000134685738211
545 -0.000016714972534
546 -0.000117970765677
547 0.000060308951257
548 -0.000049198452654
549 -0.000015409618932
550 -0.006959830735304
551 0.003625115860005
552 0.003366322261201
553 0.000095948125857
554 0.000120365379775
555 -0.000239189085621
556 -0.000356208154320
557 -0.000451351364309
558 -0.000868590263782
559 0.000059329299782
560 0.000103739380335
561 -0.000163068680117
562 0.000068513042009
563 0.000057744992115
564 0.000105742407934
 Sym=     16.1
 Ene=       0.0000
 Spin= Alpha
 Occup=    1.976344
1 -0.002035384860884
2 -0.005980967686747
3 -0.074300220464597
4 0.034754181164342
5 0.031071192963030
6 -0.008375981684687
7 0.038215657048010
8 -0.000000062270679
9 0.000007394411545
10 -0.000007031410579
11 -0.000018708161835
12 0.000685076755494
13 -0.000667319055687
14 -0.000005617210173
15 0.002482821523377
16 -0.002284478400742
17 0.000013795295172
18 -0.001749442268712
19 0.001622468796788
20 -0.000001088961163
21 0.000037418552299
22 -0.000031808246181
23 -0.000016528523333
24 -0.000896341416173
25 0.000830036514797
26 -0.001449019822403
27 0.000694159534885
28 0.000754860287518
29 -0.001776598347716
30 -0.001757518125443
31 -0.001697240193255
32 -0.001713472880128
33 0.000821119091895
34 0.000892353788233
35 -0.000269633884442
36 -0.000282842062601
37 -0.002195336811184
38 -0.000478246897095
39 0.000229277208148
40 0.000248969688946
41 -0.000091146850941
42 -0.000094309845347
43 -0.000629308626883
44 0.000667460276365
45 -0.000285131473519
46 -0.000382328802846
47 -0.000045414837152
48 -0.000017977342551
49 0.000481200412364
50 0.000000014037448
51 -0.000000458241065
52 0.000000401647341
53 0.000001412759781
54 -0.000002473441139
55 0.000002372400133
56 -0.000001431592993
57 0.000003088236042
58 -0.000002911266587
59 -0.000000018772736
60 0.000000147734356
61 -0.000027754240654
62 0.000035434315223
63 -0.000118088319076
64 0.000126604601180
65 -0.000120103941586
66 0.000117890112638
67 -0.000089368379920
68 0.000072563819041
69 0.000001892995533
70 0.000229579113634
71 0.000245511412489
72 0.000245920525051
73 0.000016269574488
74 0.000018894181701
75 -0.000021021414257
76 -0.000012483431673
77 -0.000023854023678
78 -0.000007964640596
79 -0.000201282318687
80 -0.000202000974050
81 -0.000229987970957
82 0.000027433967761
83 0.000006654326291
84 0.000006375262046
85 -0.005413929195859
86 0.33838158807326
87 -0.003012035326276
88 -0.024839399841650
89 -0.000598419769490
90 0.002173242027175
91 -0.000485556037555
92 -0.000023839288497
93 0.000718425223059
94 0.000056785842115
95 0.001143016232513
96 -0.011316908466617
97 -0.000035033950421
98 0.000673226559901
99 -0.001338089138825
100 0.000664862578924
101 0.000114742971689
102 0.000004987921141
103 -0.000038118653548
104 -0.000043664017533
105 0.000010397592170
106 0.000033266425363
107 0.000138218050064
108 -0.000044944985089
109 -0.000071907800641
110 0.000845737081856
111 -0.001382503951875
112 -0.000159264477642
113 0.000189313647559
114 0.000996050882563
115 0.000286968863631
116 -0.001323989011232
117 0.000858772806770
118 -0.000073293144586
119 0.000054793365853
120 0.13325866124091
121 -0.039659320765946
122 -0.051579877920030
123 0.001997397154933
124 -0.001568835452460
125 -0.002859812203289
126 0.000912808007078
127 -0.002449622284822
128 -0.001219046993941
129 -0.000085822014380
130 0.000011062109880
131 0.000074759904500
132 -0.000294817474269
133 -0.000215560608383
134 0.000394990122267
135 0.13324506161671
136 -0.040177270775034
137 -0.051388053568053
138 -0.003276827045551
139 -0.001892175818362
140 -0.000264033874727
141 -0.001299220724036
142 -0.002543742159692
143 -0.000179681797011
144 0.000111461169510
145 0.000115474957393
146 -0.000226936126902
147 0.000530240404066
148 0.000028534486714
149 0.000052992490408
150 0.13388963839000
151 -0.039639530028266
152 -0.051624644667011
153 0.001610464428810
154 -0.001716486088314
155 0.003020818502640
156 0.000658950995303
157 -0.002620610151119
158 0.001364390897177
159 -0.000152072986587
160 0.000065091303076
161 0.000086981683510
162 -0.000246251833137
163 0.000172248595001
164 -0.000470905601716
165 -0.005228616702672
166 0.32419264363286
167 -0.002844714310826
168 -0.022155737994212
169 0.001369004631772
170 0.000480807151957
171 -0.000481166923995
172 0.001041456046459
173 -0.000012350522747
174 -0.000014335694705
175 -0.011058504795364
176 -0.000960706794226
177 0.000531800619058
178 -0.001303585130414
179 0.000638420725356
180 0.000665164405058
181 -0.000100534567692
182 0.000016255330276
183 0.000002971353589
184 -0.000026828974448
185 0.000022402817176
186 0.000004426157272
187 -0.000101096257250
188 0.000093386843279
189 -0.000052838561461
190 -0.001322336192359
191 -0.000719391004552
192 0.000444404716973
193 0.000925417917219
194 -0.000171616921477
195 0.000016908733293
196 0.000848682251916
197 0.001136781234626
198 -0.000613140227296
199 0.000065778616910
200 0.12761139620367
201 -0.038552768386830
202 -0.049335346648914
203 -0.001631376592621
204 -0.001223470235747
205 -0.003015839971282
206 -0.002391153313401
207 -0.000415346554281
208 -0.001173350787013
209 0.000067053292185
210 -0.000161174238811
211 0.000094120946626
212 0.000188242212737
213 0.000467412549867
214 0.000122165648300
215 0.12742696835304
216 -0.038615339208751
217 -0.049392415617945
218 -0.001812668752819
219 0.003093553560697
220 0.000572871652686
221 -0.002451679554132
222 0.001034818979719
223 0.000152756197588
224 0.000119637848582
225 0.000086846123225
226 -0.000206483971807
227 -0.000484014272990
228 -0.000095070477440
229 0.000036999338481
230 0.12815438600748
231 -0.038151890051994
232 -0.049475854145194
233 -0.001550219854115
234 -0.002174506464244
235 0.002521022787423
236 -0.002467110063962
237 -0.000841047367042
238 0.001034217852910
239 0.000035291277896
240 -0.000037585583231
241 0.000002294305335
242 0.000307014103064
243 -0.000375789943235
244 -0.000207606786297
245 -0.005222557142579
246 0.32403695301822
247 -0.002844672240469
248 -0.022107932785922
249 -0.001367604155889
250 0.000479158681220
251 -0.000494154561485
252 -0.001046142857457
253 0.000027797987782
254 0.000004867358440
255 0.011035074664732
256 -0.000620665881390
257 0.000966604886045
258 -0.001302472233457
259 0.000663577576461
260 0.000638894656996
261 0.000026292315608
262 -0.000105145698911
263 0.000002641041021
264 -0.000023918441203
265 -0.000002187459516
266 0.000026105900719
267 0.000092027808725
268 -0.000097183724074
269 -0.000055231281012
270 0.001321023080920
271 -0.000555764631718
272 0.000636058271038
273 -0.000855319563540
274 -0.000031298093225
275 0.000178579058563
276 -0.000917018881730
277 0.000776934590832
278 -0.001031940777578
279 -0.000080931139506
280 0.12754915876395
281 -0.038579198613576
282 -0.049331460148504
283 0.001650447401519
284 0.003060170190085
285 0.001069155468417
286 0.002394951877492
287 0.001167288865535
288 0.000369529369261
289 0.000072113640375
290 0.000100477959113
291 -0.000172591599488
292 0.000475681068554
293 0.000167263879644
294 0.000107105883651
295 0.12737051175127
296 -0.038583958239737
297 -0.049374417846567
298 0.001812226836870
299 -0.000744288643653
300 -0.003056304474763
301 0.002451207504655
302 -0.000207858784298
303 -0.001021377216183
304 0.000120210605580
305 -0.000199847789592
306 0.000079637184013
307 -0.000121309678814
308 -0.000477701555636
309 0.000053911274267
310 0.12808487384480
311 -0.038136535323503
312 -0.049467948464549
313 0.001529196645170
314 -0.002417184510726
315 0.002300967666754
316 0.002456089302741
317 -0.000979880659405
318 0.000899236010045
319 0.000031070205712
320 -0.000014177295584
321 -0.000016892910128
322 -0.000356731725489
323 0.000324143792012
324 -0.000210127177306
325 -0.005464461524569
326 0.34214053810358
327 -0.003054487601266
328 -0.024913776028875
329 -0.000407417785015
330 -0.002217373525341
331 0.000933761024963
332 -0.000004176655313
333 -0.000731858213997
334 0.000038332276924
335 0.000478973530892
336 0.011497593543395
337 -0.000644374463580
338 0.000683126686906
339 -0.001357438905775
340 0.000674312218869
341 -0.000034210258018
342 -0.000006796974708
343 0.000038136073378
344 -0.000029485314470
345 0.000021768489065
346 0.000007716825404
347 -0.000074353133216
348 -0.000024431156512
349 -0.000020345456852
350 0.000341995734599
351 0.001413681597327
352 -0.000892087333498
353 0.000056421964756
354 -0.000950795108293
355 0.001240932697632
356 -0.000515257391102
357 -0.000945857781805
358 -0.000044071945891
359 -0.000029575359990
360 0.13555287273197
361 -0.040175150079099
362 -0.052300115067504
363 0.002774641761166
364 0.001689530322091
365 -0.002112689653415
366 0.001182690862997
367 0.002559951438039
368 -0.000961028862518
369 0.000023278544324
370 0.000049045767472
371 -0.000072324311796
372 0.000411620404311
373 -0.000214045432900
374 -0.000319948838937
375 0.13434897273451
376 -0.040337113185623
377 -0.051965331308753
378 0.000478468613861
379 0.001778177349993
380 0.003374239451412
381 0.000167141794346
382 0.002536276056032
383 0.001407516487982
384 -0.000224622721614
385 0.000065128037133
386 0.000159494684481
387 0.000076385646453
388 0.000047068345665
389 0.000514785420610
390 0.13488892567185
391 -0.040326427505528
392 -0.052133423854507
393 -0.003141696897518
394 0.001775820174228
395 -0.001354340288557
396 -0.001288327471508
397 0.002601206571074
398 -0.000474377066172
399 0.000090085734326
400 0.000088779521260
401 -0.000178865255587
402 -0.000484585149991
403 0.000144313558605
404 -0.000203207767035
405 -0.005468312243833
406 0.34240637595392
407 -0.003058990793686
408 -0.024971989274406
409 0.000418242401503
410 -0.000973972282637
411 0.002251444494920
412 -0.000002277639319
413 -0.000039746272137
414 0.000716342115849
415 -0.000481224917540
416 0.000656888328404
417 -0.011508352496011
418 0.000684360312549
419 0.000673867357010
420 -0.001358227669559
421 -0.000007187143547
422 -0.000027897545661
423 0.000036198292217
424 -0.000029049844180
425 0.000004204130401
426 0.000024845713779
427 -0.000024826054852
428 -0.000075026050135
429 -0.000014219449418
430 -0.000390354412446
431 0.000876849304633
432 -0.001415985005927
433 0.000570050603362
434 -0.001216068236239
435 0.000953544558835
436 -0.000046335202434
437 0.000039651445529
438 0.000946198678188
439 0.000025135013843
440 0.13570462460566
441 -0.040194035559433
442 -0.052336304307410
443 -0.002740395042291
444 0.002155358453625
445 -0.001700418461927
446 -0.001177216959900
447 0.000979590530069
448 -0.002567438665187
449 0.000015257521931
450 -0.000066211462926
451 0.000050953940995
452 -0.000215936266825
453 0.000408519468927
454 -0.000326300510035
455 0.13442478485051
456 -0.040342103155153
457 -0.051992359006483
458 -0.000528895968954
459 -0.003372146429091
460 -0.001774807567739
461 -0.000175386135171
462 -0.001413640986850
463 -0.002541582861771
464 -0.000224494179075
465 0.000160022041233
466 0.000064472137842
467 0.000051621870204
468 0.000083337727631
469 0.000513935432304
470 0.13500034735142
471 -0.040371989913732
472 -0.052182806883220
473 0.003168931078114
474 0.001303272816347
475 -0.001771139130126
476 0.001312221847036
477 0.000451875124485
478 -0.002591373076580
479 0.000097038495489
480 -0.000183115120655
481 0.000086076625165
482 0.000139539272882
483 -0.000488639200193
484 -0.000195006894619
485 -0.005424721919568
486 0.33882928031102
487 -0.003017218516916
488 -0.024758090975375
489 0.000621729564397
490 0.000432155010841
491 -0.002184492575749
492 0.000023191289664
493 -0.000053127892361
494 -0.000725672860285
495 -0.001158658510414
496 0.000150661270896
497 0.011350930838837
498 0.000671805983262
499 0.000666305174871
500 -0.001338111158132
501 0.000004140838711
502 0.000122319005315
503 -0.000053389744623
504 -0.000029888947502
505 0.000031309547094
506 -0.000001420599593
507 -0.000038973949364
508 0.000141205272528
509 -0.000082129456480
510 -0.000811031497811
511 0.000256220970627
512 0.001382173613762
513 0.001288619835047
514 -0.000441403722290
515 -0.000991435251561
516 -0.000200506898448
517 0.000097647217741
518 -0.000862945242687
519 -0.000076082415562
520 0.13350301126591
521 -0.039719247788242
522 -0.051660129774006
523 -0.002113518386564
524 0.002800233285226
525 0.001540939753045
526 -0.000980700726743
527 0.001205316921669
528 0.002435088259478
529 -0.000066538677789
530 0.000064140837339
531 0.000002397840450
532 -0.000225893458865
533 -0.000308600825264
534 0.000382517027639
535 0.13339092401605
536 -0.040232626406722
537 -0.051455219385100
538 0.003263688754385
539 0.000411041192788
540 0.001897100669964
541 0.001280886938460
542 0.000233942725198
543 0.002538775122046
544 0.000107782319015
545 -0.000222866758219
546 0.000115084439204
547 0.000045224992379
548 0.000525788196982
549 0.000076019510074
550 0.13405767030146
551 -0.039762482750831
552 -0.051682234275377
553 -0.001497276273975
554 -0.003065952512472
555 0.001741757386204
556 -0.000603320728777
557 -0.001368278487689
558 0.002619705957010
559 -0.000163047369802
560 0.000092115958273
561 0.000070931411528
562 0.000161027105214
563 -0.000229533158570
564 -0.000481035964063
 Sym=     17.1
 Ene=       0.0000
 Spin= Alpha
 Occup=    1.975375
1 -0.000003803228135
2 -0.000011374815461
3 -0.000042019659215
4 0.000017978246347
5 -0.000043595293587
6 0.000025930494528
7 0.000002386244238
8 0.000001084998401
9 0.000411886919577
10 -0.000420595490897
11 0.000124911667269
12 0.064266268735898
13 -0.065205013842151
14 0.000344147708586
15 0.12154133295376
16 -0.12434463056406
17 -0.000243226746323
18 -0.10324961849063
19 0.10534202500052
20 0.000005051862439
21 0.003790001688349
22 -0.003852954863480
23 -0.000139993383564
24 -0.043086062003070
25 0.044200133658468
26 -0.002638822477203
27 0.001220279847678
28 0.001418542629525
29 0.002421789629887
30 0.002379600918959
31 -0.000544790881718
32 -0.001226641729409
33 0.000580174547582
34 0.000646467181827
35 0.000024117141742
36 0.000013785363966
37 -0.000009184648614
38 -0.000441170770654
39 0.000210721405047
40 0.000230449365607
41 0.000001696844267
42 -0.000002553895464
43 0.000034096895554
44 -0.002180250454203
45 0.000948092153921
46 0.001232158300283
47 0.000846381308787
48 0.000850784540787
49 -0.002052908339408
50 -0.000000987380736
51 -0.000038741978229
52 0.000033062417095
53 -0.000034778375328
54 -0.000130933145650
55 0.000132773009514
56 0.000036103085596
57 0.000182910963792
58 -0.000177130896789
59 -0.000000813556051
60 0.000014220925074
61 -0.002151341875251
62 0.002159352927030
63 0.000143265950833
64 0.001520103362957
65 -0.001542274548201
66 -0.000162345323934
67 0.001366224642586
68 -0.001354801411150
69 -0.000001028903549
70 -0.000000528516680
71 0.000004996415558
72 0.000005974412137
73 -0.000007883399837
74 -0.000007926783983
75 0.000012512265295
76 -0.000001774361361
77 0.000012787814673
78 -0.000004622062941
79 0.000001323185759
80 -0.000000394782720
81 -0.000010099989913
82 0.000008581703732
83 -0.000006521757038
84 -0.000006210274693
85 0.006351021421369
86 -0.40037579412315
87 0.003503837068305
88 0.022014668259923
89 0.001217281786770
90 -0.029240158852000
91 0.009779924858541
92 -0.000068421106597
93 -0.001714176291619
94 -0.000460213705291
95 -0.001726700172764
96 0.018509257981467
97 0.001521560302216
98 -0.000837877574815
99 0.001653442801322
100 -0.000815565226508
101 -0.000158440663946
102 -0.000134409116248
103 0.000106623877247
104 -0.000488145664889
105 0.000996775857056
106 -0.000508630192167
107 -0.000242547705326
108 0.000007968144996
109 0.000267729959448
110 -0.001187343462804
111 0.001786490729686
112 0.000208333820805
113 -0.000247659450254
114 -0.001296218156006
115 -0.000421828849440
116 0.001840647867535
117 -0.001100610671646
118 0.000142319698240
119 -0.000082651854636
120 -0.15914598264923
121 0.048929279783883
122 0.060845575189013
123 -0.002279152968744
124 0.001673273023469
125 0.003391087235183
126 -0.001223682411539
127 0.000462915306080
128 0.001667705690858
129 0.000005918878661
130 0.000143733818375
131 -0.000149652697037
132 0.000191725682622
133 0.000281068404555
134 -0.000304168056606
135 -0.16727810632655
136 0.051845122131454
137 0.064154062394323
138 0.004033467821586
139 0.002154299028957
140 0.000414202102892
141 0.001534623745716
142 0.000964155522218
143 -0.000011120835878
144 -0.000217207901455
145 -0.000004019941710
146 0.000221227843166
147 -0.000414746293451
148 -0.000014473372052
149 -0.000061706085507
150 -0.17542556096078
151 0.052999928754731
152 0.067088439691169
153 -0.002071833764919
154 0.001991613298135
155 -0.003831501758774
156 -0.000724161550107
157 0.001687277201229
158 -0.001585919156462
159 0.000205123120294
160 -0.000009999536653
161 -0.000195123583641
162 0.000243016819634
163 -0.000256226102103
164 0.000421446084770
165 0.000560675480114
166 -0.030156381823124
167 0.000179626894618
168 0.006710825041878
169 -0.002216355653247
170 -0.009988984975549
171 0.010912862108372
172 0.000395411108387
173 0.000727105719764
174 -0.001204586330523
175 0.000681697934466
176 0.000545801048983
177 -0.003131435967647
178 0.000112205786761
179 -0.000020754767514
180 -0.000091451019247
181 -0.000032098346408
182 0.000030190799908
183 0.000182836912563
184 -0.000039639933481
185 0.000062251187520
186 -0.000022611254039
187 -0.000133672751745
188 -0.000194981201095
189 -0.000488444329279
190 0.000093516904803
191 0.000069338748719
192 -0.000050826580558
193 -0.000055154366686
194 -0.000051657633111
195 0.000065869084842
196 -0.000070311727024
197 -0.000041370060256
198 0.000002321928673
199 -0.000028168564828
200 -0.006815452650422
201 0.003555056569347
202 0.003049263563544
203 0.000047128588802
204 0.000002270121374
205 0.000190999483315
206 -0.000323670301099
207 -0.000227299183912
208 0.000106671267353
209 0.000036295451176
210 -0.000052634553210
211 0.000016339102035
212 0.000044557402455
213 -0.000014419941776
214 -0.000015063017542
215 -0.005524219722170
216 0.001431725185709
217 0.002220555345773
218 0.000074109425243
219 -0.000197356638957
220 -0.000013306315769
221 -0.000192386767399
222 -0.000662657426782
223 0.000372745644972
224 0.000076367527240
225 -0.000041552412915
226 -0.000034815114326
227 0.000040059095910
228 -0.000034686598439
229 -0.000018216112094
230 -0.025477160898561
231 0.002800061362160
232 0.008646582767927
233 0.000257192907121
234 0.000446522373841
235 -0.000552357083360
236 0.001788597014937
237 0.000953033165201
238 -0.000808740660410
239 -0.000067627550696
240 0.000047550942161
241 0.000020076608534
242 -0.000159113329415
243 0.000196546560684
244 0.000182508050388
245 0.000583450111736
246 -0.031367671374995
247 0.000186703001884
248 0.006938045841899
249 0.002227291843628
250 -0.010773868889277
251 0.010143909527196
252 -0.000406427701708
253 0.001224714235514
254 -0.000694035075477
255 -0.000719366641166
256 0.003223192033932
257 -0.000422301641685
258 0.000117946938066
259 -0.000074751725163
260 -0.000043195212903
261 0.000028351212316
262 -0.000030385461147
263 0.000187400582398
264 -0.000049132818609
265 -0.000086235918799
266 0.000135368737407
267 -0.000215463613797
268 -0.000167775078224
269 -0.000474445342801
270 -0.000098353176881
271 0.000058233952200
272 -0.000066801237788
273 0.000078710271973
274 -0.000064086856765
275 0.000052249062735
276 0.000053244361612
277 -0.000014042188666
278 0.000037374202470
279 0.000026654341316
280 -0.006925020009230
281 0.003751274258995
282 0.003177743184207
283 -0.000050973250552
284 -0.000190953537093
285 0.000006639606420
286 0.000374976010525
287 -0.000060180940302
288 0.000209071914686
289 0.000037396441941
290 0.000018649263157
291 -0.000056045705099
292 -0.000008278921514
293 0.000044698547340
294 -0.000016682431759
295 -0.006393736447271
296 0.001361902868126
297 0.002426381356786
298 -0.000085323897041
299 0.000026738026674
300 0.000225313176675
301 0.000086790858382
302 -0.000323991782849
303 0.000772096103665
304 0.000074765805186
305 -0.000028096770447
306 -0.000046669034739
307 -0.000031486642725
308 0.000056479336786
309 -0.000026197695831
310 -0.025990555020465
311 0.002978681796483
312 0.008840112451533
313 -0.000256915763325
314 0.000543181030651
315 -0.000481692516031
316 -0.001795041402464
317 0.000728622361095
318 -0.001029240051114
319 -0.000066733186466
320 0.000039041282970
321 0.000027691903496
322 0.000187141115855
323 -0.000171794255541
324 0.000184613386383
325 -0.006755102634486
326 0.42361112565560
327 -0.003647015480411
328 -0.027929971579664
329 -0.000816950426835
330 -0.030816145340647
331 0.011556831222550
332 -0.000048840848585
333 -0.001282665638641
334 -0.001198632739506
335 0.000753809601407
336 0.018886767659188
337 -0.003385082806794
338 0.000959237791288
339 -0.001738061859275
340 0.000778824067988
341 -0.000056947017657
342 -0.000049388569304
343 0.000003205885024
344 0.000134495477601
345 -0.000936153163043
346 0.000801657685442
347 -0.000049221526844
348 0.000156306721671
349 0.000235329130487
350 0.000489614270214
351 0.001867686523969
352 -0.001280457723984
353 0.000071481967973
354 -0.001224746443312
355 0.001724624019944
356 -0.000728368442544
357 -0.001281017973641
358 -0.000006709712058
359 -0.000057822584976
360 0.18273593141852
361 -0.052660121628363
362 -0.069356814447905
363 0.003723643060769
364 0.002031277104950
365 -0.002779626211258
366 0.002371154332353
367 0.002000454756377
368 -0.001517195399975
369 0.000108886990118
370 -0.000044436400410
371 -0.000064450589708
372 0.000471390465790
373 -0.000409839778545
374 -0.000331880720701
375 0.16734708710594
376 -0.053503238988837
377 -0.064860080788197
378 0.000571800979022
379 0.001964592132707
380 0.004132804461630
381 0.000111066458825
382 0.000382041383732
383 0.001571938506290
384 -0.000151333131076
385 -0.000085159801961
386 0.000236492933038
387 0.000047171256028
388 0.000067138127961
389 0.000365132370517
390 0.18025102239796
391 -0.052968086541515
392 -0.068498487611917
393 -0.004175856547044
394 0.002118668907704
395 -0.001745538641399
396 -0.002457358729935
397 0.001875292569301
398 -0.000636295755852
399 0.000243004222418
400 -0.000025248265777
401 -0.000217755956641
402 -0.000523806634425
403 0.000275183344931
404 -0.000192049343472
405 -0.006836552353607
406 0.42918601651884
407 -0.003699685670274
408 -0.028470917860059
409 0.000754232638781
410 -0.011402734786597
411 0.031340613034654
412 0.000050547861688
413 0.001164236001975
414 0.001262311934446
415 -0.000720074655225
416 0.003303927652359
417 -0.019073148281930
418 0.000968372460987
419 0.000791845501633
420 -0.001760217962619
421 -0.000054090170311
422 -0.000049084238579
423 0.000001780367028
424 0.000155854826575
425 0.000796408822577
426 -0.000952263649152
427 0.000165401593155
428 -0.000040354414595
429 0.000225313241831
430 -0.000563549823764
431 0.001273298371864
432 -0.001892169912475
433 0.000815494493820
434 -0.001710736190319
435 0.001244480458518
436 -0.000059413065034
437 0.000002427161242
438 0.001294131871046
439 0.000053353672528
440 0.18515215677029
441 -0.053383746306130
442 -0.070293438059016
443 -0.003721872703325
444 0.002872236341440
445 -0.002070171573678
446 -0.002367979461938
447 0.001574867563989
448 -0.002021618872242
449 0.000096494128300
450 -0.000053547664371
451 -0.000042946463929
452 -0.000417330873374
453 0.000471948448689
454 -0.000343254900448
455 0.16983084483250
456 -0.054122781761937
457 -0.065850692176088
458 -0.000641696405563
459 -0.004189725776590
460 -0.001990174323667
461 -0.000137861645140
462 -0.001634667576370
463 -0.000425071329699
464 -0.000156794240500
465 0.000244711822799
466 -0.000087917582299
467 0.000075996348005
468 0.000053629681588
469 0.000374334628787
470 0.18241551155404
471 -0.053679012406212
472 -0.069381498936935
473 0.004258525201325
474 0.001698019775857
475 -0.002134973109741
476 0.002495134640051
477 0.000613783615007
478 -0.001860621239027
479 0.000256175575519
480 -0.000226176776254
481 -0.000029998799265
482 0.000269780800764
483 -0.000529719450762
484 -0.000184820786925
485 0.006371711276580
486 -0.40203711002964
487 0.003529013311659
488 0.021489807120940
489 -0.001328478268452
490 -0.009518096059671
491 0.029438062874775
492 0.000098000760937
493 0.000486208367048
494 0.001766423646321
495 0.001861847853138
496 -0.001521509385692
497 -0.018607984734317
498 -0.000828190240390
499 -0.000831834803026
500 0.001660025043417
501 -0.000132627946812
502 -0.000166552351867
503 0.000127010121847
504 -0.000516869257774
505 -0.000499791937318
506 0.001016661195092
507 -0.000007993265789
508 -0.000274110052218
509 0.000259670826812
510 0.001146018076867
511 -0.000347367425964
512 -0.001794575817268
513 -0.001800308808520
514 0.000639095141968
515 0.001296936133979
516 0.000262764214529
517 -0.000173052835393
518 0.001110739976933
519 0.000114908054936
520 -0.16013515283012
521 0.049351866032726
522 0.061309316180172
523 0.002426773273918
524 -0.003331921635975
525 -0.001648987188391
526 0.001247551958597
527 -0.001605402682320
528 -0.000435441376955
529 -0.000012026635324
530 -0.000134833163442
531 0.000146859798766
532 0.000289594278669
533 0.000198474936465
534 -0.000293713805422
535 -0.16763647482101
536 0.052187320152520
537 0.064379980821992
538 -0.004013146621771
539 -0.000588122168169
540 -0.002163308173790
541 -0.001457237844973
542 -0.000070451651277
543 -0.000891547357932
544 -0.000209439430998
545 0.000211617521082
546 -0.000002178090085
547 -0.000038458397117
548 -0.000401287841271
549 -0.000080415317855
550 -0.17626257371933
551 0.053311754240981
552 0.067415184662770
553 0.001931371161845
554 0.003908628786434
555 -0.002031995904010
556 0.000656744078114
557 0.001582791889871
558 -0.001684882847662
559 0.000219047100139
560 -0.000204971009467
561 -0.000014076090672
562 -0.000239311764808
563 0.000227133549777
564 0.000430489079860
 Sym=     18.1
 Ene=       0.0000
 Spin= Alpha
 Occup=    1.975305
1 -0.000001105487064
2 -0.000003270419114
3 -0.000032140933944
4 -0.000014796988011
5 0.000017829549019
6 -0.000004321038109
7 0.000018530573510
8 0.000554837055205
9 -0.000128222762261
10 -0.000127889128455
11 0.073639774173954
12 -0.016530221453142
13 -0.016266354306586
14 0.14530515949993
15 -0.035363012740990
16 -0.035440205888985
17 -0.12418455506685
18 0.029192165201214
19 0.029059884016021
20 0.004842240529382
21 -0.001048665695305
22 -0.001032204366345
23 -0.052343056357364
24 0.012267547371598
25 0.012299486935617
26 0.000054065068620
27 0.002538000783108
28 -0.002592065851728
29 -0.000936235732085
30 0.000617905935934
31 -0.000061771062150
32 0.000019353468020
33 0.001333583128957
34 -0.001352936596977
35 -0.000077818058128
36 0.000093794386543
37 -0.000012077334654
38 0.000007117208640
39 0.000484323079965
40 -0.000491440288605
41 0.000001510185588
42 0.000004455805363
43 -0.000003336614001
44 0.000057276118016
45 0.001080344309886
46 -0.001137620427902
47 -0.001549945194823
48 0.001348315842295
49 -0.000002385711870
50 -0.000156533728724
51 -0.000008933864328
52 -0.000009490700732
53 0.000104360767685
54 -0.000049253651455
55 -0.000050427642971
56 0.000105651267233
57 0.000061239688219
58 0.000063160754166
59 -0.000055430650710
60 -0.002742921229941
61 0.000784504588786
62 0.000801178660120
63 0.001844678230292
64 -0.000611868232939
65 -0.000629757137366
66 0.001835336765953
67 -0.000440655120573
68 -0.000445136830324
69 0.000070978240513
70 0.000000111569343
71 0.000008013003376
72 -0.000008367759047
73 -0.000005249537150
74 0.000004517759605
75 0.000002534101753
76 -0.000004860367864
77 -0.000002347774238
78 0.000004746339800
79 -0.000014485380997
80 0.000014289396043
81 0.000000409577953
82 0.000000152984702
83 -0.000002911340875
84 0.000003643138882
85 -0.002647654525198
86 0.16044718331585
87 -0.001309002653967
88 -0.013558068298135
89 -0.014974030811088
90 0.012193188959601
91 0.002991920021927
92 0.001706713012045
93 0.000274037559963
94 -0.000121119849841
95 0.004711837909537
96 -0.006893487622597
97 -0.000293589264896
98 0.000213519990896
99 -0.000663526469023
100 0.000450006478127
101 0.000000438966501
102 -0.000076627917448
103 -0.000021250530431
104 0.000561554348487
105 -0.000202625688216
106 -0.000358928660271
107 0.000422286051567
108 0.000173226169903
109 0.000068755003417
110 0.000462621860256
111 -0.000688479796785
112 -0.000091017945310
113 0.000018444144883
114 0.000532921444040
115 0.000137174648212
116 -0.000639116501329
117 0.000390771132008
118 -0.000015061260480
119 0.000032408653005
120 0.076205373114764
121 -0.019106419403903
122 -0.028196444930227
123 0.001122242460696
124 -0.000783751853200
125 -0.001663900263925
126 0.000666572480279
127 -0.001661026238115
128 -0.001706158081482
129 -0.000084285651558
130 0.000004888197452
131 0.000079397454106
132 -0.000172911867415
133 -0.000236979691883
134 0.000295190028509
135 0.055257741639981
136 -0.020386171405831
137 -0.022027593144003
138 -0.001343394104455
139 -0.000673518407712
140 -0.000095464037414
141 -0.000190414269132
142 0.000730640863246
143 0.000060972024074
144 0.000026588111239
145 -0.000071592153708
146 0.000045004042469
147 0.000049563989495
148 0.000015264717131
149 -0.000006118339857
150 0.070438227219666
151 -0.018620441844164
152 -0.026043674774407
153 0.000816604719696
154 -0.000787027552628
155 0.001634483210027
156 0.000235574182753
157 -0.001234949839406
158 0.001749305444942
159 -0.000081295164200
160 -0.000026308155489
161 0.000107603319689
162 -0.000088449243716
163 0.000179211511174
164 -0.000286541193835
165 0.008837314348244
166 -0.55515239606435
167 0.004735553073078
168 0.033039715595557
169 -0.042695087729768
170 0.000826960626817
171 0.003509597976107
172 -0.002573994590035
173 -0.000223783071397
174 -0.000464387394666
175 0.025428629251782
176 0.001996242402997
177 -0.001558256561476
178 0.002293325638397
179 -0.001157060443614
180 -0.001136265194783
181 0.000218285683886
182 -0.000024587195870
183 -0.000025474937995
184 0.001561320986656
185 -0.000768910272798
186 -0.000792410713858
187 0.000240645727936
188 -0.000182825613549
189 -0.000082196583945
190 0.002452112684246
191 0.001443963413221
192 -0.000898223442932
193 -0.001730608345054
194 0.000340502022506
195 -0.000013072833974
196 -0.001559246045224
197 -0.002277782231897
198 0.001218166040401
199 -0.000136599838784
200 -0.22965187948007
201 0.071098992926453
202 0.088250613497217
203 0.002619857883350
204 0.002144380981047
205 0.005321485396970
206 0.000953091016313
207 0.000724445414968
208 0.002174064680023
209 0.000090720762107
210 0.000191918708122
211 -0.000282639470229
212 -0.000205429464930
213 -0.000486642510447
214 -0.000247214733864
215 -0.23583657200306
216 0.071609052774573
217 0.090010647160362
218 0.002978792438903
219 -0.005640891925059
220 -0.001022877575147
221 0.001858978614175
222 -0.002413171481304
223 -0.000328232536879
224 -0.000006857312713
225 -0.000341176509180
226 0.000348033821893
227 0.000621361196753
228 0.000113248050906
229 -0.000116463610845
230 -0.23294907681150
231 0.069738588985942
232 0.088827751653639
233 0.002482585554096
234 0.003875917661392
235 -0.004475198513215
236 0.001574230815415
237 0.001979647016515
238 -0.002295296301870
239 0.000128239510823
240 -0.000007199420122
241 -0.000121040090701
242 -0.000403041854534
243 0.000447961550012
244 0.000479284493617
245 -0.008860176034962
246 0.55658074933600
247 -0.004745145481586
248 -0.033308183424386
249 -0.042789782420267
250 0.003705090668917
251 0.000725878322250
252 -0.002567359693373
253 -0.000452057079255
254 -0.000209792380979
255 0.025454478136110
256 -0.001764215727759
257 0.002042627116770
258 -0.002297070628627
259 0.001137306005398
260 0.001159764623230
261 0.000044265829640
262 -0.000225842258173
263 0.000034115675741
264 -0.001553721009401
265 0.000806772598704
266 0.000746948410697
267 0.000183262247557
268 -0.000249714479509
269 0.000074958306915
270 0.002455342676543
271 -0.001124507016803
272 0.001281397247046
273 -0.001579724370138
274 -0.000039692796747
275 0.000351683071361
276 -0.001714463509546
277 0.001548377275195
278 -0.002070857881707
279 -0.000168098988946
280 0.23032989541843
281 -0.071310111307965
282 -0.088520619681586
283 0.002658799426016
284 0.005424625748657
285 0.001881530698352
286 0.000992088105476
287 0.002200385454027
288 0.000625103755174
289 -0.000085044689636
290 0.000300776658688
291 -0.000215731969053
292 0.000501029413046
293 0.000183144162379
294 0.000217670583890
295 0.23654346235704
296 -0.071739036916586
297 -0.090285977788189
298 0.002992431830936
299 -0.001335318471870
300 -0.005592216088768
301 0.001872383826583
302 -0.000467234129227
303 -0.002424096061660
304 0.000008280612028
305 -0.000335161694614
306 0.000326881082586
307 -0.000149378607727
308 -0.000619440371109
309 0.000159685986761
310 0.23331983323967
311 -0.069818909738613
312 -0.088931164150600
313 0.002448151887595
314 -0.004295939305431
315 0.004110824354439
316 0.001569265977434
317 -0.002210372180548
318 0.002122733498583
319 -0.000135681551833
320 0.000085353988709
321 0.000050327563125
322 -0.000426516297391
323 0.000423834491560
324 -0.000488413196501
325 0.001503781178702
326 -0.096851198868379
327 0.000887876256580
328 0.001770390359957
329 -0.013314551338666
330 0.007241404918965
331 0.002964327619755
332 0.000800973636738
333 0.000893608697879
334 -0.000242581492425
335 -0.000123372506018
336 -0.005285076967271
337 -0.000447155579445
338 -0.000224143855146
339 0.000427402146052
340 -0.000203258290906
341 0.000066675006196
342 -0.000167857226670
343 -0.000029076689172
344 -0.000146070625075
345 0.000263869255957
346 -0.000117798630881
347 0.000238400586377
348 0.000148922869652
349 0.000047197124963
350 -0.000094976685011
351 -0.000476484783527
352 0.000324317034457
353 -0.000094539102547
354 0.000326786015974
355 -0.000464454896384
356 0.000221963696924
357 0.000312485403753
358 0.000029337935200
359 0.000018159559143
360 -0.029417460244337
361 0.011582800535113
362 0.011580566212650
363 -0.000617813875109
364 -0.000347608426557
365 0.000393356430815
366 -0.000014517049117
367 0.000953854288526
368 0.000038993321747
369 -0.000013341482504
370 0.000087139339218
371 -0.000073797856714
372 0.000011422422971
373 -0.000011391327233
374 -0.000049000690128
375 -0.041886341650680
376 0.013134292457117
377 0.016052725953080
378 -0.000231508799371
379 -0.000519534179165
380 -0.000994886599744
381 -0.000061347078482
382 -0.000104613302864
383 -0.000146221567263
384 0.000055640314680
385 -0.000005284754783
386 -0.000050355559897
387 -0.000056564982029
388 0.000016679518110
389 -0.000058984869813
390 -0.050647731466087
391 0.015245712804014
392 0.019065720644178
393 0.001076000080247
394 -0.000583603285113
395 0.000509764886901
396 0.000009326866505
397 -0.000854278950282
398 0.000205783120064
399 -0.000034232896211
400 -0.000087748202827
401 0.000121981099038
402 0.000122888654254
403 -0.000047614516836
404 0.000094603021389
405 -0.001494216709421
406 0.096300377370705
407 -0.000886490862566
408 -0.001482671727949
409 -0.013374315218438
410 0.002986172436306
411 0.007153074360309
412 0.000854654222799
413 -0.000245679018016
414 0.000921132360078
415 0.000176955617037
416 -0.000465191793224
417 -0.005303806560349
418 0.000231456302124
419 0.000194725519145
420 -0.000426181821269
421 0.000166271968873
422 -0.000064194053281
423 0.000028423911823
424 0.000131506347800
425 0.000138689138374
426 -0.000270195486174
427 -0.000172095329945
428 -0.000195345711604
429 -0.000045627284490
430 -0.000113101398574
431 0.000318733764707
432 -0.000477003667858
433 0.000242748907128
434 -0.000455631070666
435 0.000326512177534
436 -0.000091007457791
437 0.000028004851901
438 0.000313455398575
439 0.000013834854103
440 0.029279773672347
441 -0.011764568697511
442 -0.011551838939032
443 -0.000601845125232
444 0.000397184296356
445 -0.000346070734635
446 0.000028856680454
447 -0.000019210416041
448 0.000983987630637
449 0.000011749611537
450 0.000071767821303
451 -0.000083517432840
452 0.000018348502178
453 -0.000015478771407
454 0.000052346278867
455 0.041468126450105
456 -0.013107083709417
457 -0.015918650957988
458 -0.000239320655813
459 -0.000980911835280
460 -0.000512910840339
461 -0.000105025879763
462 -0.000102804675556
463 -0.000072001867002
464 -0.000052677488654
465 0.000047545439613
466 0.000005132049042
467 -0.000012881859998
468 0.000057549011468
469 0.000052189082081
470 0.050533513018905
471 -0.015066071643172
472 -0.018986896430611
473 0.001085890805279
474 0.000489726556728
475 -0.000583038786526
476 0.000041096916021
477 0.000233902398085
478 -0.000869969232391
479 0.000036833018661
480 -0.000122753051159
481 0.000085920032498
482 0.000049092119351
483 -0.000126516337905
484 -0.000092630729269
485 0.002655754363370
486 -0.16083055458338
487 0.001313372896173
488 0.013517741349429
489 -0.014962262622411
490 0.003152663783786
491 0.012176261154516
492 0.001627146860093
493 -0.000104151818362
494 0.000282808873470
495 0.004379300342081
496 -0.000341250394292
497 -0.006921600680715
498 -0.000221758167557
499 -0.000442526010437
500 0.000664284177994
501 0.000095865268236
502 -0.000004971369744
503 0.000030507983463
504 -0.000525753736278
505 0.000308265824997
506 0.000217487911281
507 -0.000223620161406
508 -0.000371119197467
509 -0.000076610721046
510 0.000445429431266
511 -0.000141333777175
512 -0.000690140418699
513 -0.000622021760233
514 0.000217000126308
515 0.000528267678002
516 0.000024415467739
517 -0.000027380966340
518 0.000397652856137
519 0.000045758367548
520 -0.076781365618206
521 0.019315401012546
522 0.028448930172740
523 0.001190490401653
524 -0.001637005768082
525 -0.000772990988455
526 0.000766448279512
527 -0.001639930394275
528 -0.001647109357681
529 0.000064664191635
530 -0.000062124432294
531 -0.000002539759341
532 0.000246123074904
533 0.000183707654558
534 -0.000286039743293
535 -0.055574405414365
536 0.020222950518901
537 0.022059758127192
538 -0.001350573687875
539 -0.000152011841890
540 -0.000680431630659
541 -0.000275053098146
542 0.000074623211767
543 0.000675865473007
544 -0.000032743723305
545 -0.000040926247419
546 0.000073669970724
547 -0.000019212802169
548 -0.000058208244744
549 0.000006549015512
550 -0.070060588999754
551 0.018795438121272
552 0.025966198917556
553 0.000746161783600
554 0.001647130460831
555 -0.000792605049060
556 0.000178258533332
557 0.001685151485426
558 -0.001174551592410
559 0.000087139253750
560 -0.000111941305954
561 0.000024802052205
562 -0.000165441665975
563 0.000076313813218
564 0.000283316550100
 Sym=     19.1
 Ene=       0.0000
 Spin= Alpha
 Occup=    1.975298
1 0.000000094211663
2 0.000000317087702
3 -0.000019350718104
4 0.000097801561844
5 -0.000002861693781
6 0.000000767922722
7 -0.000086355088765
8 -0.000176129544742
9 -0.000453302890963
10 -0.000450697904581
11 -0.021168036375599
12 -0.054054174907457
13 -0.053468051584840
14 -0.045165575827235
15 -0.12118730874857
16 -0.12080712100399
17 0.037767272686311
18 0.098638854724244
19 0.098104904048353
20 -0.001442256091895
21 -0.003479623641301
22 -0.003449319255545
23 0.015819314123223
24 0.043140464124278
25 0.042945828744568
26 0.000133842324409
27 0.000315212584491
28 -0.000449054908899
29 -0.000243060779378
30 0.000323943804165
31 -0.000053122470346
32 0.000078508003394
33 0.000220345640376
34 -0.000298853643770
35 -0.000010633711134
36 0.000023264948175
37 -0.000008765335025
38 0.000029455152588
39 0.000093787853557
40 -0.000123243006146
41 0.000010445726179
42 -0.000006317619507
43 -0.000000368803453
44 0.000012403536170
45 0.000374352793617
46 -0.000386756329787
47 -0.000450328115049
48 0.000457826365770
49 -0.000046760432052
50 0.000043142920105
51 -0.000070416178416
52 -0.000074858507968
53 -0.000029046371112
54 -0.000041491763628
55 -0.000040339030240
56 -0.000028835930150
57 0.000135964980621
58 0.000140772257747
59 0.000018029782771
60 0.001057184614724
61 0.002157315220556
62 0.002154780369840
63 -0.000699630139203
64 -0.001386954535548
65 -0.001361330555143
66 -0.000718731858772
67 -0.001507387553686
68 -0.001529610674984
69 -0.000037610117838
70 0.000000507008222
71 0.000000049042258
72 -0.000000185662752
73 0.000010792831746
74 -0.000010731005141
75 -0.000011591059975
76 0.000009404147842
77 0.000011563828254
78 -0.000009604969611
79 -0.000000651454197
80 -0.000000239166652
81 0.000000565305580
82 0.000000269430677
83 -0.000001117349456
84 0.000001070935550
85 -0.006386598716388
86 0.40178516430975
87 -0.003494318278592
88 -0.022128585792416
89 0.002839993306586
90 0.031840671475361
91 0.010278713623281
92 -0.000542732837940
93 0.001839159902297
94 -0.000568468192811
95 0.000299507626222
96 -0.019034721298367
97 -0.000478784163386
98 0.000926446969577
99 -0.001686044296029
100 0.000759597326452
101 0.000187402375241
102 -0.000105195256987
103 -0.000033654222742
104 0.000326040524150
105 -0.001000589519067
106 0.000674548994918
107 0.000009656283584
108 0.000113819142432
109 0.000170337099749
110 0.001192415997114
111 -0.001818817122010
112 -0.000253103254040
113 0.000270625762438
114 0.001304761080078
115 0.000370234090892
116 -0.001870419698641
117 0.001135438153996
118 -0.000030660442076
119 0.000067286374964
120 0.17373572304034
121 -0.052774796872113
122 -0.066359112300368
123 0.002549596312881
124 -0.001785398011378
125 -0.003572784533811
126 0.001250772227136
127 -0.001292223977052
128 -0.001323432764472
129 -0.000120242330141
130 -0.000030124944291
131 0.000150367274432
132 -0.000307660566732
133 -0.000298915658374
134 0.000338205370883
135 0.17362570930392
136 -0.052153481098513
137 -0.066042461724403
138 -0.004207448987639
139 -0.002224159245301
140 -0.000277155209525
141 -0.001899473093824
142 -0.001404331377939
143 -0.000248247069144
144 0.000250253342242
145 0.000019566267055
146 -0.000269819609298
147 0.000483157244770
148 0.000085988112956
149 0.000026053664808
150 0.15929557140252
151 -0.050398234153343
152 -0.061250378644732
153 0.001828326674862
154 -0.001819142153050
155 0.003551451368861
156 0.000837953262369
157 -0.000058345117504
158 0.001416032598407
159 -0.000036097680111
160 -0.000132683134575
161 0.000168780814686
162 -0.000137598582550
163 0.000203658832320
164 -0.000278845028587
165 -0.002992672004430
166 0.18497475078216
167 -0.001561785920935
168 -0.010622511147932
169 0.013769678659056
170 0.009859655665409
171 0.009712708825933
172 0.000974278161514
173 -0.000827323309882
174 -0.001123807638899
175 -0.008757118720103
176 -0.000719497677815
177 -0.001954129609752
178 -0.000768781876762
179 0.000262859553164
180 0.000505922323598
181 -0.000018655871088
182 0.000059070121444
183 0.000067850534294
184 -0.000516338926687
185 0.000601619260497
186 -0.000085280333810
187 -0.000071966113827
188 -0.000203762304989
189 -0.000256417820713
190 -0.000827659571478
191 -0.000508113334110
192 0.000281015715214
193 0.000607448973782
194 -0.000047949436784
195 0.000065339289673
196 0.000502972864650
197 0.000729655009991
198 -0.000442361434852
199 0.000026033730990
200 0.088490518698656
201 -0.023860492145997
202 -0.032903646746213
203 -0.000999465596815
204 -0.000787801224912
205 -0.002093223712323
206 -0.001637121341854
207 -0.000714627006793
208 -0.001404726839567
209 0.000029972143959
210 -0.000173316931218
211 0.000143344787258
212 0.000124485279936
213 0.000328199555623
214 0.000184017696968
215 0.068181751916117
216 -0.022851921051444
217 -0.026490058935180
218 -0.000880818152943
219 0.001623549808818
220 0.000302403445377
221 0.000503543488407
222 0.000407392277940
223 0.000376186558696
224 -0.000076374978788
225 0.000063663239885
226 0.000012711738903
227 -0.000076268286731
228 -0.000033168079141
229 0.000015248196485
230 0.076025865153854
231 -0.024297009201256
232 -0.029080644382112
233 -0.000781907973069
234 -0.001167407498434
235 0.001506594562920
236 -0.000324928841136
237 -0.000203782814118
238 0.000659172394375
239 -0.000026382882580
240 0.000036611780314
241 -0.000010228897735
242 0.000070532408971
243 -0.000165448126559
244 -0.000124195056175
245 0.002917408985407
246 -0.18123809272599
247 0.001541219073139
248 0.009940031666292
249 0.013529101597717
250 0.009796013870518
251 0.009730660949467
252 0.001018222785774
253 -0.001183722431993
254 -0.000817697206435
255 -0.008638470568612
256 -0.002069513362810
257 -0.000703362028712
258 0.000754617216713
259 -0.000503147097156
260 -0.000251470119557
261 -0.000066647100592
262 0.000019324555067
263 -0.000046538441465
264 0.000530855009472
265 0.000110975318229
266 -0.000641830327701
267 0.000226161667810
268 0.000084871250556
269 0.000207513422910
270 -0.000815403815958
271 0.000350963672945
272 -0.000446777124358
273 0.000496424519432
274 0.000075317429230
275 -0.000051616370378
276 0.000597554497526
277 -0.000546184607433
278 0.000651030782892
279 0.000039409850747
280 -0.086764928023289
281 0.023378701155095
282 0.032231828435369
283 -0.000995643772771
284 -0.002081661987428
285 -0.000664711037302
286 -0.001598680482000
287 -0.001393926636164
288 -0.000637303567052
289 -0.000030712710565
290 -0.000154474806912
291 0.000185187517476
292 -0.000323614979545
293 -0.000106460494546
294 -0.000162283880744
295 -0.066406014640782
296 0.022588503059185
297 0.025870998774978
298 -0.000860186557414
299 0.000374752829808
300 0.001553446978909
301 0.000607319356327
302 0.000384447630901
303 0.000287952746343
304 0.000077277245994
305 -0.000023977388962
306 -0.000053299857032
307 0.000032091941410
308 0.000056895275381
309 -0.000016407870300
310 -0.074943362745227
311 0.024056636338087
312 0.028725381957538
313 -0.000761972307123
314 0.001423852156291
315 -0.001222278252124
316 -0.000297530548670
317 0.000614210163749
318 -0.000169960543076
319 0.000024117976720
320 0.000020303049852
321 -0.000044421026572
322 0.000155331297321
323 -0.000071311057882
324 0.000118233175416
325 0.006179772446778
326 -0.39013473863087
327 0.003426610188784
328 0.019569615153170
329 0.004685667322117
330 0.030909396760313
331 0.009906063445035
332 -0.000502308363859
333 0.002010650930564
334 -0.001236354493184
335 -0.001169893263727
336 -0.018751571078095
337 -0.002049861569878
338 -0.000719194496693
339 0.001650546366557
340 -0.000931351869864
341 0.000034075738557
342 -0.000014041886188
343 -0.000082409468075
344 -0.000877124278840
345 0.001008192023131
346 -0.000131067744290
347 0.000130413245969
348 -0.000006545379651
349 0.000191297562196
350 -0.000480621937739
351 -0.001800908023317
352 0.001194076120205
353 -0.000041526002360
354 0.001228523242579
355 -0.001725380701502
356 0.000686347996918
357 0.001187648414238
358 0.000123359476450
359 0.000048189036822
360 -0.16142898020692
361 0.050893836685740
362 0.061852126602393
363 -0.003168307693480
364 -0.001773811270289
365 0.002476616220102
366 -0.000913222177026
367 -0.000448116045027
368 0.001228481500356
369 -0.000112708704992
370 0.000075154588870
371 0.000037554116122
372 -0.000247434388011
373 0.000237541175346
374 0.000248610258262
375 -0.17340716213294
376 0.050400067081498
377 0.065512316658204
378 -0.000583545614507
379 -0.002045304375317
380 -0.004270305040015
381 -0.000311809782722
382 -0.001962821775830
383 -0.002166550496075
384 0.000333236089712
385 -0.000023359413486
386 -0.000309876676226
387 -0.000076917585286
388 -0.000096832970742
389 -0.000520217447065
390 -0.15738230485911
391 0.051022368541729
392 0.060937250560501
393 0.003541508117049
394 -0.001857333430859
395 0.001527638872778
396 0.000813501949800
397 0.000085075881473
398 0.000669239859389
399 -0.000147694689412
400 0.000073929999567
401 0.000073764689845
402 0.000240050334308
403 -0.000129715802379
404 0.000132377850299
405 -0.006102661099005
406 0.38494175436577
407 -0.003382801843873
408 -0.019121368699273
409 0.004626074163135
410 0.009974329869861
411 0.030469960251806
412 -0.000545829356193
413 -0.001237749278124
414 0.001999162013913
415 -0.001222799601954
416 -0.002018955620671
417 -0.018578210251171
418 0.000711772555957
419 0.000919095520333
420 -0.001630868076290
421 0.000020941733948
422 -0.000026930748082
423 0.000078936886701
424 0.000872292677860
425 0.000110976145428
426 -0.000983268823289
427 0.000002314779750
428 -0.000140017284991
429 -0.000183063164933
430 -0.000539720985965
431 0.001157095382316
432 -0.001780362650690
433 0.000751076006635
434 -0.001670277786861
435 0.001216726417489
436 -0.000026964318535
437 0.000117871428076
438 0.001171880729438
439 0.000041867794858
440 0.15908232793283
441 -0.050174363352258
442 -0.060905643371095
443 -0.003078732855691
444 0.002488791692631
445 -0.001758394074732
446 -0.000893640845106
447 0.001229208594150
448 -0.000432024634906
449 0.000104541907074
450 -0.000030752995943
451 -0.000073788911131
452 -0.000235219779007
453 0.000241377445846
454 -0.000249460442790
455 0.17127216539224
456 -0.049762663459057
457 -0.064663044057215
458 -0.000640507162022
459 -0.004211377410913
460 -0.002013747318792
461 -0.000328128445747
462 -0.002135874049548
463 -0.001964095788259
464 -0.000329394094539
465 0.000304237680997
466 0.000025156413542
467 0.000104307040640
468 0.000083644224740
469 0.000514829599364
470 0.15529772909830
471 -0.050455838419823
472 -0.060144718385840
473 0.003518548195284
474 0.001451096680699
475 -0.001826335686818
476 0.000778801114372
477 0.000629437905517
478 0.000116781304951
479 0.000146520874964
480 -0.000074559959620
481 -0.000071960915345
482 0.000120233545506
483 -0.000233990990387
484 -0.000125846654118
485 0.006371600650375
486 -0.39997608750456
487 0.003473968367253
488 0.022079085951247
489 0.002742811454173
490 0.010619628448992
491 0.031630599230141
492 -0.000537136063909
493 -0.000610177488337
494 0.001817320177490
495 0.000423946031128
496 -0.000807732003652
497 -0.018958139132339
498 -0.000930407080938
499 -0.000746822846207
500 0.001677229927146
501 0.000094945008764
502 -0.000196417740353
503 0.000052736191499
504 -0.000306776986286
505 -0.000681982353212
506 0.000988759339498
507 -0.000123878362255
508 -0.000026726011823
509 -0.000133356346164
510 0.001134775430255
511 -0.000387439006296
512 -0.001806694812769
513 -0.001806051859373
514 0.000581236132648
515 0.001290361202369
516 0.000283590858625
517 -0.000061432159520
518 0.001133574247200
519 0.000098209909888
520 -0.17273196948452
521 0.052339557630946
522 0.065925417983257
523 0.002680679692490
524 -0.003470681875592
525 -0.001737667641510
526 0.001337536597836
527 -0.001326341939915
528 -0.001278135716236
529 0.000096692481151
530 -0.000137905794602
531 0.000041213313451
532 0.000312950597630
533 0.000320373358192
534 -0.000325043529702
535 -0.17317246043973
536 0.051968924512128
537 0.065848845175851
538 -0.004177029972933
539 -0.000463505127907
540 -0.002220285887924
541 -0.001893306145284
542 -0.000311118788353
543 -0.001446612713116
544 -0.000240395397492
545 0.000265179643747
546 -0.000024784246255
547 -0.000111653894636
548 -0.000487184970938
549 -0.000048806457224
550 -0.15844385807687
551 0.050206938795048
552 0.060947548104475
553 0.001689132986626
554 0.003584194096557
555 -0.001833870016892
556 0.000748291207739
557 0.001430533462041
558 -0.000058989253412
559 0.000048106879514
560 -0.000176352901164
561 0.000128246021649
562 -0.000189315634971
563 0.000127611592996
564 0.000283207835410
 Sym=     20.1
 Ene=       0.0000
 Spin= Alpha
 Occup=    1.974962
1 -0.000002657471799
2 -0.000007965483098
3 -0.000031260509830
4 -0.000197646145519
5 0.000055276820982
6 -0.000013102042167
7 0.000120542379694
8 0.000015430066237
9 -0.000007055256774
10 -0.000007533085941
11 0.003302760756205
12 -0.001740754738183
13 -0.001594185489608
14 0.001282576838357
15 -0.000248588624497
16 -0.000663268154342
17 -0.002131685292360
18 0.000850595328214
19 0.001038833728272
20 0.000096912361152
21 -0.000029120186209
22 -0.000029646030100
23 -0.000217834594207
24 -0.000294705229462
25 -0.000081645593062
26 -0.000403604076958
27 -0.031144813763809
28 0.031548417840767
29 0.000758131434702
30 -0.000923516513939
31 0.000150958274165
32 -0.000181283879869
33 -0.013769438765110
34 0.013950722644979
35 0.000310219819474
36 -0.000369297357840
37 0.000071559530717
38 -0.000061521518632
39 -0.004664229618519
40 0.004725751137151
41 0.000107409147257
42 -0.000127417786192
43 0.000024733276708
44 0.000189955045980
45 0.012988454049238
46 -0.013178409095218
47 -0.000290098826036
48 0.000302581501523
49 -0.000018368853273
50 -0.000009210998117
51 -0.000000496935520
52 -0.000000867430202
53 0.000006202825316
54 -0.000005403124456
55 -0.000005431900928
56 0.000006155025443
57 0.000006069833417
58 0.000006595680667
59 -0.000002738426685
60 -0.000270199591163
61 0.000148335388178
62 0.000135131565354
63 0.000179763926698
64 -0.000047564447975
65 -0.000047528741724
66 0.000182746865302
67 -0.000151448358885
68 -0.000133769277898
69 0.000000644532971
70 -0.000000318819588
71 -0.000092846148831
72 0.000096968706116
73 -0.000011821975898
74 0.000013288043538
75 0.000015943850495
76 0.000105936923328
77 -0.000018207719961
78 -0.000105738272268
79 0.000166996320165
80 -0.000166436275258
81 -0.000003900906013
82 -0.000000266518364
83 0.000006600438544
84 -0.000005530075075
85 0.006245624603294
86 -0.39433200432594
87 0.003284535097478
88 0.030601149937115
89 0.000020033580206
90 -0.043087736536264
91 -0.000749933615234
92 0.000422639035946
93 -0.000649110911221
94 -0.000025024418864
95 0.000658174691300
96 0.017416485597592
97 0.000676711651374
98 -0.000824428290083
99 0.001491064254238
100 -0.000666635964155
101 -0.000169963506719
102 -0.000011989149241
103 0.000073367449222
104 -0.000537500168984
105 0.001484199358939
106 -0.000946699189955
107 -0.000026112103510
108 0.000010787497839
109 -0.000032663356401
110 -0.001152103795565
111 0.001696247228120
112 0.000224067948122
113 -0.000247756605846
114 -0.001174025786684
115 -0.000380317317358
116 0.001793466048258
117 -0.001101728678548
118 0.000079698619211
119 -0.000059898344539
120 -0.16763410787847
121 0.049566225833801
122 0.063073062433311
123 -0.002442459575696
124 0.001553004991332
125 0.003534983312897
126 -0.001580360354043
127 0.000868833987724
128 0.002222767835409
129 0.000062971226927
130 0.000153756429237
131 -0.000216727656164
132 0.000203247292803
133 0.000390915883263
134 -0.000348352775139
135 -0.17145936520930
136 0.048579611442041
137 0.063403425439034
138 0.004275849980830
139 0.002040687939459
140 0.000346846207030
141 0.002859122096911
142 0.001675986045522
143 0.000275706274777
144 -0.000399691402720
145 0.000063243901032
146 0.000336447501688
147 -0.000477066131343
148 -0.000082475881044
149 -0.000045835407319
150 -0.16813816818442
151 0.049825167485088
152 0.063369070700237
153 -0.001965772987451
154 0.001726622057771
155 -0.003772204851923
156 -0.001216619540200
157 0.000899875256918
158 -0.002416668820601
159 0.000133413884425
160 0.000153387693832
161 -0.000286801578256
162 0.000153203143659
163 -0.000339424721966
164 0.000380787332218
165 0.000741996566739
166 -0.045980154952281
167 0.000378409802943
168 0.003143150169571
169 -0.004897371467651
170 0.001561629756465
171 0.000945959422567
172 -0.000263313049218
173 -0.000419019668020
174 -0.000173738272874
175 0.002376641705491
176 -0.001493635169020
177 -0.000507520046095
178 0.000190177279505
179 -0.000186808653694
180 -0.000003368625811
181 0.000051501726959
182 0.000011164406784
183 -0.000004499334168
184 0.000154938645658
185 0.000156513829815
186 -0.000311452475473
187 -0.000088389362589
188 -0.000001322666094
189 0.000024371655099
190 0.000211283750830
191 0.000120232168353
192 -0.000086035521639
193 -0.000045492974286
194 0.000043590888106
195 0.000011412751443
196 -0.000237973923352
197 -0.000204899269018
198 0.000104016013475
199 -0.000008012253028
200 -0.017981873525708
201 0.006629057541271
202 0.007367888922021
203 0.000171058428045
204 0.000161320515775
205 0.000368732035458
206 -0.000341716708718
207 -0.000134062900606
208 0.000203022186589
209 0.000034129349431
210 -0.000008789840485
211 -0.000025339508945
212 0.000051994007077
213 -0.000050941318838
214 0.000015315953904
215 -0.022040971393694
216 0.004904469851436
217 0.007241784687009
218 0.000301995173355
219 -0.000587267329792
220 -0.000085400358893
221 0.000602172611469
222 -0.000348508567295
223 -0.000294626198052
224 -0.000025432812498
225 -0.000055869457556
226 0.000081302270055
227 0.000048301970260
228 0.000054148671541
229 -0.000041514949780
230 -0.019208560708509
231 0.006333878384556
232 0.007406467816787
233 0.000184632157712
234 0.000315550498997
235 -0.000342242644945
236 -0.000064098952155
237 -0.000141284787757
238 -0.000353987573474
239 0.000013287389235
240 0.000020319765569
241 -0.000033607154805
242 0.000048294304834
243 0.000090283394956
244 0.000017141818261
245 -0.000561562669295
246 0.034542115931868
247 -0.000284368535697
248 -0.002221735106212
249 -0.003639009613052
250 0.001245204075067
251 0.001429629976889
252 -0.000243378728239
253 -0.000226340244234
254 -0.000380053079363
255 0.001868096629377
256 -0.000724791502527
257 -0.001372620026823
258 -0.000146618329489
259 -0.000018527164925
260 0.000165145494414
261 -0.000015377885854
262 -0.000044930511342
263 0.000003926064846
264 -0.000112993972825
265 0.000288914570153
266 -0.000175920597328
267 0.000008423375210
268 0.000083128666723
269 -0.000025412013274
270 0.000162942508963
271 -0.000083204366183
272 0.000081242732519
273 -0.000207989110941
274 0.000012268858568
275 0.000035213530336
276 -0.000010621204938
277 0.000099361512718
278 -0.000144212093889
279 -0.000006436448380
280 0.012899976785012
281 -0.005253699238761
282 -0.005515171458234
283 0.000116859600379
284 0.000251278253624
285 0.000099371841572
286 -0.000402635284945
287 0.000110931668458
288 -0.000160696117097
289 -0.000032325070243
290 0.000011487364217
291 0.000020837706026
292 0.000034363101368
293 -0.000053615503251
294 -0.000023122217630
295 0.017031973536102
296 -0.003535984878492
297 -0.005413525592752
298 0.000241905652515
299 -0.000085233524704
300 -0.000458018870562
301 0.000536507002622
302 -0.000322893088193
303 -0.000246182048151
304 0.000025691768077
305 -0.000064728875799
306 0.000039037107722
307 -0.000062485637537
308 -0.000030428545647
309 0.000045522455428
310 0.014587489441061
311 -0.004820136329966
312 -0.005572870189498
313 0.000141508251802
314 -0.000243303228277
315 0.000255610587043
316 -0.000047700083396
317 -0.000321395592781
318 -0.000172524349322
319 -0.000007132635941
320 0.000029748519245
321 -0.000022615883304
322 -0.000086221762982
323 -0.000051821710307
324 -0.000012998761957
325 0.006817580937328
326 -0.42973653475339
327 0.003580134445544
328 0.033239691726062
329 -0.000671937104798
330 0.046610274047388
331 -0.000345661173213
332 0.000173114627078
333 0.000848560827245
334 -0.000015586296984
335 0.000272333399715
336 -0.019223456527728
337 -0.000285441965945
338 -0.000867954418436
339 0.001649676068336
340 -0.000781721649900
341 0.000063211805559
342 -0.000030992020895
343 -0.000009178692217
344 -0.000710843067148
345 0.001549947818026
346 -0.000839104750878
347 0.000044918445281
348 0.000049851156236
349 -0.000061079204815
350 -0.000499297307307
351 -0.001882526225710
352 0.001302632061035
353 -0.000080731824991
354 0.001200837661006
355 -0.001811204028445
356 0.000750609457064
357 0.001324836305063
358 0.000063539725558
359 0.000053874825735
360 -0.18318147049744
361 0.054049250695049
362 0.068661252719052
363 -0.003726216984831
364 -0.001837522950117
365 0.002810432793072
366 -0.002158365110955
367 -0.000989104161826
368 0.002088148145975
369 -0.000170627463684
370 0.000165324910277
371 0.000005302553407
372 -0.000309740065446
373 0.000451254938272
374 0.000309783737690
375 -0.18374284417765
376 0.053733215789361
377 0.068573676622569
378 -0.000630102946456
379 -0.001964912074443
380 -0.004565053187909
381 -0.000459167027000
382 -0.001223555202757
383 -0.003011009621804
384 0.000296090136143
385 0.000121205949385
386 -0.000417296085528
387 -0.000061287239008
388 -0.000113939722856
389 -0.000490433384684
390 -0.18572304118674
391 0.053814436432577
392 0.069085127021733
393 0.004330903493293
394 -0.002017981643154
395 0.001800290690697
396 0.002583603756920
397 -0.001389140049596
398 0.001552206934328
399 -0.000328850055331
400 0.000115747988822
401 0.000213102066510
402 0.000410837427015
403 -0.000347971610327
404 0.000239539706020
405 -0.006855559261586
406 0.43218298541956
407 -0.003603311815787
408 -0.033334353955708
409 -0.000850226367829
410 -0.000126344982069
411 0.046899218222351
412 0.000177393744036
413 -0.000051659176781
414 0.000843185579887
415 0.000365770990190
416 -0.000458389664029
417 -0.019325835931260
418 0.000871390947574
419 0.000787197725546
420 -0.001658588673120
421 0.000032887845150
422 -0.000056195831028
423 0.000007519891129
424 0.000727580120276
425 0.000832185120699
426 -0.001559765240975
427 -0.000056622773105
428 -0.000035072094440
429 0.000059057187735
430 -0.000571466802612
431 0.001286440100042
432 -0.001894123313834
433 0.000834988442238
434 -0.001784875982000
435 0.001213386317210
436 -0.000068285271723
437 0.000058935474395
438 0.001327846775290
439 0.000049000873468
440 0.18409016263250
441 -0.054424389936148
442 -0.069068063513836
443 -0.003695454326912
444 0.002880209890430
445 -0.001856025842421
446 -0.002125727116120
447 0.002111023000740
448 -0.000981229680108
449 0.000158801236338
450 0.000005853393118
451 -0.000164654629456
452 -0.000454075538844
453 0.000307856755786
454 -0.000313873394116
455 0.18493416086954
456 -0.053975580221891
457 -0.068974316253907
458 -0.000701523664804
459 -0.004588855900972
460 -0.001974264737728
461 -0.000519247569251
462 -0.003038691197318
463 -0.001259883871636
464 -0.000298174785390
465 0.000420015137671
466 -0.000121840352281
467 0.000127462408346
468 0.000069519088505
469 0.000495011249526
470 0.18676929164407
471 -0.054143384532297
472 -0.069497466422381
473 0.004389034583952
474 0.001739116397864
475 -0.002018623133686
476 0.002618470719256
477 0.001521527206174
478 -0.001386399938607
479 0.000341231935064
480 -0.000223655850044
481 -0.000117576085020
482 0.000339195469676
483 -0.000416184060088
484 -0.000231125290899
485 -0.006367879543444
486 0.40198826287974
487 -0.003349892289984
488 -0.031097254089323
489 0.000253284001578
490 -0.001056726522297
491 -0.043896715324135
492 0.000402475252057
493 -0.000012283764530
494 -0.000682651586667
495 0.000495886672062
496 0.000874191658058
497 0.017775637834923
498 0.000835870807198
499 0.000684146705723
500 -0.001520017512922
501 0.000017258147250
502 0.000180165044306
503 -0.000091562295982
504 0.000562908891430
505 0.000953621612663
506 -0.001516530504093
507 -0.000009799670367
508 0.000050864741128
509 0.000010150817392
510 -0.001126236830853
511 0.000363088741618
512 0.001728218960741
513 0.001776577600312
514 -0.000598746258705
515 -0.001194315334001
516 -0.000265572332781
517 0.000111611593831
518 -0.001124333711731
519 -0.000093111884616
520 0.17091593477394
521 -0.050493655478998
522 -0.064287743635861
523 -0.002634187507329
524 0.003520411623451
525 0.001549590597710
526 -0.001694906253694
527 0.002223552301099
528 0.000858185516662
529 -0.000037020451114
530 0.000200922522657
531 -0.000163902071544
532 -0.000414230596010
533 -0.000216470951942
534 0.000340639472679
535 0.17467220144873
536 -0.049627492695906
537 -0.064611142978750
538 0.004329239671372
539 0.000537311023585
540 0.002082136362780
541 0.002867622073326
542 0.000435942423874
543 0.001675861190665
544 0.000394549175565
545 -0.000330379286462
546 -0.000064169889102
547 0.000123228712798
548 0.000480967271976
549 0.000074069644534
550 0.17149895995405
551 -0.050825134302206
552 -0.064577151199434
553 -0.001856498182996
554 -0.003906791183906
555 0.001789493209376
556 -0.001157072855311
557 -0.002494732392569
558 0.000938464063872
559 -0.000155929688340
560 0.000307320004939
561 -0.000151390316599
562 0.000324949465133
563 -0.000148686176067
564 -0.000395093951949
 Sym=     21.1
 Ene=       0.0000
 Spin= Alpha
 Occup=    1.974949
1 0.000036664816648
2 0.000110920808912
3 0.000124970082106
4 0.003054337656664
5 -0.000957161457983
6 0.000238100884141
7 -0.001653709896651
8 0.000000041157765
9 0.000018767833168
10 -0.000016590172445
11 0.000034900960214
12 0.002323944507241
13 -0.002082292901283
14 -0.000030286418509
15 0.004585926575041
16 -0.004077345106778
17 0.000002984849136
18 -0.003574930994688
19 0.003178729904442
20 0.000000462090862
21 0.000097726395794
22 -0.000088036906371
23 0.000020003480674
24 -0.001354330456693
25 0.001228012844338
26 0.033813000243100
27 -0.017250936610487
28 -0.016562063632613
29 0.000744503506067
30 0.000899067040493
31 0.002081554565372
32 0.015236743606661
33 -0.007773166095614
34 -0.007463577511047
35 0.000460825579941
36 0.000530519875602
37 0.000501018364813
38 0.005228091262517
39 -0.002666937465936
40 -0.002561153796582
41 0.000154853452537
42 0.000178877638765
43 0.000171099553695
44 -0.011479169511241
45 0.005827259455156
46 0.005651910056085
47 -0.000067355837503
48 -0.000139669273966
49 -0.000725304077241
50 -0.000000118771422
51 -0.000003307583794
52 0.000003250951157
53 -0.000002584441664
54 -0.000003548263305
55 0.000003881620954
56 0.000002743790249
57 0.000007985852628
58 -0.000008243229622
59 -0.000000060584067
60 -0.000002426825349
61 -0.000177197184262
62 0.000154564279589
63 0.000094231329334
64 0.000160739881514
65 -0.000144740212382
66 -0.000090975401465
67 0.000076995088145
68 -0.000062629529250
69 -0.000000109451820
70 0.000041112074142
71 -0.000066572284533
72 -0.000065013860243
73 -0.000005398055125
74 -0.000004911976131
75 0.000008428251278
76 0.000021427798566
77 0.000008097026253
78 0.000016822118856
79 -0.000034740368798
80 -0.000037477928280
81 0.000151682583996
82 -0.000051317649295
83 -0.000004273193150
84 -0.000004065434750
85 0.004179132884414
86 -0.26357338231761
87 0.002193411461595
88 0.020494765131169
89 0.002526597186053
90 -0.028636481934660
91 0.000521974382854
92 -0.000229572822753
93 -0.000607542011504
94 -0.000152748624652
95 -0.001603298399844
96 0.011821476083705
97 0.000141526974420
98 -0.000435208837521
99 0.001015861849201
100 -0.000580653011680
101 -0.000063226910544
102 -0.000007327578866
103 0.000049167163209
104 -0.000669172146840
105 0.000974582181349
106 -0.000305410034509
107 -0.000157588841555
108 0.000024164483008
109 -0.000028105772816
110 -0.000778857993296
111 0.001151530418548
112 0.000147755944332
113 -0.000151882460196
114 -0.000923913578893
115 -0.000261491127877
116 0.001196830110894
117 -0.000621026597526
118 0.000063255726513
119 -0.000049027622091
120 -0.11299992204303
121 0.032712247118585
122 0.042083661439279
123 -0.001649741732158
124 0.001080411564779
125 0.002408228202837
126 -0.001370011296300
127 0.000645673431637
128 0.001327162060586
129 0.000012607578447
130 0.000104600267662
131 -0.000117207846109
132 0.000215821781965
133 0.000285007797389
134 -0.000158141012561
135 -0.11149323559154
136 0.033883084074085
137 0.042079445626745
138 0.002700359880933
139 0.001273565454017
140 0.000224626123107
141 0.001697308177248
142 0.000420013165865
143 0.000097498288574
144 -0.000224425749696
145 0.000080071411376
146 0.000144354338320
147 -0.000292742274498
148 -0.000033840437603
149 -0.000015959330917
150 -0.11468044603653
151 0.032811812448218
152 0.042438037426802
153 -0.001338933598518
154 0.001219768528646
155 -0.002599493001203
156 -0.001184117442795
157 0.000909489750355
158 -0.001597011307696
159 0.000095816325216
160 0.000083913481013
161 -0.000179729806228
162 0.000205872475659
163 -0.000267314846018
164 0.000218521630173
165 -0.007693961701224
166 0.48610659205929
167 -0.003992675586509
168 -0.039793916818652
169 0.052979477861720
170 0.001478506103264
171 0.000614451899613
172 0.001010528340624
173 0.000103316663080
174 -0.000115617314747
175 -0.021076097747432
176 -0.000919332790604
177 -0.000303035018508
178 -0.001836214581782
179 0.000912614631453
180 0.000923599950329
181 -0.000173502391699
182 0.000030662427736
183 0.000056400642127
184 -0.001961449297430
185 0.001012162002709
186 0.000949287294721
187 -0.000175090488361
188 0.000054739141424
189 -0.000091986480894
190 -0.002072479314510
191 -0.001259459342371
192 0.000770071172967
193 0.001467607244413
194 -0.000278203075183
195 0.000032443264917
196 0.001312915533111
197 0.001967945097847
198 -0.001065602159078
199 0.000107850762381
200 0.20922571516160
201 -0.060617596623671
202 -0.078136936091232
203 -0.002175235432618
204 -0.001941313980749
205 -0.004938088405590
206 -0.001365724596508
207 -0.001376079905147
208 -0.003236803275772
209 -0.000166157149368
210 -0.000248294095675
211 0.000414451245042
212 0.000202976351665
213 0.000482933359398
214 0.000360769294741
215 0.20943879879316
216 -0.060874743176398
217 -0.078292723799439
218 -0.002458789005715
219 0.005098727898812
220 0.000918753799234
221 -0.001592803685128
222 0.003259590184456
223 0.000713456963783
224 -0.000111609087904
225 0.000462744832997
226 -0.000351135745093
227 -0.000547800996001
228 -0.000107241268935
229 0.000164225149985
230 0.20695120533068
231 -0.060541094300983
232 -0.077760122046937
233 -0.001991456455817
234 -0.003435244905345
235 0.004036404854508
236 -0.001146993696785
237 -0.002239471434476
238 0.002710875337918
239 -0.000211248919042
240 0.000038894549150
241 0.000172354369892
242 0.000314383021530
243 -0.000368903358741
244 -0.000542041789219
245 -0.007707208443015
246 0.48687532180151
247 -0.003997858082413
248 -0.039875422424688
249 -0.053067729621248
250 -0.000436457336594
251 -0.001620495318841
252 -0.001013126985544
253 0.000140315435793
254 -0.000094612453885
255 0.021117029755551
256 0.000288204725763
257 0.000985043527464
258 -0.001838227348546
259 0.000926602842456
260 0.000911624506089
261 0.000044916555683
262 -0.000179603532999
263 0.000058439114437
264 -0.001956919819774
265 0.000940641351109
266 0.001016278468664
267 0.000053265641320
268 -0.000187833025762
269 -0.000090794986416
270 0.002074224005563
271 -0.000965872025525
272 0.001118016643794
273 -0.001330787794970
274 -0.000055347629886
275 0.000287685893024
276 -0.001452075731231
277 0.001351200933870
278 -0.001787662622323
279 -0.000135906541038
280 0.20963729635356
281 -0.060659826148286
282 -0.078248646402143
283 0.002208840449985
284 0.005027867980513
285 0.001696073822744
286 0.001413901866526
287 0.003315488795412
288 0.001214247624201
289 -0.000160965023895
290 0.000441224545907
291 -0.000280259522012
292 0.000500583069222
293 0.000180260660580
294 0.000319779885022
295 0.20972223150955
296 -0.061001370712196
297 -0.078417957683245
298 0.002465836453071
299 -0.001194365344704
300 -0.005046403307371
301 0.001576580940778
302 -0.000912599105531
303 -0.003205665567608
304 -0.000111323192525
305 -0.000331426495293
306 0.000442749687818
307 -0.000139073190407
308 -0.000539646692048
309 0.000216355942464
310 0.20725513096259
311 -0.060648158020870
312 -0.077880754002705
313 0.001961606394088
314 -0.003871467903169
315 0.003647626231728
316 0.001127703245142
317 -0.002624327874540
318 0.002353449633752
319 -0.000216154879665
320 0.000131473679530
321 0.000084681200135
322 -0.000352565223533
323 0.000326998257492
324 -0.000550221677283
325 0.003296107153816
326 -0.21052242435667
327 0.001746090368399
328 0.018041627972059
329 0.000391954803361
330 0.023049395490954
331 0.001007339450498
332 -0.000049337606943
333 0.000156188708367
334 -0.000295602652032
335 -0.000248254397555
336 -0.008902193980996
337 -0.001207917244823
338 -0.000308237996044
339 0.000788192137505
340 -0.000479954141461
341 0.000014446775068
342 -0.000007752874904
343 -0.000049626062682
344 -0.000590966539883
345 0.000787253192639
346 -0.000196286652755
347 0.000040504164191
348 0.000009154232285
349 0.000032492754566
350 -0.000246451817393
351 -0.000898481234256
352 0.000618042548595
353 -0.000028393168140
354 0.000686380444772
355 -0.000872183971643
356 0.000359042978261
357 0.000519058625010
358 0.000042992880656
359 0.000030397877473
360 -0.089280839577052
361 0.026271487821109
362 0.033676618059112
363 -0.001810195725643
364 -0.000878622167428
365 0.001383948716748
366 -0.001398486254215
367 -0.000524747070702
368 0.000741793283026
369 -0.000117328578227
370 0.000085397921367
371 0.000031930656860
372 -0.000229018131099
373 0.000222220106636
374 0.000072745617287
375 -0.091930685712088
376 0.025082377776257
377 0.033801439396643
378 -0.000310067197298
379 -0.001029239744908
380 -0.002360329768624
381 -0.000448370159688
382 -0.001076068809257
383 -0.001630725993094
384 0.000204827336225
385 0.000041933150726
386 -0.000246760486951
387 -0.000072544911846
388 -0.000087097134437
389 -0.000237775632632
390 -0.089246615961543
391 0.026446108525431
392 0.033732919578060
393 0.002046705146785
394 -0.000931873341011
395 0.000876612379343
396 0.001510302094099
397 -0.000470713199449
398 0.000467888887243
399 -0.000177130416164
400 0.000086573805051
401 0.000090556611113
402 0.000252561884602
403 -0.000142504815835
404 0.000039501721950
405 0.003186022172120
406 -0.20349305101456
407 0.001689193202522
408 0.017317101243859
409 -0.000420731772593
410 -0.001007164009805
411 -0.022276046891766
412 0.000057606127747
413 0.000293757714008
414 -0.000167830398180
415 0.000270914911402
416 0.001164423397748
417 0.008638361121427
418 -0.000295141580489
419 -0.000468480996949
420 0.000763622577439
421 -0.000007339814346
422 0.000008756292721
423 -0.000047667868582
424 -0.000581258101550
425 -0.000176828440586
426 0.000758086542136
427 0.000012007826452
428 0.000032615360726
429 0.000031370644046
430 0.000271996744944
431 -0.000586611948476
432 0.000870595190243
433 -0.000384938594873
434 0.000827159641759
435 -0.000670109642983
436 0.000020016668061
437 -0.000040137125836
438 -0.000497916372779
439 -0.000026057912791
440 -0.086360747239551
441 0.025416041609306
442 0.032559044468524
443 0.001727258993985
444 -0.001364572378125
445 0.000856836180762
446 0.001342973120111
447 -0.000710951080919
448 0.000508587385808
449 -0.000108400799744
450 0.000028229826702
451 0.000080170973042
452 0.000215002211892
453 -0.000222091240448
454 0.000069968062016
455 -0.088916967679237
456 0.024265790771294
457 0.032668881345236
458 0.000332088404895
459 0.002280519578099
460 0.000994637150334
461 0.000473094930356
462 0.001555540645353
463 0.001044996209326
464 0.000197033533848
465 -0.000235677812827
466 0.000038644278979
467 -0.000093195184320
468 -0.000077402667098
469 -0.000226449178397
470 -0.086156922425231
471 0.025599828904729
472 0.032583380703124
473 -0.001988722393451
474 -0.000814324167390
475 0.000893356925571
476 -0.001466203496327
477 -0.000412004175111
478 0.000429242115099
479 -0.000175589503941
480 0.000089843603993
481 0.000085745899948
482 -0.000129842085249
483 0.000243785207303
484 0.000031821212728
485 0.003979896720774
486 -0.25105208952903
487 0.002090288806855
488 0.019498947786017
489 -0.002532797989846
490 -0.000620927108444
491 0.027286939176568
492 0.000234788585329
493 0.000199983476684
494 0.000569634657085
495 0.001629221858298
496 0.000002536995166
497 -0.011238093772509
498 -0.000407016020939
499 -0.000559028584019
500 0.000966044604958
501 -0.000010481064495
502 -0.000063565775034
503 0.000063980380134
504 -0.000657380473630
505 -0.000274845859056
506 0.000932226332686
507 0.000021341894615
508 -0.000167521148108
509 -0.000031664663568
510 0.000709790320669
511 -0.000225109908523
512 -0.001094286198978
513 -0.001105763085055
514 0.000382929216866
515 0.000880839409865
516 0.000153479440983
517 -0.000080912582146
518 0.000587299586787
519 0.000066137113743
520 -0.10744551441607
521 0.031194540452484
522 0.040079441732213
523 0.001658132146773
524 -0.002234751509591
525 -0.001001163744565
526 0.001357583065622
527 -0.001209190958996
528 -0.000572215390347
529 -0.000011002860532
530 -0.000094706295556
531 0.000105709156089
532 0.000276535731205
533 0.000212789910777
534 -0.000135866817726
535 -0.10606786848840
536 0.032330221835441
537 0.040089838290384
538 -0.002552814377650
539 -0.000324259134116
540 -0.001211880609906
541 -0.001599132945021
542 -0.000143315371066
543 -0.000377418491494
544 -0.000208650172489
545 0.000131941818225
546 0.000076708354264
547 -0.000048697701882
548 -0.000278371954796
549 -0.000019771839538
550 -0.10954637624732
551 0.031153195070843
552 0.040442496754512
553 0.001185812513147
554 0.002526908891211
555 -0.001187825616290
556 0.001084618060325
557 0.001572272447378
558 -0.000934245392327
559 0.000111356173007
560 -0.000186197964584
561 0.000074841791577
562 -0.000246103860959
563 0.000191827343203
564 0.000218581500160
 Sym=     22.1
 Ene=       0.0000
 Spin= Alpha
 Occup=    1.966056
1 -0.000001435483860
2 0.000008759891153
3 -0.001102781512582
4 -0.003315685945686
5 0.000478658709502
6 -0.000165478362742
7 0.001860116867547
8 -0.000000738983419
9 0.000003583573567
10 -0.000003289239627
11 -0.000122664788029
12 0.000573073538775
13 -0.000575363102928
14 -0.000737117410200
15 0.005057652232736
16 -0.004896504500581
17 0.000380017810749
18 -0.002399417116032
19 0.002295481845630
20 -0.000011247659471
21 0.000084211898622
22 -0.000080858346065
23 0.000272965696007
24 -0.002015501497348
25 0.001988547184422
26 -0.051983290008621
27 0.024928245301214
28 0.027055044707407
29 0.68333795992020
30 0.67380853951116
31 0.11288184051803
32 -0.001180301262869
33 0.000565960460766
34 0.000614340802104
35 0.014283740775777
36 0.014108653851863
37 0.002514788558451
38 -0.000759669513256
39 0.000364636393287
40 0.000395033119969
41 0.009475147879714
42 0.009351336172227
43 0.001614076876118
44 -0.000779136582843
45 0.000460727252722
46 0.000318409330121
47 0.012005670718308
48 0.011706876177176
49 0.001779212776813
50 0.000000810860366
51 0.000000018724816
52 -0.000000061268282
53 0.000003631528009
54 0.000000614680925
55 -0.000000320512003
56 -0.000004719411349
57 -0.000000639802902
58 0.000000402712029
59 -0.000000814237561
60 -0.000001229802737
61 0.000011196340096
62 -0.000010407742668
63 0.000009766948746
64 -0.000013738753093
65 0.000012040587962
66 -0.000008116995235
67 -0.000001282713439
68 0.000001922864097
69 -0.000000561810158
70 0.000253962608821
71 0.000262435965779
72 0.000270364199877
73 -0.000404898727276
74 -0.000398235189685
75 0.001089639543982
76 0.000116788691358
77 0.001116121828953
78 0.000118325605404
79 -0.000216094467816
80 -0.000230021363438
81 -0.000244905832851
82 -0.000315438930026
83 -0.000963145995325
84 -0.000918676207873
85 -0.000102629397141
86 0.001928831976175
87 0.000032808260916
88 -0.000905873633884
89 0.051896487758875
90 0.006334995993754
91 0.001976868733277
92 -0.003270650762806
93 -0.000355005154410
94 -0.000055651379881
95 -0.007083022180563
96 -0.000860048455407
97 -0.000337447440922
98 0.000353529693691
99 -0.000037975442551
100 -0.000315554251140
101 -0.000208045831530
102 0.000288018600727
103 -0.000074820445099
104 -0.000252219407285
105 -0.000206159156430
106 0.000458378563715
107 -0.003552692726006
108 0.001085914803055
109 -0.000654585467301
110 -0.000175249541232
111 0.000024079717191
112 -0.000021889476024
113 0.000306984639131
114 -0.000147914730711
115 -0.000006163339999
116 -0.000071862706799
117 0.000115608400000
118 0.000035531153828
119 -0.000165591355231
120 -0.021442899371072
121 0.003694302951189
122 0.011569509057102
123 0.000143203204809
124 0.000464573311801
125 0.000618379307262
126 -0.000394099136376
127 0.001091463185682
128 0.000976906718795
129 0.000169265609743
130 -0.000054825084436
131 -0.000114440525307
132 0.000048833608715
133 0.000185495489204
134 -0.000155902050254
135 0.040468597707841
136 -0.006423903301579
137 -0.022062834120404
138 -0.000967549696736
139 -0.000801208473816
140 -0.000055584385257
141 -0.002728512574408
142 -0.002211439736049
143 -0.000162884641782
144 0.000326551847840
145 0.000037980889869
146 -0.000364532737709
147 0.000380538367092
148 0.000095475172675
149 0.000016268175096
150 -0.013227125326823
151 0.002504357336284
152 0.009123764869212
153 0.000228801783771
154 0.000348229483572
155 -0.000532387004294
156 -0.000525027166073
157 0.000840960999976
158 -0.001257018547425
159 0.000163919489729
160 -0.000010702225119
161 -0.000153217264611
162 0.000045041953163
163 -0.000063738340204
164 0.000137119685917
165 -0.000025907254709
166 0.000953205544272
167 -0.000014136195061
168 0.000484109794040
169 -0.000238976995858
170 0.050836585444165
171 0.049528820533823
172 0.000236537195995
173 -0.003427022129024
174 -0.003389635676996
175 0.000113055584634
176 -0.008407315013452
177 -0.008187048287357
178 0.000010964289297
179 -0.000461662648637
180 0.000450698359340
181 -0.000200595859346
182 -0.000226934375940
183 0.000152287132271
184 0.000199856243881
185 0.000571119524904
186 -0.000770975768785
187 -0.003487849876595
188 -0.003444019494513
189 -0.000274733849747
190 -0.000048318736155
191 -0.000176315590758
192 -0.000166864146790
193 0.000209450413817
194 0.000304793445394
195 0.000315403493722
196 -0.000144624026639
197 -0.000068241257537
198 -0.000091531748584
199 -0.000055730641442
200 0.048110086175029
201 -0.006764407299965
202 -0.025734301336876
203 -0.000919916007729
204 -0.000166308164162
205 -0.001210918749473
206 -0.002677378493392
207 -0.001209074041664
208 -0.003465868933830
209 0.000022913327022
210 -0.000380193485636
211 0.000357280158614
212 0.000154328267161
213 0.000431787859493
214 0.000326896081414
215 -0.041671999021769
216 0.005355771401583
217 0.022188086435320
218 0.000886329159704
219 -0.001049488689151
220 0.000208999371264
221 0.002850977811366
222 -0.003236571250991
223 -0.000343139172566
224 -0.000081802713391
225 -0.000356846619750
226 0.000438649333141
227 0.000457069086694
228 0.000053807152441
229 -0.000084410430376
230 -0.003341981181452
231 -0.000026021473625
232 0.002701210665535
233 0.000085949202947
234 0.000583030047479
235 0.000358565927838
236 0.000266866306244
237 0.000735583605092
238 0.000174168563320
239 -0.000002288007074
240 -0.000124798972087
241 0.000127086979162
242 -0.000091978596681
243 -0.000020474959279
244 0.000085098186205
245 -0.000042914298150
246 0.001142402303663
247 -0.000006553335511
248 0.000295229353307
249 -0.000386210635004
250 -0.050176983851121
251 -0.050093233439230
252 -0.000195829295490
253 0.003431007100832
254 0.003368930165624
255 -0.000011819581362
256 0.008348970744341
257 0.008208473652259
258 0.000001903035823
259 0.000468089177910
260 -0.000469992213733
261 -0.000224764238714
262 -0.000196742461460
263 0.000077294834996
264 0.000189695621647
265 -0.000768808826562
266 0.000579113204915
267 -0.003508803781749
268 -0.003439636642011
269 -0.000142187038120
270 0.000045100370776
271 0.000167415086902
272 0.000169727089264
273 0.000154062545207
274 -0.000316372303514
275 -0.000299297571356
276 -0.000214571042125
277 0.000091761394650
278 0.000071584785825
279 0.000029578726182
280 0.047403984062761
281 -0.006603950192575
282 -0.025319785852117
283 0.000910308908635
284 0.001207113508473
285 0.000077895896485
286 0.002663166553184
287 0.003464744467308
288 0.001019927216963
289 0.000024997072325
290 0.000376199174326
291 -0.000401196246651
292 0.000436590797622
293 0.000131683096769
294 0.000274042581040
295 -0.042396583175472
296 0.005540815041045
297 0.022704383992625
298 -0.000910710705554
299 -0.000124896393292
300 0.001066127740251
301 -0.002882873569126
302 0.000550119143550
303 0.003252536123472
304 -0.000084497142404
305 0.000433927240989
306 -0.000349430098585
307 0.000085239808943
308 0.000457899018454
309 -0.000141007309216
310 -0.001130773692188
311 -0.000303551147972
312 0.001571051276212
313 -0.000053064351631
314 -0.000430694698076
315 -0.000523471385737
316 -0.000134348956588
317 -0.000338755877159
318 -0.000613571764779
319 -0.000003190645461
320 0.000136207318857
321 -0.000133016673396
322 -0.000040868349064
323 -0.000075586801405
324 0.000045493528696
325 -0.000017873974788
326 -0.000893035823556
327 -0.000017902116293
328 0.000547054045624
329 -0.047683789246235
330 -0.000582352050046
331 -0.010138830087426
332 0.003080078357134
333 -0.000129383583017
334 0.000616377672917
335 0.007019433593682
336 -0.000445679310880
337 0.001170600900971
338 -0.000191574625771
339 0.000007185092665
340 0.000184389533107
341 -0.000272983570327
342 -0.000098655660193
343 -0.000014161911649
344 0.000153072324791
345 0.000004725788302
346 -0.000157798113093
347 -0.003751838514698
348 0.001679940234546
349 -0.000489206728384
350 0.000195656599301
351 0.000010088885566
352 0.000019662862729
353 -0.000327857032605
354 -0.000077533048970
355 0.000018284301354
356 0.000065356158835
357 0.000063997388604
358 -0.000044664799971
359 0.000037968084516
360 0.020462091259534
361 -0.003397181939166
362 -0.012150424869586
363 0.000242734198404
364 0.000378558397560
365 -0.000659765993814
366 0.001405109300434
367 0.001149445048137
368 -0.001406675309436
369 -0.000004691984139
370 -0.000017067460702
371 0.000021759444842
372 0.000124209732932
373 -0.000250665258518
374 -0.000162655231400
375 0.013118076463113
376 -0.002576278126854
377 -0.007203153341596
378 -0.000473582344273
379 0.000249286681433
380 0.000338599185914
381 -0.000270617089091
382 0.000609050394041
383 0.000658776386473
384 -0.000138079901213
385 0.000031014612734
386 0.000107065288479
387 -0.000064831235894
388 -0.000032213947228
389 0.000104850928701
390 -0.032694886090399
391 0.004858648564359
392 0.018592413172371
393 0.000764392238499
394 -0.000674612443067
395 0.000442496483112
396 0.002493878320132
397 -0.001983405712688
398 0.001304318987812
399 -0.000214615162217
400 -0.000003579330738
401 0.000218194492955
402 0.000291095739364
403 -0.000268693248420
404 0.000162819380069
405 -0.000018020260386
406 -0.000863052011786
407 -0.000020277415548
408 0.000734891096119
409 0.047140542427830
410 0.010223533523508
411 0.000730445544185
412 -0.003030594537005
413 -0.000634290993569
414 0.000134107589750
415 -0.006798244368305
416 -0.001185930874378
417 0.000404544118401
418 -0.000200691721285
419 0.000194904096230
420 0.000005787625055
421 -0.000083157207210
422 -0.000271275326641
423 -0.000011282914213
424 0.000197513583532
425 -0.000179741276047
426 -0.000017772307484
427 0.001659795519738
428 -0.003714163188969
429 -0.000472357444836
430 -0.000194936751869
431 -0.000018075195164
432 -0.000009873213357
433 -0.000063913322444
434 -0.000019372050170
435 0.000080211574839
436 0.000325448419539
437 0.000043622469226
438 -0.000066965269105
439 -0.000043098092857
440 0.019665647850006
441 -0.003377417605278
442 -0.011805646568557
443 -0.000213881220381
444 0.000653456031428
445 -0.000364594693557
446 -0.001322674466969
447 0.001356671677392
448 -0.001090662492048
449 -0.000014245979482
450 0.000030449921102
451 -0.000016203941621
452 -0.000239099538156
453 0.000114821280807
454 -0.000157685151976
455 0.013768009362749
456 -0.002712101585772
457 -0.007517258563316
458 0.000460712503373
459 -0.000358034949646
460 -0.000259371396573
461 0.000229723368068
462 -0.000686035101927
463 -0.000633806905860
464 -0.000143519439930
465 0.000112699066749
466 0.000030820373181
467 -0.000023743464165
468 -0.000060877088238
469 0.000109486976595
470 -0.032458444400589
471 0.004851269042485
472 0.018499203842357
473 -0.000770344990177
474 -0.000419937409574
475 0.000669283192346
476 -0.002506657086790
477 -0.001241823907952
478 0.001965854086474
479 -0.000223990539180
480 0.000226947208424
481 -0.000002956669245
482 -0.000257273119874
483 0.000291700007882
484 0.000155546278805
485 -0.000102250694588
486 0.001930681867635
487 0.000030683379720
488 -0.000742883017508
489 -0.052130860517060
490 -0.001929287782240
491 -0.006489683573209
492 0.003288386796109
493 0.000052487075433
494 0.000349960758585
495 0.006993515350527
496 0.000309068594635
497 0.000906801963390
498 0.000346706275929
499 -0.000309189549693
500 -0.000037516726236
501 0.000335699066802
502 -0.000200859601649
503 -0.000067513743501
504 -0.000217127487452
505 0.000432429957102
506 -0.000215302469651
507 0.001017375904027
508 -0.003496693550239
509 -0.000641090085974
510 0.000171707549644
511 0.000019510490301
512 -0.000024324288403
513 0.000075824912055
514 0.000004451287898
515 0.000146665320466
516 -0.000306194764008
517 -0.000030627357450
518 -0.000114030863043
519 0.000179733027481
520 -0.023008755369668
521 0.003954233985283
522 0.012380562769136
523 -0.000086209328373
524 -0.000648375071146
525 -0.000486981930296
526 0.000517947411637
527 -0.001031677117671
528 -0.001161811878088
529 0.000160020353345
530 -0.000107460661093
531 -0.000052559692251
532 0.000215266703665
533 0.000064936478831
534 -0.000160546653329
535 0.040869410083141
536 -0.006584787114801
537 -0.022130893877134
538 0.000960091123451
539 0.000120864695734
540 0.000806071216658
541 0.002672882822148
542 0.000298064822975
543 0.002220110335143
544 0.000316349491125
545 -0.000358490111195
546 0.000042140620070
547 0.000134609223127
548 0.000377955099112
549 0.000038245196443
550 -0.012049864123556
551 0.002309531276569
552 0.008392509337585
553 -0.000273149750051
554 0.000495806020299
555 -0.000328842770372
556 0.000449758680917
557 0.001174766958085
558 -0.000793897406665
559 0.000163308968709
560 -0.000150388904908
561 -0.000012920063801
562 -0.000037592005516
563 0.000035887714411
564 0.000131221002873
 Sym=     23.1
 Ene=       0.0000
 Spin= Alpha
 Occup=    1.957421
1 -0.000027504218022
2 -0.000081450108360
3 -0.000824793230279
4 0.002645511761242
5 0.000266087951295
6 -0.000045136099675
7 -0.000538512068835
8 -0.000011301110613
9 -0.000000741885417
10 0.000009261614050
11 -0.001679043677814
12 0.000613800979296
13 0.001323748830538
14 0.008266889395461
15 -0.006169904007954
16 -0.007136383010218
17 -0.003112455644838
18 0.003072149716876
19 0.002920566147814
20 0.000004602467940
21 -0.000056024018196
22 -0.000033131183353
23 -0.001241169249065
24 0.001988587155981
25 0.001896918512946
26 -0.000264857042734
27 0.000027260525119
28 0.000237596517616
29 -0.020438285367696
30 0.021671293007625
31 -0.003550862977939
32 -0.000038263966805
33 -0.000128357597397
34 0.000166621564202
35 -0.006499673914303
36 0.006759762654547
37 -0.001198050496468
38 -0.000012309181271
39 -0.000044794738810
40 0.000057103920081
41 -0.002130600642739
42 0.002218142713774
43 -0.000389434692956
44 -0.000411861303365
45 0.000004303527971
46 0.000407557775394
47 -0.002695432157105
48 0.002624607892612
49 -0.000195503173405
50 0.000005262048449
51 0.000001565430648
52 0.000000919780431
53 -0.000003393564568
54 0.000004137760400
55 0.000002081307622
56 -0.000003666214251
57 -0.000006238006006
58 -0.000003315322563
59 0.000003096309131
60 -0.000061123705432
61 0.000014594571502
62 0.000010127613180
63 0.000052655983320
64 -0.000066886141001
65 -0.000067056146701
66 0.000029350072910
67 0.000047305468612
68 0.000053468527788
69 -0.000001116851176
70 0.000006075928777
71 -0.000010270412446
72 0.000005743290295
73 0.000044299816256
74 -0.000046344543729
75 -0.000053267141170
76 -0.000016652788485
77 0.000054340708805
78 0.000006439448182
79 0.000008728446903
80 -0.000019401545709
81 0.000009312766357
82 0.000013702633916
83 -0.000010727981203
84 0.000012030928851
85 -0.000037857371454
86 0.000136795871519
87 -0.000011934058392
88 0.000756578601951
89 -0.23414716918296
90 -0.012319150245077
91 -0.068817359490831
92 0.014417195688473
93 0.000775231420653
94 0.004391544851489
95 0.024216790088674
96 0.000986019828589
97 0.008291917015801
98 -0.002095885285858
99 -0.000276431458668
100 0.002372316744526
101 -0.003437759883979
102 0.000306039067436
103 -0.001011047424824
104 -0.001373822150198
105 -0.000366081141442
106 0.001739903291640
107 -0.004299956502169
108 0.000047460744502
109 -0.001268252524586
110 -0.000193130539658
111 0.000032003569028
112 -0.000052005904967
113 0.000338582881768
114 0.000039254388220
115 -0.000005335722212
116 -0.000079471072644
117 -0.000082191681742
118 0.000075108965455
119 -0.000080846828350
120 0.069032710208916
121 -0.011009451298886
122 -0.020048008361949
123 -0.000842387213531
124 -0.000866537824382
125 -0.002276734050891
126 -0.002059159635965
127 -0.001556438241057
128 -0.004037332578485
129 -0.000514004255711
130 -0.000169314745665
131 0.000683319001376
132 -0.000098356428438
133 -0.000211196687896
134 0.000505739363074
135 -0.22663747622617
136 0.032669744993180
137 0.063476434952470
138 0.004370805617599
139 0.003140811891431
140 -0.000063274422607
141 0.007188575552834
142 0.006165601043699
143 0.000050389880142
144 -0.001390147985534
145 0.000314755030585
146 0.001075392954949
147 -0.001706706878817
148 -0.000122335516339
149 -0.000145825921127
150 0.15663066929981
151 -0.021929988569051
152 -0.043092239160143
153 0.000094539807754
154 -0.002104192227054
155 0.003439915643300
156 -0.000581695530231
157 -0.004493842236896
158 0.006146954253154
159 -0.000699692669744
160 -0.000274913819959
161 0.000974606489703
162 -0.000298419564690
163 0.000588011785346
164 -0.001131543022192
165 0.000127169398181
166 0.000032645669335
167 0.000006072150137
168 0.001683644898303
169 0.004350359269700
170 -0.24124378214398
171 0.21431782657463
172 -0.000648621497351
173 0.014947710734898
174 -0.012661524445618
175 -0.000952725955138
176 0.024731082590534
177 -0.021496097907538
178 0.000326977762771
179 0.000774676724818
180 -0.001101654487589
181 -0.003420896782967
182 0.002807240422671
183 0.003665082566761
184 0.000498983685342
185 0.000272286470478
186 -0.000771270155820
187 -0.004397927859989
188 0.004158320651989
189 0.003157873350770
190 -0.000005949244014
191 -0.000180709578288
192 0.000172029702015
193 -0.000029152925859
194 0.000349192811900
195 -0.000304681073725
196 0.000037134674277
197 -0.000106745471158
198 0.000073879009012
199 -0.000093776800603
200 0.10800101210204
201 -0.016513062553094
202 -0.030217511592363
203 -0.001356270847217
204 -0.003208643095268
205 -0.000986860078817
206 -0.002607346859496
207 -0.006285872178007
208 -0.000859695767920
209 -0.000202173442495
210 0.000120973353058
211 0.000081200089437
212 0.000620894781544
213 0.000550273618987
214 0.001009082888615
215 0.18762608447483
216 -0.026570236596109
217 -0.052928961019360
218 -0.002656470702756
219 0.003166157684109
220 0.002797210708584
221 -0.005510241567612
222 0.004650745431114
223 0.005660255892064
224 -0.000214712536029
225 0.000887956917743
226 -0.000673244381715
227 -0.001337616632359
228 -0.000638901113583
229 0.000988078152601
230 -0.30615247322872
231 0.044902351120104
232 0.084881248664425
233 0.003609703464014
234 0.003732196528274
235 -0.004925253682254
236 0.007270318738657
237 0.005652426850499
238 -0.008212760293359
239 0.000710699801754
240 0.000034956667977
241 -0.000745656469732
242 -0.001244070660639
243 0.001579036370258
244 0.001979205101932
245 -0.000100308074912
246 -0.000218053151700
247 -0.000014036163639
248 -0.000157468977256
249 0.011528230787269
250 0.21571657270656
251 -0.25438775808695
252 -0.000982834628717
253 -0.012700735112219
254 0.015711325284444
255 -0.001165337620004
256 -0.021967281808025
257 0.026083026499212
258 -0.000388964755235
259 0.000746473002260
260 -0.000357508247025
261 -0.002807388869303
262 0.003569038649749
263 -0.003978087708128
264 -0.000511482356826
265 0.000451432066546
266 0.000060050290280
267 -0.004193447466097
268 0.004634978097018
269 -0.003371365857152
270 -0.000021401684978
271 0.000168206260177
272 -0.000194549209279
273 0.000039574290317
274 -0.000297351497059
275 0.000363205724411
276 -0.000010860916851
277 0.000071679117860
278 -0.000102190570260
279 -0.000127118405125
280 -0.12197955424346
281 0.018277060539188
282 0.034001472300715
283 -0.001488761925242
284 -0.001401746632521
285 -0.003301818642049
286 -0.002847223098220
287 -0.001638780001738
288 -0.006453209677378
289 0.000236575219725
290 -0.000246814744517
291 0.000010239524793
292 -0.000651685848255
293 -0.000615058546923
294 -0.001071769143239
295 -0.18913799002192
296 0.026726767650186
297 0.053403309823191
298 -0.002617141335654
299 0.003099866643539
300 0.003033714704385
301 -0.005342262220188
302 0.006165092907237
303 0.004478020601169
304 0.000245676459677
305 0.000565300919034
306 -0.000810977378711
307 0.000711633445891
308 0.001290454310805
309 -0.001115003560480
310 0.31633141412892
311 -0.046337173728063
312 -0.087640777536268
313 0.003751110635040
314 -0.004852809362916
315 0.004165404402529
316 0.007672156124242
317 -0.007947873671008
318 0.006293635047557
319 -0.000722449019882
320 0.000562518990893
321 0.000159930028989
322 -0.001547612849686
323 0.001368467542313
324 -0.002083663689704
325 0.000056815707921
326 0.000399593317033
327 0.000008869551137
328 0.001118594321362
329 0.28246793389849
330 0.004203624247761
331 0.041308246612674
332 -0.017610343912316
333 0.000003906662858
334 -0.002872987585939
335 -0.030217931369465
336 0.000466591582935
337 -0.003660927382812
338 0.001309378156332
339 0.000086670021137
340 -0.001396048177469
341 -0.003983449275611
342 0.002948442282264
343 -0.000660091360871
344 0.000878278887963
345 0.000157826362114
346 -0.001036105250078
347 -0.004921732449939
348 0.002174743433864
349 -0.000673272433237
350 0.000209460142888
351 -0.000013881035806
352 0.000053611194426
353 -0.000377880693886
354 0.000066273917832
355 -0.000002652002366
356 0.000096860423042
357 -0.000047650554036
358 -0.000069274962689
359 0.000177254111794
360 -0.19264806748735
361 0.027147898448594
362 0.053640560707042
363 -0.002025992519395
364 -0.002337039785494
365 0.003777034391193
366 -0.002888994905573
367 -0.004758038659040
368 0.006836375589813
369 -0.000068300514067
370 0.000431166429264
371 -0.000362865915198
372 -0.000884014818276
373 0.001391072542254
374 0.000934960644731
375 -0.075924877216312
376 0.010697149996202
377 0.021871302108600
378 0.002106437036244
379 -0.000918078523325
380 -0.001857298790476
381 0.004193186619561
382 -0.001956011909265
383 -0.003240303580322
384 0.000523827423994
385 0.000170512303825
386 -0.000694339727818
387 0.000180693273556
388 0.000516680503211
389 -0.000567338902717
390 0.25996237662913
391 -0.036350855854202
392 -0.073062338082513
393 -0.004527658624073
394 0.003474622936067
395 -0.002582521490488
396 -0.007236520340901
397 0.007277834206234
398 -0.004589547333275
399 0.001178772884623
400 -0.000458943750331
401 -0.000719829134293
402 -0.001715515391256
403 0.001351374908742
404 -0.000809907835430
405 -0.000030105391026
406 -0.000217957685652
407 -0.000012451873031
408 -0.000994361249193
409 0.28601698392421
410 -0.034817542863528
411 0.000134007659294
412 -0.017684542457677
413 0.001700423948618
414 0.000109738164567
415 -0.030396881830097
416 0.003951628253583
417 0.000456666988520
418 -0.000773955250142
419 0.000866853011754
420 -0.000092897761612
421 -0.003285077950565
422 0.004016378756365
423 -0.000420883652343
424 -0.000446897716149
425 0.000589002992695
426 -0.000142105276546
427 -0.002526423806366
428 0.005002526244690
429 -0.000752713162581
430 0.000214948535648
431 -0.000013940451269
432 -0.000002981548554
433 0.000096291986558
434 -0.000019240406597
435 0.000045987919955
436 -0.000384675708981
437 0.000037943484602
438 -0.000041987752808
439 0.000177558165487
440 0.23569432456303
441 -0.033731923969373
442 -0.065567274732564
443 -0.002913971936248
444 0.003950016633636
445 -0.002924640661272
446 -0.004403727116049
447 0.006930103381594
448 -0.005867708956554
449 0.000236497037592
450 0.000266495139444
451 -0.000502992177035
452 -0.001610834621857
453 0.001145917350807
454 -0.001089636887805
455 0.007596677951893
456 -0.000559843505548
457 -0.002651784625258
458 0.002398914505536
459 -0.000573086927052
460 -0.000068272921951
461 0.004787885842357
462 -0.001292703044843
463 -0.000256680604913
464 -0.000242764459859
465 0.000283809261334
466 -0.000041044801476
467 -0.000658437236539
468 -0.000274619442144
469 0.000116729336191
470 -0.23878233723689
471 0.033569281989550
472 0.067337666719783
473 -0.003967858722179
474 -0.002898206558443
475 0.003146368215101
476 -0.006212590016086
477 -0.005263680012165
478 0.006512919886586
479 -0.001019136720624
480 0.000579689053493
481 0.000439447667132
482 -0.001337724982576
483 0.001528297383460
484 0.000789246522550
485 0.000115336951622
486 -0.000137862015825
487 0.000001766935265
488 0.000232646198659
489 -0.24287540424816
490 0.016863312227079
491 -0.006597268928635
492 0.015008331223675
493 -0.000875448436530
494 0.000759274392861
495 0.024835443430117
496 -0.000168833726399
497 0.001157688169013
498 0.001883369542690
499 -0.002222341127523
500 0.000338971584834
501 0.001069082712034
502 0.003514210077301
503 -0.000103571144759
504 0.001144665776393
505 -0.001627003457725
506 0.000482337681332
507 0.001073990556865
508 0.004381128088157
509 -0.000172148622238
510 -0.000192292360301
511 0.000011053553694
512 0.000014662676189
513 -0.000096460650714
514 0.000023753045976
515 0.000052567407243
516 0.000354447924227
517 -0.000038582944449
518 -0.000072239451658
519 -0.000018823194028
520 -0.15080007047601
521 0.022955465400130
522 0.043147829768567
523 0.000605468531895
524 -0.003440253748871
525 -0.001691094210005
526 0.000556927936277
527 -0.005824691869785
528 -0.003242869613406
529 0.000414493165134
530 -0.000832909332332
531 0.000418416167199
532 0.000852906369777
533 0.000460689784474
534 -0.000848648981813
535 0.22434563291476
536 -0.032178131456585
537 -0.062995240701810
538 0.004206022661715
539 0.000953084009467
540 0.003184388429085
541 0.006891293043110
542 0.001983925066206
543 0.006323705949777
544 0.001305067388546
545 -0.001012599642707
546 -0.000292467745839
547 0.000470085322504
548 0.001703690783295
549 0.000342136305868
550 -0.081843319099887
551 0.011161509299544
552 0.021941835501394
553 -0.001073494435291
554 0.002288781877603
555 -0.001102370311083
556 -0.002659453117159
557 0.004399191202426
558 -0.002417325078854
559 0.000620589822735
560 -0.000755446034237
561 0.000134856211501
562 -0.000051679789532
563 -0.000035130271062
564 0.000684708940497
 Sym=     24.1
 Ene=       0.0000
 Spin= Alpha
 Occup=    1.957394
1 -0.000239980149242
2 -0.000711211980358
3 -0.006976141370443
4 0.020677595202988
5 0.002446941389764
6 -0.000425846845431
7 -0.003913564716764
8 0.000001645836038
9 -0.000037277550764
10 0.000043675898770
11 0.000167530515980
12 -0.003022303275606
13 0.003402533520056
14 -0.000525877005593
15 0.007201846904356
16 -0.006908862803738
17 0.000133899559095
18 -0.001138910001598
19 0.000586714626233
20 0.000004001632592
21 -0.000053484811390
22 0.000079987264274
23 -0.000060700805067
24 -0.001116783702114
25 0.000872182225707
26 -0.000765537694134
27 0.000399632984352
28 0.000365904709782
29 0.004212867520699
30 -0.000764994651276
31 -0.030510642317706
32 0.000073856684640
33 -0.000040758118092
34 -0.000033098566548
35 0.001516752941058
36 -0.000054660160417
37 -0.010192480662922
38 0.000023014426421
39 -0.000013553810067
40 -0.000009460616354
41 0.000494187019415
42 -0.000021309795865
43 -0.003320816320148
44 -0.003757741278661
45 0.001767606746072
46 0.001990134532590
47 0.000194604145987
48 -0.000421423005472
49 -0.001367791586436
50 -0.000000299343920
51 0.000003480359794
52 -0.000002261116441
53 0.000001148463234
54 0.000009212384617
55 -0.000010160975506
56 -0.000000746851221
57 -0.000013881777268
58 0.000013194581547
59 -0.000000387080965
60 0.000005549431452
61 0.000015750983392
62 -0.000023565555147
63 0.000015334258697
64 -0.000006352763245
65 0.000023852163595
66 -0.000022779602275
67 -0.000014779398502
68 0.000007764346347
69 -0.000000008531395
70 0.000044985999949
71 -0.000022600024867
72 -0.000023745043908
73 -0.000010570197535
74 0.000001583149235
75 0.000004920305800
76 -0.000042717735068
77 -0.000008702837461
78 -0.000047298901832
79 -0.000040517338318
80 -0.000038505974820
81 0.000080216996967
82 0.000120769991529
83 0.000009552064110
84 0.000007580125191
85 0.000285871208382
86 -0.000084406853856
87 -0.000026750790339
88 0.003654290482717
89 0.057691645589737
90 -0.026490321606772
91 -0.36900438900992
92 -0.003652037630668
93 0.000129251987535
94 0.022657132971256
95 -0.005915138048020
96 -0.000761690042121
97 0.036149724229229
98 -0.000274316164027
99 0.000220637983332
100 0.000053678180695
101 0.000675349077062
102 0.004546140121190
103 -0.004953529662562
104 -0.000368768868639
105 0.000413872062924
106 -0.000045103194285
107 0.000924365379032
108 0.003741901404010
109 -0.006318377343958
110 -0.000009751431092
111 0.000091529178606
112 -0.000281678282095
113 -0.000081236849674
114 -0.000079083402672
115 -0.000122220227393
116 0.000094319767354
117 -0.000043715876500
118 0.000500131299323
119 -0.000192549808611
120 -0.33248540627075
121 0.048831316816494
122 0.093841348823203
123 -0.005107083431700
124 0.003477452714036
125 0.004895331900255
126 -0.009211990521445
127 0.007075621488232
128 0.007292773471545
129 -0.000101941288491
130 0.000924663555092
131 -0.000822722266600
132 0.001348746958119
133 0.002302879611296
134 -0.001512606089208
135 0.015796782464326
136 -0.001267584654821
137 -0.004132685914250
138 0.000041973435942
139 -0.000535417442418
140 -0.003252414336038
141 0.000033640728813
142 -0.001477462456893
143 -0.006288498073352
144 -0.000065269244013
145 0.000068805555064
146 -0.000003536311051
147 0.000235731715137
148 0.000917279314428
149 0.000490021350762
150 0.27722910478676
151 -0.040031001882669
152 -0.078689267712451
153 0.004247568986841
154 -0.003827200455510
155 0.003961339316642
156 0.007720834940671
157 -0.007861685636114
158 0.005792673661370
159 -0.000258695637753
160 -0.000492545277820
161 0.000751240915573
162 -0.001198522350773
163 0.001811371098481
164 -0.001687462283026
165 0.000083445772694
166 -0.000935126033269
167 -0.000035147394056
168 0.007408313405681
169 -0.025087754259775
170 0.073920759992443
171 -0.043060717759520
172 0.001206682286674
173 -0.004465201959895
174 0.002396650864069
175 0.000249488653312
176 -0.008247368259863
177 0.005629273686403
178 -0.000146046221690
179 -0.000330808244042
180 0.000476854465731
181 0.001071777405729
182 -0.000558360853145
183 -0.001042111494696
184 0.000041930042789
185 -0.000237511905897
186 0.000195581863108
187 0.001454059009232
188 -0.000905258123558
189 -0.000710506632075
190 0.000045825147659
191 0.000067841412160
192 -0.000023668813161
193 -0.000015228236916
194 -0.000095056895848
195 0.000026802134632
196 -0.000046252650231
197 0.000004038090281
198 0.000004952910473
199 0.000109019899637
200 -0.022208036142237
201 0.002304830646367
202 0.005698512308223
203 0.000066008126261
204 0.000841382554905
205 0.000221544032496
206 -0.000000954162662
207 0.001550266440175
208 0.000585322016972
209 0.000100233763255
210 -0.000038710070982
211 -0.000061523692273
212 -0.000044523895837
213 -0.000030779039241
214 -0.000252674546914
215 -0.071229171658619
216 0.009458210144521
217 0.019796245515292
218 0.000799436029325
219 -0.001345288903659
220 -0.000700312414320
221 0.001379778587502
222 -0.002600246251947
223 -0.001233404801489
224 0.000181467493298
225 -0.000460928558225
226 0.000279461064927
227 0.000451885955488
228 0.000089770433290
229 -0.000267598375281
230 0.070930167817108
231 -0.010399306148923
232 -0.018940335327910
233 -0.001118413337632
234 -0.000689472776572
235 0.001194300818123
236 -0.002636899658639
237 -0.000572019147471
238 0.001469751035680
239 -0.000017211042356
240 -0.000108172029979
241 0.000125383072335
242 0.000312654450314
243 -0.000418956463645
244 -0.000395268315481
245 0.000110243604816
246 -0.000923555923544
247 -0.000034966971001
248 0.007724186667794
249 0.023537453757836
250 -0.012542459743841
251 -0.022562078789942
252 -0.001043280632254
253 0.000856509854135
254 0.001314269999212
255 -0.000090519626326
256 0.000038469192912
257 0.003187187414088
258 -0.000073783028485
259 0.000277879181360
260 -0.000204096152875
261 0.000178232883905
262 0.000346134536415
263 -0.000198988936828
264 0.000147084285257
265 0.000080966569099
266 -0.000228050854356
267 0.000202369738854
268 0.000524793176745
269 0.000038601523723
270 -0.000042231384935
271 -0.000017930755110
272 -0.000025941356509
273 0.000037822087605
274 0.000050046431510
275 0.000016918201278
276 0.000018837260893
277 -0.000025989799122
278 0.000017885780672
279 -0.000088543169109
280 0.009002763733361
281 -0.002379531304895
282 -0.003032287505080
283 0.000322864314109
284 0.000125435096165
285 -0.000083230835019
286 0.000770289373631
287 -0.000229664175817
288 -0.000062171102976
289 0.000046928796909
290 -0.000009387253952
291 -0.000037541542957
292 0.000134777620246
293 0.000105917881154
294 0.000000068324233
295 -0.033145982001789
296 0.003925329080141
297 0.008941160481611
298 -0.000267194731132
299 0.000080449087077
300 0.000714723682121
301 -0.000326667304811
302 -0.000006577718946
303 0.001703778794296
304 0.000132050867208
305 0.000150671564102
306 -0.000282722431310
307 -0.000042977212702
308 0.000189987530259
309 -0.000071694222210
310 -0.000033880571849
311 0.000096554513546
312 0.000700097648385
313 0.000275646433676
314 -0.000109406545635
315 -0.000214055597203
316 0.000953604882439
317 0.000312462455481
318 -0.000764730179410
319 0.000140024820543
320 -0.000022959387799
321 -0.000117065432744
322 -0.000050635015413
323 0.000033647719494
324 0.000055195069058
325 0.000113847369050
326 0.000926307022326
327 -0.000035049439250
328 0.001205231637791
329 -0.054079279133240
330 0.019624011653044
331 0.32044085681314
332 0.002992324211167
333 -0.000714525741252
334 -0.019239727403962
335 0.004779401406108
336 -0.000356862420921
337 -0.032042647392486
338 0.002738216663326
339 -0.000114605858104
340 -0.002623610805222
341 0.000697370016920
342 -0.002054840527993
343 -0.004500343924188
344 0.002309992958670
345 -0.000136916387131
346 -0.002173076571539
347 0.000953310085136
348 -0.001884854696258
349 -0.006012281588751
350 -0.000047221018567
351 -0.000047794793075
352 0.000270660369053
353 0.000080866148555
354 0.000104695580141
355 0.000080287483962
356 -0.000017512504066
357 -0.000040572136369
358 -0.000443416474373
359 -0.000054838025276
360 0.22057231130502
361 -0.033182328930900
362 -0.061507237305057
363 0.004647019051372
364 0.002894561412102
365 -0.001089815572931
366 0.007756163868100
367 0.005575810193426
368 -0.001139052951368
369 0.001010070581862
370 -0.000431536001877
371 -0.000578534579984
372 0.001352127001006
373 -0.001215101143091
374 -0.000730599068125
375 -0.30025407057159
376 0.044218055884389
377 0.084182441897891
378 -0.001643806831438
379 -0.003721311335756
380 -0.005759317152600
381 -0.003206336095755
382 -0.007559379448038
383 -0.008926121191638
384 0.001291279752790
385 0.000566222029558
386 -0.001857501782347
387 -0.000440787503715
388 -0.000748344331332
389 -0.002020436113666
390 0.063935245621634
391 -0.008791350764545
392 -0.016908431832526
393 -0.002186739798472
394 0.001015999406553
395 0.002068420010052
396 -0.004169650008939
397 0.002284935884061
398 0.004164372266895
399 0.000768699310347
400 -0.000063848289732
401 -0.000704851020615
402 -0.000664050387285
403 -0.000252686932104
404 0.000145215578468
405 0.000107354007405
406 0.001016078723341
407 -0.000030565434299
408 0.000603720503273
409 -0.013142453496215
410 -0.32500951497927
411 -0.017100644164176
412 0.001183640617605
413 0.019621037399047
414 0.000562846568430
415 0.002373699659226
416 0.032381442116519
417 0.000181943399672
418 0.002944654635568
419 -0.002864865569208
420 -0.000079789066360
421 -0.001480111625540
422 -0.000241711683909
423 -0.004578779849613
424 0.002426266677988
425 -0.002343053930424
426 -0.000083212747565
427 -0.001455510493033
428 -0.000214002486051
429 -0.006038380564294
430 -0.000002336789860
431 -0.000275638905917
432 0.000043340752214
433 -0.000005877531363
434 -0.000081865549388
435 -0.000114317318779
436 0.000009012663949
437 0.000451673947912
438 0.000056169597892
439 0.000017101032240
440 0.17660231931467
441 -0.026862446870063
442 -0.049269228955464
443 -0.004156856606741
444 0.000333478285203
445 -0.002340300917621
446 -0.007116692721748
447 -0.000215410918561
448 -0.004433955977366
449 0.000963539951894
450 -0.000625144132988
451 -0.000338395818906
452 -0.000934796099928
453 0.001136486918459
454 -0.000534126611694
455 -0.31169582465613
456 0.045786796424029
457 0.087719785886856
458 0.001246517668438
459 0.006051182489733
460 0.003879083865047
461 0.002382275015803
462 0.009389111522615
463 0.007939351035618
464 0.001370051385194
465 -0.001957569684241
466 0.000587518299047
467 -0.000678797349925
468 -0.000428679614177
469 -0.002107428534235
470 0.12062628030840
471 -0.016629914184907
472 -0.032877301248148
473 0.003152568703747
474 -0.001518220481463
475 -0.001734117458843
476 0.005752407262458
477 -0.003161944910973
478 -0.003763805605614
479 0.001036388549715
480 -0.000855725435215
481 -0.000180663114500
482 0.000017436918674
483 -0.001023008331629
484 -0.000015412064559
485 0.000285368944382
486 -0.000163436932120
487 -0.000024947274937
488 0.003221411648116
489 -0.000211187489261
490 0.37184166751465
491 0.027257482609344
492 0.000052592284920
493 -0.022803767692780
494 -0.000119947703568
495 -0.000106141989043
496 -0.036610514393073
497 0.000700055291263
498 -0.001170688739979
499 0.000968584627997
500 0.000202104111982
501 0.004330758215813
502 -0.000220885844985
503 -0.005017719365865
504 -0.000996245988270
505 0.000575210537452
506 0.000421035450818
507 0.003548317387532
508 -0.000156068559857
509 -0.006413994212328
510 0.000059705371937
511 0.000279210687766
512 -0.000097792108694
513 -0.000077062276288
514 0.000130581939723
515 0.000056953826560
516 -0.000003040885876
517 -0.000505182386457
518 0.000074248055062
519 0.000201232324035
520 -0.29638456691198
521 0.043702782249960
522 0.083523382579944
523 0.005268683178183
524 -0.003812809997653
525 -0.002986813715089
526 0.009562081301842
527 -0.005394652819205
528 -0.006069778895390
529 -0.000403845528896
530 -0.000456045879586
531 0.000859891408483
532 0.002139810365070
533 0.001275006013524
534 -0.001212247614049
535 -0.052579363558350
536 0.008689307681993
537 0.014985200177946
538 -0.001472607442223
539 0.003055469098622
540 -0.000432892872943
541 -0.002414831257420
542 0.005874570544636
543 -0.000436184905699
544 -0.000532937362188
545 0.000375769720178
546 0.000157167642010
547 0.000792763984344
548 -0.000304225711055
549 0.000417047519030
550 0.30929818677169
551 -0.044435379009448
552 -0.087435278308450
553 -0.003879159758518
554 -0.004879883389241
555 0.004310853213997
556 -0.006900430278949
557 -0.007519782934361
558 0.008872998984501
559 -0.000574510219171
560 0.001096185987606
561 -0.000521675768435
562 0.001817051499026
563 -0.001173377642328
564 -0.002002605099726
 Sym=     25.1
 Ene=       0.0000
 Spin= Alpha
 Occup=    1.956975
1 -0.000002227946770
2 -0.000006570482737
3 -0.000063840296795
4 0.000129228368952
5 0.000019770632566
6 -0.000003528535528
7 -0.000012539798131
8 -0.000830545437460
9 0.000118201179265
10 0.000095588896410
11 -0.049484160515595
12 0.006768954495993
13 0.005377241843190
14 0.005128822142743
15 0.000507203786832
16 0.001113067854678
17 0.046094650643894
18 -0.006902129940861
19 -0.005792067422375
20 -0.002694483932185
21 0.000329796923524
22 0.000260594593366
23 0.017135795726449
24 -0.002438292236282
25 -0.002096852799723
26 -0.000037053215105
27 0.001478965203747
28 -0.001441911988641
29 0.002758733988330
30 -0.000533517795186
31 0.000189256387027
32 -0.000000171294904
33 0.000164139859416
34 -0.000163968564512
35 0.000386426782622
36 -0.000389279349273
37 0.000002186261038
38 -0.000001395935638
39 0.000042791193609
40 -0.000041395257971
41 0.000127948187060
42 -0.000113807372756
43 0.000002364182559
44 -0.000008618562449
45 -0.000638408452307
46 0.000647027014756
47 0.000243527662421
48 -0.000176562988308
49 -0.000014196596654
50 0.000116781018092
51 -0.000002058728426
52 -0.000000683768343
53 -0.000077772125783
54 0.000025914456625
55 0.000029918376934
56 -0.000078906051178
57 -0.000023152382601
58 -0.000029001005436
59 0.000093791776306
60 0.000010629088357
61 -0.000065762237038
62 -0.000060026021571
63 -0.000012270187264
64 0.000173833417998
65 0.000143999939211
66 -0.000001990231198
67 -0.000085604118577
68 -0.000063466580420
69 -0.000285529958089
70 0.000000618530286
71 0.000003095874283
72 -0.000002103951293
73 0.000013520982161
74 -0.000014877186264
75 0.000000425146391
76 -0.000002022618574
77 0.000004571136489
78 0.000002127441641
79 -0.000005110320520
80 0.000004023797768
81 -0.000000327954570
82 -0.000000140634903
83 0.000013827016727
84 -0.000018710694879
85 -0.000250111443814
86 0.000631154607859
87 0.000070452861496
88 -0.001961486463831
89 0.34045452930613
90 0.040689579318091
91 -0.043619664296050
92 -0.021006434048004
93 -0.001482252710356
94 0.002266018896724
95 -0.033339853960955
96 -0.002115687375748
97 0.002494054033129
98 0.002743005681760
99 0.000490772574847
100 -0.003233778256607
101 0.004946215199910
102 0.001424907402690
103 -0.000488056626163
104 0.001809947844476
105 0.000656037050158
106 -0.002465984894633
107 0.005808487465894
108 0.001391348087115
109 -0.000792302565257
110 0.000263117566509
111 -0.000143873007662
112 -0.000031022709228
113 -0.000421978547427
114 -0.000025466767828
115 -0.000017373616174
116 0.000068969288553
117 0.000218492662984
118 0.000058994948182
119 -0.000051238508049
120 -0.20782159699899
121 0.030604735540779
122 0.062900674557165
123 -0.000588562699688
124 0.002830317334409
125 0.004719791604468
126 -0.000139643704134
127 0.005375781183904
128 0.007512518481741
129 0.000736190818401
130 0.000452709569899
131 -0.001188900388301
132 0.000617708625643
133 0.001080983291995
134 -0.001279444376394
135 0.32715196337873
136 -0.047640271442633
137 -0.096047218099973
138 -0.006428035719681
139 -0.004289436729664
140 -0.001145485828971
141 -0.010287813785480
142 -0.008174473772328
143 -0.001966924146477
144 0.001999739332120
145 -0.000507444935862
146 -0.001492294396258
147 0.002378171029950
148 0.000493841046479
149 0.000283331167723
150 -0.096599047586803
151 0.012115459477213
152 0.028262647731914
153 0.001622267601449
154 0.001651056903090
155 -0.002918987915601
156 0.003326651953975
157 0.003683127494311
158 -0.005445311761454
159 0.000857877814733
160 0.000124404399682
161 -0.000982282214415
162 0.000062035096834
163 -0.000074167876414
164 0.000906047902623
165 0.001363536374515
166 -0.002518110447003
167 -0.000138341285639
168 0.031808382963282
169 -0.17062423017116
170 -0.016432028126902
171 -0.051464864419213
172 0.004448046345544
173 0.000732212936569
174 0.003452484652912
175 0.002732061327865
176 0.001159458148145
177 0.006522478763204
178 -0.000229465666280
179 0.000405962405407
180 -0.000176496739127
181 -0.000131927001528
182 -0.000703384564271
183 -0.000514167769870
184 -0.000635288244977
185 0.000610947808045
186 0.000024340436932
187 -0.000280357651719
188 -0.000764851160471
189 -0.000507726755044
190 0.000619064287895
191 0.000163510750081
192 -0.000147696593560
193 -0.000443894388241
194 0.000073443349727
195 0.000053379600917
196 -0.000386667509865
197 -0.000292816041067
198 0.000144776173030
199 0.000015522203839
200 -0.11083018127072
201 0.015656161841464
202 0.026759924538209
203 -0.000458477369462
204 0.001004175685803
205 0.002528574897380
206 -0.001769261035866
207 0.002219706692212
208 0.005685451491876
209 0.000688136393005
210 0.000198761292079
211 -0.000886897685083
212 -0.000041440329653
213 -0.000132477111783
214 -0.000612078371185
215 -0.045805033715678
216 0.007832930947199
217 0.008340272105379
218 -0.001170013061622
219 -0.001362791574504
220 -0.000660013149743
221 -0.003751261794932
222 -0.003757680311576
223 -0.001620329841991
224 0.000603261613494
225 -0.000581614395713
226 -0.000021647217781
227 -0.000266713493430
228 0.000012469150244
229 -0.000301273152363
230 -0.027848521509243
231 0.005289033523344
232 0.004168933806978
233 -0.001487354779767
234 0.000309288546875
235 -0.001044280651377
236 -0.004372493346096
237 0.001163738738295
238 -0.002634105002592
239 0.000455553001134
240 -0.000059326476255
241 -0.000396226524879
242 0.000342738038450
243 -0.000369667306660
244 0.000232077155031
245 -0.001372693256714
246 0.002511721149864
247 0.000141099213622
248 -0.031588368391321
249 -0.17079166019933
250 -0.054267679915695
251 -0.007936690313448
252 0.004473622441427
253 0.003623949286044
254 0.000132246880728
255 0.002852970947433
256 0.006993258526240
257 0.000130175288493
258 0.000247348266105
259 0.000182466483341
260 -0.000429814749446
261 0.000744236601001
262 0.000013594782935
263 0.000551942053906
264 0.000642153116837
265 -0.000000471131676
266 -0.000641681985161
267 0.000814919543536
268 0.000135993207974
269 0.000540057440004
270 0.000619507588704
271 -0.000174162502599
272 0.000146689768315
273 -0.000389521478396
274 0.000048093445657
275 0.000065431549117
276 -0.000441635170156
277 0.000185570071309
278 -0.000262236525250
279 0.000012430690772
280 0.11170017941793
281 -0.015799571019907
282 -0.027089945769865
283 -0.000428134797005
284 0.002577034726717
285 0.000936892035577
286 -0.001722775786535
287 0.005776720432710
288 0.002044578663115
289 -0.000687535095697
290 0.000925053018598
291 -0.000237517922901
292 0.000149917294398
293 0.000044038908175
294 0.000562306102709
295 0.050660969956152
296 -0.008453320544425
297 -0.009647587681481
298 -0.001106869227425
299 -0.000778864807461
300 -0.001412784533795
301 -0.003574220788307
302 -0.001926110351569
303 -0.003822546144258
304 -0.000609954320472
305 0.000028526102291
306 0.000581428218181
307 -0.000011487106881
308 0.000225626301841
309 0.000362157807971
310 0.021567209380927
311 -0.004552091610323
312 -0.002357532935076
313 -0.001563968772832
314 -0.000904327018594
315 0.000283303552544
316 -0.004584082112369
317 -0.002358786989264
318 0.001177612418619
319 -0.000438257388207
320 0.000357220204405
321 0.000081037183802
322 0.000387633015469
323 -0.000388507917250
324 -0.000203677561940
325 0.000192031955454
326 -0.000275140226877
327 -0.000009195147298
328 0.008299349286191
329 0.31773076867579
330 0.024413214843155
331 -0.052930831379164
332 -0.020006559210525
333 -0.000869714328542
334 0.003558647307711
335 -0.030391308679852
336 0.000504095735822
337 0.005542889635716
338 0.000587689000313
339 0.000087678626642
340 -0.000675367626955
341 -0.004417621817827
342 0.003604628929496
343 0.000690053926832
344 0.000371197297280
345 0.000095943613691
346 -0.000467140910971
347 -0.005203289412139
348 0.002937159314839
349 0.000686356880311
350 0.000188722650888
351 -0.000059427788182
352 -0.000008623531992
353 -0.000369799918318
354 0.000049257718048
355 -0.000047359916757
356 0.000116601912551
357 0.000030473026428
358 0.000058929599002
359 0.000176198749272
360 -0.27894759543948
361 0.039005662128859
362 0.081216587644334
363 -0.003823611085653
364 -0.003112242974967
365 0.004603067916135
366 -0.006520195920969
367 -0.006486870183804
368 0.008008781297846
369 -0.000497876445960
370 0.000727994414571
371 -0.000230117968611
372 -0.001374818600994
373 0.002028520423949
374 0.001229910198802
375 0.000083289666223
376 0.000076568391725
377 -0.000396279537772
378 0.002794695630019
379 0.000237280723220
380 -0.000430215564004
381 0.005434308454747
382 0.000875735758140
383 -0.001288217694653
384 0.000166820757262
385 0.000078421715469
386 -0.000245242472731
387 0.000415677524078
388 0.000805026373717
389 0.000032788920408
390 0.24658096151035
391 -0.036161377180924
392 -0.073554716391308
393 -0.003900709888956
394 0.003476438227892
395 -0.003328286089000
396 -0.005649355901427
397 0.007214309037612
398 -0.005552206248573
399 0.000855020713565
400 -0.000370196666515
401 -0.000484824047051
402 -0.001666214687050
403 0.001487136532437
404 -0.000912058419723
405 -0.000150478067165
406 0.000170421602289
407 0.000003349491088
408 -0.007603979923797
409 0.31775660173717
410 -0.063220761887899
411 0.020491473397320
412 -0.020002645424045
413 0.004197546522787
414 -0.000821190390062
415 -0.030450021123586
416 0.006486108089710
417 0.000537518292234
418 -0.000657027681336
419 0.000731903123909
420 -0.000074875442573
421 -0.003609350051782
422 0.004419001169915
423 -0.000845301691472
424 -0.000423227863717
425 0.000501397909753
426 -0.000078170046036
427 -0.002949659180362
428 0.005171631379362
429 -0.000871573938035
430 0.000190654088191
431 -0.000022438752025
432 -0.000043979984169
433 0.000113349039925
434 -0.000041258837588
435 0.000045419532154
436 -0.000369138340755
437 0.000071363582503
438 0.000013585808397
439 0.000177275099418
440 0.28115297771271
441 -0.039278761453905
442 -0.082077830055201
443 -0.003790659988592
444 0.004653470998258
445 -0.003206490181020
446 -0.006450334317280
447 0.008062515953430
448 -0.006694522245074
449 0.000445812991052
450 0.000268463318114
451 -0.000714276309166
452 -0.002040058681169
453 0.001389917084753
454 -0.001272096105863
455 -0.006685007722980
456 0.000981990366724
457 0.002192788526309
458 0.002823621290737
459 -0.000331356410308
460 0.000275579146125
461 0.005481274300309
462 -0.001131587694008
463 0.000921780594826
464 -0.000164452395952
465 0.000220255573911
466 -0.000055803177959
467 -0.000817938449047
468 -0.000420247389485
469 -0.000056787832249
470 -0.24722083607909
471 0.036278570141241
472 0.073691963686731
473 -0.003968714201189
474 -0.003316857197508
475 0.003429769738907
476 -0.005819918722275
477 -0.005581739481631
478 0.007071297289683
479 -0.000906647844989
480 0.000513485346082
481 0.000393162498906
482 -0.001479987115042
483 0.001663036040327
484 0.000883356305263
485 0.000211205175649
486 -0.000601636562537
487 -0.000065846264360
488 0.001188941823564
489 0.34188429336132
490 -0.053957324120922
491 0.038200947602828
492 -0.021028791290606
493 0.002890806802171
494 -0.001460282568272
495 -0.033155731377798
496 0.003344253195745
497 -0.002173371342798
498 -0.002547480163256
499 0.003070340224693
500 -0.000522860061436
501 -0.002008133508514
502 -0.004939363817110
503 0.000577354327513
504 -0.001627053829158
505 0.002334717368544
506 -0.000707663539386
507 -0.001883330882741
508 -0.005859392646853
509 0.000926831161668
510 0.000260677483378
511 -0.000038300852668
512 -0.000135379301736
513 0.000076325594393
514 -0.000016101365003
515 -0.000021598381974
516 -0.000426061138215
517 0.000067487351100
518 0.000203228774831
519 -0.000079217390287
520 0.22744883971845
521 -0.033624999761216
522 -0.068601762665195
523 -0.001129977593337
524 0.004974141784864
525 0.002965860859546
526 -0.001052686402000
527 0.007937640598239
528 0.005603687893231
529 -0.000624533569422
530 0.001162918978644
531 -0.000538385409221
532 -0.001314099955397
533 -0.000731968033876
534 0.001311315798190
535 -0.32318474844304
536 0.047224403363847
537 0.095049776520606
538 -0.006250408901519
539 -0.001629378514829
540 -0.004275079010244
541 -0.009904087418768
542 -0.002782549466635
543 -0.008130737981336
544 -0.001900647474401
545 0.001415675869090
546 0.000484971605311
547 -0.000718221844076
548 -0.002342260594177
549 -0.000412722341646
550 0.077413174603404
551 -0.009352162198349
552 -0.022441744406206
553 0.001978945042787
554 -0.002535829312261
555 0.001394036256431
556 0.003916005785350
557 -0.004863463420187
558 0.003133639985104
559 -0.000820435241040
560 0.000904276481736
561 -0.000083841240696
562 -0.000118354312701
563 0.000047472825171
564 -0.000792480664414
 Sym=     26.1
 Ene=       0.0000
 Spin= Alpha
 Occup=    1.956919
1 0.000271808902529
2 0.000803896869570
3 0.007747313903856
4 -0.015896590996723
5 -0.003141549986423
6 0.000651022640476
7 0.001280065041001
8 0.000016015040550
9 0.000637777524750
10 -0.000657352879188
11 0.000861017175807
12 0.036578296950117
13 -0.037552831389508
14 0.000672305545172
15 0.003751985787759
16 -0.005185799682085
17 -0.001247297559649
18 -0.040233827870413
19 0.042060649798861
20 0.000055022554927
21 0.001961601930588
22 -0.002031133463424
23 -0.000614839041619
24 -0.014750131014589
25 0.015642077359028
26 0.001055285525392
27 -0.000425079086860
28 -0.000630206438532
29 0.008608765336359
30 0.008527399207097
31 -0.002384992118031
32 0.000324904435668
33 -0.000139290027455
34 -0.000185614408214
35 0.000204100037699
36 0.000205103309712
37 -0.000771870697324
38 0.000053391284105
39 -0.000020821493635
40 -0.000032569790470
41 0.000117688400661
42 0.000116291379409
43 -0.000255405644806
44 -0.000538905045411
45 0.000162562784169
46 0.000376342261242
47 0.000050385291706
48 0.000021728471234
49 -0.000228919928445
50 -0.000002405280332
51 -0.000045104572150
52 0.000040696948988
53 -0.000017630492457
54 -0.000082027282199
55 0.000082005390636
56 0.000020857514654
57 0.000142541415854
58 -0.000136606077285
59 -0.000001665175927
60 0.000005323858663
61 -0.000131641895508
62 0.000145926606970
63 0.000245484700903
64 0.000364399426290
65 -0.000407934986821
66 -0.000252627406827
67 -0.000187783290064
68 0.000212153899075
69 -0.000006624014132
70 -0.000023181713763
71 -0.000035376750216
72 -0.000034944197864
73 -0.000014423572124
74 -0.000014372312480
75 0.000029943482964
76 -0.000007868578744
77 0.000031313163052
78 -0.000010381411481
79 0.000020740647622
80 0.000019980817453
81 0.000041402863987
82 0.000024484931239
83 -0.000022728536086
84 -0.000020822145386
85 -0.001106983123992
86 0.001368105658524
87 0.000158955524294
88 -0.029531929499177
89 0.013276996941253
90 0.14815057367428
91 0.20616657329783
92 -0.001136866729866
93 -0.003977725778219
94 -0.012466700719200
95 -0.001720735878758
96 -0.001441289942581
97 -0.017388592720307
98 0.000478605882785
99 0.000120259666293
100 -0.000598865549077
101 0.000378074095202
102 -0.002350099543584
103 0.002735103349605
104 0.000576166327948
105 0.000050585908675
106 -0.000626752236623
107 0.000281773188067
108 -0.002089074908019
109 0.003404120095493
110 0.000180632974803
111 -0.000470940719649
112 0.000110933617336
113 0.000020107590336
114 0.000303303984988
115 0.000108498179642
116 -0.000262452156719
117 0.000328529292516
118 -0.000257331245254
119 0.000120537816218
120 0.20179998310619
121 -0.030015193271437
122 -0.056582857152628
123 0.003575726763593
124 -0.000727022626952
125 -0.003065743421754
126 0.006269442209540
127 -0.000426994143411
128 -0.005937273336484
129 0.000280484726820
130 -0.000877482478802
131 0.000596997751982
132 -0.000469501807839
133 -0.001535461658086
134 0.000532553308601
135 0.086735783230782
136 -0.012541317222001
137 -0.021920990496539
138 -0.002353065042657
139 0.000367405062497
140 0.001650067945318
141 -0.005254939567225
142 0.001666045148697
143 0.002840236131416
144 0.000975151891557
145 -0.000611367040347
146 -0.000363784851210
147 0.000138834428374
148 -0.000391019403191
149 -0.000267303818899
150 -0.12723340681837
151 0.019380805718812
152 0.042070992886286
153 -0.001680872038839
154 0.003187790706442
155 -0.001560505961223
156 -0.001978401325514
157 0.007248026449822
158 -0.000983460971962
159 0.000300988042538
160 -0.000147523129075
161 -0.000153464913464
162 0.000742214042546
163 -0.000701098239642
164 0.001243991199002
165 -0.000134544307279
166 0.000354224869009
167 0.000042734858405
168 0.000865175141327
169 0.029174915806756
170 -0.22869047013736
171 0.21796501777071
172 -0.000733945696154
173 0.014364611886252
174 -0.013694651405280
175 -0.001402057603558
176 0.021843014399745
177 -0.021793593447804
178 0.000337194329040
179 0.000670746756557
180 -0.001007941085597
181 -0.003249912281993
182 0.002862790662142
183 0.003621628956651
184 0.000186601289220
185 0.000532355951347
186 -0.000718957240567
187 -0.004104441653541
188 0.003461373561061
189 0.002839122104940
190 -0.000112510285801
191 -0.000185584243683
192 0.000158569662765
193 0.000050278362614
194 0.000272045345846
195 -0.000241981898031
196 0.000100670025717
197 -0.000023057955190
198 0.000029238370964
199 -0.000164950610555
200 0.12304579436816
201 -0.018108337026578
202 -0.036519893020310
203 -0.001247077581584
204 -0.003320644402727
205 -0.001495930980499
206 -0.002401620384951
207 -0.006161893663495
208 -0.002008844574273
209 -0.000318434471291
210 0.000075205159397
211 0.000243229311894
212 0.000592156801241
213 0.000586054255047
214 0.001115175531270
215 0.18516481922648
216 -0.027733962591732
217 -0.054139024559508
218 -0.002314057817136
219 0.003236520375418
220 0.002834747811860
221 -0.004457047660626
222 0.004581051379009
223 0.005508245983747
224 -0.000283754503859
225 0.000896503580291
226 -0.000612749076432
227 -0.001225018078641
228 -0.000582015607238
229 0.001009882718030
230 -0.29165036160149
231 0.040193029097224
232 0.085526199149243
233 0.003726892601252
234 0.003669731834432
235 -0.004760129559307
236 0.008124042048575
237 0.005924804828515
238 -0.007660312264983
239 0.000619264216269
240 0.000041839484022
241 -0.000661103700291
242 -0.001313029910812
243 0.001594593051658
244 0.002003506245730
245 -0.000099072828724
246 0.000292400512406
247 0.000038060751942
248 0.002026882326876
249 -0.025719650614409
250 -0.21612363497637
251 0.23022579574866
252 0.000684255962394
253 0.013629561082503
254 -0.014467253443716
255 0.001471763322737
256 0.021647194471954
257 -0.022042206710196
258 0.000364250904489
259 -0.000577929093450
260 0.000213678188961
261 0.002828401910117
262 -0.003222341986228
263 0.003758061343636
264 0.000202786364290
265 -0.000401041105903
266 0.000198254741613
267 0.003408600434735
268 -0.004087369502717
269 0.002951195301141
270 0.000099251370634
271 -0.000158041090299
272 0.000176644880913
273 -0.000072572658380
274 0.000237386737143
275 -0.000269981660625
276 -0.000060587028579
277 -0.000025352364456
278 0.000032987683666
279 0.000172235869893
280 0.13322058059795
281 -0.019558335822529
282 -0.039578650170680
283 0.001433799691884
284 0.001855606349209
285 0.003259572376164
286 0.002833241086365
287 0.002554423391389
288 0.006100330578601
289 -0.000318791678076
290 0.000390432671537
291 -0.000071640993461
292 0.000705648033549
293 0.000599363088249
294 0.001127450162311
295 0.17242755169355
296 -0.025920223844250
297 -0.050624789900574
298 0.002173302918298
299 -0.003020534909839
300 -0.002805467050984
301 0.004203205093853
302 -0.005761698092610
303 -0.003815300346471
304 -0.000256935831184
305 -0.000452410645472
306 0.000709346476656
307 -0.000636292456615
308 -0.001111922240547
309 0.001078750359027
310 -0.29448051281308
311 0.040509833643992
312 0.086124431302099
313 -0.003663485259813
314 0.004565747625122
315 -0.004052624936802
316 -0.008014456589913
317 0.007353982915936
318 -0.006652554197627
319 0.000661683496009
320 -0.000479349102009
321 -0.000182334393999
322 0.001500709847097
323 -0.001393811704145
324 0.002075911234463
325 0.001003685112917
326 -0.001803192756509
327 -0.000146436995005
328 0.019935380685158
329 0.006092936238568
330 0.11274978872773
331 0.28759620052918
332 -0.000542748711157
333 -0.003007041729628
334 -0.017549260499414
335 -0.000137786241353
336 -0.002100137129471
337 -0.027306774910101
338 0.002699951181316
339 -0.000217106378517
340 -0.002482844802799
341 -0.000152272965698
342 -0.001268819126517
343 -0.004079772781440
344 0.002421796977750
345 -0.000588818349119
346 -0.001832978628631
347 -0.000226830030636
348 -0.001188581837985
349 -0.004921935212214
350 -0.000036518615925
351 -0.000398560937077
352 0.000322833243599
353 -0.000020090172139
354 0.000374692399456
355 -0.000077558109989
356 0.000069085036731
357 0.000160033209631
358 -0.000355568136861
359 -0.000040011959392
360 0.12330306673192
361 -0.017796159479207
362 -0.039977096873245
363 0.002994141300744
364 0.002756496849711
365 0.000318445288912
366 0.004180695978262
367 0.005798451050142
368 0.001434388062493
369 0.000686843203855
370 -0.000012086424638
371 -0.000674756779217
372 0.001086646273885
373 -0.000560024171540
374 -0.000555698396008
375 -0.31049376282476
376 0.045749550988899
377 0.087512945569678
378 -0.001168446070247
379 -0.002843513228510
380 -0.006468347405715
381 -0.002269815802057
382 -0.005059222299962
383 -0.011103648498132
384 0.001296831669854
385 0.000870031561745
386 -0.002166863231599
387 -0.000299704638556
388 -0.000668308651359
389 -0.001799257704833
390 0.069688237764974
391 -0.009657628433751
392 -0.023779087700939
393 -0.001877789663487
394 0.002129892822289
395 0.001707950120861
396 -0.002267464251630
397 0.004840710203584
398 0.003704836407648
399 0.000586294316831
400 0.000171859878619
401 -0.000758154195450
402 -0.000923742107670
403 -0.000198758451559
404 -0.000079793911824
405 0.001023911809203
406 -0.001849069202739
407 -0.000151294540835
408 0.020013827992645
409 -0.015997880858809
410 -0.27929432101585
411 -0.11403341780418
412 0.001130374261011
413 0.016988493599666
414 0.002966801511560
415 0.000961171426076
416 0.026528386986469
417 0.002119868736872
418 0.002612326803156
419 -0.002407486147140
420 -0.000204840656016
421 -0.001252684041839
422 -0.000285121891128
423 -0.003956273487515
424 0.002336982676344
425 -0.001769858764704
426 -0.000567123911639
427 -0.001170481022375
428 -0.000393030229156
429 -0.004776243702848
430 0.000039454913702
431 -0.000318140578391
432 0.000406106508442
433 -0.000083111164387
434 0.000081370457377
435 -0.000373328365621
436 0.000030176842937
437 0.000345459918433
438 -0.000171520689768
439 0.000037533301463
440 0.11356259000323
441 -0.016283894386916
442 -0.037105650067524
443 -0.002813198333092
444 -0.000380079578211
445 -0.002664992858244
446 -0.003942786447127
447 -0.001542196749505
448 -0.005618814645440
449 0.000632152305930
450 -0.000649632637194
451 0.000017480331263
452 -0.000521091521567
453 0.001036695401188
454 -0.000537052965192
455 -0.30414514093600
456 0.044990643867582
457 0.085594472149753
458 0.001183422379313
459 0.006335512497289
460 0.002738154533783
461 0.002292638140899
462 0.010878559905811
463 0.004796700748475
464 0.001246462618842
465 -0.002110853818240
466 0.000864391199397
467 -0.000698768105381
468 -0.000309042353997
469 -0.001738827500419
470 0.071066160099620
471 -0.009909576635871
472 -0.024410862654076
473 0.001842749584398
474 -0.001649074903217
475 -0.002166320006072
476 0.002188772511932
477 -0.003607243313338
478 -0.004862580744032
479 0.000571365292814
480 -0.000739425854177
481 0.000168060561363
482 -0.000200557160256
483 -0.000934805833739
484 -0.000077374865832
485 -0.001122595657576
486 0.001472723727862
487 0.000167835964861
488 -0.030789399968773
489 -0.023587713223433
490 -0.19822143134954
491 -0.15070724448145
492 0.001788061536026
493 0.011915620885099
494 0.004092319813751
495 0.002694677065846
496 0.016708218735483
497 0.001387735720098
498 0.000755765939455
499 -0.000869988152436
500 0.000114222212981
501 -0.002111233168118
502 0.000562351925116
503 0.002624324813064
504 0.000758579453904
505 -0.000834591905387
506 0.000076012451483
507 -0.001881016871805
508 0.000480973484080
509 0.003266854240333
510 -0.000180917417145
511 -0.000088159826853
512 0.000475826693011
513 0.000250978582654
514 -0.000138041661226
515 -0.000294733336019
516 -0.000008252396825
517 0.000256320480662
518 -0.000343655162629
519 -0.000113451492542
520 0.18490001242911
521 -0.027313069309095
522 -0.051406914421690
523 -0.003547318712823
524 0.002611018052458
525 0.000461107209484
526 -0.006324704027147
527 0.005235231784257
528 -0.000083902118016
529 0.000411152416721
530 0.000437597770625
531 -0.000848750187346
532 -0.001446490860478
533 -0.000406810091032
534 0.000396964321347
535 0.10460519402563
536 -0.015054884527762
537 -0.027151441030925
538 0.002762878835096
539 -0.001411714954729
540 -0.000128874516139
541 0.005986835289367
542 -0.002396033068238
543 -0.001226826613694
544 0.001108972819861
545 -0.000467530948038
546 -0.000641441871823
547 -0.000268292886159
548 0.000282475218551
549 -0.000235052853574
550 -0.12497203773035
551 0.019197898202508
552 0.041562439874372
553 0.001431098735887
554 0.001615170851074
555 -0.003217458369382
556 0.001600698103938
557 0.000979078157438
558 -0.007250162306823
559 0.000374995149888
560 -0.000194940899585
561 -0.000180054250304
562 -0.000624628834987
563 0.000679434574731
564 0.001273852369745
 Sym=     27.1
 Ene=       0.0000
 Spin= Alpha
 Occup=    1.956852
1 0.000017440138845
2 0.000051607973576
3 0.000478733475604
4 -0.000795552373490
5 -0.000215615801284
6 0.000045919923178
7 -0.000021380916555
8 -0.000143940243987
9 -0.000659170693122
10 -0.000646971259938
11 -0.008089650720901
12 -0.036235607716941
13 -0.035465267258929
14 -0.003347435708100
15 -0.018180440340019
16 -0.018604661058562
17 0.009768862987685
18 0.045570740934237
19 0.045009642105797
20 -0.000493776419087
21 -0.002064848828510
22 -0.002025415814045
23 0.003831649718098
24 0.018513115104006
25 0.018355296850243
26 -0.000148723564480
27 -0.001136474353206
28 0.001285197917686
29 -0.000943569963289
30 0.001019444773079
31 -0.000270901914706
32 -0.000006560993343
33 -0.000194049575814
34 0.000200610569157
35 -0.000281455470785
36 0.000285387997226
37 -0.000060995481120
38 -0.000000927706642
39 -0.000044464084966
40 0.000045391791609
41 -0.000089802329762
42 0.000089577379465
43 -0.000020600538439
44 -0.000009344853632
45 0.000479590468923
46 -0.000470245615292
47 0.000196897059305
48 -0.000194291286287
49 0.000072821453131
50 0.000008645165118
51 -0.000066162860159
52 -0.000069595185420
53 -0.000005790584442
54 -0.000003958693391
55 -0.000004340594232
56 -0.000005808121686
57 0.000092725485132
58 0.000097712333536
59 0.000031292421490
60 0.000033018335979
61 0.000373628271404
62 0.000373987534721
63 -0.000020416307412
64 -0.000286270266879
65 -0.000246678766138
66 -0.000023882438839
67 -0.000215004661025
68 -0.000255078164086
69 -0.000135145491496
70 -0.000001209121610
71 -0.000004877409614
72 0.000001519725699
73 0.000012138328773
74 -0.000012532301918
75 -0.000019577749303
76 0.000009700491829
77 0.000019496919900
78 -0.000011243760469
79 0.000006680652018
80 -0.000004556684656
81 0.000001887103899
82 0.000002070512153
83 -0.000009344015547
84 0.000009981030011
85 0.000896486896024
86 -0.001916624815343
87 -0.000119942918464
88 0.022418287624787
89 0.045168679800109
90 -0.11803188210871
91 0.23823607539919
92 -0.002409263966212
93 0.003221456129701
94 -0.015019009920896
95 -0.002876761424939
96 0.001147365915864
97 -0.022593235654444
98 0.000892140804666
99 -0.000225759517976
100 -0.000666381286690
101 0.000671572888197
102 -0.002751785002525
103 0.003260807050808
104 0.000542000042755
105 -0.000257801852497
106 -0.000284198190257
107 0.000819895853863
108 -0.002261677713964
109 0.003909889261316
110 -0.000096339902515
111 0.000396591386803
112 0.000175596217872
113 -0.000106281643395
114 -0.000289077451051
115 0.000022254661193
116 0.000235535185977
117 -0.000243005729058
118 -0.000257841709045
119 0.000131898362619
120 0.12647934726690
121 -0.017311399144316
122 -0.039912622622618
123 0.002588910107870
124 -0.002694655583132
125 -0.001103801790821
126 0.004224454029260
127 -0.006466183349309
128 -0.000646638696301
129 0.000119540599451
130 -0.000057131446873
131 -0.000062409152578
132 -0.000918848439769
133 -0.000935587698248
134 0.000944597711421
135 0.011165134234225
136 -0.002222166644061
137 -0.006972801644433
138 0.000064274732546
139 -0.001472337497398
140 0.002071658133016
141 0.001268622353905
142 -0.003202788777136
143 0.003903645423985
144 -0.000154862667927
145 0.000361172904773
146 -0.000206310236846
147 0.000518332984465
148 -0.000582389360017
149 -0.000250082866205
150 -0.26178897858786
151 0.038373728945708
152 0.074115191922045
153 -0.003156844623813
154 0.002029366682654
155 -0.004746870103801
156 -0.005688667754133
157 0.003420624822002
158 -0.008417245254560
159 0.000341737824251
160 0.000846463448416
161 -0.001188201272667
162 0.000697667609179
163 -0.001659194935564
164 0.001218395328479
165 0.000223469074760
166 -0.000661882986859
167 0.000003311987113
168 0.005680231154100
169 -0.040421216512110
170 0.22370333978582
171 0.22302788661613
172 0.001379535492164
173 -0.014106604662251
174 -0.013580414335395
175 0.001237230144355
176 -0.021546390351771
177 -0.020957095601952
178 -0.000280481652345
179 -0.002691048191798
180 0.002971529844143
181 0.003361365394413
182 0.003141873187750
183 0.001088509098229
184 -0.000296181324173
185 -0.001792578394803
186 0.002088759718976
187 0.004082821203197
188 0.004030379991430
189 0.000877128067822
190 0.000140535947288
191 0.000203576903007
192 0.000139237991970
193 0.000009083018679
194 -0.000277123880217
195 -0.000289550199808
196 -0.000197631777530
197 0.000003996803953
198 0.000102742830751
199 -0.000051102728653
200 0.26006287968997
201 -0.037646316654462
202 -0.077250237223067
203 -0.003718915794117
204 -0.000882658221370
205 -0.005194029144844
206 -0.007472234639088
207 -0.000994293601460
208 -0.008088821812878
209 -0.000422364584185
210 -0.001048241792981
211 0.001470606377166
212 0.000589265171963
213 0.001883783391502
214 0.000934548265083
215 -0.25714092335161
216 0.037373670745885
217 0.074528472300785
218 0.003262120022350
219 -0.005313102901036
220 0.000612051318384
221 0.006020634028736
222 -0.008852275102612
223 0.001396203776931
224 0.000440155097539
225 -0.001686783762100
226 0.001246628664560
227 0.001863256812124
228 0.000115007876658
229 -0.000195204775596
230 -0.037304847987584
231 0.006149247105693
232 0.010660378009921
233 0.000052208774523
234 0.002633753118327
235 0.001110661750528
236 -0.000477660622814
237 0.004944036972240
238 0.002288088817149
239 0.000179424273698
240 -0.000735592742964
241 0.000556168469267
242 -0.000278720124953
243 -0.000148304117128
244 0.000377955539408
245 -0.000224439729401
246 0.000594856082062
247 -0.000002241647598
248 -0.006477478558629
249 -0.042550960549714
250 0.22502554079349
251 0.22200024373525
252 0.001466241208447
253 -0.013709197557546
254 -0.014055133597168
255 0.001150690094011
256 -0.021324095480742
257 -0.021348084950911
258 0.000271817929679
259 -0.003039300393358
260 0.002767482463679
261 -0.003205068099053
262 -0.003352180934364
263 -0.000572852074485
264 0.000275182532138
265 -0.002123580960179
266 0.001848398428042
267 -0.004087063825448
268 -0.004052798421618
269 -0.000468817074298
270 0.000143438454936
271 0.000132822450730
272 0.000200451876936
273 -0.000201957071113
274 -0.000293169075474
275 -0.000275166945357
276 0.000009514189618
277 0.000114969058212
278 0.000006232531530
279 -0.000029359247661
280 -0.25350839926126
281 0.036697534013223
282 0.075285382383526
283 -0.003702085217464
284 -0.005108451899232
285 -0.000469930249877
286 -0.007466420267575
287 -0.007899818988529
288 -0.000339575497004
289 0.000376536863667
290 -0.001496823351277
291 0.001120286487610
292 -0.001901002604772
293 -0.000477849394624
294 -0.000725660155238
295 0.26549862528918
296 -0.038454733035763
297 -0.076948177602878
298 0.003359313350675
299 0.000174654159483
300 -0.005477365057635
301 0.006215943522043
302 0.000653006996478
303 -0.009189442373464
304 -0.000460474350709
305 -0.001243956898029
306 0.001704431248738
307 -0.000242571095679
308 -0.001907290752588
309 0.000435227705328
310 0.025061785391960
311 -0.004242128000729
312 -0.006995816855708
313 -0.000113134380399
314 0.001431297237152
315 0.002410021261357
316 -0.000824900759225
317 0.002807904097600
318 0.004585665593541
319 -0.000152220883233
320 -0.000608153550858
321 0.000760374434091
322 0.000228345424760
323 0.000202480802951
324 -0.000219222631169
325 -0.000874124946423
326 0.002479761659828
327 0.000111350686001
328 -0.026118840491565
329 0.079949801589573
330 -0.11971189425550
331 0.24411563825120
332 -0.005231353419747
333 0.003482386178773
334 -0.015177597425716
335 -0.008113223384115
336 0.000677946289584
337 -0.023049847212231
338 0.002406604454497
339 0.000142788408612
340 -0.002549392863109
341 -0.001206230739771
342 -0.000228503059520
343 -0.003468231965787
344 0.001611554599886
345 0.000127632901185
346 -0.001739187501071
347 -0.001312285155848
348 -0.000242732475628
349 -0.003950736378187
350 0.000104468955956
351 0.000379368702315
352 0.000030761523793
353 -0.000094319215888
354 -0.000131118108930
355 0.000265659756030
356 -0.000045840596346
357 -0.000377858415218
358 -0.000306930671005
359 -0.000012730439814
360 0.12120223429893
361 -0.017378687294534
362 -0.033058302440397
363 0.003512290265490
364 0.000203869713935
365 -0.000063336651024
366 0.007027711403480
367 -0.000394634393695
368 -0.000168269385893
369 0.001015215372792
370 -0.000581799558004
371 -0.000433415814788
372 0.000438863025269
373 -0.000741245461832
374 -0.000001258417171
375 -0.19394545528462
376 0.028098307317422
377 0.060637512347630
378 -0.000083007890061
379 -0.003857237126822
380 -0.003561314274469
381 -0.000015054899366
382 -0.008377806582013
383 -0.004343322267858
384 0.001016426009424
385 -0.000005546378610
386 -0.001010879630813
387 -0.000229642702042
388 -0.000206122054428
389 -0.001836308723576
390 0.20308416874753
391 -0.028658734455998
392 -0.056213482035700
393 -0.004767705573514
394 0.001390416138079
395 -0.000201118163903
396 -0.009322923215923
397 0.002037180800493
398 -0.000426983286663
399 0.001562121986225
400 -0.000753533635994
401 -0.000808588350231
402 -0.001054780261927
403 0.000758422579919
404 -0.000194918554974
405 0.000846439389941
406 -0.002452988290205
407 -0.000109099146855
408 0.025592189813453
409 0.080487367878209
410 0.24474952510706
411 -0.11550867539772
412 -0.005253531035680
413 -0.015237345319760
414 0.003418038015174
415 -0.008150863315802
416 -0.023053264934183
417 0.000618178468265
418 -0.002409087093018
419 0.002547532486451
420 -0.000138445393433
421 0.000359475784437
422 0.001202209439308
423 0.003473711548022
424 -0.001601620460198
425 0.001753258532954
426 -0.000151638072756
427 0.000336196872978
428 0.001302710724722
429 0.003952394797785
430 0.000109261949958
431 0.000040600253785
432 0.000362649031475
433 -0.000048612927048
434 0.000250833563703
435 -0.000119127061422
436 -0.000097977361428
437 -0.000305304520124
438 -0.000367417670390
439 -0.000017984897784
440 -0.12355822610540
441 0.017626801734885
442 0.033880417500905
443 0.003543736216291
444 -0.000144839926318
445 0.000285939306140
446 0.007041219515015
447 -0.000331383522293
448 -0.000171502475307
449 -0.000993316615660
450 0.000419831270121
451 0.000573485345540
452 0.000781645501209
453 -0.000470281133044
454 0.000036233364992
455 0.19689421269338
456 -0.028609304739066
457 -0.061546349082065
458 -0.000176889009321
459 -0.003633973723544
460 -0.003841754364415
461 -0.000130359137134
462 -0.004470248010856
463 -0.008314965285615
464 -0.001019049200206
465 0.001034597805235
466 -0.000015548605029
467 0.000253837651999
468 0.000258761092456
469 0.001831101283570
470 -0.19906981313179
471 0.027984557556348
472 0.055143567712940
473 -0.004702124521904
474 -0.000062514712401
475 0.001373153962718
476 -0.009224286510763
477 -0.000183384810765
478 0.002046161142052
479 -0.001566482667949
480 0.000827308574952
481 0.000739174092997
482 -0.000688770270006
483 0.001046274158923
484 0.000170227341267
485 -0.000887809228958
486 0.001930746642346
487 0.000122065961535
488 -0.022348096561308
489 0.046289907216063
490 0.25105735281606
491 -0.11961436609773
492 -0.002442661145652
493 -0.015804424811914
494 0.003315981949949
495 -0.002955838644024
496 -0.023680946822469
497 0.001267790069436
498 -0.001191863111707
499 0.000927380083039
500 0.000264483028668
501 0.002779108565115
502 -0.000725462991391
503 -0.003461086266358
504 -0.000785414586108
505 0.000489684719737
506 0.000295729866371
507 0.002301707117174
508 -0.000881471149522
509 -0.004144720551533
510 -0.000087812103664
511 0.000201775963805
512 0.000399148026442
513 0.000232096061741
514 0.000001771219824
515 -0.000300778030041
516 -0.000114283761918
517 -0.000272482082600
518 -0.000234735242084
519 0.000130344120625
520 -0.13027928307250
521 0.017964961552168
522 0.040897411193689
523 0.002789644493213
524 -0.001008071758910
525 -0.002718210650932
526 0.004558108247348
527 -0.000508389663039
528 -0.006487404960213
529 -0.000224453831607
530 0.000132783365124
531 0.000091670466483
532 0.000971419680495
533 0.000970143622733
534 -0.000914735312669
535 -0.022036154738413
536 0.003801227089196
537 0.010089702301774
538 -0.000232473419259
539 0.002130023596090
540 -0.001641327139932
541 0.000775660781972
542 0.004035910986071
543 -0.003525383688221
544 0.000047794667351
545 0.000304417224721
546 -0.000352211892072
547 0.000583095310245
548 -0.000611613014488
549 0.000226999658114
550 0.27627024356801
551 -0.040584993397641
552 -0.078407874171582
553 -0.003064743350358
554 -0.005126012803006
555 0.002256652987975
556 -0.005508226259917
557 -0.009008413450407
558 0.003832209931505
559 -0.000491131724888
560 0.001350756952420
561 -0.000859625227532
562 0.001645735580405
563 -0.000703963209926
564 -0.001352007596531
 Sym=     28.1
 Ene=       0.0000
 Spin= Alpha
 Occup=    1.956703
1 -0.000762703461706
2 -0.002260751147689
3 -0.020598259676268
4 0.037537025603156
5 0.009209679057179
6 -0.001875745415835
7 -0.001163029091046
8 -0.000003878858036
9 0.000053710689553
10 -0.000058251971039
11 -0.000136485557546
12 0.001864014722170
13 -0.002060767691719
14 -0.000542453073303
15 0.009296784368661
16 -0.009743331407826
17 0.000507366917643
18 -0.007517750640064
19 0.007948821175757
20 -0.000019284485701
21 0.000214200689256
22 -0.000225842557408
23 0.000278871707576
24 -0.003781148126274
25 0.003997035715127
26 0.012990848225657
27 -0.006214852563978
28 -0.006775995661679
29 -0.16617377379264
30 -0.16372052216290
31 -0.028226432185341
32 -0.000512023847711
33 0.000246523737325
34 0.000265500110386
35 0.002001696769074
36 0.002001368921626
37 -0.000572687455083
38 -0.000032481735130
39 0.000015690771534
40 0.000016790963595
41 -0.000550198965269
42 -0.000534614372976
43 -0.000306042998213
44 -0.000696102214059
45 0.000344284684687
46 0.000351817529372
47 -0.003721149806640
48 -0.003666971469289
49 -0.000714181541649
50 0.000000034924091
51 -0.000002967974549
52 0.000002605820733
53 -0.000003404848841
54 -0.000003237111476
55 0.000003263998140
56 0.000003357993255
57 0.000007219067184
58 -0.000006760073518
59 0.000000252020983
60 -0.000003718472720
61 -0.000031525572965
62 0.000040555523389
63 -0.000346589374960
64 0.000192676239665
65 -0.000205698462453
66 0.000351578229625
67 -0.000150380245158
68 0.000151287518156
69 0.000005910366400
70 0.000004328045420
71 0.000014827975228
72 0.000013518082414
73 0.000128849384421
74 0.000126355974042
75 -0.000242446537172
76 -0.000035159213996
77 -0.000247489090227
78 -0.000032774559425
79 -0.000004951857901
80 -0.000002650873813
81 -0.000021095261892
82 0.000091142721202
83 0.000162517129269
84 0.000152406573361
85 0.000204630332584
86 0.001427190618599
87 -0.000019863432007
88 0.005750532250462
89 0.20097020787438
90 -0.036196409482490
91 0.051968962178503
92 -0.011704537367564
93 0.000376399492112
94 -0.003429452443551
95 -0.019937604378581
96 -0.001040551938545
97 -0.003392512342600
98 0.001815472359362
99 0.000217191691168
100 -0.002032664050531
101 0.003154987624829
102 -0.000043804826527
103 0.000835496060750
104 0.001261562576333
105 0.000968072721678
106 -0.002229635298011
107 0.005315988020040
108 -0.000483836787175
109 0.001096476615452
110 0.000130632809026
111 0.000090004461480
112 0.000074433449188
113 -0.000385693544167
114 -0.000048857890020
115 -0.000005370038998
116 0.000210431239523
117 -0.000071895766468
118 -0.000094492912312
119 -0.000005808024583
120 -0.081574344251676
121 0.012242854763924
122 0.019998606387868
123 0.000433093394161
124 0.000526478415397
125 0.002334075994043
126 0.001452086186095
127 0.000628465401246
128 0.004183771753200
129 0.000432868158399
130 0.000278382686994
131 -0.000711250845393
132 -0.000027153427525
133 0.000292932999404
134 -0.000372314480007
135 0.17926547103863
136 -0.026012065892783
137 -0.045565721274675
138 -0.003181205227380
139 -0.002872718679632
140 0.000094020669805
141 -0.004630200655934
142 -0.006028266014596
143 0.000238631595907
144 0.000899741628274
145 -0.000072040296229
146 -0.000827701332045
147 0.001535124546584
148 0.000016552140390
149 0.000035780082466
150 -0.14523019892161
151 0.022240854498740
152 0.040416088601664
153 -0.000198516023477
154 0.001343885319133
155 -0.003203412269467
156 0.000313396182187
157 0.002192392873045
158 -0.005264028642653
159 0.000499350054603
160 0.000440864789597
161 -0.000940214844201
162 0.000227110294554
163 -0.000570295908945
164 0.000781352492037
165 0.000232507590514
166 0.001701811263340
167 -0.000066880656787
168 0.011955855694769
169 -0.063597897134383
170 0.25383701121437
171 0.23567373875574
172 0.002267760147194
173 -0.015906925984211
174 -0.014265481775143
175 0.000735452482567
176 -0.025091510092736
177 -0.022908869995388
178 -0.000348708708561
179 -0.003041768169455
180 0.003390476878016
181 0.004139431828327
182 0.003589581952293
183 0.001074930272847
184 -0.000221678215301
185 -0.002516194119448
186 0.002737872334749
187 0.006141578424211
188 0.005888140925572
189 0.001032137982204
190 0.000172261052507
191 0.000330423792351
192 0.000226313977842
193 -0.000071242871987
194 -0.000467968375895
195 -0.000440685927842
196 -0.000159869581981
197 0.000024658339247
198 0.000137053864615
199 -0.000023221429337
200 0.27965138419988
201 -0.041288037349099
202 -0.073919695060827
203 -0.004055599186297
204 -0.000779774194315
205 -0.005408760869642
206 -0.008311949318517
207 -0.000507147982748
208 -0.008065199976475
209 -0.000420577232450
210 -0.001105409633192
211 0.001525986865642
212 0.000662186451319
213 0.002072037874849
214 0.000874690046769
215 -0.30037198074657
216 0.042584283970038
217 0.080865991705159
218 0.003528494140360
219 -0.006110171170903
220 0.000508784875203
221 0.006536039176821
222 -0.009807650475388
223 0.001237288653687
224 0.000608854534670
225 -0.001991443575751
226 0.001382589041081
227 0.002025415907389
228 0.000166709628828
229 -0.000253266992410
230 -0.035165946689070
231 0.005185569971575
232 0.009074140265297
233 -0.000223776835666
234 0.002782006089477
235 0.001287230996334
236 -0.000888376684850
237 0.006040318354646
238 0.002878223403046
239 0.000231619366828
240 -0.000831597826601
241 0.000599978459772
242 -0.000276441917154
243 -0.000261789443670
244 0.000419325860143
245 0.000224569466093
246 0.001656606837907
247 -0.000063653554348
248 0.011505234344436
249 0.061921682406777
250 -0.23950234018929
251 -0.25090745132577
252 -0.002190613296718
253 0.014510330198379
254 0.015735934350057
255 -0.000624554065663
256 0.023258703402285
257 0.024774495905006
258 -0.000331813299238
259 0.003443389753437
260 -0.003111576454198
261 0.003693342508210
262 0.004102982991070
263 0.000511293514760
264 -0.000166072003697
265 0.002763479505297
266 -0.002597407501600
267 0.006008025849050
268 0.006085202785618
269 0.000548425144690
270 -0.000165880740414
271 -0.000222213691356
272 -0.000321666801717
273 0.000152776369881
274 0.000449956840119
275 0.000462070193749
276 0.000069775997153
277 -0.000151825888476
278 -0.000030508892902
279 0.000012389340198
280 0.27434987490682
281 -0.040457733662476
282 -0.072434991570834
283 0.004021500178540
284 0.005347883182974
285 0.000375769864858
286 0.008240490643637
287 0.007930212656146
288 -0.000108102088303
289 -0.000386098251048
290 0.001561243788001
291 -0.001175145536953
292 0.002082623752563
293 0.000541046020327
294 0.000674098193814
295 -0.30690962715880
296 0.043627300029585
297 0.082634379208439
298 -0.003633311124858
299 -0.000054365927593
300 0.006217219618704
301 -0.006741709280155
[truncated: 5,901,439 more chars]
