# Supplementary material for: FCIQMC-Tailored Distinguishable Cluster Approach: Open-Shell Systems
Source: J Chem Theory Comput. 2022 May 6;18(6):3427–37. doi: 10.1021/acs.jctc.2c00059 (PMC9202306; doi:10.1021/acs.jctc.2c00059)
Supplement: Supplementary file 2 — ct2c00059_si_002.zip [file ct2c00059_si_002.zip › molden/FeNH362_ls_dcsdnos.molden]

[Molden Format]
[Molpro variables]
_NUMVAR=  1074.000000000000    
_AVOGAD= 0.6022136736000000E+24
_BOLTZ= 0.1380658000000000E-22
_CLIGHT=  29979245800.00000    
_EV= 0.3674932379085202E-01
_ENULL= 0.8854187817000000E-11
_KJOULE= 0.3808798324128737E-03
_KJOULE/MOL= 0.3808798324128737E-03
_CM= 0.4556335267302901E-05
_CM-1= 0.4556335267302901E-05
_DEB2SI= 0.3335641000000000E-29
_AMU2AU=  1822.888390000000    
_KCAL= 0.1593601117815568E-02
_KCAL/MOL= 0.1593601117815568E-02
_KELVIN= 0.3166811411060229E-05
_JOULE= 0.4359748200000000E-17
_HERTZ= 0.1519829846004524E-15
_HZ= 0.1519829846004524E-15
_JPCAL=  4.184000000000000    
_PLANCK= 0.6626075540000000E-33
_TOA= 0.5291772109200000    
_TOANG= 0.5291772109200000    
_TORAD= 0.1745329251994330E-01
_TOCM=  219474.6306700000    
_TODEBYE=  2.541580000000000    
_TOE= 0.4803242000000000E-09
_TOEV=  27.21138505000000    
_TOHERTZ=  6579683920729000.    
_TOHZ=  6579683920729000.    
_TOK=  315775.0400000000    
_TOKCAL=  627.5096000000000    
_TOKELVIN=  315775.0400000000    
_TOKJ=  2625.500000000000    
_TOKJOULE=  2625.500000000000    
_TOKG= 0.1660565586000000E-26
_ANG=  1.889726124565062    
_ANGSTROM=  1.889726124565062    
_RPAREF=  0.000000000000000    
_RPADISS=  0.000000000000000    
_IGNORE_UNDEF=  2.000000000000000    
_STRICTCHECK=  0.000000000000000    
!SEWARD=  0.000000000000000    
!MULTI=  0.000000000000000    
!DFMULTI=  0.000000000000000    
_SEW_ONEEL=  0.000000000000000    
_CPPDONE=FALSE
_DKROLL_DONE=  0.000000000000000    
_FNUC_DONE=  0.000000000000000    
_FOCKDONE=TRUE
_GRADONE=FALSE
_HESSDONE=FALSE
_INTDONE=TRUE
_SCFDONE=TRUE
_MODUL_BLOCK=FALSE
_MODUL_CUDA=FALSE
_MODUL_SLATER=FALSE
_MODUL_MRCC=TRUE
_MODUL_NBO6=FALSE
_MODUL_NECI=FALSE
_MODUL_AIMS=FALSE
_MODUL_GECCO=FALSE
_ISWINDOWS=FALSE
_MRCC_EXEC=/algpfs1/kats/mrcc/dmrcc
_FITC_AO_SAVED=FALSE
_FITC_MO_SAVED=FALSE
_SHARED_FS=TRUE
_LSTYP=SEWARD
_INTYP=INTS
_GEOMTYP=ZMAT
_GRADTYP=ALASKA
_DIRECT=FALSE
_DKHO= -1.000000000000000    
_FNUC=  0.000000000000000    
_SYNCM=  0.000000000000000    
_BASIS=VTZ
_ZORIENT=  1.000000000000000    
!ZORIENT=  0.000000000000000    
_CHARGE=  2.000000000000000    
_NELEC=  84.00000000000000    
_SPIN=  0.000000000000000    
!SPIN=  0.000000000000000    
_QSDSTEP=  0.000000000000000    
_QSDIRC=  0.000000000000000    
_PROGRAM=MATROP
_CPUSTEP= 0.2100000000209548    
_SYSSTEP= 0.1999999999679858E-01
_WALLSTEP= 0.2700000000000000    
!DFSCF=  0.000000000000000    
!SCSGRD=  0.000000000000000    
_CPUTOT=  492379.8700000000    
_DFTEXFAC=  1.000000000000000    
_DMX=  0.000000000000000    
_DMY=  0.000000000000000    
_DMZ=  0.000000000000000    
_DMX_SCF= -6.358800348491343    
_DMY_SCF= -2.120083270175158    
_DMZ_SCF=-0.2750090900697111E-02
_HOMO=  42.10000000000000    
_EHOMO= -26.91032036192113    
_LUMO=  43.10000000000000    
_ELUMO= -26.89206143943121    
_ENERGY_METHOD=MATROP
_ENERGY_BASIS=cc-pVTZ
_GEOMETRY_METHOD=
_GEOMETRY_BASIS=
_ENUC=  670.1446844819882    
_GRADEXFAC=  9999.000000000000    
_GRADMETHOD=  1.000000000000000    
_NMRMETHOD=  0.000000000000000    
_NMRMAGNET=  0.000000000000000    
!GRID_FREEZE= -1.000000000000000    
_ITERATIONS=  0.000000000000000    
_LASTNELEC=  84.00000000000000    
_LASTSPIN=  0.000000000000000    
_LASTSYM=  1.000000000000000    
_MPP_PROG=  1.000000000000000    
_MSNSTATES=  0.000000000000000    
_RS2PHASE=  0.000000000000000    
_IPROC_MPP=  0.000000000000000    
_IPROC_MPPX=  0.000000000000000    
_NPROC_MPP=  2.000000000000000    
_NPROC_MPPX=  2.000000000000000    
_NPROC_SMP=  1.000000000000000    
_NUMSTEP=  0.000000000000000    
_ORBITAL=  2101.200000000000    
_PI=  3.141592653589793    
_SEIG_MIN= 0.3522047998939498E-04
_SEWPROP=TRUE
_STATUS=  0.000000000000000    
_SYSTOT=  52303.42000000000    
_VERSION=  2021001.000000000    
_WALLTOT=  557316.3900000000    
_DATE=22-Feb-21
_LASTORB=RHF
_OUTPUT=/home/vitale/stu/iron/4_FeNH362/dcsdNOs/core11/ls/feNH36_udcsd.out
_PGROUP=C1
_TIME=10:49:58
_LIBMOL=/algpfs1/vitale/Molpro/lib/
_VIGRDC=  0.000000000000000    
!VIBCNT=  0.000000000000000    
!RGHFCNT=  0.000000000000000    
!SURFREC=  0.000000000000000    
!XSURFREC=  0.000000000000000    
!XPOLYREC=  0.000000000000000    
!ROTREC=  0.000000000000000    
!POLYREC=  0.000000000000000    
!DIPREC=  0.000000000000000    
!DIP4DREC=  0.000000000000000    
!DIPROT=  0.000000000000000    
!DIP4DROT=  0.000000000000000    
!PTREC=  0.000000000000000    
!PT4DREC=  0.000000000000000    
!VSCFREC=  0.000000000000000    
!VCIREC=  0.000000000000000    
!PVCIREC=  0.000000000000000    
!VMP2REC=  0.000000000000000    
!VMCSCFREC=  0.000000000000000    
!VMRCIREC=  0.000000000000000    
!VIBSTATEREC=  0.000000000000000    
!VIBSTATECNT=  0.000000000000000    
!VIBINFO=  0.000000000000000    
!GAREC=  0.000000000000000    
!SCFORB=  21012.00000000000    
!MCORB=  25002.00000000000    
!SCORE=  5.000000000000000    
!NEWMOL= -1.000000000000000    
!NEWSYM= -1.000000000000000    
_SLFILES=slscratch
_NGSSTO=  9.000000000000000    
_SIN=SIN
_COS=COS
_TAN=TAN
_ACOS=ACOS
_ASIN=ASIN
_ATAN=ATAN
_COSH=COSH
_SINH=SINH
_TANH=TANH
_ABS=ABS
_MOD=MOD
_ERF=ERF
_REFC=REFC
_ERFC=ERFC
_HYPOT=HYPOT
_J0=J0
_J1=J1
_JN=JN
_GAMMA=GAMMA
_LGAMMA=LGAMMA
_Y0=Y0
_Y1=Y1
_YN=YN
_EXP=EXP
_LOG=LOG
_LOG10=LOG10
_SQRT=SQRT
_INT=INT
_NINT=NINT
_MAX=MAX
_MIN=MIN
_COSMO=  0.000000000000000    
_COSMOIT=  0.000000000000000    
_COSMOES=  0.000000000000000    
_COSMOEDS=  0.000000000000000    
_COSMOEC=  0.000000000000000    
_COSMOEDCORR=  0.000000000000000    
_FEPSI=  1.000000000000000    
_SL_IsMM=  0.000000000000000    
_SL_NSYM=  1.000000000000000    
_SL_System_BitSw=  0.000000000000000    
_SL_Unique_atoms=  0.000000000000000    
_SL_GRAD=  0.000000000000000    
_SL_MAXUPD_Hess=  5.000000000000000    
_SL_N_PRINT_COD=  5.000000000000000    
_SL_PRINT_CODES=  0.000000000000000    
_SL_BasType=  0.000000000000000    
_SL_Energy_Pred=  0.000000000000000    
_SL_New_Coords=  0.000000000000000    
_SL_Total_Nuclea=  0.000000000000000    
_SL_Highest_Mltp=  0.000000000000000    
_SL_Ref_Geom=  0.000000000000000    
_SL_Symmetry_ope=  1.000000000000000    
_SL_agrad=  0.000000000000000    
_SL_GrdMax=  0.000000000000000    
_SL_GrdNorm=  0.000000000000000    
_SL_GrdRMS=  0.000000000000000    
_SL_Hss_Q=  0.000000000000000    
_SL_Hss_X=  0.000000000000000    
_SL_BMxOld=  0.000000000000000    
_SL_KtB=  0.000000000000000    
_SL_TROld=  0.000000000000000    
_SL_No_of_Intern=  0.000000000000000    
_SL_Hess=  0.000000000000000    
_SL_K=  0.000000000000000    
!LATTICE= -1.000000000000000    
!NEWLATTICE=  0.000000000000000    
!LATGRAD_VAR=FALSE
!SEW_LATTICE=  1.000000000000000    
!AIC_ONEEL=  0.000000000000000    
!LOCAL=  0.000000000000000    
!SAVEDOM= -1.000000000000000    
!RESTDOM= -1.000000000000000    
!SAVEDOM_HF= -1.000000000000000    
!RESTDOM_HF= -1.000000000000000    
!HESSREC=  0.000000000000000    
!FREQREC=  0.000000000000000    
!NMODREC=  0.000000000000000    
!GTASKS=  0.000000000000000    
!HTASKS=  0.000000000000000    
!SAVEDOM_EOM= -1.000000000000000    
!RESTDOM_EOM= -1.000000000000000    
!GRADSTATE= -1.000000000000000    
!THRCHG= 0.1000000000000000    
!DEBUG= -1.000000000000000    
!CFIT_CPHF=  0.000000000000000    
!RDOMAUX_CPHF=  3.000000000000000    
!THRAO_CPHF= 0.1000000000000000E-09
!THRMO_CPHF= 0.1000000000000000E-08
!THROV_CPHF= 0.1000000000000000E-11
!THRSW_CPHF= 0.1000000000000000E-09
!THRPROD_CPHF= 0.1000000000000000E-08
!THRAOPR_CPHF= 0.1000000000000000E-11
!CFIT_SCFGRD=  0.000000000000000    
!RDOMAUX_SCFGRD=  7.000000000000000    
!THRAO_SCFGRD= 0.1000000000000000E-09
!THRMO_SCFGRD= 0.1000000000000000E-08
!THROV_SCFGRD= 0.1000000000000000E-11
!THRSW_SCFGRD= 0.1000000000000000E-09
!THRPROD_SCFGRD= 0.1000000000000000E-08
!THRAOPR_SCFGRD= 0.1000000000000000E-11
!LOCFIT_SCF=  0.000000000000000    
!LOCFIT_MP2= -1.000000000000000    
_RIDOM=  0.000000000000000    
!CC2_METHOD=  0.000000000000000    
_BASIS2006=FALSE
_SVDDEL= -1.000000000000000    
_SVDDELA= -1.000000000000000    
_SVDDELP= -1.000000000000000    
_SVDDELF= -1.000000000000000    
_SVDDELS= -1.000000000000000    
_SVDDEL_ABS= -1.000000000000000    
_SVDDELA_ABS= -1.000000000000000    
_SVDDELP_ABS= -1.000000000000000    
_SVDDELF_ABS= -1.000000000000000    
_SVDDELS_ABS= -1.000000000000000    
_MAXBASIS=  0.000000000000000    
!OPT_CONICAL=  0.000000000000000    
!CLEARSP_JGRID=  0.000000000000000    
_GRDHYBR=  0.000000000000000    
_STATEGRAD=  1.000000000000000    
_4EXT_NDISKS=  1.000000000000000    
!EMBEDFLAG=  1.000000000000000    
!EMBED=FALSE
!EMBED_F12=FALSE
!EMBEDNUC=  0.000000000000000    
_EMBEDENERGY=  0.000000000000000    
!EMBED_DFC=FALSE
!NUM_VOIDS=  0.000000000000000    
_IBODY=  0.000000000000000    
_EMBE_CORR=  0.000000000000000    
!EMBED_PROJ=FALSE
!EMB_PROJ_ZMU=  1000000.000000000    
!CORRECTION_HF=  0.000000000000000    
!EMBED_AORB=  0.000000000000000    
!EMBED_NACORR=  0.000000000000000    
!EMBED_MP2=FALSE
!EMBED_TRUNC_PERTURBATION=FALSE
!EMBED_FROZEN=  0.000000000000000    
!EMBED_ACTIVE=  0.000000000000000    
_CHANGE_BASIS=FALSE
_RESTORE_BASIS=FALSE
_FIX_EMBED_GUESS=FALSE
_EMBED_SCF=FALSE
_HUZINAGA_T=FALSE
_HUZINAGA_F=FALSE
_HUZINAGA=FALSE
_HUZINAGA_CORRECT=FALSE
!FASTLATGRAD=  1.000000000000000    
!FASTVLAMBDA= -1.000000000000000    
!IFORCE= -1.000000000000000    
!USESYM= -1.000000000000000    
_SINDEX=  0.000000000000000    
_AVDOM_OSV=  0.000000000000000    
_AVDOM_PNO=  0.000000000000000    
_AVDOM_PAO=  0.000000000000000    
_AVDOM_LMO=  0.000000000000000    
_CC2OSV_FLAG=  0.000000000000000    
_EOMCCSD_CONV=FALSE
_TMADC2_FLAG=FALSE
_PROPADC2_FLAG=FALSE
_LEN_VirQ=  0.000000000000000    
_GRDCC2LR_FLAG=FALSE
_GRDADC2_FLAG=FALSE
_DMX_CC=  247.9962450161005    
_DMY_CC=  82.69093323840747    
_DMZ_CC= 0.1014036222138213    
_DMX_NUC= -273.4320381039080    
_DMY_NUC= -91.17201044263301    
_DMZ_NUC=-0.1120977978030018    
_RO_VGLOBAL=  0.000000000000000    
_OPT=FALSE
_FREQ=FALSE
_HESS=FALSE
_CMRCC_callName=EMPTY
_CMRCC_callCount=  0.000000000000000    
_GECCO_CIROOT=  1.000000000000000    
_SYM_CATION=  1.000000000000000    
_MON_A=FALSE
_MON_B=FALSE
GX1= -1.682512800000000    
GY1=-0.5610153000000000    
GZ1=-0.6961000000000000E-03
GX2= -1.742411800000000    
GY2=  1.555212000000000    
GZ2= 0.1580450000000000E-01
GX3= -2.403687500000000    
GY3=  1.933985800000000    
GZ3= 0.6938915000000000    
GX4=-0.8559215999999999    
GY4=  2.003695300000000    
GZ4= 0.2471666000000000    
GX5= -2.019396600000000    
GY5=  1.982070100000000    
GZ5=-0.8682401000000000    
GX6= 0.4336893000000000    
GY6=-0.5015161000000000    
GZ6= 0.1815960000000000E-01
GX7= 0.8440623000000000    
GY7=-0.2468840000000000    
GZ7= 0.9166699000000000    
GX8= 0.8887488000000000    
GY8= -1.380369599999999    
GZ8=-0.2288050000000000    
GX9= 0.8222226000000000    
GY9= 0.1746500000000000    
GZ9=-0.6393939000000000    
GX10= -3.798690999999998    
GY10=-0.5778442000000000    
GZ10=-0.6179390000000000E-01
GX11= -4.210299400000000    
GY11= -1.478014400000000    
GZ11=-0.3084424999999999    
GX12= -4.253958800000000    
GY12=-0.3220773000000000    
GZ12= 0.8144308999999996    
GX13= -4.185815600000000    
GY13= 0.7401919999999999E-01
GZ13=-0.7442453999999997    
GX14= -1.661056900000000    
GY14= -2.677930100000000    
GZ14= 0.2429330000000000E-01
GX15= -2.390379600000000    
GY15= -3.081463600000000    
GZ15= 0.6123051000000000    
GX16= -1.796834800000000    
GY16= -3.117427900000000    
GZ16=-0.8861569000000000    
GX17=-0.7980809000000000    
GY17= -3.090154300000000    
GZ17= 0.3789793000000000    
GX18= -1.705342100000000    
GY18=-0.5825425000000000    
GZ18=  2.116246900000000    
GX19=-0.9813845000000000    
GY19= -1.176349300000000    
GZ19=  2.520948600000000    
GX20= -1.561617100000000    
GY20= 0.3273585999999998    
GZ20=  2.554357500000000    
GX21= -2.571585500000000    
GY21=-0.9289025000000000    
GZ21=  2.528691700000000    
GX22= -1.621068000000000    
GY22=-0.5813637000000000    
GZ22= -2.116836600000000    
GX23=-0.9545039999999998    
GY23= -1.255329600000000    
GZ23= -2.493697799999999    
GX24= -2.505553799999999    
GY24=-0.8204389999999999    
GZ24= -2.565237099999999    
GX25= -1.350521000000000    
GY25= 0.3037722999999999    
GZ25= -2.545560000000000    
[Atoms] Angs
FE    1   26        -1.6825128000       -0.5610153000       -0.0006961000
N     2    7        -1.7424118000        1.5552120000        0.0158045000
H     3    1        -2.4036875000        1.9339858000        0.6938915000
H     4    1        -0.8559216000        2.0036953000        0.2471666000
H     5    1        -2.0193966000        1.9820701000       -0.8682401000
N     6    7         0.4336893000       -0.5015161000        0.0181596000
H     7    1         0.8440623000       -0.2468840000        0.9166699000
H     8    1         0.8887488000       -1.3803696000       -0.2288050000
H     9    1         0.8222226000        0.1746500000       -0.6393939000
N    10    7        -3.7986910000       -0.5778442000       -0.0617939000
H    11    1        -4.2102994000       -1.4780144000       -0.3084425000
H    12    1        -4.2539588000       -0.3220773000        0.8144309000
H    13    1        -4.1858156000        0.0740192000       -0.7442454000
N    14    7        -1.6610569000       -2.6779301000        0.0242933000
H    15    1        -2.3903796000       -3.0814636000        0.6123051000
H    16    1        -1.7968348000       -3.1174279000       -0.8861569000
H    17    1        -0.7980809000       -3.0901543000        0.3789793000
N    18    7        -1.7053421000       -0.5825425000        2.1162469000
H    19    1        -0.9813845000       -1.1763493000        2.5209486000
H    20    1        -1.5616171000        0.3273586000        2.5543575000
H    21    1        -2.5715855000       -0.9289025000        2.5286917000
N    22    7        -1.6210680000       -0.5813637000       -2.1168366000
H    23    1        -0.9545040000       -1.2553296000       -2.4936978000
H    24    1        -2.5055538000       -0.8204390000       -2.5652371000
H    25    1        -1.3505210000        0.3037723000       -2.5455600000
[GTO]
   1 0
 s   20  1.00
  0.4316265000D+07  0.8048802692D-05
  0.6463424000D+06  0.6258305761D-04
  0.1470897000D+06  0.3290238874D-03
  0.4166152000D+05  0.1387354947D-02
  0.1359077000D+05  0.5023255808D-02
  0.4905750000D+04  0.1610139938D-01
  0.1912746000D+04  0.4590033825D-01
  0.7926043000D+03  0.1136153957D+00
  0.3448065000D+03  0.2283868913D+00
  0.1558999000D+03  0.3221158877D+00
  0.7223091000D+02  0.2383660909D+00
  0.3272506000D+02  0.7404666717D-01
  0.1566762000D+02  0.9214196648D-01
  0.7503483000D+01  0.9339789643D-01
  0.3312223000D+01  0.1573964940D-01
  0.1558471000D+01 -0.4186681840D-03
  0.6839140000D+00  0.5376317794D-04
  0.1467570000D+00 -0.3816653854D-04
  0.7058300000D-01  0.4319602835D-04
  0.3144900000D-01 -0.3401018870D-05
 s   20  1.00
  0.4316265000D+07 -0.4155954054D-05
  0.6463424000D+06 -0.3231401042D-04
  0.1470897000D+06 -0.1699525022D-03
  0.4166152000D+05 -0.7171369093D-03
  0.1359077000D+05 -0.2603625034D-02
  0.4905750000D+04 -0.8399109109D-02
  0.1912746000D+04 -0.2434109032D-01
  0.7926043000D+03 -0.6251948081D-01
  0.3448065000D+03 -0.1365929018D+00
  0.1558999000D+03 -0.2312707030D+00
  0.7223091000D+02 -0.2383734031D+00
  0.3272506000D+02  0.3123837041D-01
  0.1566762000D+02  0.5086818066D+00
  0.7503483000D+01  0.4987695065D+00
  0.3312223000D+01  0.9033552118D-01
  0.1558471000D+01 -0.6005337078D-02
  0.6839140000D+00  0.2312454030D-03
  0.1467570000D+00 -0.5643680074D-03
  0.7058300000D-01  0.4992260065D-03
  0.3144900000D-01 -0.1015293013D-03
 s   20  1.00
  0.4316265000D+07  0.9532178049D-06
  0.6463424000D+06  0.7414605038D-05
  0.1470897000D+06  0.3898393020D-04
  0.4166152000D+05  0.1647152009D-03
  0.1359077000D+05  0.5985980031D-03
  0.4905750000D+04  0.1942390010D-02
  0.1912746000D+04  0.5687237029D-02
  0.7926043000D+03  0.1501329008D-01
  0.3448065000D+03  0.3452455018D-01
  0.1558999000D+03  0.6495820034D-01
  0.7223091000D+02  0.7716194040D-01
  0.3272506000D+02 -0.1873411010D-01
  0.1566762000D+02 -0.3009185016D+00
  0.7503483000D+01 -0.4554661024D+00
  0.3312223000D+01  0.1286463007D+00
  0.1558471000D+01  0.7183316037D+00
  0.6839140000D+00  0.4051743021D+00
  0.1467570000D+00  0.2168227011D-01
  0.7058300000D-01 -0.8343566043D-02
  0.3144900000D-01  0.3658979019D-02
 s   20  1.00
  0.4316265000D+07 -0.2063008037D-06
  0.6463424000D+06 -0.1604169029D-05
  0.1470897000D+06 -0.8438437153D-05
  0.4166152000D+05 -0.3563151064D-04
  0.1359077000D+05 -0.1295998023D-03
  0.4905750000D+04 -0.4201534076D-03
  0.1912746000D+04 -0.1231954022D-02
  0.7926043000D+03 -0.3248922059D-02
  0.3448065000D+03 -0.7493717136D-02
  0.1558999000D+03 -0.1410102026D-01
  0.7223091000D+02 -0.1691600031D-01
  0.3272506000D+02  0.4218996076D-02
  0.1566762000D+02  0.6833810124D-01
  0.7503483000D+01  0.1098201020D+00
  0.3312223000D+01 -0.4009005073D-01
  0.1558471000D+01 -0.2174739039D+00
  0.6839140000D+00 -0.2465135045D+00
  0.1467570000D+00  0.2731435049D+00
  0.7058300000D-01  0.5748321104D+00
  0.3144900000D-01  0.3012713055D+00
 s   20  1.00
  0.4316265000D+07 -0.4009367711D-06
  0.6463424000D+06 -0.3189255566D-05
  0.1470897000D+06 -0.1623079288D-04
  0.4166152000D+05 -0.7157921269D-04
  0.1359077000D+05 -0.2463958437D-03
  0.4905750000D+04 -0.8544908515D-03
  0.1912746000D+04 -0.2307593409D-02
  0.7926043000D+03 -0.6728293193D-02
  0.3448065000D+03 -0.1366165242D-01
  0.1558999000D+03 -0.3062240543D-01
  0.7223091000D+02 -0.2631137467D-01
  0.3272506000D+02 -0.9760184731D-02
  0.1566762000D+02  0.1801906320D+00
  0.7503483000D+01  0.1529634271D+00
  0.3312223000D+01  0.5505413976D-01
  0.1558471000D+01 -0.9551365694D+00
  0.6839140000D+00  0.2586813459D+00
  0.1467570000D+00  0.1834049325D+01
  0.7058300000D-01 -0.9333241655D+00
  0.3144900000D-01 -0.6981606238D+00
 s   20  1.00
  0.4316265000D+07 -0.6966042047D-06
  0.6463424000D+06 -0.5568036038D-05
  0.1470897000D+06 -0.2813684019D-04
  0.4166152000D+05 -0.1252418008D-03
  0.1359077000D+05 -0.4260787029D-03
  0.4905750000D+04 -0.1499060010D-02
  0.1912746000D+04 -0.3979103027D-02
  0.7926043000D+03 -0.1185686008D-01
  0.3448065000D+03 -0.2346734016D-01
  0.1558999000D+03 -0.5467736037D-01
  0.7223091000D+02 -0.4393820030D-01
  0.3272506000D+02 -0.2376103016D-01
  0.1566762000D+02  0.3435928023D+00
  0.7503483000D+01  0.3192960022D+00
  0.3312223000D+01 -0.1343207009D+00
  0.1558471000D+01 -0.2221020015D+01
  0.6839140000D+00  0.2571142017D+01
  0.1467570000D+00 -0.2292404016D+00
  0.7058300000D-01 -0.1832452012D+01
  0.3144900000D-01  0.1591333011D+01
 s   20  1.00
  0.4316265000D+07  0.0000000000D+00
  0.6463424000D+06  0.0000000000D+00
  0.1470897000D+06  0.0000000000D+00
  0.4166152000D+05  0.0000000000D+00
  0.1359077000D+05  0.0000000000D+00
  0.4905750000D+04  0.0000000000D+00
  0.1912746000D+04  0.0000000000D+00
  0.7926043000D+03  0.0000000000D+00
  0.3448065000D+03  0.0000000000D+00
  0.1558999000D+03  0.0000000000D+00
  0.7223091000D+02  0.0000000000D+00
  0.3272506000D+02  0.0000000000D+00
  0.1566762000D+02  0.0000000000D+00
  0.7503483000D+01  0.0000000000D+00
  0.3312223000D+01  0.0000000000D+00
  0.1558471000D+01  0.0000000000D+00
  0.6839140000D+00  0.0000000000D+00
  0.1467570000D+00  0.0000000000D+00
  0.7058300000D-01  0.0000000000D+00
  0.3144900000D-01  0.1000000000D+01
 p   16  1.00
  0.1774569000D+05  0.4099998806D-04
  0.4200721000D+04  0.3689998925D-03
  0.1364429000D+04  0.2128999380D-02
  0.5220806000D+03  0.9368997272D-02
  0.2214595000D+03  0.3309699036D-01
  0.1009096000D+03  0.9443097250D-01
  0.4840115000D+02  0.2080769394D+00
  0.2398536000D+02  0.3323329032D+00
  0.1218250000D+02  0.3329869030D+00
  0.6242298000D+01  0.1568429543D+00
  0.3110944000D+01  0.2154899372D-01
  0.1509958000D+01 -0.2094999390D-02
  0.7108450000D+00 -0.1738999494D-02
  0.2731900000D+00 -0.2999999126D-03
  0.1042330000D+00  0.2899999156D-04
  0.3829100000D-01 -0.1099999680D-04
 p   16  1.00
  0.1774569000D+05 -0.1500001063D-04
  0.4200721000D+04 -0.1300000921D-03
  0.1364429000D+04 -0.7510005321D-03
  0.5220806000D+03 -0.3329002359D-02
  0.2214595000D+03 -0.1191200844D-01
  0.1009096000D+03 -0.3493302475D-01
  0.4840115000D+02 -0.7998905668D-01
  0.2398536000D+02 -0.1346360954D+00
  0.1218250000D+02 -0.1385980982D+00
  0.6242298000D+01  0.3027802145D-01
  0.3110944000D+01  0.3332162361D+00
  0.1509958000D+01  0.4561533232D+00
  0.7108450000D+00  0.2850512020D+00
  0.2731900000D+00  0.4614403270D-01
  0.1042330000D+00 -0.3249002302D-02
  0.3829100000D-01  0.1357000962D-02
 p   16  1.00
  0.1774569000D+05  0.3000000702D-05
  0.4200721000D+04  0.2900000679D-04
  0.1364429000D+04  0.1650000386D-03
  0.5220806000D+03  0.7340001718D-03
  0.2214595000D+03  0.2626000615D-02
  0.1009096000D+03  0.7725001808D-02
  0.4840115000D+02  0.1773300415D-01
  0.2398536000D+02  0.3005500704D-01
  0.1218250000D+02  0.3109400728D-01
  0.6242298000D+01 -0.1004800235D-01
  0.3110944000D+01 -0.8830602067D-01
  0.1509958000D+01 -0.1298240304D+00
  0.7108450000D+00 -0.7693701801D-01
  0.2731900000D+00  0.2126610498D+00
  0.1042330000D+00  0.5730611341D+00
  0.3829100000D-01  0.3696510865D+00
 p   16  1.00
  0.1774569000D+05  0.4999996982D-05
  0.4200721000D+04  0.4199997465D-04
  0.1364429000D+04  0.2409998545D-03
  0.5220806000D+03  0.1084999345D-02
  0.2214595000D+03  0.3830997688D-02
  0.1009096000D+03  0.1142299311D-01
  0.4840115000D+02  0.2579198443D-01
  0.2398536000D+02  0.4481797295D-01
  0.1218250000D+02  0.4459797308D-01
  0.6242298000D+01 -0.1117699325D-01
  0.3110944000D+01 -0.1381339166D+00
  0.1509958000D+01 -0.1882848864D+00
  0.7108450000D+00 -0.1073989352D+00
  0.2731900000D+00  0.4448627315D+00
  0.1042330000D+00  0.6402386136D+00
  0.3829100000D-01  0.6445696110D-01
 p   16  1.00
  0.1774569000D+05  0.1100000139D-04
  0.4200721000D+04  0.8700001101D-04
  0.1364429000D+04  0.5410000685D-03
  0.5220806000D+03  0.2226000282D-02
  0.2214595000D+03  0.8593001087D-02
  0.1009096000D+03  0.2333900295D-01
  0.4840115000D+02  0.5884400745D-01
  0.2398536000D+02  0.8828901117D-01
  0.1218250000D+02  0.1231920156D+00
  0.6242298000D+01 -0.6318600800D-01
  0.3110944000D+01 -0.3549020449D+00
  0.1509958000D+01 -0.6197080784D+00
  0.7108450000D+00  0.8129861029D+00
  0.2731900000D+00  0.8191181037D+00
  0.1042330000D+00 -0.9017051141D+00
  0.3829100000D-01 -0.1359130172D+00
 p   16  1.00
  0.1774569000D+05  0.0000000000D+00
  0.4200721000D+04  0.0000000000D+00
  0.1364429000D+04  0.0000000000D+00
  0.5220806000D+03  0.0000000000D+00
  0.2214595000D+03  0.0000000000D+00
  0.1009096000D+03  0.0000000000D+00
  0.4840115000D+02  0.0000000000D+00
  0.2398536000D+02  0.0000000000D+00
  0.1218250000D+02  0.0000000000D+00
  0.6242298000D+01  0.0000000000D+00
  0.3110944000D+01  0.0000000000D+00
  0.1509958000D+01  0.0000000000D+00
  0.7108450000D+00  0.0000000000D+00
  0.2731900000D+00  0.0000000000D+00
  0.1042330000D+00  0.0000000000D+00
  0.3829100000D-01  0.1000000000D+01
 d    8  1.00
  0.1133440000D+03  0.3529999550D-02
  0.3364140000D+02  0.2578399672D-01
  0.1233100000D+02  0.9911898738D-01
  0.4994780000D+01  0.2390729696D+00
  0.2072800000D+01  0.3571989545D+00
  0.8307530000D+00  0.3621879539D+00
  0.3091780000D+00  0.2364609699D+00
  0.1001300000D+00  0.6011799234D-01
 d    8  1.00
  0.1133440000D+03 -0.3889998304D-02
  0.3364140000D+02 -0.2844198760D-01
  0.1233100000D+02 -0.1124289510D+00
  0.4994780000D+01 -0.2742568804D+00
  0.2072800000D+01 -0.3155458624D+00
  0.8307530000D+00  0.5710897510D-01
  0.3091780000D+00  0.5636037543D+00
  0.1001300000D+00  0.3846368323D+00
 d    8  1.00
  0.1133440000D+03  0.5695000221D-02
  0.3364140000D+02  0.4200100163D-01
  0.1233100000D+02  0.1735400067D+00
  0.4994780000D+01  0.4101570159D+00
  0.2072800000D+01  0.1132520044D+00
  0.8307530000D+00 -0.7696800299D+00
  0.3091780000D+00 -0.3164300123D-01
  0.1001300000D+00  0.7137970277D+00
 d    8  1.00
  0.1133440000D+03  0.0000000000D+00
  0.3364140000D+02  0.0000000000D+00
  0.1233100000D+02  0.0000000000D+00
  0.4994780000D+01  0.0000000000D+00
  0.2072800000D+01  0.0000000000D+00
  0.8307530000D+00  0.0000000000D+00
  0.3091780000D+00  0.0000000000D+00
  0.1001300000D+00  0.1000000000D+01
 f    1  1.00
  0.3275800000D+01  0.1000000000D+01
 f    1  1.00
  0.7920000000D+00  0.1000000000D+01
 g    1  1.00
  0.2089700000D+01  0.1000000000D+01
  
   2 0
 s   10  1.00
  0.1142000000D+05  0.5229996559D-03
  0.1712000000D+04  0.4044997339D-02
  0.3893000000D+03  0.2077498633D-01
  0.1100000000D+03  0.8072694689D-01
  0.3557000000D+02  0.2330738467D+00
  0.1254000000D+02  0.4335007148D+00
  0.4644000000D+01  0.3474717714D+00
  0.1293000000D+01  0.4126197285D-01
  0.5118000000D+00 -0.8507994403D-02
  0.1787000000D+00  0.2383998432D-02
 s   10  1.00
  0.1142000000D+05 -0.1149999544D-03
  0.1712000000D+04 -0.8949996452D-03
  0.3893000000D+03 -0.4623998167D-02
  0.1100000000D+03 -0.1852799265D-01
  0.3557000000D+02 -0.5733897727D-01
  0.1254000000D+02 -0.1320759476D+00
  0.4644000000D+01 -0.1725099316D+00
  0.1293000000D+01  0.1518139398D+00
  0.5118000000D+00  0.5999437621D+00
  0.1787000000D+00  0.3874618464D+00
 s   10  1.00
  0.1142000000D+05  0.0000000000D+00
  0.1712000000D+04  0.0000000000D+00
  0.3893000000D+03  0.0000000000D+00
  0.1100000000D+03  0.0000000000D+00
  0.3557000000D+02  0.0000000000D+00
  0.1254000000D+02  0.0000000000D+00
  0.4644000000D+01  0.0000000000D+00
  0.1293000000D+01  0.1000000000D+01
  0.5118000000D+00  0.0000000000D+00
  0.1787000000D+00  0.0000000000D+00
 s   10  1.00
  0.1142000000D+05  0.0000000000D+00
  0.1712000000D+04  0.0000000000D+00
  0.3893000000D+03  0.0000000000D+00
  0.1100000000D+03  0.0000000000D+00
  0.3557000000D+02  0.0000000000D+00
  0.1254000000D+02  0.0000000000D+00
  0.4644000000D+01  0.0000000000D+00
  0.1293000000D+01  0.0000000000D+00
  0.5118000000D+00  0.0000000000D+00
  0.1787000000D+00  0.1000000000D+01
 p    5  1.00
  0.2663000000D+02  0.1467000345D-01
  0.5948000000D+01  0.9176402155D-01
  0.1742000000D+01  0.2986830701D+00
  0.5550000000D+00  0.4984871171D+00
  0.1725000000D+00  0.3370230791D+00
 p    5  1.00
  0.2663000000D+02  0.0000000000D+00
  0.5948000000D+01  0.0000000000D+00
  0.1742000000D+01  0.0000000000D+00
  0.5550000000D+00  0.1000000000D+01
  0.1725000000D+00  0.0000000000D+00
 p    5  1.00
  0.2663000000D+02  0.0000000000D+00
  0.5948000000D+01  0.0000000000D+00
  0.1742000000D+01  0.0000000000D+00
  0.5550000000D+00  0.0000000000D+00
  0.1725000000D+00  0.1000000000D+01
 d    1  1.00
  0.1654000000D+01  0.1000000000D+01
 d    1  1.00
  0.4690000000D+00  0.1000000000D+01
 f    1  1.00
  0.1093000000D+01  0.1000000000D+01
  
   3 0
 s    5  1.00
  0.3387000000D+02  0.6067999217D-02
  0.5095000000D+01  0.4530799416D-01
  0.1159000000D+01  0.2028219738D+00
  0.3258000000D+00  0.5039029350D+00
  0.1027000000D+00  0.3834209505D+00
 s    5  1.00
  0.3387000000D+02  0.0000000000D+00
  0.5095000000D+01  0.0000000000D+00
  0.1159000000D+01  0.0000000000D+00
  0.3258000000D+00  0.1000000000D+01
  0.1027000000D+00  0.0000000000D+00
 s    5  1.00
  0.3387000000D+02  0.0000000000D+00
  0.5095000000D+01  0.0000000000D+00
  0.1159000000D+01  0.0000000000D+00
  0.3258000000D+00  0.0000000000D+00
  0.1027000000D+00  0.1000000000D+01
 p    1  1.00
  0.1407000000D+01  0.1000000000D+01
 p    1  1.00
  0.3880000000D+00  0.1000000000D+01
 d    1  1.00
  0.1057000000D+01  0.1000000000D+01
  
   4 0
 s    5  1.00
  0.3387000000D+02  0.6067999217D-02
  0.5095000000D+01  0.4530799416D-01
  0.1159000000D+01  0.2028219738D+00
  0.3258000000D+00  0.5039029350D+00
  0.1027000000D+00  0.3834209505D+00
 s    5  1.00
  0.3387000000D+02  0.0000000000D+00
  0.5095000000D+01  0.0000000000D+00
  0.1159000000D+01  0.0000000000D+00
  0.3258000000D+00  0.1000000000D+01
  0.1027000000D+00  0.0000000000D+00
 s    5  1.00
  0.3387000000D+02  0.0000000000D+00
  0.5095000000D+01  0.0000000000D+00
  0.1159000000D+01  0.0000000000D+00
  0.3258000000D+00  0.0000000000D+00
  0.1027000000D+00  0.1000000000D+01
 p    1  1.00
  0.1407000000D+01  0.1000000000D+01
 p    1  1.00
  0.3880000000D+00  0.1000000000D+01
 d    1  1.00
  0.1057000000D+01  0.1000000000D+01
  
   5 0
 s    5  1.00
  0.3387000000D+02  0.6067999217D-02
  0.5095000000D+01  0.4530799416D-01
  0.1159000000D+01  0.2028219738D+00
  0.3258000000D+00  0.5039029350D+00
  0.1027000000D+00  0.3834209505D+00
 s    5  1.00
  0.3387000000D+02  0.0000000000D+00
  0.5095000000D+01  0.0000000000D+00
  0.1159000000D+01  0.0000000000D+00
  0.3258000000D+00  0.1000000000D+01
  0.1027000000D+00  0.0000000000D+00
 s    5  1.00
  0.3387000000D+02  0.0000000000D+00
  0.5095000000D+01  0.0000000000D+00
  0.1159000000D+01  0.0000000000D+00
  0.3258000000D+00  0.0000000000D+00
  0.1027000000D+00  0.1000000000D+01
 p    1  1.00
  0.1407000000D+01  0.1000000000D+01
 p    1  1.00
  0.3880000000D+00  0.1000000000D+01
 d    1  1.00
  0.1057000000D+01  0.1000000000D+01
  
   6 0
 s   10  1.00
  0.1142000000D+05  0.5229996559D-03
  0.1712000000D+04  0.4044997339D-02
  0.3893000000D+03  0.2077498633D-01
  0.1100000000D+03  0.8072694689D-01
  0.3557000000D+02  0.2330738467D+00
  0.1254000000D+02  0.4335007148D+00
  0.4644000000D+01  0.3474717714D+00
  0.1293000000D+01  0.4126197285D-01
  0.5118000000D+00 -0.8507994403D-02
  0.1787000000D+00  0.2383998432D-02
 s   10  1.00
  0.1142000000D+05 -0.1149999544D-03
  0.1712000000D+04 -0.8949996452D-03
  0.3893000000D+03 -0.4623998167D-02
  0.1100000000D+03 -0.1852799265D-01
  0.3557000000D+02 -0.5733897727D-01
  0.1254000000D+02 -0.1320759476D+00
  0.4644000000D+01 -0.1725099316D+00
  0.1293000000D+01  0.1518139398D+00
  0.5118000000D+00  0.5999437621D+00
  0.1787000000D+00  0.3874618464D+00
 s   10  1.00
  0.1142000000D+05  0.0000000000D+00
  0.1712000000D+04  0.0000000000D+00
  0.3893000000D+03  0.0000000000D+00
  0.1100000000D+03  0.0000000000D+00
  0.3557000000D+02  0.0000000000D+00
  0.1254000000D+02  0.0000000000D+00
  0.4644000000D+01  0.0000000000D+00
  0.1293000000D+01  0.1000000000D+01
  0.5118000000D+00  0.0000000000D+00
  0.1787000000D+00  0.0000000000D+00
 s   10  1.00
  0.1142000000D+05  0.0000000000D+00
  0.1712000000D+04  0.0000000000D+00
  0.3893000000D+03  0.0000000000D+00
  0.1100000000D+03  0.0000000000D+00
  0.3557000000D+02  0.0000000000D+00
  0.1254000000D+02  0.0000000000D+00
  0.4644000000D+01  0.0000000000D+00
  0.1293000000D+01  0.0000000000D+00
  0.5118000000D+00  0.0000000000D+00
  0.1787000000D+00  0.1000000000D+01
 p    5  1.00
  0.2663000000D+02  0.1467000345D-01
  0.5948000000D+01  0.9176402155D-01
  0.1742000000D+01  0.2986830701D+00
  0.5550000000D+00  0.4984871171D+00
  0.1725000000D+00  0.3370230791D+00
 p    5  1.00
  0.2663000000D+02  0.0000000000D+00
  0.5948000000D+01  0.0000000000D+00
  0.1742000000D+01  0.0000000000D+00
  0.5550000000D+00  0.1000000000D+01
  0.1725000000D+00  0.0000000000D+00
 p    5  1.00
  0.2663000000D+02  0.0000000000D+00
  0.5948000000D+01  0.0000000000D+00
  0.1742000000D+01  0.0000000000D+00
  0.5550000000D+00  0.0000000000D+00
  0.1725000000D+00  0.1000000000D+01
 d    1  1.00
  0.1654000000D+01  0.1000000000D+01
 d    1  1.00
  0.4690000000D+00  0.1000000000D+01
 f    1  1.00
  0.1093000000D+01  0.1000000000D+01
  
   7 0
 s    5  1.00
  0.3387000000D+02  0.6067999217D-02
  0.5095000000D+01  0.4530799416D-01
  0.1159000000D+01  0.2028219738D+00
  0.3258000000D+00  0.5039029350D+00
  0.1027000000D+00  0.3834209505D+00
 s    5  1.00
  0.3387000000D+02  0.0000000000D+00
  0.5095000000D+01  0.0000000000D+00
  0.1159000000D+01  0.0000000000D+00
  0.3258000000D+00  0.1000000000D+01
  0.1027000000D+00  0.0000000000D+00
 s    5  1.00
  0.3387000000D+02  0.0000000000D+00
  0.5095000000D+01  0.0000000000D+00
  0.1159000000D+01  0.0000000000D+00
  0.3258000000D+00  0.0000000000D+00
  0.1027000000D+00  0.1000000000D+01
 p    1  1.00
  0.1407000000D+01  0.1000000000D+01
 p    1  1.00
  0.3880000000D+00  0.1000000000D+01
 d    1  1.00
  0.1057000000D+01  0.1000000000D+01
  
   8 0
 s    5  1.00
  0.3387000000D+02  0.6067999217D-02
  0.5095000000D+01  0.4530799416D-01
  0.1159000000D+01  0.2028219738D+00
  0.3258000000D+00  0.5039029350D+00
  0.1027000000D+00  0.3834209505D+00
 s    5  1.00
  0.3387000000D+02  0.0000000000D+00
  0.5095000000D+01  0.0000000000D+00
  0.1159000000D+01  0.0000000000D+00
  0.3258000000D+00  0.1000000000D+01
  0.1027000000D+00  0.0000000000D+00
 s    5  1.00
  0.3387000000D+02  0.0000000000D+00
  0.5095000000D+01  0.0000000000D+00
  0.1159000000D+01  0.0000000000D+00
  0.3258000000D+00  0.0000000000D+00
  0.1027000000D+00  0.1000000000D+01
 p    1  1.00
  0.1407000000D+01  0.1000000000D+01
 p    1  1.00
  0.3880000000D+00  0.1000000000D+01
 d    1  1.00
  0.1057000000D+01  0.1000000000D+01
  
   9 0
 s    5  1.00
  0.3387000000D+02  0.6067999217D-02
  0.5095000000D+01  0.4530799416D-01
  0.1159000000D+01  0.2028219738D+00
  0.3258000000D+00  0.5039029350D+00
  0.1027000000D+00  0.3834209505D+00
 s    5  1.00
  0.3387000000D+02  0.0000000000D+00
  0.5095000000D+01  0.0000000000D+00
  0.1159000000D+01  0.0000000000D+00
  0.3258000000D+00  0.1000000000D+01
  0.1027000000D+00  0.0000000000D+00
 s    5  1.00
  0.3387000000D+02  0.0000000000D+00
  0.5095000000D+01  0.0000000000D+00
  0.1159000000D+01  0.0000000000D+00
  0.3258000000D+00  0.0000000000D+00
  0.1027000000D+00  0.1000000000D+01
 p    1  1.00
  0.1407000000D+01  0.1000000000D+01
 p    1  1.00
  0.3880000000D+00  0.1000000000D+01
 d    1  1.00
  0.1057000000D+01  0.1000000000D+01
  
  10 0
 s   10  1.00
  0.1142000000D+05  0.5229996559D-03
  0.1712000000D+04  0.4044997339D-02
  0.3893000000D+03  0.2077498633D-01
  0.1100000000D+03  0.8072694689D-01
  0.3557000000D+02  0.2330738467D+00
  0.1254000000D+02  0.4335007148D+00
  0.4644000000D+01  0.3474717714D+00
  0.1293000000D+01  0.4126197285D-01
  0.5118000000D+00 -0.8507994403D-02
  0.1787000000D+00  0.2383998432D-02
 s   10  1.00
  0.1142000000D+05 -0.1149999544D-03
  0.1712000000D+04 -0.8949996452D-03
  0.3893000000D+03 -0.4623998167D-02
  0.1100000000D+03 -0.1852799265D-01
  0.3557000000D+02 -0.5733897727D-01
  0.1254000000D+02 -0.1320759476D+00
  0.4644000000D+01 -0.1725099316D+00
  0.1293000000D+01  0.1518139398D+00
  0.5118000000D+00  0.5999437621D+00
  0.1787000000D+00  0.3874618464D+00
 s   10  1.00
  0.1142000000D+05  0.0000000000D+00
  0.1712000000D+04  0.0000000000D+00
  0.3893000000D+03  0.0000000000D+00
  0.1100000000D+03  0.0000000000D+00
  0.3557000000D+02  0.0000000000D+00
  0.1254000000D+02  0.0000000000D+00
  0.4644000000D+01  0.0000000000D+00
  0.1293000000D+01  0.1000000000D+01
  0.5118000000D+00  0.0000000000D+00
  0.1787000000D+00  0.0000000000D+00
 s   10  1.00
  0.1142000000D+05  0.0000000000D+00
  0.1712000000D+04  0.0000000000D+00
  0.3893000000D+03  0.0000000000D+00
  0.1100000000D+03  0.0000000000D+00
  0.3557000000D+02  0.0000000000D+00
  0.1254000000D+02  0.0000000000D+00
  0.4644000000D+01  0.0000000000D+00
  0.1293000000D+01  0.0000000000D+00
  0.5118000000D+00  0.0000000000D+00
  0.1787000000D+00  0.1000000000D+01
 p    5  1.00
  0.2663000000D+02  0.1467000345D-01
  0.5948000000D+01  0.9176402155D-01
  0.1742000000D+01  0.2986830701D+00
  0.5550000000D+00  0.4984871171D+00
  0.1725000000D+00  0.3370230791D+00
 p    5  1.00
  0.2663000000D+02  0.0000000000D+00
  0.5948000000D+01  0.0000000000D+00
  0.1742000000D+01  0.0000000000D+00
  0.5550000000D+00  0.1000000000D+01
  0.1725000000D+00  0.0000000000D+00
 p    5  1.00
  0.2663000000D+02  0.0000000000D+00
  0.5948000000D+01  0.0000000000D+00
  0.1742000000D+01  0.0000000000D+00
  0.5550000000D+00  0.0000000000D+00
  0.1725000000D+00  0.1000000000D+01
 d    1  1.00
  0.1654000000D+01  0.1000000000D+01
 d    1  1.00
  0.4690000000D+00  0.1000000000D+01
 f    1  1.00
  0.1093000000D+01  0.1000000000D+01
  
  11 0
 s    5  1.00
  0.3387000000D+02  0.6067999217D-02
  0.5095000000D+01  0.4530799416D-01
  0.1159000000D+01  0.2028219738D+00
  0.3258000000D+00  0.5039029350D+00
  0.1027000000D+00  0.3834209505D+00
 s    5  1.00
  0.3387000000D+02  0.0000000000D+00
  0.5095000000D+01  0.0000000000D+00
  0.1159000000D+01  0.0000000000D+00
  0.3258000000D+00  0.1000000000D+01
  0.1027000000D+00  0.0000000000D+00
 s    5  1.00
  0.3387000000D+02  0.0000000000D+00
  0.5095000000D+01  0.0000000000D+00
  0.1159000000D+01  0.0000000000D+00
  0.3258000000D+00  0.0000000000D+00
  0.1027000000D+00  0.1000000000D+01
 p    1  1.00
  0.1407000000D+01  0.1000000000D+01
 p    1  1.00
  0.3880000000D+00  0.1000000000D+01
 d    1  1.00
  0.1057000000D+01  0.1000000000D+01
  
  12 0
 s    5  1.00
  0.3387000000D+02  0.6067999217D-02
  0.5095000000D+01  0.4530799416D-01
  0.1159000000D+01  0.2028219738D+00
  0.3258000000D+00  0.5039029350D+00
  0.1027000000D+00  0.3834209505D+00
 s    5  1.00
  0.3387000000D+02  0.0000000000D+00
  0.5095000000D+01  0.0000000000D+00
  0.1159000000D+01  0.0000000000D+00
  0.3258000000D+00  0.1000000000D+01
  0.1027000000D+00  0.0000000000D+00
 s    5  1.00
  0.3387000000D+02  0.0000000000D+00
  0.5095000000D+01  0.0000000000D+00
  0.1159000000D+01  0.0000000000D+00
  0.3258000000D+00  0.0000000000D+00
  0.1027000000D+00  0.1000000000D+01
 p    1  1.00
  0.1407000000D+01  0.1000000000D+01
 p    1  1.00
  0.3880000000D+00  0.1000000000D+01
 d    1  1.00
  0.1057000000D+01  0.1000000000D+01
  
  13 0
 s    5  1.00
  0.3387000000D+02  0.6067999217D-02
  0.5095000000D+01  0.4530799416D-01
  0.1159000000D+01  0.2028219738D+00
  0.3258000000D+00  0.5039029350D+00
  0.1027000000D+00  0.3834209505D+00
 s    5  1.00
  0.3387000000D+02  0.0000000000D+00
  0.5095000000D+01  0.0000000000D+00
  0.1159000000D+01  0.0000000000D+00
  0.3258000000D+00  0.1000000000D+01
  0.1027000000D+00  0.0000000000D+00
 s    5  1.00
  0.3387000000D+02  0.0000000000D+00
  0.5095000000D+01  0.0000000000D+00
  0.1159000000D+01  0.0000000000D+00
  0.3258000000D+00  0.0000000000D+00
  0.1027000000D+00  0.1000000000D+01
 p    1  1.00
  0.1407000000D+01  0.1000000000D+01
 p    1  1.00
  0.3880000000D+00  0.1000000000D+01
 d    1  1.00
  0.1057000000D+01  0.1000000000D+01
  
  14 0
 s   10  1.00
  0.1142000000D+05  0.5229996559D-03
  0.1712000000D+04  0.4044997339D-02
  0.3893000000D+03  0.2077498633D-01
  0.1100000000D+03  0.8072694689D-01
  0.3557000000D+02  0.2330738467D+00
  0.1254000000D+02  0.4335007148D+00
  0.4644000000D+01  0.3474717714D+00
  0.1293000000D+01  0.4126197285D-01
  0.5118000000D+00 -0.8507994403D-02
  0.1787000000D+00  0.2383998432D-02
 s   10  1.00
  0.1142000000D+05 -0.1149999544D-03
  0.1712000000D+04 -0.8949996452D-03
  0.3893000000D+03 -0.4623998167D-02
  0.1100000000D+03 -0.1852799265D-01
  0.3557000000D+02 -0.5733897727D-01
  0.1254000000D+02 -0.1320759476D+00
  0.4644000000D+01 -0.1725099316D+00
  0.1293000000D+01  0.1518139398D+00
  0.5118000000D+00  0.5999437621D+00
  0.1787000000D+00  0.3874618464D+00
 s   10  1.00
  0.1142000000D+05  0.0000000000D+00
  0.1712000000D+04  0.0000000000D+00
  0.3893000000D+03  0.0000000000D+00
  0.1100000000D+03  0.0000000000D+00
  0.3557000000D+02  0.0000000000D+00
  0.1254000000D+02  0.0000000000D+00
  0.4644000000D+01  0.0000000000D+00
  0.1293000000D+01  0.1000000000D+01
  0.5118000000D+00  0.0000000000D+00
  0.1787000000D+00  0.0000000000D+00
 s   10  1.00
  0.1142000000D+05  0.0000000000D+00
  0.1712000000D+04  0.0000000000D+00
  0.3893000000D+03  0.0000000000D+00
  0.1100000000D+03  0.0000000000D+00
  0.3557000000D+02  0.0000000000D+00
  0.1254000000D+02  0.0000000000D+00
  0.4644000000D+01  0.0000000000D+00
  0.1293000000D+01  0.0000000000D+00
  0.5118000000D+00  0.0000000000D+00
  0.1787000000D+00  0.1000000000D+01
 p    5  1.00
  0.2663000000D+02  0.1467000345D-01
  0.5948000000D+01  0.9176402155D-01
  0.1742000000D+01  0.2986830701D+00
  0.5550000000D+00  0.4984871171D+00
  0.1725000000D+00  0.3370230791D+00
 p    5  1.00
  0.2663000000D+02  0.0000000000D+00
  0.5948000000D+01  0.0000000000D+00
  0.1742000000D+01  0.0000000000D+00
  0.5550000000D+00  0.1000000000D+01
  0.1725000000D+00  0.0000000000D+00
 p    5  1.00
  0.2663000000D+02  0.0000000000D+00
  0.5948000000D+01  0.0000000000D+00
  0.1742000000D+01  0.0000000000D+00
  0.5550000000D+00  0.0000000000D+00
  0.1725000000D+00  0.1000000000D+01
 d    1  1.00
  0.1654000000D+01  0.1000000000D+01
 d    1  1.00
  0.4690000000D+00  0.1000000000D+01
 f    1  1.00
  0.1093000000D+01  0.1000000000D+01
  
  15 0
 s    5  1.00
  0.3387000000D+02  0.6067999217D-02
  0.5095000000D+01  0.4530799416D-01
  0.1159000000D+01  0.2028219738D+00
  0.3258000000D+00  0.5039029350D+00
  0.1027000000D+00  0.3834209505D+00
 s    5  1.00
  0.3387000000D+02  0.0000000000D+00
  0.5095000000D+01  0.0000000000D+00
  0.1159000000D+01  0.0000000000D+00
  0.3258000000D+00  0.1000000000D+01
  0.1027000000D+00  0.0000000000D+00
 s    5  1.00
  0.3387000000D+02  0.0000000000D+00
  0.5095000000D+01  0.0000000000D+00
  0.1159000000D+01  0.0000000000D+00
  0.3258000000D+00  0.0000000000D+00
  0.1027000000D+00  0.1000000000D+01
 p    1  1.00
  0.1407000000D+01  0.1000000000D+01
 p    1  1.00
  0.3880000000D+00  0.1000000000D+01
 d    1  1.00
  0.1057000000D+01  0.1000000000D+01
  
  16 0
 s    5  1.00
  0.3387000000D+02  0.6067999217D-02
  0.5095000000D+01  0.4530799416D-01
  0.1159000000D+01  0.2028219738D+00
  0.3258000000D+00  0.5039029350D+00
  0.1027000000D+00  0.3834209505D+00
 s    5  1.00
  0.3387000000D+02  0.0000000000D+00
  0.5095000000D+01  0.0000000000D+00
  0.1159000000D+01  0.0000000000D+00
  0.3258000000D+00  0.1000000000D+01
  0.1027000000D+00  0.0000000000D+00
 s    5  1.00
  0.3387000000D+02  0.0000000000D+00
  0.5095000000D+01  0.0000000000D+00
  0.1159000000D+01  0.0000000000D+00
  0.3258000000D+00  0.0000000000D+00
  0.1027000000D+00  0.1000000000D+01
 p    1  1.00
  0.1407000000D+01  0.1000000000D+01
 p    1  1.00
  0.3880000000D+00  0.1000000000D+01
 d    1  1.00
  0.1057000000D+01  0.1000000000D+01
  
  17 0
 s    5  1.00
  0.3387000000D+02  0.6067999217D-02
  0.5095000000D+01  0.4530799416D-01
  0.1159000000D+01  0.2028219738D+00
  0.3258000000D+00  0.5039029350D+00
  0.1027000000D+00  0.3834209505D+00
 s    5  1.00
  0.3387000000D+02  0.0000000000D+00
  0.5095000000D+01  0.0000000000D+00
  0.1159000000D+01  0.0000000000D+00
  0.3258000000D+00  0.1000000000D+01
  0.1027000000D+00  0.0000000000D+00
 s    5  1.00
  0.3387000000D+02  0.0000000000D+00
  0.5095000000D+01  0.0000000000D+00
  0.1159000000D+01  0.0000000000D+00
  0.3258000000D+00  0.0000000000D+00
  0.1027000000D+00  0.1000000000D+01
 p    1  1.00
  0.1407000000D+01  0.1000000000D+01
 p    1  1.00
  0.3880000000D+00  0.1000000000D+01
 d    1  1.00
  0.1057000000D+01  0.1000000000D+01
  
  18 0
 s   10  1.00
  0.1142000000D+05  0.5229996559D-03
  0.1712000000D+04  0.4044997339D-02
  0.3893000000D+03  0.2077498633D-01
  0.1100000000D+03  0.8072694689D-01
  0.3557000000D+02  0.2330738467D+00
  0.1254000000D+02  0.4335007148D+00
  0.4644000000D+01  0.3474717714D+00
  0.1293000000D+01  0.4126197285D-01
  0.5118000000D+00 -0.8507994403D-02
  0.1787000000D+00  0.2383998432D-02
 s   10  1.00
  0.1142000000D+05 -0.1149999544D-03
  0.1712000000D+04 -0.8949996452D-03
  0.3893000000D+03 -0.4623998167D-02
  0.1100000000D+03 -0.1852799265D-01
  0.3557000000D+02 -0.5733897727D-01
  0.1254000000D+02 -0.1320759476D+00
  0.4644000000D+01 -0.1725099316D+00
  0.1293000000D+01  0.1518139398D+00
  0.5118000000D+00  0.5999437621D+00
  0.1787000000D+00  0.3874618464D+00
 s   10  1.00
  0.1142000000D+05  0.0000000000D+00
  0.1712000000D+04  0.0000000000D+00
  0.3893000000D+03  0.0000000000D+00
  0.1100000000D+03  0.0000000000D+00
  0.3557000000D+02  0.0000000000D+00
  0.1254000000D+02  0.0000000000D+00
  0.4644000000D+01  0.0000000000D+00
  0.1293000000D+01  0.1000000000D+01
  0.5118000000D+00  0.0000000000D+00
  0.1787000000D+00  0.0000000000D+00
 s   10  1.00
  0.1142000000D+05  0.0000000000D+00
  0.1712000000D+04  0.0000000000D+00
  0.3893000000D+03  0.0000000000D+00
  0.1100000000D+03  0.0000000000D+00
  0.3557000000D+02  0.0000000000D+00
  0.1254000000D+02  0.0000000000D+00
  0.4644000000D+01  0.0000000000D+00
  0.1293000000D+01  0.0000000000D+00
  0.5118000000D+00  0.0000000000D+00
  0.1787000000D+00  0.1000000000D+01
 p    5  1.00
  0.2663000000D+02  0.1467000345D-01
  0.5948000000D+01  0.9176402155D-01
  0.1742000000D+01  0.2986830701D+00
  0.5550000000D+00  0.4984871171D+00
  0.1725000000D+00  0.3370230791D+00
 p    5  1.00
  0.2663000000D+02  0.0000000000D+00
  0.5948000000D+01  0.0000000000D+00
  0.1742000000D+01  0.0000000000D+00
  0.5550000000D+00  0.1000000000D+01
  0.1725000000D+00  0.0000000000D+00
 p    5  1.00
  0.2663000000D+02  0.0000000000D+00
  0.5948000000D+01  0.0000000000D+00
  0.1742000000D+01  0.0000000000D+00
  0.5550000000D+00  0.0000000000D+00
  0.1725000000D+00  0.1000000000D+01
 d    1  1.00
  0.1654000000D+01  0.1000000000D+01
 d    1  1.00
  0.4690000000D+00  0.1000000000D+01
 f    1  1.00
  0.1093000000D+01  0.1000000000D+01
  
  19 0
 s    5  1.00
  0.3387000000D+02  0.6067999217D-02
  0.5095000000D+01  0.4530799416D-01
  0.1159000000D+01  0.2028219738D+00
  0.3258000000D+00  0.5039029350D+00
  0.1027000000D+00  0.3834209505D+00
 s    5  1.00
  0.3387000000D+02  0.0000000000D+00
  0.5095000000D+01  0.0000000000D+00
  0.1159000000D+01  0.0000000000D+00
  0.3258000000D+00  0.1000000000D+01
  0.1027000000D+00  0.0000000000D+00
 s    5  1.00
  0.3387000000D+02  0.0000000000D+00
  0.5095000000D+01  0.0000000000D+00
  0.1159000000D+01  0.0000000000D+00
  0.3258000000D+00  0.0000000000D+00
  0.1027000000D+00  0.1000000000D+01
 p    1  1.00
  0.1407000000D+01  0.1000000000D+01
 p    1  1.00
  0.3880000000D+00  0.1000000000D+01
 d    1  1.00
  0.1057000000D+01  0.1000000000D+01
  
  20 0
 s    5  1.00
  0.3387000000D+02  0.6067999217D-02
  0.5095000000D+01  0.4530799416D-01
  0.1159000000D+01  0.2028219738D+00
  0.3258000000D+00  0.5039029350D+00
  0.1027000000D+00  0.3834209505D+00
 s    5  1.00
  0.3387000000D+02  0.0000000000D+00
  0.5095000000D+01  0.0000000000D+00
  0.1159000000D+01  0.0000000000D+00
  0.3258000000D+00  0.1000000000D+01
  0.1027000000D+00  0.0000000000D+00
 s    5  1.00
  0.3387000000D+02  0.0000000000D+00
  0.5095000000D+01  0.0000000000D+00
  0.1159000000D+01  0.0000000000D+00
  0.3258000000D+00  0.0000000000D+00
  0.1027000000D+00  0.1000000000D+01
 p    1  1.00
  0.1407000000D+01  0.1000000000D+01
 p    1  1.00
  0.3880000000D+00  0.1000000000D+01
 d    1  1.00
  0.1057000000D+01  0.1000000000D+01
  
  21 0
 s    5  1.00
  0.3387000000D+02  0.6067999217D-02
  0.5095000000D+01  0.4530799416D-01
  0.1159000000D+01  0.2028219738D+00
  0.3258000000D+00  0.5039029350D+00
  0.1027000000D+00  0.3834209505D+00
 s    5  1.00
  0.3387000000D+02  0.0000000000D+00
  0.5095000000D+01  0.0000000000D+00
  0.1159000000D+01  0.0000000000D+00
  0.3258000000D+00  0.1000000000D+01
  0.1027000000D+00  0.0000000000D+00
 s    5  1.00
  0.3387000000D+02  0.0000000000D+00
  0.5095000000D+01  0.0000000000D+00
  0.1159000000D+01  0.0000000000D+00
  0.3258000000D+00  0.0000000000D+00
  0.1027000000D+00  0.1000000000D+01
 p    1  1.00
  0.1407000000D+01  0.1000000000D+01
 p    1  1.00
  0.3880000000D+00  0.1000000000D+01
 d    1  1.00
  0.1057000000D+01  0.1000000000D+01
  
  22 0
 s   10  1.00
  0.1142000000D+05  0.5229996559D-03
  0.1712000000D+04  0.4044997339D-02
  0.3893000000D+03  0.2077498633D-01
  0.1100000000D+03  0.8072694689D-01
  0.3557000000D+02  0.2330738467D+00
  0.1254000000D+02  0.4335007148D+00
  0.4644000000D+01  0.3474717714D+00
  0.1293000000D+01  0.4126197285D-01
  0.5118000000D+00 -0.8507994403D-02
  0.1787000000D+00  0.2383998432D-02
 s   10  1.00
  0.1142000000D+05 -0.1149999544D-03
  0.1712000000D+04 -0.8949996452D-03
  0.3893000000D+03 -0.4623998167D-02
  0.1100000000D+03 -0.1852799265D-01
  0.3557000000D+02 -0.5733897727D-01
  0.1254000000D+02 -0.1320759476D+00
  0.4644000000D+01 -0.1725099316D+00
  0.1293000000D+01  0.1518139398D+00
  0.5118000000D+00  0.5999437621D+00
  0.1787000000D+00  0.3874618464D+00
 s   10  1.00
  0.1142000000D+05  0.0000000000D+00
  0.1712000000D+04  0.0000000000D+00
  0.3893000000D+03  0.0000000000D+00
  0.1100000000D+03  0.0000000000D+00
  0.3557000000D+02  0.0000000000D+00
  0.1254000000D+02  0.0000000000D+00
  0.4644000000D+01  0.0000000000D+00
  0.1293000000D+01  0.1000000000D+01
  0.5118000000D+00  0.0000000000D+00
  0.1787000000D+00  0.0000000000D+00
 s   10  1.00
  0.1142000000D+05  0.0000000000D+00
  0.1712000000D+04  0.0000000000D+00
  0.3893000000D+03  0.0000000000D+00
  0.1100000000D+03  0.0000000000D+00
  0.3557000000D+02  0.0000000000D+00
  0.1254000000D+02  0.0000000000D+00
  0.4644000000D+01  0.0000000000D+00
  0.1293000000D+01  0.0000000000D+00
  0.5118000000D+00  0.0000000000D+00
  0.1787000000D+00  0.1000000000D+01
 p    5  1.00
  0.2663000000D+02  0.1467000345D-01
  0.5948000000D+01  0.9176402155D-01
  0.1742000000D+01  0.2986830701D+00
  0.5550000000D+00  0.4984871171D+00
  0.1725000000D+00  0.3370230791D+00
 p    5  1.00
  0.2663000000D+02  0.0000000000D+00
  0.5948000000D+01  0.0000000000D+00
  0.1742000000D+01  0.0000000000D+00
  0.5550000000D+00  0.1000000000D+01
  0.1725000000D+00  0.0000000000D+00
 p    5  1.00
  0.2663000000D+02  0.0000000000D+00
  0.5948000000D+01  0.0000000000D+00
  0.1742000000D+01  0.0000000000D+00
  0.5550000000D+00  0.0000000000D+00
  0.1725000000D+00  0.1000000000D+01
 d    1  1.00
  0.1654000000D+01  0.1000000000D+01
 d    1  1.00
  0.4690000000D+00  0.1000000000D+01
 f    1  1.00
  0.1093000000D+01  0.1000000000D+01
  
  23 0
 s    5  1.00
  0.3387000000D+02  0.6067999217D-02
  0.5095000000D+01  0.4530799416D-01
  0.1159000000D+01  0.2028219738D+00
  0.3258000000D+00  0.5039029350D+00
  0.1027000000D+00  0.3834209505D+00
 s    5  1.00
  0.3387000000D+02  0.0000000000D+00
  0.5095000000D+01  0.0000000000D+00
  0.1159000000D+01  0.0000000000D+00
  0.3258000000D+00  0.1000000000D+01
  0.1027000000D+00  0.0000000000D+00
 s    5  1.00
  0.3387000000D+02  0.0000000000D+00
  0.5095000000D+01  0.0000000000D+00
  0.1159000000D+01  0.0000000000D+00
  0.3258000000D+00  0.0000000000D+00
  0.1027000000D+00  0.1000000000D+01
 p    1  1.00
  0.1407000000D+01  0.1000000000D+01
 p    1  1.00
  0.3880000000D+00  0.1000000000D+01
 d    1  1.00
  0.1057000000D+01  0.1000000000D+01
  
  24 0
 s    5  1.00
  0.3387000000D+02  0.6067999217D-02
  0.5095000000D+01  0.4530799416D-01
  0.1159000000D+01  0.2028219738D+00
  0.3258000000D+00  0.5039029350D+00
  0.1027000000D+00  0.3834209505D+00
 s    5  1.00
  0.3387000000D+02  0.0000000000D+00
  0.5095000000D+01  0.0000000000D+00
  0.1159000000D+01  0.0000000000D+00
  0.3258000000D+00  0.1000000000D+01
  0.1027000000D+00  0.0000000000D+00
 s    5  1.00
  0.3387000000D+02  0.0000000000D+00
  0.5095000000D+01  0.0000000000D+00
  0.1159000000D+01  0.0000000000D+00
  0.3258000000D+00  0.0000000000D+00
  0.1027000000D+00  0.1000000000D+01
 p    1  1.00
  0.1407000000D+01  0.1000000000D+01
 p    1  1.00
  0.3880000000D+00  0.1000000000D+01
 d    1  1.00
  0.1057000000D+01  0.1000000000D+01
  
  25 0
 s    5  1.00
  0.3387000000D+02  0.6067999217D-02
  0.5095000000D+01  0.4530799416D-01
  0.1159000000D+01  0.2028219738D+00
  0.3258000000D+00  0.5039029350D+00
  0.1027000000D+00  0.3834209505D+00
 s    5  1.00
  0.3387000000D+02  0.0000000000D+00
  0.5095000000D+01  0.0000000000D+00
  0.1159000000D+01  0.0000000000D+00
  0.3258000000D+00  0.1000000000D+01
  0.1027000000D+00  0.0000000000D+00
 s    5  1.00
  0.3387000000D+02  0.0000000000D+00
  0.5095000000D+01  0.0000000000D+00
  0.1159000000D+01  0.0000000000D+00
  0.3258000000D+00  0.0000000000D+00
  0.1027000000D+00  0.1000000000D+01
 p    1  1.00
  0.1407000000D+01  0.1000000000D+01
 p    1  1.00
  0.3880000000D+00  0.1000000000D+01
 d    1  1.00
  0.1057000000D+01  0.1000000000D+01


[MO]
 Sym=      1.1
 Ene=       0.0000
 Spin= Alpha
 Occup=    2.000000
1 0.024045833215369
2 0.96370137707559
3 0.004212826500997
4 -0.002300465221882
5 0.000305614804208
6 -0.000095752351409
7 0.001234452899361
8 -0.008393200309398
9 -0.006579113130890
10 -0.014717706568434
11 -0.000146796557745
12 -0.000070124457021
13 -0.000032629597565
14 -0.001220946637492
15 -0.000221990071607
16 0.001057654413873
17 0.000659413041357
18 0.000104640512975
19 -0.000560035717849
20 -0.000015685387970
21 -0.000001889967963
22 0.000013763387782
23 0.000457750306050
24 0.000069374862179
25 -0.000373840905656
26 0.000030265388436
27 -0.000030470381259
28 0.000000204992823
29 0.000004950787285
30 0.000008558693861
31 0.000006220701311
32 0.000057263808619
33 -0.000057057282150
34 -0.000000206526469
35 -0.000003774233605
36 0.000004138286537
37 -0.000008638483661
38 0.000021513339544
39 -0.000022247359491
40 0.000000734019947
41 -0.000002129322718
42 0.000001138184432
43 -0.000004206702108
44 0.000569968027924
45 -0.000463496264805
46 -0.000106471763119
47 0.000033747229076
48 -0.000045172491685
49 0.000043838816341
50 0.000008344010653
51 0.000006018318528
52 0.000014747417044
53 -0.000005322246798
54 -0.000003430386165
55 -0.000009869372566
56 -0.000005872418216
57 -0.000004644035439
58 -0.000009916363636
59 0.000000045258753
60 0.000004852372087
61 0.000000519304820
62 -0.000000084770211
63 -0.000004186759251
64 -0.000000958474177
65 0.000000332231803
66 -0.000002323381053
67 0.000000261753650
68 -0.000000218500630
69 -0.000000029963045
70 -0.000218023274591
71 -0.000217117689712
72 -0.000217526206699
73 -0.000015222284922
74 -0.000015950419660
75 0.000015353486002
76 0.000000965785531
77 0.000016030149889
78 -0.000000437449975
79 0.000191133232038
80 0.000191850841202
81 0.000190260072573
82 -0.000000708836531
83 -0.000000106969326
84 -0.000000176024720
85 0.13701382110429
86 0.000029953597375
87 0.000154271323716
88 0.001118178639580
89 -0.000028905956119
90 0.000515554278668
91 0.000012869274001
92 0.000036385641691
93 -0.000208319979475
94 -0.000014390271857
95 0.000056180518282
96 -0.000528711620744
97 -0.000040402676763
98 0.000010609736679
99 -0.000021502771823
100 0.000010893035144
101 0.000001304663025
102 0.000000814369442
103 -0.000001165663896
104 0.000017356988953
105 -0.000015474178202
106 -0.000001882810752
107 0.000008898244410
108 0.000007480265744
109 -0.000002606338970
110 0.000031306419557
111 -0.000033100069386
112 -0.000027447528175
113 0.000003030936527
114 0.000025389897839
115 0.000039351850905
116 -0.000045032905884
117 0.000019018505285
118 -0.000002527127617
119 0.000003956282181
120 0.000197946056308
121 -0.000257533272563
122 -0.000054142456347
123 -0.000020049355967
124 0.000011269556709
125 0.000019761171114
126 -0.000018721333519
127 0.000071221394645
128 0.000030699676507
129 -0.000002731339057
130 0.000008103139012
131 -0.000005371799955
132 0.000031131253811
133 0.000038047681655
134 -0.000034463690903
135 0.000193297494220
136 -0.000325143607731
137 -0.000084457240138
138 0.000033570218255
139 0.000013443616024
140 0.000007267259841
141 0.000050446862654
142 0.000093275935375
143 0.000025052946663
144 -0.000030252751063
145 0.000002117870998
146 0.000028134880065
147 -0.000051878623285
148 -0.000020753526024
149 -0.000014987138667
150 0.000195438891922
151 -0.000283174496890
152 -0.000061706311418
153 -0.000008710816998
154 0.000013334684970
155 -0.000026880933428
156 -0.000015844532467
157 0.000071288417945
158 -0.000052495216113
159 0.000023987483742
160 0.000005877642513
161 -0.000029865126255
162 0.000014481260300
163 -0.000022174801315
164 0.000050277098519
165 0.016090445758692
166 0.000028547867920
167 0.000007649821022
168 0.000063281011062
169 0.000072488689615
170 -0.000000132058085
171 -0.000002826109161
172 -0.000036626302626
173 0.000015278900782
174 0.000012072801952
175 -0.000073505880143
176 0.000015083084136
177 0.000089827340979
178 -0.000003337507525
179 0.000002344647657
180 0.000000992859868
181 0.000000665246161
182 -0.000000914876417
183 -0.000000972828191
184 -0.000001073302775
185 -0.000014890036433
186 0.000015963339208
187 0.000003095819484
188 0.000017369015188
189 -0.000001354064020
190 -0.000002467482001
191 -0.000005208330239
192 0.000005606819796
193 -0.000000428999653
194 -0.000000295756829
195 -0.000000879317077
196 0.000003739474146
197 0.000007283465108
198 -0.000006643021044
199 -0.000000410653496
200 0.000037790363941
201 -0.000135002451924
202 -0.000050937974806
203 0.000001361121267
204 0.000000981806686
205 0.000008336196594
206 0.000034062125477
207 0.000018048581193
208 0.000017283482629
209 0.000000330251742
210 0.000002747488739
211 -0.000003077740480
212 -0.000004111121451
213 -0.000007725947288
214 -0.000004565751669
215 0.000028323623841
216 -0.000003994262618
217 -0.000022651578298
218 -0.000000755037461
219 -0.000002755370666
220 0.000002794701410
221 0.000010123932019
222 0.000014078550267
223 -0.000015812804915
224 -0.000001038194728
225 0.000000143087624
226 0.000000895107104
227 0.000005324370599
228 0.000002771198247
229 -0.000002550356639
230 0.000024896265443
231 -0.000020088334668
232 -0.000030673748114
233 0.000000621977096
234 0.000002160939908
235 -0.000001405729023
236 0.000017092256629
237 0.000008351527776
238 -0.000010480705307
239 0.000001750586599
240 -0.000001978515708
241 0.000000227929109
242 -0.000008535421676
243 0.000006074048926
244 0.000005157359178
245 -0.14988162309529
246 -0.000047515092897
247 -0.000181133069420
248 -0.000423450672376
249 0.000567308343535
250 -0.000001169024932
251 0.000026921795377
252 -0.000306510869078
253 -0.000002761392296
254 -0.000027686367581
255 -0.000335699510326
256 -0.000042501914264
257 -0.000035596096525
258 0.000016998317844
259 -0.000008013346623
260 -0.000008984971221
261 -0.000000988877665
262 0.000002942995817
263 -0.000001321220945
264 0.000017643688744
265 -0.000008355758994
266 -0.000009287929750
267 0.000009918607063
268 -0.000001579635168
269 -0.000002396031740
270 -0.000029940155448
271 0.000027055967675
272 -0.000022607022525
273 0.000019660936403
274 0.000000297413766
275 -0.000004395451860
276 0.000020507997300
277 -0.000036596803517
278 0.000034725955341
279 0.000002845977669
280 -0.000171150936221
281 0.000090322606886
282 0.000082209463835
283 0.000014916764811
284 0.000023730090825
285 0.000008564112820
286 0.000025376849041
287 -0.000007341136591
288 -0.000008776145929
289 -0.000007678675532
290 0.000031463877594
291 -0.000023785202063
292 0.000044016828074
293 0.000010864614273
294 0.000018584766434
295 -0.000180540515783
296 0.000140567879314
297 0.000092500854379
298 0.000016652036091
299 -0.000009545494323
300 -0.000023107360218
301 0.000027858353022
302 0.000013597538030
303 -0.000015886127245
304 -0.000005485306688
305 -0.000024747964415
306 0.000030233271103
307 -0.000012244072225
308 -0.000049194940548
309 0.000017954941577
310 -0.000179146458827
311 0.000139210514967
312 0.000093999270714
313 0.000012970329397
314 -0.000020455060428
315 0.000019438178972
316 0.000032823170151
317 0.000018330191172
318 0.000000195911494
319 -0.000008390084578
320 0.000001430408540
321 0.000006959676038
322 -0.000027475821075
323 0.000031003716125
324 -0.000036808781758
325 0.089755837513598
326 0.000018684180878
327 0.000097379032584
328 0.000964275293358
329 -0.000006043057503
330 -0.000338975586357
331 0.000011039216212
332 0.000022449621878
333 0.000125894572324
334 -0.000006598255379
335 0.000074221386611
336 0.000402875456687
337 0.000035936775610
338 0.000006348435351
339 -0.000015176475266
340 0.000008828039915
341 0.000000304940132
342 0.000000315787905
343 0.000000704302420
344 0.000017916361064
345 -0.000011857039586
346 -0.000006059321478
347 -0.000012550026297
348 0.000006381900980
349 -0.000006239352391
350 0.000012941253047
351 0.000023174868166
352 -0.000027173861788
353 0.000000480261195
354 -0.000017286870362
355 0.000038038005743
356 -0.000017842774111
357 -0.000013805477991
358 -0.000001580444441
359 -0.000001344660895
360 0.000138988437657
361 -0.000213075850999
362 -0.000034299029734
363 -0.000014492187616
364 -0.000007771113083
365 0.000012968937710
366 -0.000028198552722
367 -0.000060166423594
368 0.000021171941521
369 -0.000005895371551
370 0.000003251175800
371 0.000002644195751
372 -0.000024496144015
373 0.000024938538029
374 0.000022638678102
375 0.000130992421159
376 -0.000178833367099
377 -0.000031492738446
378 -0.000002036160873
379 -0.000006039723735
380 -0.000019725022598
381 -0.000011625395467
382 -0.000059280505788
383 -0.000035819717055
384 0.000020839034035
385 0.000000683640330
386 -0.000021522674365
387 -0.000004668012626
388 -0.000007984002889
389 -0.000036307448713
390 0.000134997478080
391 -0.000293304752347
392 -0.000065792737974
393 0.000022678833062
394 -0.000009428739592
395 0.000008227554630
396 0.000055664981302
397 -0.000070818170535
398 0.000031721521321
399 -0.000019127340690
400 0.000004670545876
401 0.000014456794814
402 0.000032509645364
403 -0.000021478735216
404 0.000015799612292
405 -0.031390694124576
406 -0.000026246187180
407 -0.000041011265015
408 0.000303161156791
409 -0.000002240194971
410 0.000002659610426
411 -0.000117485153285
412 0.000008185264640
413 -0.000006770582401
414 0.000087346829925
415 0.000020498713059
416 -0.000027694527868
417 -0.000038134742295
418 -0.000001979014756
419 0.000001148730043
420 0.000000830284714
421 -0.000000919992566
422 0.000001170010814
423 -0.000000364956240
424 0.000010964157650
425 -0.000018948486857
426 0.000007984329208
427 -0.000001643589442
428 -0.000003819108587
429 -0.000003133044225
430 0.000001034865738
431 -0.000003700511653
432 0.000004109785522
433 -0.000002756100117
434 0.000004906767776
435 0.000001032751788
436 0.000001367682034
437 0.000000057989589
438 -0.000006546607667
439 -0.000000553886125
440 -0.000024649914332
441 -0.000056559304457
442 0.000019597884916
443 -0.000002094170914
444 0.000003993351333
445 -0.000002032955632
446 0.000016242029585
447 -0.000037319980909
448 0.000010536254257
449 0.000003264226359
450 -0.000002672360216
451 -0.000000591866143
452 -0.000003626156149
453 0.000006519022766
454 0.000000356378400
455 -0.000022978292754
456 -0.000006959193234
457 0.000041260786627
458 -0.000001824058514
459 -0.000005261344196
460 -0.000005742067136
461 0.000001710674154
462 0.000018152180792
463 0.000005217419021
464 -0.000003882179699
465 0.000005817396824
466 -0.000001935217125
467 0.000002472299110
468 0.000000976866294
469 0.000006753933037
470 -0.000030101669716
471 -0.000053590221981
472 0.000025688016806
473 0.000000674834892
474 0.000001478125060
475 -0.000003168237049
476 -0.000010860919898
477 -0.000017253117026
478 0.000019949250018
479 0.000006386253688
480 -0.000003023923804
481 -0.000003362329884
482 0.000002533333246
483 -0.000008878951441
484 -0.000000240272975
485 0.13968283508317
486 0.000033692343660
487 0.000159268061580
488 0.000811219162836
489 0.000025453741072
490 -0.000009113579332
491 -0.000534656053579
492 -0.000026920137689
493 -0.000007240115251
494 0.000248151794817
495 -0.000098533427207
496 -0.000017110279041
497 0.000471971336683
498 0.000009377981375
499 0.000011580113723
500 -0.000020958095097
501 -0.000000194183576
502 0.000000887404673
503 -0.000000962571018
504 0.000023834954571
505 -0.000017421504277
506 -0.000006413450294
507 0.000001067901697
508 0.000017364166481
509 0.000006933024035
510 -0.000029027811275
511 0.000027054363573
512 0.000030306447993
513 0.000041157195697
514 -0.000038789806137
515 -0.000025264667191
516 -0.000002212300147
517 0.000002492568515
518 -0.000015395699531
519 -0.000003012118219
520 0.000182891715351
521 -0.000199570855016
522 -0.000085815954153
523 0.000019376476127
524 -0.000018833322356
525 -0.000011475196505
526 0.000016966683231
527 -0.000026879534146
528 -0.000057437088806
529 -0.000003484761362
530 -0.000007147963240
531 0.000010632724602
532 0.000039151699625
533 0.000030525706752
534 -0.000036025565333
535 0.000194267311331
536 -0.000319225544644
537 -0.000094460962651
538 -0.000031878212909
539 -0.000008291859429
540 -0.000015673669172
541 -0.000036762136124
542 -0.000019335938782
543 -0.000080176806504
544 -0.000029022356100
545 0.000025273138157
546 0.000003749217943
547 -0.000020431723729
548 -0.000048790714309
549 -0.000014949033666
550 0.000185603662398
551 -0.000162722989789
552 -0.000059024601464
553 0.000005263044762
554 0.000022989854384
555 -0.000012248795883
556 0.000012719794019
557 0.000014938625938
558 -0.000044239709496
559 0.000021451653438
560 -0.000027379158126
561 0.000005927504688
562 -0.000020327437471
563 0.000013470279956
564 0.000046592209324
 Sym=      2.1
 Ene=       0.0000
 Spin= Alpha
 Occup=    2.000000
1 0.000066839176578
2 0.15770110721736
3 0.000359528139791
4 -0.001562930068821
5 0.000275671941060
6 -0.000080717320000
7 0.000973589333991
8 -0.020572923938989
9 -0.33786577928925
10 -0.11693299844013
11 0.000381058391129
12 -0.002677812890704
13 -0.000874889341694
14 0.007949198822767
15 -0.002343276064688
16 0.000400532047314
17 -0.004323135306087
18 0.001298760426924
19 -0.000281688744256
20 0.000103751618281
21 -0.000031488796990
22 0.000006479191989
23 -0.002994521335334
24 0.000913618852886
25 -0.000223641892684
26 -0.000044609645584
27 0.000092575162678
28 -0.000047965517094
29 0.000010897704876
30 -0.000012111935141
31 -0.000000223681134
32 -0.000083800411218
33 0.000171883798416
34 -0.000088083387198
35 0.000020122335511
36 -0.000023897769126
37 -0.000006519493215
38 -0.000027975550229
39 0.000067499239590
40 -0.000039523689360
41 0.000008018381223
42 -0.000009479937808
43 -0.000002780739570
44 -0.001326902605884
45 0.001347821460268
46 -0.000020918854384
47 -0.000255636299440
48 0.000163701483930
49 0.000005731804999
50 0.000047052742982
51 0.000328884153660
52 0.000114889338061
53 -0.000038527693632
54 -0.000219951114002
55 -0.000075148728391
56 -0.000024600185469
57 -0.000221293280582
58 -0.000078991493486
59 0.000000384940564
60 -0.000018480928684
61 0.000056520708982
62 0.000012616159817
63 0.000012566906213
64 -0.000035842204064
65 -0.000008988382696
66 0.000012227861481
67 -0.000039988284388
68 -0.000007937971884
69 0.000000195384683
70 -0.000031990549493
71 -0.000035341247619
72 -0.000033700043915
73 -0.000002494082311
74 -0.000002024962730
75 0.000002387364697
76 0.000000133052422
77 0.000002287937796
78 -0.000000038952932
79 0.000029539107358
80 0.000026656135892
81 0.000032542039675
82 -0.000000126247713
83 -0.000000352818074
84 0.000000143176704
85 -0.006502778332723
86 0.000039978098095
87 -0.000014562562975
88 -0.001065528413567
89 0.000020156749483
90 0.000026365256110
91 -0.000002782304112
92 -0.000062417610466
93 -0.000136784226102
94 0.000023366093331
95 0.000033541982228
96 0.000228093848704
97 -0.000031042820389
98 -0.000003004525604
99 0.000002953960465
100 0.000000050565139
101 -0.000001704827782
102 -0.000003616960336
103 0.000002538508126
104 -0.000017683887547
105 0.000032483493472
106 -0.000014799605925
107 0.000008471432287
108 -0.000021249580794
109 -0.000004277032843
110 -0.000008924571847
111 0.000013083484570
112 0.000006447878578
113 -0.000002804250734
114 -0.000011680713704
115 -0.000008237435799
116 0.000014777820326
117 -0.000005872622825
118 -0.000000413301087
119 -0.000004348889661
120 -0.000060984873617
121 0.000251046517296
122 -0.000095037629849
123 0.000004900258975
124 -0.000003423282555
125 -0.000007600366562
126 0.000013659140275
127 -0.000041563825973
128 -0.000020734887798
129 0.000002112513919
130 0.000002796597842
131 -0.000004909111761
132 0.000000240520989
133 -0.000001273370647
134 0.000001026557146
135 -0.000018256481767
136 0.000198563001844
137 0.000003905485810
138 -0.000016664152025
139 -0.000000780466610
140 -0.000001463503639
141 -0.000077196825096
142 -0.000071414046875
143 -0.000016940465024
144 0.000012463767901
145 0.000000307673619
146 -0.000012771441521
147 0.000015418280020
148 0.000005694533133
149 0.000006593066667
150 -0.000042194191630
151 0.000227617621239
152 -0.000084820862404
153 0.000012916218766
154 -0.000003648979097
155 0.000004632460852
156 -0.000029690954911
157 -0.000058552864631
158 0.000094479422765
159 -0.000009133853931
160 0.000000136429993
161 0.000008997423938
162 0.000003549329787
163 0.000000355716798
164 -0.000017773003767
165 -0.20666687832727
166 -0.000206314254696
167 -0.000213465580164
168 0.000056176810553
169 -0.000806280961929
170 -0.000035249483678
171 0.000013796663328
172 0.000469237507548
173 0.000025891104588
174 -0.000048458288318
175 0.000323389255306
176 0.000077098371699
177 -0.000206409286492
178 0.000019437322614
179 -0.000012852364546
180 -0.000006584958067
181 0.000003168129328
182 0.000000323884165
183 -0.000000892022348
184 0.000056193201850
185 0.000010380764390
186 -0.000066573966240
187 -0.000004309036422
188 -0.000029135072268
189 -0.000010175341402
190 0.000035255551143
191 0.000035891853388
192 -0.000040816541868
193 -0.000018411622867
194 0.000006220999878
195 0.000001557753204
196 -0.000028888662497
197 -0.000054374974285
198 0.000053203384130
199 -0.000003394383175
200 -0.000262318626253
201 0.000348554264272
202 0.000313487957081
203 -0.000019708809642
204 -0.000012099701278
205 -0.000046704637956
206 -0.000103676404969
207 -0.000031181423546
208 -0.000007739529335
209 -0.000009090949756
210 -0.000030480236533
211 0.000039571186289
212 0.000022052298816
213 0.000067980335330
214 0.000031340389875
215 -0.000273843750683
216 0.000142331845232
217 0.000247078185735
218 -0.000017300205095
219 0.000031548600895
220 0.000004782538415
221 -0.000049714757873
222 -0.000025170110353
223 0.000013204529460
224 -0.000004475837904
225 0.000033089728952
226 -0.000028613891048
227 -0.000070429526369
228 -0.000018405534196
229 0.000023240885479
230 -0.000253466602739
231 0.000093777047869
232 0.000203248294722
233 -0.000014499815515
234 -0.000026765494665
235 0.000025614253534
236 -0.000065359324307
237 0.000025874719900
238 -0.000047812273339
239 -0.000009409593162
240 0.000010126978873
241 -0.000000717385711
242 0.000050600915421
243 -0.000041058241394
244 -0.000044992090751
245 0.83893230550019
246 0.000289701976286
247 0.000970400335699
248 0.003127665758718
249 -0.003229669202778
250 0.000015546669386
251 -0.000128741779301
252 0.001710183448185
253 -0.000010561304042
254 0.000046027310427
255 0.002243688302228
256 -0.000052829496153
257 0.000023153117775
258 -0.000107385185967
259 0.000052352665046
260 0.000055032520920
261 0.000000754415916
262 -0.000010316827610
263 0.000001064813267
264 -0.000066063354419
265 0.000059408401098
266 0.000006654953321
267 0.000007735072619
268 0.000019540078708
269 -0.000007148528942
270 0.000168461520349
271 -0.000164280598757
272 0.000140700522669
273 -0.000111909695893
274 0.000000240170386
275 0.000020403716834
276 -0.000114105150764
277 0.000220165381338
278 -0.000209173276729
279 -0.000011387862463
280 0.001044026016542
281 -0.000984887376219
282 -0.000541783042573
283 -0.000079663812064
284 -0.000151601135265
285 -0.000045007208200
286 -0.000253420168213
287 -0.000052386383781
288 -0.000016489676411
289 0.000041661153769
290 -0.000178348679792
291 0.000136687526022
292 -0.000259090832873
293 -0.000072688724877
294 -0.000112232836762
295 0.001042627031004
296 -0.000806877836529
297 -0.000499454238868
298 -0.000083426970535
299 0.000040957560302
300 0.000135067973218
301 -0.000212223257807
302 -0.000001584149497
303 0.000026015438355
304 0.000019915716760
305 0.000133854470001
306 -0.000153770186761
307 0.000076960569564
308 0.000271320210299
309 -0.000105997476178
310 0.001036131386610
311 -0.000936159794449
312 -0.000594278339329
313 -0.000072492989980
314 0.000108671291533
315 -0.000112235525638
316 -0.000248029070261
317 0.000030609261789
318 -0.000061337171263
319 0.000054641215130
320 -0.000014482522405
321 -0.000040158692725
322 0.000176905286227
323 -0.000193622262027
324 0.000219807853422
325 -0.29460491565281
326 -0.000093456303889
327 -0.000341015261574
328 -0.001830804972759
329 0.000029712771003
330 0.001107702293336
331 -0.000019342000391
332 -0.000109732451839
333 -0.000508161703050
334 -0.000018152930563
335 -0.000364083401238
336 -0.000911796860871
337 -0.000178192444825
338 -0.000019350401545
339 0.000039933475000
340 -0.000020583073456
341 0.000001754385985
342 -0.000003122284324
343 -0.000003747021692
344 -0.000052338606173
345 0.000047798582326
346 0.000004540023847
347 0.000039995644062
348 -0.000023710827474
349 0.000034263729851
350 -0.000034422364000
351 -0.000066583726147
352 0.000074583588144
353 -0.000005067264430
354 0.000047550672630
355 -0.000104506074003
356 0.000051249711941
357 0.000041780770086
358 0.000004441690145
359 0.000005396987717
360 -0.000398326839394
361 0.000403895210414
362 0.000152566485985
363 0.000039960617725
364 0.000022879380838
365 -0.000044616569709
366 0.000035388925774
367 0.000129248649839
368 0.000037623211554
369 0.000023877420275
370 -0.000009673753386
371 -0.000014203666889
372 0.000071604066778
373 -0.000070557270927
374 -0.000057477687557
375 -0.000375577782398
376 0.000280324447255
377 0.000110739445370
378 0.000009427297843
379 0.000026295613039
380 0.000049009154826
381 0.000016647869601
382 0.000097885007679
383 0.000024038248450
384 -0.000055994645235
385 -0.000007194521312
386 0.000063189166547
387 0.000008737682058
388 0.000023210412671
389 0.000103399045649
390 -0.000404296957280
391 0.000746151074683
392 0.000293996022632
393 -0.000065945440287
394 0.000033085567555
395 -0.000024420029708
396 -0.000144036358272
397 0.000149523732998
398 -0.000065832570827
399 0.000066328178402
400 -0.000022551836373
401 -0.000043776342029
402 -0.000099762126862
403 0.000064614509066
404 -0.000045259588126
405 0.10830053557604
406 0.000053391121449
407 0.000117766172247
408 0.000653657849469
409 0.000021632211480
410 -0.000023425523429
411 0.000403123486875
412 -0.000077389926639
413 0.000059744171273
414 -0.000156764019937
415 -0.000263347077645
416 0.000112653222576
417 -0.000367228996128
418 0.000010898167091
419 0.000005028721846
420 -0.000015926888937
421 0.000003065882830
422 -0.000001887413769
423 0.000000552447626
424 -0.000024846529737
425 0.000050168237432
426 -0.000025321707694
427 0.000021692152581
428 -0.000021714652956
429 0.000018055841331
430 -0.000011744829523
431 0.000030497069205
432 -0.000027940570685
433 0.000022211840521
434 -0.000040923273691
435 0.000008985233428
436 -0.000006454498203
437 0.000000007161778
438 0.000028500975802
439 0.000003641335568
440 0.000163719733076
441 -0.000075410776910
442 0.000036172439228
443 0.000010131732048
444 -0.000018043215429
445 0.000005037097378
446 0.000006050483395
447 0.000077774818188
448 0.000055907513028
449 -0.000009076261017
450 0.000012475590314
451 -0.000003399329297
452 0.000019598792069
453 -0.000031867294054
454 0.000011699467272
455 0.000149987154608
456 -0.000326742103372
457 -0.000100769660480
458 0.000004124498695
459 0.000035864441316
460 0.000011790731365
461 0.000043248792780
462 0.000040725396413
463 0.000104759094410
464 0.000027814783617
465 -0.000026674622100
466 -0.000001140161516
467 -0.000015884249567
468 -0.000006958785877
469 -0.000043413019150
470 0.000167544700077
471 -0.000294114818705
472 -0.000077597505470
473 -0.000021056911323
474 -0.000006084050563
475 0.000012048785005
476 -0.000082960825672
477 -0.000031127039205
478 0.000045930292499
479 -0.000027530142909
480 0.000016901123021
481 0.000010629019888
482 -0.000023256859976
483 0.000045739858252
484 0.000013317700902
485 0.027237611221004
486 0.000090298769190
487 0.000002858472689
488 0.000449750669190
489 0.000018241000310
490 -0.000017925953901
491 -0.000110768574084
492 -0.000027725529210
493 0.000068377871079
494 0.000044310355102
495 0.000104288716024
496 0.000232905050852
497 0.000120387460408
498 0.000004729661936
499 -0.000002621665321
500 -0.000002107996616
501 0.000001910105979
502 0.000000513574080
503 0.000000696749961
504 -0.000027150266414
505 0.000063605812164
506 -0.000036455545749
507 0.000013239419508
508 -0.000024324497955
509 -0.000039729261348
510 -0.000009423030595
511 0.000008234444024
512 0.000009429794196
513 0.000015529778973
514 -0.000011213088210
515 0.000003182465606
516 -0.000002887456795
517 0.000000165422253
518 -0.000015833862107
519 -0.000002021123648
520 0.000079976586755
521 -0.000111910901715
522 0.000019231534387
523 0.000003038396173
524 -0.000005760696053
525 -0.000000954785534
526 0.000005008020681
527 0.000015036071737
528 -0.000044046390783
529 -0.000000746001775
530 0.000007064701746
531 -0.000006318699971
532 0.000003675859793
533 0.000015238844121
534 -0.000000772307238
535 0.000029576212056
536 0.000062856250890
537 -0.000066006051697
538 -0.000006484502849
539 0.000003796627508
540 0.000007649902470
541 -0.000006139735231
542 -0.000022265007710
543 -0.000031391296506
544 -0.000002455696031
545 0.000009830810133
546 -0.000007375114102
547 -0.000005520770690
548 -0.000018485112789
549 -0.000004859873089
550 0.000069565732987
551 -0.000364773688675
552 -0.000127807514615
553 0.000008006254498
554 0.000020227810085
555 -0.000004835002152
556 0.000028361054318
557 0.000072013520655
558 -0.000094104162115
559 0.000011274850508
560 -0.000008139308089
561 -0.000003135542419
562 -0.000009968529656
563 0.000009425864087
564 0.000017945405515
 Sym=      3.1
 Ene=       0.0000
 Spin= Alpha
 Occup=    2.000000
1 0.000026647467060
2 0.055346850065986
3 0.000207548525094
4 -0.000253941273062
5 0.000040530699340
6 -0.000012089646907
7 0.000150036554798
8 -0.012610005065045
9 0.91551606173083
10 0.10313497043867
11 0.000181953895871
12 0.006813999680502
13 0.000784996346739
14 0.004191225294623
15 -0.001215761791444
16 0.000117381194522
17 -0.002294421089519
18 0.000804064038836
19 -0.000043649753944
20 0.000055429077735
21 -0.000037690256398
22 -0.000002629166323
23 -0.001591711868998
24 0.000432282695383
25 -0.000059232006460
26 -0.000001724677873
27 0.000021058004183
28 -0.000019333326310
29 0.000012723735308
30 -0.000005975472222
31 -0.000006317953259
32 -0.000003668534594
33 0.000038225946943
34 -0.000034557412349
35 0.000011940718084
36 -0.000010335760346
37 -0.000002867771868
38 -0.000000431978674
39 0.000016715972352
40 -0.000016283993679
41 0.000005669662621
42 -0.000004247026637
43 -0.000002068790258
44 -0.000122179044533
45 0.000085616210013
46 0.000036562834520
47 -0.000100441889733
48 0.000077597950886
49 0.000014294617993
50 -0.000030877979565
51 -0.000901947123320
52 -0.000103232592484
53 0.000045836989813
54 0.000604490131821
55 0.000067004373232
56 -0.000004409833024
57 0.000605598916091
58 0.000071496683340
59 -0.000000836265729
60 -0.000018146720034
61 -0.000122237191330
62 -0.000014682249124
63 0.000015665003136
64 0.000081770093334
65 0.000009140227285
66 0.000008681376602
67 0.000082228308182
68 0.000010558076977
69 0.000000019053887
70 -0.000012106906738
71 -0.000012356629356
72 -0.000012309981847
73 -0.000000949638131
74 -0.000000758780616
75 0.000000863559048
76 0.000000072072751
77 0.000000861412564
78 -0.000000029535245
79 0.000010674589029
80 0.000010592647075
81 0.000011031314854
82 -0.000000057070053
83 -0.000000137695208
84 0.000000115487209
85 0.055261806814512
86 0.000022841666843
87 0.000065779455732
88 -0.000067052863360
89 0.000001876155183
90 0.000215270894112
91 0.000002157036683
92 -0.000026346618688
93 -0.000151811424613
94 0.000009258910579
95 0.000005626393582
96 -0.000087531243541
97 -0.000000113525626
98 0.000001139128568
99 -0.000004071351198
100 0.000002932222630
101 -0.000000081776408
102 -0.000001239525742
103 0.000000239818657
104 0.000000611701058
105 0.000003063472623
106 -0.000003675173681
107 0.000003104283830
108 -0.000008736603630
109 0.000002532154012
110 0.000008153705424
111 -0.000007890133577
112 -0.000008027401219
113 0.000000104761167
114 0.000005461814492
115 0.000011991723376
116 -0.000011044104925
117 0.000005123910526
118 -0.000001221834491
119 -0.000000373358739
120 0.000037835182808
121 0.000018457145749
122 -0.000067201641263
123 -0.000007392475954
124 0.000005140546323
125 0.000004979620621
126 0.000001597742137
127 0.000000953974790
128 0.000004180147962
129 -0.000000634114116
130 0.000005815147801
131 -0.000005181033686
132 0.000011876931167
133 0.000015171772928
134 -0.000013726006101
135 0.000058561591266
136 0.000000649218928
137 -0.000002079421307
138 0.000003608685898
139 0.000008323129504
140 0.000003328349198
141 -0.000022953650754
142 -0.000012537869575
143 -0.000009921767789
144 -0.000006890220256
145 0.000002552341497
146 0.000004337878758
147 -0.000013180459720
148 -0.000004138387730
149 -0.000001738918815
150 0.000046353715613
151 0.000032844860215
152 -0.000042764452741
153 0.000001443621347
154 0.000005995233818
155 -0.000007453901541
156 -0.000008815587578
157 -0.000011428628691
158 0.000026894148496
159 0.000005252684926
160 0.000003324591083
161 -0.000008577276009
162 0.000006643803080
163 -0.000007697847640
164 0.000012557088802
165 -0.23213398828079
166 -0.000129088577440
167 -0.000258463610209
168 -0.000624564524139
169 -0.000898317029498
170 -0.000041620805402
171 0.000005364048599
172 0.000491218302202
173 0.000029310468216
174 -0.000010680788880
175 0.000545373207840
176 0.000069967319007
177 -0.000040795302766
178 0.000027330385460
179 -0.000014143746647
180 -0.000013186638813
181 0.000002164243086
182 -0.000000268350542
183 -0.000000534962817
184 0.000032212445082
185 -0.000010081423257
186 -0.000022131021825
187 0.000007004730662
188 -0.000003251445239
189 -0.000002017774381
190 0.000044689298072
191 0.000040443291320
192 -0.000044541394522
193 -0.000031324680330
194 0.000005439053069
195 0.000000033942344
196 -0.000028632304683
197 -0.000059699422244
198 0.000059724609234
199 -0.000003465844038
200 -0.000290317451067
201 0.000260640205285
202 0.000201620878274
203 -0.000020673627969
204 -0.000011941091448
205 -0.000042325576285
206 -0.000076007734095
207 -0.000012610899214
208 -0.000006050029853
209 -0.000010508279566
210 -0.000036045335326
211 0.000046553614893
212 0.000021188847765
213 0.000073190244745
214 0.000032554752928
215 -0.000291005248523
216 0.000256750150140
217 0.000197757414607
218 -0.000022909992111
219 0.000040157674059
220 0.000010499687472
221 -0.000069639445165
222 0.000006998986556
223 0.000007975902658
224 -0.000005602842436
225 0.000042418800678
226 -0.000036815958241
227 -0.000076645228583
228 -0.000021665795650
229 0.000028803808039
230 -0.000291450638439
231 0.000216128091823
232 0.000183498499072
233 -0.000018800688023
234 -0.000030381658744
235 0.000029428150529
236 -0.000071445398347
237 -0.000000793468683
238 -0.000008435309782
239 -0.000012721952888
240 0.000009573042985
241 0.000003148909903
242 0.000052716984838
243 -0.000050310271438
244 -0.000057613648476
245 0.29598660733495
246 0.000132415327400
247 0.000335944504515
248 0.000930513655450
249 -0.001144990717980
250 0.000002353617589
251 -0.000046694796778
252 0.000620889000234
253 0.000000736890520
254 0.000019763702531
255 0.000740677363879
256 -0.000018186509079
257 0.000030809072820
258 -0.000036424681249
259 0.000017933508444
260 0.000018491172805
261 0.000000747633468
262 -0.000003194386813
263 0.000000262220356
264 -0.000029978441689
265 0.000020650171783
266 0.000009328269906
267 -0.000002606277565
268 0.000002090538346
269 -0.000003353934760
270 0.000057755482777
271 -0.000057688256651
272 0.000049819731716
273 -0.000036987562880
274 -0.000000381214936
275 0.000006751183562
276 -0.000040499548457
277 0.000077778132961
278 -0.000073591367605
279 -0.000003583655799
280 0.000371823560535
281 -0.000318887880160
282 -0.000219702132882
283 -0.000027022582158
284 -0.000051950682267
285 -0.000015021534986
286 -0.000087323528571
287 -0.000007715344549
288 -0.000005689455847
289 0.000013677713026
290 -0.000060726932349
291 0.000047049219322
292 -0.000091873392372
293 -0.000025680767126
294 -0.000038923149855
295 0.000368481470284
296 -0.000294895284408
297 -0.000216153146456
298 -0.000029069624320
299 0.000014055736418
300 0.000049244319168
301 -0.000080913039551
302 0.000002561455121
303 0.000002764901883
304 0.000006633192659
305 0.000046694264316
306 -0.000053327456976
307 0.000028109047216
308 0.000095375134020
309 -0.000037138011021
310 0.000362185493975
311 -0.000311896410577
312 -0.000232421099329
313 -0.000025158286253
314 0.000038048659097
315 -0.000040003927417
316 -0.000088315520964
317 0.000008388379908
318 -0.000015378335651
319 0.000019290466161
320 -0.000004969815016
321 -0.000014320651145
322 0.000063890525912
323 -0.000067878329781
324 0.000076584805311
325 -0.056344462744601
326 -0.000049733283962
327 -0.000058653036862
328 -0.000248867698395
329 0.000013286579955
330 0.000204938128108
331 -0.000004825823443
332 -0.000047422031466
333 -0.000103485534826
334 0.000001031894847
335 -0.000176938435831
336 -0.000140345256108
337 -0.000016900880526
338 -0.000002567978321
339 0.000004039908830
340 -0.000001471930509
341 0.000000528720010
342 -0.000001173880570
343 -0.000000419382977
344 -0.000013828866367
345 0.000022257062465
346 -0.000008428196098
347 0.000018210387624
348 -0.000010096150488
349 0.000002465532681
350 -0.000006279303208
351 -0.000012605967334
352 0.000015182117409
353 -0.000002904990031
354 0.000008536832956
355 -0.000020777308935
356 0.000011329559325
357 0.000008375846973
358 0.000000408360993
359 0.000001812185888
360 -0.000070314090578
361 0.000019945095612
362 0.000013447515155
363 0.000005584500519
364 0.000003688492755
365 -0.000009759149323
366 -0.000003947651649
367 0.000026302589586
368 0.000033560768368
369 0.000004455268531
370 0.000001212208170
371 -0.000005667476700
372 0.000014575891735
373 -0.000009850395334
374 -0.000009751164459
375 -0.000064085390571
376 0.000054607245229
377 0.000030611949031
378 0.000001915084460
379 0.000005928694438
380 0.000010646779390
381 0.000013319200925
382 0.000024821857694
383 0.000000066102708
384 -0.000009995060327
385 0.000000112050302
386 0.000009883010025
387 0.000000929535268
388 0.000005654815078
389 0.000021417811301
390 -0.000074147113499
391 0.000182747622875
392 0.000087817832554
393 -0.000015013891512
394 0.000008270066707
395 -0.000002893408572
396 -0.000038335901290
397 0.000030718495393
398 -0.000029720545057
399 0.000013197793148
400 -0.000005616702374
401 -0.000007581090774
402 -0.000021733083763
403 0.000013884280963
404 -0.000010781878134
405 -0.003801920365685
406 0.000015264484753
407 -0.000009867635841
408 0.000106791401539
409 0.000012858460101
410 -0.000005325778182
411 -0.000020545666663
412 -0.000046793622672
413 0.000013653582308
414 0.000029700190937
415 -0.000167142536868
416 0.000014368044374
417 -0.000015597666881
418 0.000000416732781
419 -0.000000919859211
420 0.000000503126430
421 0.000001194161212
422 -0.000000453878543
423 -0.000000336989524
424 0.000002628051392
425 0.000007993031600
426 -0.000010621082992
427 0.000011842550133
428 -0.000017684551448
429 0.000006062216620
430 0.000000523695848
431 0.000001417616515
432 -0.000001360842312
433 0.000002157353311
434 -0.000001325048399
435 0.000000038461020
436 -0.000002859965020
437 -0.000000576883736
438 0.000001787300530
439 0.000001792776790
440 0.000009292770430
441 0.000033667332086
442 0.000041633548366
443 -0.000003262020397
444 -0.000002063266362
445 -0.000002771562727
446 -0.000006592320734
447 0.000035035424652
448 0.000011682521489
449 0.000000565846219
450 0.000004563640927
451 -0.000005129487145
452 -0.000004641529213
453 0.000000115839147
454 -0.000003143925024
455 -0.000003614080366
456 -0.000043194220293
457 -0.000003472408860
458 0.000000135255863
459 0.000003318431359
460 -0.000000800072946
461 0.000017946222772
462 0.000010868417345
463 0.000021292457029
464 0.000000991452526
465 0.000000797657284
466 -0.000001789109810
467 -0.000002442776428
468 0.000001083958447
469 -0.000002486069522
470 0.000010087982609
471 -0.000123118943030
472 -0.000034966824241
473 -0.000004132715465
474 0.000001314151538
475 0.000001361510884
476 -0.000037975400675
477 -0.000028246416917
478 0.000016249401198
479 -0.000002541129326
480 0.000000330493942
481 0.000002210635384
482 -0.000003559590034
483 0.000004304095139
484 0.000002493917021
485 -0.002895656858429
486 0.000028156573948
487 -0.000013347371042
488 0.000162896347262
489 0.000010327262909
490 -0.000007406789852
491 0.000014518793922
492 -0.000030560038918
493 0.000024037204404
494 -0.000029464193087
495 -0.000003743310806
496 0.000062669604136
497 0.000020291341852
498 0.000000730608809
499 -0.000001139703102
500 0.000000409094293
501 0.000001211612524
502 0.000000151949877
503 0.000000297244171
504 0.000002688424337
505 0.000014042868829
506 -0.000016731293167
507 0.000009781220440
508 -0.000001863943232
509 -0.000013776959007
510 -0.000002245106867
511 0.000001337698231
512 0.000001854981634
513 0.000003838914353
514 -0.000001439082055
515 -0.000000163970979
516 -0.000000826787411
517 -0.000000355628451
518 -0.000002324748039
519 -0.000001528895160
520 0.000024615458591
521 -0.000041350791199
522 0.000028038582084
523 -0.000001052576931
524 -0.000001041853176
525 0.000000796417327
526 -0.000005001371113
527 0.000008378919790
528 -0.000016300823494
529 0.000000697475466
530 0.000003411452833
531 -0.000004108928299
532 -0.000003182678725
533 0.000001156742038
534 0.000001685502755
535 0.000000882479381
536 -0.000033546731734
537 -0.000041741678469
538 -0.000005009254138
539 0.000001531702763
540 0.000003406634557
541 -0.000016185275684
542 -0.000016800841138
543 -0.000027415300652
544 -0.000000332634021
545 0.000003154474974
546 -0.000002821840953
547 -0.000002488013137
548 -0.000004738233425
549 -0.000002728042557
550 0.000011533115782
551 -0.000116608996533
552 -0.000020623473610
553 0.000003489271133
554 0.000004009852357
555 -0.000000201015036
556 0.000003414496964
557 0.000032039447260
558 -0.000031628143769
559 0.000002156412087
560 -0.000001035697759
561 -0.000001120714328
562 -0.000000889583560
563 0.000000238073929
564 0.000004768598720
 Sym=      4.1
 Ene=       0.0000
 Spin= Alpha
 Occup=    2.000000
1 -0.010897386229748
2 -0.17554075988237
3 -0.001567409939112
4 -0.002459636451361
5 0.000493996932264
6 -0.000142587543499
7 0.001649235550435
8 0.27678559958828
9 -0.084161068461528
10 -0.13503170651981
11 0.002277176243234
12 -0.000818771951309
13 -0.000859262873480
14 0.003237069606925
15 -0.002634896176955
16 0.001810310709971
17 -0.001784968098550
18 0.001410176247797
19 -0.000911454720530
20 0.000039522759275
21 -0.000035854569964
22 0.000021931318580
23 -0.001283270416448
24 0.000949247938585
25 -0.000599013832605
26 0.000103326549928
27 -0.000081389178152
28 -0.000021937371776
29 0.000009639046982
30 0.000004669562455
31 -0.000010992719009
32 0.000192370925229
33 -0.000152011989335
34 -0.000040358935895
35 0.000023478243210
36 0.000005307442951
37 -0.000015050176089
38 0.000072669163217
39 -0.000053836621427
40 -0.000018832541791
41 0.000008753924279
42 0.000002208522992
43 -0.000006084105811
44 0.001934199833088
45 -0.002004206522126
46 0.000070006689039
47 -0.000067683839381
48 -0.000013946420031
49 0.000146049200188
50 -0.000258916269140
51 0.000093221012881
52 0.000146947817526
53 0.000176297491864
54 -0.000070249633180
55 -0.000106651559232
56 0.000171075135103
57 -0.000054819479860
58 -0.000090499626248
59 -0.000000469076594
60 -0.000049031075477
61 0.000020253078775
62 0.000019817078942
63 0.000029445145845
64 -0.000017859845066
65 -0.000015185750031
66 0.000036336944821
67 -0.000009312511471
68 -0.000011401651347
69 -0.000000166928417
70 0.000041918873034
71 0.000046811585529
72 0.000044163434800
73 0.000002907395141
74 0.000003037462102
75 -0.000003228288528
76 -0.000000094736029
77 -0.000003156753242
78 0.000000129467328
79 -0.000039143665568
80 -0.000034491870686
81 -0.000043086507951
82 -0.000000046596927
83 0.000000160045858
84 0.000000430523656
85 0.73683680140320
86 0.000175628342869
87 0.000870103354388
88 0.002992729346236
89 -0.000110325522083
90 0.002832965349806
91 0.000056619910138
92 0.000048856814155
93 -0.001487339683699
94 -0.000024791191729
95 0.000086537481714
96 -0.002060936756539
97 -0.000028366642535
98 0.000047621571241
99 -0.000097997043423
100 0.000050375472182
101 0.000006852343122
102 0.000001170722898
103 -0.000005743992836
104 0.000034272339122
105 -0.000030016358852
106 -0.000004255980270
107 0.000005673232115
108 -0.000004690331430
109 0.000013179042294
110 0.000135606534034
111 -0.000151048736253
112 -0.000122404537245
113 0.000015161639247
114 0.000111022323920
115 0.000174865213667
116 -0.000197096896223
117 0.000091630821387
118 -0.000010642294046
119 0.000013517599027
120 0.000901523188810
121 -0.000786175531523
122 -0.000445665210760
123 -0.000098610447333
124 0.000061764343234
125 0.000093816150080
126 -0.000017633336845
127 0.000204441327302
128 0.000060064705988
129 -0.000017974824214
130 0.000049710289155
131 -0.000031735464941
132 0.000151141362073
133 0.000197304906308
134 -0.000164982099897
135 0.000913064869757
136 -0.000826420621196
137 -0.000363762116767
138 0.000127433950737
139 0.000077237242643
140 0.000036944729053
141 0.000031459254789
142 0.000200922119272
143 0.000007968632078
144 -0.000144893959590
145 0.000020503009572
146 0.000124390950018
147 -0.000232506932387
148 -0.000089702113048
149 -0.000060501096479
150 0.000899195996173
151 -0.000705711694878
152 -0.000365122519212
153 -0.000039162686093
154 0.000071733825413
155 -0.000118555328623
156 -0.000006518004644
157 0.000164532422181
158 -0.000049349119952
159 0.000114151104822
160 0.000033111810149
161 -0.000147262914971
162 0.000069565999520
163 -0.000106842782378
164 0.000229184755774
165 -0.33273224820727
166 -0.000089651555969
167 -0.000386955117658
168 -0.002466436704382
169 -0.001235300039963
170 -0.000068434404242
171 0.000003225837393
172 0.000525759331112
173 0.000101430261493
174 0.000009057702412
175 0.001088743435083
176 0.000263062522889
177 0.000200333623488
178 0.000045735287053
179 -0.000020617538644
180 -0.000025117748410
181 0.000005254237207
182 -0.000002414923428
183 -0.000003094680506
184 0.000059456399098
185 -0.000073514549530
186 0.000014058150432
187 0.000034548226220
188 0.000035594887824
189 -0.000015485537088
190 0.000077035063358
191 0.000064760866295
192 -0.000071144858669
193 -0.000063532251454
194 0.000009939105609
195 -0.000001414765387
196 -0.000039821131538
197 -0.000096824925200
198 0.000096865609527
199 -0.000008099709722
200 -0.000433237792522
201 0.000400446903386
202 0.000149063372094
203 -0.000027292503600
204 -0.000018775547189
205 -0.000058029317407
206 -0.000128171651737
207 -0.000007469866873
208 -0.000067192635301
209 -0.000016556276539
210 -0.000058104610492
211 0.000074660887031
212 0.000026180553091
213 0.000115598787307
214 0.000045953779726
215 -0.000464265000055
216 0.000837896803284
217 0.000280394441157
218 -0.000040251567104
219 0.000075189150465
220 0.000024745061236
221 -0.000201158001398
222 0.000153507718903
223 0.000023129440616
224 -0.000011134413713
225 0.000076105065801
226 -0.000064970652089
227 -0.000124725742687
228 -0.000036245759743
229 0.000047939288255
230 -0.000463853927545
231 0.000608540407759
232 0.000205926671235
233 -0.000028490376857
234 -0.000048776077209
235 0.000050905069402
236 -0.000154796365741
237 -0.000052089815893
238 0.000032473938922
239 -0.000018366243571
240 0.000011996842278
241 0.000006369401293
242 0.000071540988651
243 -0.000078306502032
244 -0.000088706217776
245 0.016791086738402
246 0.000114959074359
247 -0.000004218704489
248 -0.001428144863042
249 -0.000137731891349
250 -0.000009742254108
251 0.000001757489379
252 0.000249672273942
253 0.000041084309959
254 -0.000027384348172
255 -0.000272272857387
256 -0.000075632800649
257 -0.000001948882062
258 0.000003421486144
259 -0.000000894340782
260 -0.000002527145362
261 -0.000001581586373
262 0.000003507767305
263 -0.000003530830205
264 0.000020442717855
265 -0.000022703607243
266 0.000002260889389
267 0.000008258034683
268 -0.000004438426616
269 -0.000022453679162
270 -0.000011270812373
271 0.000007443551472
272 -0.000003575997601
273 0.000012251602094
274 -0.000000928457478
275 -0.000002771056781
276 0.000002869779483
277 -0.000009058114772
278 0.000007568761014
279 0.000004717138108
280 -0.000003242164445
281 0.000262649382772
282 -0.000090447105379
283 0.000002288850053
284 0.000012292114477
285 0.000004655767688
286 0.000071272336192
287 0.000094989324594
288 0.000014528591880
289 -0.000002244963417
290 0.000009900293234
291 -0.000007655329817
292 0.000007299211398
293 0.000001420821080
294 0.000003626843996
295 -0.000017546954457
296 0.000260261657499
297 -0.000129569797140
298 0.000003688625758
299 -0.000008987120647
300 -0.000001522540968
301 0.000049533045454
302 0.000020955602596
303 -0.000129179325944
304 -0.000005000057059
305 -0.000005981106044
306 0.000010981163102
307 0.000004903875171
308 -0.000013517139785
309 -0.000001704234579
310 -0.000029505165651
311 0.000278615770211
312 -0.000113136161906
313 0.000001557827825
314 -0.000006498678545
315 0.000003494095765
316 0.000043695065061
317 -0.000009870888096
318 0.000055100165424
319 0.000001031556787
320 -0.000001760099169
321 0.000000728542382
322 0.000008051774074
323 -0.000000840482081
324 0.000001706410790
325 0.32000798053267
326 0.000024247839651
327 0.000383793788019
328 0.001834889345856
329 0.000003808407271
330 -0.001232923926596
331 0.000021293139531
332 -0.000017657390826
333 0.000641983240686
334 0.000036627933316
335 -0.000119541470116
336 0.001022214648848
337 0.000236129651603
338 0.000018211595651
339 -0.000045111767790
340 0.000026900172139
341 0.000000583233421
342 -0.000000623734791
343 0.000002674248252
344 0.000049248893927
345 0.000000823125805
346 -0.000050072019732
347 0.000003709599291
348 -0.000008750403905
349 -0.000045940909145
350 0.000036592602098
351 0.000069576964271
352 -0.000072116530398
353 -0.000003203013744
354 -0.000052935313605
355 0.000103762995761
356 -0.000045891113714
357 -0.000040411979462
358 -0.000007008517198
359 -0.000000792562164
360 0.000405338153027
361 -0.000518408904375
362 -0.000183022012338
363 -0.000048042690682
364 -0.000032987641234
365 0.000038265575775
366 -0.000054874447694
367 -0.000094820590232
368 0.000068917485308
369 -0.000020830460588
370 0.000019462394287
371 0.000001368066300
372 -0.000074347791355
373 0.000089361839320
374 0.000070291656848
375 0.000378878399281
376 -0.000119992740454
377 -0.000047205683111
378 -0.000007355917274
379 -0.000027036029445
380 -0.000044102590513
381 0.000026117519354
382 -0.000034240275946
383 0.000004740996540
384 0.000061138569031
385 0.000009062746777
386 -0.000070201315808
387 -0.000014050646628
388 -0.000018717289027
389 -0.000099350178452
390 0.000380969986317
391 -0.000402985458381
392 -0.000112994870418
393 0.000055354922096
394 -0.000031710619814
395 0.000030893766733
396 0.000044698649141
397 -0.000102536333187
398 -0.000012466794384
399 -0.000059446882019
400 0.000012401865209
401 0.000047045016810
402 0.000091560653711
403 -0.000060069167426
404 0.000039971776032
405 -0.032434666434954
406 0.000031854784959
407 -0.000055085074298
408 -0.000192760516969
409 0.000014559838525
410 0.000010586400102
411 -0.000091198500959
412 -0.000055355480983
413 -0.000050991048134
414 -0.000009559162819
415 -0.000217051800241
416 -0.000210708037395
417 0.000100212576927
418 -0.000006291324910
419 0.000001479817342
420 0.000004811507568
421 -0.000000563118185
422 0.000001876711036
423 -0.000000104823480
424 0.000064810275921
425 -0.000070858185225
426 0.000006047909304
427 0.000005824005897
428 -0.000036361780630
429 -0.000040749231846
430 0.000004474354547
431 -0.000011874529955
432 0.000007958165018
433 -0.000005772444652
434 0.000013919536390
435 0.000009755640699
436 -0.000000230531901
437 0.000002011817317
438 -0.000020432639473
439 0.000000054235961
440 -0.000032452867832
441 0.000068758813292
442 0.000031293480488
443 -0.000007149990459
444 0.000003694598464
445 -0.000004953690460
446 -0.000021815653700
447 -0.000001483535708
448 -0.000004435696782
449 0.000007661039903
450 0.000000129432938
451 -0.000007790472841
452 -0.000007955043930
453 0.000016092156650
454 0.000002432363201
455 -0.000058746393507
456 0.000356829524232
457 0.000067760946552
458 -0.000004921822039
459 -0.000022487392472
460 -0.000013926954153
461 -0.000000318736931
462 -0.000058304238164
463 -0.000065518220501
464 -0.000008515013584
465 0.000016413373221
466 -0.000007898359637
467 0.000004663896685
468 0.000006026945212
469 0.000014116416744
470 -0.000044216121914
471 -0.000155022953395
472 -0.000087584650797
473 -0.000007625967257
474 0.000001811039803
475 -0.000000783332733
476 -0.000021312033362
477 -0.000049849736793
478 0.000029182907115
479 0.000006415084364
480 -0.000001800097497
481 -0.000004614986868
482 -0.000003735856121
483 -0.000013106343483
484 0.000007075480706
485 0.32966938210405
486 0.000140620847959
487 0.000374866549317
488 0.000901802691475
489 0.000073815461273
490 -0.000026970727486
491 -0.001272565161754
492 -0.000111563225775
493 0.000006676719236
494 0.000679541805336
495 -0.000272674114555
496 -0.000022324603604
497 0.000835493414756
498 0.000017434862890
499 0.000023917849489
500 -0.000041352712379
501 0.000001868306179
502 0.000002019732191
503 -0.000004036048345
504 0.000074031388606
505 -0.000045444761826
506 -0.000028586626779
507 0.000012856485578
508 0.000040116841327
509 0.000021234116359
510 -0.000060331469461
511 0.000054293979082
512 0.000067028379481
513 0.000087354446617
514 -0.000079908301930
515 -0.000060456764930
516 -0.000006411286479
517 0.000007065285132
518 -0.000029471242834
519 -0.000008092987065
520 0.000414100333726
521 -0.000268823290355
522 -0.000150430872227
523 0.000041421645347
524 -0.000041030676664
525 -0.000026125332137
526 -0.000041017769164
527 0.000001143129413
528 -0.000090923086442
529 -0.000004818495805
530 -0.000011895517465
531 0.000016714013270
532 0.000081542469516
533 0.000060273151358
534 -0.000077645258585
535 0.000411370852551
536 -0.000571144350589
537 -0.000302386990799
538 -0.000075310859514
539 -0.000017354014253
540 -0.000035996773140
541 -0.000036444893658
542 -0.000042747428399
543 -0.000153386350092
544 -0.000066185517224
545 0.000060166243369
546 0.000006019273855
547 -0.000048344081380
548 -0.000107920216506
549 -0.000036406858995
550 0.000409073991010
551 -0.000177716955565
552 -0.000128520094003
553 0.000015495805063
554 0.000043615243815
555 -0.000029516162665
556 -0.000011977423325
557 -0.000000304277691
558 -0.000046347231825
559 0.000049416017037
560 -0.000061800255291
561 0.000012384238254
562 -0.000042496075718
563 0.000024762337979
564 0.000107600490746
 Sym=      5.1
 Ene=       0.0000
 Spin= Alpha
 Occup=    2.000000
1 -0.076605872817728
2 -0.058897582340540
3 -0.001674719736913
4 -0.004848132095871
5 0.000934691358765
6 -0.000270584608265
7 0.003172692270058
8 -0.080640633871511
9 0.11931181119803
10 0.050927072451318
11 -0.000934127248573
12 0.000697443175919
13 0.000449586188146
14 -0.005127218000585
15 -0.003109146367582
16 0.001440008958549
17 0.002820654991437
18 0.001721276772810
19 -0.000866857052814
20 -0.000066090204738
21 -0.000040331512320
22 0.000026605292126
23 0.001972951181971
24 0.001207495303225
25 -0.000586626268504
26 -0.000025030862422
27 0.000021692996567
28 0.000003337865855
29 -0.000004458514267
30 0.000005827792881
31 -0.000007426623893
32 -0.000047827563677
33 0.000041631989602
34 0.000006195574076
35 -0.000009585431352
36 0.000012292536263
37 -0.000011439134746
38 -0.000013773759022
39 0.000010391700096
40 0.000003382058926
41 -0.000003704464542
42 0.000004858310927
43 -0.000005167266291
44 -0.001028370585275
45 0.001116935656088
46 -0.000088565070813
47 -0.000016301965850
48 -0.000131047361576
49 0.000029575113858
50 0.000067294087611
51 -0.000123233761551
52 -0.000052560887360
53 -0.000042992053524
54 0.000084235399414
55 0.000037534647628
56 -0.000047292439105
57 0.000081100041357
58 0.000032983182629
59 0.000000056032720
60 0.000027582891555
61 -0.000006899255404
62 -0.000015540204482
63 -0.000018395015515
64 0.000008194205176
65 0.000010271220394
66 -0.000018611316805
67 0.000001062117269
68 0.000010578151770
69 0.000000038622442
70 0.000025223777464
71 0.000022539943766
72 0.000024086453311
73 0.000001897266013
74 0.000001753331413
75 -0.000001811478571
76 -0.000000065422148
77 -0.000001879857043
78 0.000000045863318
79 -0.000020795982740
80 -0.000023512612540
81 -0.000018798136237
82 0.000000026240924
83 0.000000169751945
84 -0.000000115095931
85 0.26582498179143
86 0.000219211426017
87 0.000271272463942
88 0.000081451911023
89 -0.000056884890909
90 0.001079783669170
91 0.000025128829234
92 0.000057885078291
93 -0.000688420575541
94 -0.000021115564652
95 0.000108405264993
96 -0.000523440038732
97 -0.000106303697921
98 0.000015895178742
99 -0.000029303652110
100 0.000013408473368
101 0.000000470782889
102 -0.000000252508753
103 0.000000502500954
104 0.000007195028054
105 -0.000023925767982
106 0.000016730739928
107 0.000007382546112
108 -0.000002892253704
109 -0.000015715382870
110 0.000045896087171
111 -0.000046860573890
112 -0.000041184620137
113 0.000005757636921
114 0.000030756300072
115 0.000057928054296
116 -0.000067333699411
117 0.000032113757138
118 -0.000002673088144
119 0.000002831594669
120 0.000329082329542
121 -0.000111477160204
122 -0.000177708378328
123 -0.000026784022312
124 0.000019971323986
125 0.000031378742880
126 0.000016382402232
127 0.000061057694578
128 -0.000039145190183
129 -0.000005980590421
130 0.000010226115490
131 -0.000004245525069
132 0.000060396612886
133 0.000063868115331
134 -0.000056201824456
135 0.000306775777712
136 -0.000136066892374
137 -0.000289329108179
138 0.000046354723661
139 0.000018155160908
140 0.000006469328618
141 -0.000038254868965
142 0.000065771552268
143 0.000025380530669
144 -0.000042716545674
145 -0.000001850534643
146 0.000044567080317
147 -0.000082966660907
148 -0.000033490156227
149 -0.000026405374605
150 0.000321071998908
151 -0.000193150320636
152 -0.000250286233201
153 -0.000011230846971
154 0.000022405250035
155 -0.000044322976020
156 -0.000020600949857
157 0.000063512043800
158 0.000040944930633
159 0.000038671702767
160 0.000003562578653
161 -0.000042234281420
162 0.000028669323049
163 -0.000038924103934
164 0.000077991850977
165 0.79877581295696
166 0.000276516452294
167 0.000919713073859
168 0.002502694062485
169 0.003120180586784
170 0.000117655081256
171 -0.000002272190440
172 -0.001750255253349
173 -0.000027866015268
174 -0.000038343157893
175 -0.002066477158745
176 -0.000002666350916
177 -0.000057022907487
178 -0.000102308256263
179 0.000048816962747
180 0.000053491293516
181 -0.000006534020339
182 -0.000000052345278
183 -0.000001200199559
184 -0.000026945997744
185 0.000028774242540
186 -0.000001828244796
187 0.000007623550412
188 -0.000014111925667
189 -0.000026202767638
190 -0.000155554223553
191 -0.000133500137119
192 0.000144369239963
193 0.000114473553336
194 -0.000015746752616
195 0.000002029962034
196 0.000094224337495
197 0.000194855981578
198 -0.000195721622683
199 0.000006742834551
200 0.000966148833900
201 -0.000625220910335
202 -0.000462642475994
203 0.000070530224877
204 0.000037594934018
205 0.000127757776034
206 0.000160240257868
207 -0.000008163102090
208 -0.000015874915448
209 0.000037067790248
210 0.000125093341784
211 -0.000162161132032
212 -0.000068313434753
213 -0.000235597200277
214 -0.000104463714761
215 0.000957673039468
216 -0.000661722182384
217 -0.000481492778685
218 0.000078502059536
219 -0.000129359394657
220 -0.000037277206665
221 0.000180130648286
222 0.000032286027364
223 0.000000912543025
224 0.000013806781253
225 -0.000142211626484
226 0.000128404845230
227 0.000245348002002
228 0.000072741976628
229 -0.000099025297677
230 0.000962842043634
231 -0.000786977404365
232 -0.000571065218723
233 0.000069719327511
234 0.000102928260092
235 -0.000098230445242
236 0.000201067722257
237 0.000036462337922
238 -0.000054937085738
239 0.000051354820725
240 -0.000029874175264
241 -0.000021480645461
242 -0.000176506661566
243 0.000176263101244
244 0.000211745605114
245 0.19190905888263
246 -0.000042707730839
247 0.000243311089633
248 0.000695893119971
249 -0.000761881474893
250 -0.000005879170060
251 -0.000020901538358
252 0.000449981040362
253 0.000032771258351
254 -0.000031707829588
255 0.000601146098517
256 0.000039313997782
257 -0.000132962625736
258 -0.000029561768946
259 0.000014671338157
260 0.000014890430789
261 -0.000000878408142
262 -0.000001358923790
263 -0.000001677516440
264 0.000046443582527
265 -0.000013202449353
266 -0.000033241133174
267 -0.000000339771726
268 0.000024081907191
269 -0.000020493255835
270 0.000038577923983
271 -0.000030481937839
272 0.000025921051452
273 -0.000027805379415
274 0.000000065149450
275 0.000004477734407
276 -0.000023952336858
277 0.000040830661607
278 -0.000039254474264
279 0.000000234739090
280 0.000218572836010
281 -0.000092742660342
282 0.000021687293271
283 -0.000019866297766
284 -0.000026778659633
285 -0.000009195177811
286 -0.000000664976153
287 0.000022667812754
288 0.000015601679468
289 0.000008569716385
290 -0.000040133105968
291 0.000031563389584
292 -0.000045818872311
293 -0.000014727047753
294 -0.000023937497705
295 0.000191010932747
296 0.000059552103496
297 0.000047069040292
298 -0.000018330227913
299 0.000007172170504
300 0.000019934937098
301 0.000025779432254
302 -0.000020254633243
303 -0.000038225444301
304 0.000003687903213
305 0.000029615521535
306 -0.000033303424748
307 0.000014081522525
308 0.000049587760437
309 -0.000023022035926
310 0.000206116811349
311 -0.000154947161476
312 -0.000071716293756
313 -0.000018560238611
314 0.000022426058391
315 -0.000020771455536
316 -0.000016033024959
317 0.000022910506519
318 -0.000033907119552
319 0.000015016214200
320 -0.000004755557573
321 -0.000010260656627
322 0.000036276028462
323 -0.000043960150572
324 0.000056684386487
325 -0.069170321201733
326 0.000018022860129
327 -0.000094863628606
328 -0.000965000749120
329 -0.000009935106401
330 0.000220944339957
331 0.000002208217703
332 0.000028557047302
333 -0.000030679659394
334 -0.000022711828695
335 0.000164087559622
336 -0.000277278736920
337 -0.000130137100188
338 -0.000002845804675
339 0.000009089916583
340 -0.000006244111909
341 0.000000873933362
342 -0.000000145592635
343 -0.000002541838790
344 -0.000029258607147
345 0.000029407516137
346 -0.000000148908990
347 -0.000016539677482
348 0.000001922641626
349 0.000022102495946
350 -0.000012799024193
351 -0.000018009195596
352 0.000022843752338
353 0.000004019134595
354 0.000014197593691
355 -0.000032617307780
356 0.000013152558289
357 0.000009964277653
358 0.000001969197926
359 0.000000756666821
360 -0.000101068694461
361 0.000325465709940
362 0.000119365505326
363 0.000019151270059
364 0.000010962429512
365 -0.000011989440250
366 0.000047099015527
367 0.000049480647839
368 -0.000060374465351
369 0.000007477073748
370 -0.000011950402735
371 0.000004473328987
372 0.000017973122044
373 -0.000023170927239
374 -0.000019238816151
375 -0.000099125041876
376 0.000130335221267
377 0.000010082731593
378 0.000004213479426
379 0.000009895438205
380 0.000010445641960
381 -0.000027853661191
382 0.000027290788847
383 0.000042943629312
384 -0.000011969982605
385 -0.000008849544852
386 0.000020819527457
387 0.000002991538437
388 0.000000842129958
389 0.000029277818730
390 -0.000104465437927
391 0.000200046848365
392 0.000036400974904
393 -0.000015580052396
394 0.000007467396077
395 -0.000013670880611
396 -0.000039260566738
397 0.000062993798176
398 0.000024420846037
399 0.000016866936024
400 -0.000004918466030
401 -0.000011948469995
402 -0.000024683190759
403 0.000010402052314
404 -0.000007545695740
405 0.26598795048265
406 0.000073681911781
407 0.000308056316533
408 0.000547763982990
409 -0.000019204078717
410 -0.000036573407552
411 0.001055420132043
412 0.000077377580610
413 0.000047927899673
414 -0.000621592677713
415 0.000277903281920
416 0.000142778516893
417 -0.000681402827882
418 0.000017718663947
419 0.000017507529500
420 -0.000035226193446
421 -0.000001245596843
422 0.000000335396229
423 -0.000000492189755
424 -0.000033565777104
425 0.000020452046538
426 0.000013113730566
427 -0.000019354532743
428 0.000032573849476
429 0.000018667485397
430 -0.000028323466617
431 0.000055514245872
432 -0.000051601976484
433 0.000035464614754
434 -0.000077886186915
435 0.000026024423047
436 0.000002535303275
437 0.000003406010422
438 0.000043206893268
439 -0.000001715131960
440 0.000315397258512
441 -0.000238025184069
442 -0.000145400264153
443 0.000036742973291
444 -0.000023403080003
445 0.000026245378902
446 0.000006202003305
447 -0.000033563885261
448 0.000041894034631
449 -0.000014842386269
450 -0.000000477721511
451 0.000015320107780
452 0.000069712384440
453 -0.000066731687825
454 0.000051067847429
455 0.000311262164608
456 -0.000282024071475
457 -0.000186239538742
458 0.000005859190349
459 0.000052775107292
460 0.000026267644234
461 -0.000004005966092
462 -0.000002733494327
463 0.000063909155864
464 0.000053142916300
465 -0.000059649035781
466 0.000006506119480
467 -0.000020407716832
468 -0.000019469157856
469 -0.000078844837015
470 0.000300239118391
471 0.000058660632280
472 -0.000016385652275
473 -0.000027709986073
474 -0.000017912303710
475 0.000020356598231
476 0.000065549467114
477 0.000053723577430
478 0.000010668402716
479 -0.000039486813520
480 0.000033766434606
481 0.000005720378914
482 -0.000038142539011
483 0.000071956528363
484 0.000022131848809
485 0.38096006192466
486 0.000152238080497
487 0.000431344949996
488 0.000762582223068
489 0.000043086086395
490 -0.000040765586383
491 -0.001523356675991
492 0.000038538994627
493 0.000034032670857
494 0.000929500057525
495 0.000047057287089
496 0.000193907487424
497 0.000911136966406
498 0.000024767124244
499 0.000023504474249
500 -0.000048271598492
501 -0.000002233935935
502 0.000002047351379
503 0.000000304398043
504 -0.000032793534742
505 0.000022768534003
506 0.000010025000739
507 -0.000020225405416
508 -0.000013224265421
509 -0.000024212442381
510 -0.000061192384624
511 0.000059318579866
512 0.000069345579717
513 0.000089263147332
514 -0.000086065251358
515 -0.000041162259074
516 -0.000007164948296
517 0.000006481025213
518 -0.000051874599037
519 -0.000003371164239
520 0.000432471520971
521 -0.000196417646870
522 -0.000278897585410
523 0.000047153714823
524 -0.000040781662099
525 -0.000028732878825
526 -0.000001986288737
527 -0.000007801386403
528 -0.000076794946843
529 -0.000008398139803
530 -0.000015463792790
531 0.000023861932593
532 0.000102178001262
533 0.000085164712335
534 -0.000080561135971
535 0.000447359816314
536 -0.000088858877456
537 -0.000155800754855
538 -0.000046542591418
539 -0.000014484008391
540 -0.000033157814552
541 0.000074196724146
542 0.000007631805126
543 -0.000022112135614
544 -0.000060511277792
545 0.000055202846960
546 0.000005308430832
547 -0.000043064853284
548 -0.000108459873801
549 -0.000025978190150
550 0.000436846039828
551 -0.000323623625817
552 -0.000308677376463
553 0.000011653399815
554 0.000066440319204
555 -0.000036686003989
556 0.000046634474397
557 -0.000025957135963
558 -0.000066924477524
559 0.000056701070657
560 -0.000070974709848
561 0.000014273639191
562 -0.000058963424526
563 0.000043677264543
564 0.000106138187711
 Sym=      6.1
 Ene=       0.0000
 Spin= Alpha
 Occup=    2.000000
1 0.000026908381738
2 0.040477367105262
3 0.000344424379119
4 0.000510862286989
5 -0.000103917524817
6 0.000030133559970
7 -0.000342954194730
8 0.83835695557283
9 0.10539122992283
10 -0.40634788486352
11 0.006188527044236
12 0.000858242198573
13 -0.002971794118843
14 -0.001925887326835
15 0.000879518507474
16 0.001517669184638
17 0.001183044265510
18 -0.000449439719015
19 -0.000920328214449
20 -0.000043553174611
21 0.000008848606408
22 0.000029815783035
23 0.000729071773962
24 -0.000314941363689
25 -0.000597826762941
26 -0.000032599473694
27 0.000022204764933
28 0.000010394708762
29 -0.000009704292619
30 0.000010510211715
31 -0.000002875152671
32 -0.000061199996815
33 0.000043265276135
34 0.000017934720681
35 -0.000009000399496
36 0.000003883674347
37 0.000000026336709
38 -0.000021629162652
39 0.000013139507681
40 0.000008489654971
41 -0.000004202466473
42 0.000002932292389
43 -0.000000577680107
44 -0.000784672795627
45 0.000786587913524
46 -0.000001915117897
47 0.000023976933661
48 -0.000039643166717
49 -0.000015739760729
50 -0.000810281365864
51 -0.000065709890975
52 0.000441105945128
53 0.000559852799648
54 0.000018395374677
55 -0.000322159216829
56 0.000527253729335
57 0.000069763695132
58 -0.000269646510323
59 -0.000001798932882
60 -0.000107186457656
61 -0.000011406369229
62 0.000054981219637
63 0.000075295236443
64 0.000005395610375
65 -0.000040329743102
66 0.000068510486908
67 0.000009907639808
68 -0.000033435303655
69 -0.000000112287525
70 -0.000009065123668
71 -0.000010995154548
72 -0.000010019225874
73 -0.000000609726707
74 -0.000000646336249
75 0.000000725471719
76 -0.000000008258406
77 0.000000654023399
78 0.000000020941504
79 0.000008819157341
80 0.000007104821387
81 0.000010495152484
82 -0.000000017016162
83 -0.000000010313394
84 -0.000000155288230
85 -0.25358493822174
86 -0.000043337807593
87 -0.000304312921089
88 -0.001058897899485
89 0.000033998765386
90 -0.000972675865099
91 -0.000012161167535
92 -0.000010351386024
93 0.000506757896085
94 -0.000013695746748
95 -0.000016569113503
96 0.000719467942849
97 -0.000078624875016
98 -0.000016871820035
99 0.000034205805735
100 -0.000017333985700
101 -0.000002972379522
102 -0.000000145895408
103 0.000002220271964
104 -0.000012301515564
105 0.000006671774867
106 0.000005629740697
107 0.000003714088973
108 0.000006352397386
109 -0.000016451453456
110 -0.000046492666113
111 0.000051894968133
112 0.000042535937508
113 -0.000005503324698
114 -0.000038598850930
115 -0.000059537029020
116 0.000067879781828
117 -0.000031025554932
118 0.000002469080368
119 -0.000003768782011
120 -0.000303865520864
121 0.000308087274994
122 0.000165813224677
123 0.000034099111614
124 -0.000022787501332
125 -0.000034187589057
126 0.000023446003307
127 -0.000066836876421
128 -0.000028390418101
129 0.000008715570897
130 -0.000020240643337
131 0.000011525072439
132 -0.000052135621121
133 -0.000069785869419
134 0.000056799465300
135 -0.000317720945754
136 0.000287796797659
137 0.000119140993962
138 -0.000043050683019
139 -0.000027394841018
140 -0.000013029420232
141 -0.000013402180470
142 -0.000064730248552
143 0.000007039851019
144 0.000051216226213
145 -0.000008224833403
146 -0.000042991392810
147 0.000079231051888
148 0.000029515054874
149 0.000021238570495
150 -0.000306443900990
151 0.000192333807674
152 0.000099376420991
153 0.000014516100362
154 -0.000023896160897
155 0.000038466367208
156 -0.000012773755339
157 -0.000050512960935
158 0.000004061198362
159 -0.000039080815168
160 -0.000010674739801
161 0.000049755554970
162 -0.000022360206520
163 0.000034553249647
164 -0.000077260031333
165 0.18647292701961
166 0.000061976785478
167 0.000216362131269
168 0.000991765571658
169 0.000699762598441
170 0.000033336105422
171 0.000004592894022
172 -0.000349094530911
173 -0.000033704678175
174 -0.000021540383617
175 -0.000534020265099
176 -0.000089844439411
177 -0.000084923542472
178 -0.000022111545689
179 0.000010501538288
180 0.000011610007402
181 -0.000002166567538
182 0.000000992698806
183 0.000000545095426
184 -0.000025678064151
185 0.000027581126105
186 -0.000001903061955
187 -0.000009457619116
188 -0.000015201593932
189 -0.000000446212849
190 -0.000039687511084
191 -0.000034061191240
192 0.000037019412897
193 0.000031437222641
194 -0.000005273102655
195 0.000000428204686
196 0.000021809160944
197 0.000050970986060
198 -0.000050094958921
199 0.000002821119463
200 0.000230026936124
201 -0.000168239921698
202 -0.000074282879338
203 0.000017664322660
204 0.000010549794614
205 0.000029232133786
206 0.000048895954197
207 -0.000004361229702
208 0.000010888348951
209 0.000008819261232
210 0.000029514429708
211 -0.000038333690940
212 -0.000013909635928
213 -0.000059904221207
214 -0.000023842870478
215 0.000232671400629
216 -0.000313012206765
217 -0.000137968946774
218 0.000022081044999
219 -0.000036785362503
220 -0.000010332866622
221 0.000073997504317
222 -0.000041753740892
223 -0.000009272321500
224 0.000005633085546
225 -0.000038352188957
226 0.000032719103411
227 0.000064021713930
228 0.000019635244269
229 -0.000024891262787
230 0.000229278888813
231 -0.000256042857526
232 -0.000131840246681
233 0.000017045156842
234 0.000025391669007
235 -0.000027409923339
236 0.000066426388793
237 0.000025666321077
238 -0.000013272571342
239 0.000011799559640
240 -0.000008521572264
241 -0.000003277987376
242 -0.000041740789186
243 0.000042784440760
244 0.000049660472617
245 0.016753543152753
246 -0.000063539923053
247 0.000034247155866
248 0.000584346682422
249 -0.000050019831003
250 0.000002828664904
251 0.000002862669067
252 -0.000033255598435
253 -0.000010523412168
254 -0.000011334789762
255 0.000177608242959
256 0.000031390149693
257 -0.000080483474498
258 -0.000007452896118
259 0.000003930659701
260 0.000003522236418
261 0.000000568287739
262 -0.000001729653071
263 0.000000867677422
264 0.000007451943259
265 0.000000838112760
266 -0.000008290056019
267 -0.000004333679628
268 0.000013407198551
269 0.000002411239710
270 0.000008068591300
271 -0.000005417241082
272 0.000004117006085
273 -0.000007187454827
274 -0.000000009348642
275 0.000000222111720
276 -0.000003637696350
277 0.000007277340227
278 -0.000005745655002
279 -0.000001076396751
280 0.000032916785623
281 -0.000105412947507
282 0.000026035628015
283 -0.000002228908518
284 -0.000006914372059
285 -0.000002443979985
286 -0.000021353488797
287 -0.000034241523751
288 0.000002743379147
289 0.000003156137310
290 -0.000010064652643
291 0.000006908515333
292 -0.000006651158025
293 -0.000002591834122
294 -0.000003428197689
295 0.000035303018314
296 -0.000051817013443
297 0.000063171570197
298 -0.000001658188968
299 0.000004860025995
300 0.000001010978828
301 -0.000011574490589
302 -0.000019003207530
303 0.000028423635362
304 0.000001454556548
305 0.000005496693176
306 -0.000006951249724
307 -0.000001398828592
308 0.000008263967522
309 -0.000001222596295
310 0.000037989970814
311 -0.000140869990465
312 0.000019189862966
313 -0.000002681295878
314 0.000003923304026
315 -0.000005030505248
316 -0.000014555711140
317 0.000021582230563
318 -0.000023301636103
319 0.000003477007800
320 -0.000002687514340
321 -0.000000789493460
322 0.000001710359425
323 -0.000003683994636
324 0.000007747651870
325 -0.10461191981794
326 0.000009152315866
327 -0.000130564822028
328 -0.000609340084643
329 -0.000005939517823
330 0.000401943668688
331 -0.000000518396568
332 0.000016194727706
333 -0.000211981601368
334 -0.000028232325907
335 0.000063984420592
336 -0.000336227489654
337 -0.000095654948663
338 -0.000006254155461
339 0.000014973115565
340 -0.000008718960103
341 0.000000191532049
342 0.000000522697069
343 -0.000001155396539
344 -0.000014793478380
345 -0.000006964130601
346 0.000021757608981
347 -0.000008343463613
348 0.000006778157825
349 0.000018216922506
350 -0.000011843149851
351 -0.000022140769195
352 0.000022757926480
353 0.000000910238217
354 0.000017508048392
355 -0.000032618123938
356 0.000014979014664
357 0.000012196910605
358 0.000002085161556
359 -0.000000508556313
360 -0.000118721125457
361 0.000169752188254
362 0.000072120472566
363 0.000016028078979
364 0.000011450566401
365 -0.000013138906094
366 0.000024912831336
367 0.000026013231637
368 -0.000030411808668
369 0.000008582759385
370 -0.000008781106406
371 0.000000198347021
372 0.000024150205394
373 -0.000030725976874
374 -0.000023077542564
375 -0.000124573959017
376 0.000018552150476
377 -0.000010301844594
378 0.000002992816642
379 0.000009887696019
380 0.000011286227037
381 -0.000016406280132
382 -0.000001445389865
383 -0.000007344743717
384 -0.000018228349897
385 -0.000004191950935
386 0.000022420300831
387 0.000003554516343
388 0.000004741085865
389 0.000030487040885
390 -0.000120440146280
391 0.000102051869272
392 0.000031683746908
393 -0.000017185333032
394 0.000010423985408
395 -0.000009016817683
396 -0.000006485281819
397 0.000025254674925
398 0.000006018951285
399 0.000019486610144
400 -0.000004412199095
401 -0.000015074411050
402 -0.000027869974427
403 0.000019192888875
404 -0.000013188006440
405 -0.089975663422314
406 -0.000072561684774
407 -0.000092669454070
408 -0.000261239517716
409 -0.000009784061532
410 0.000005241411045
411 -0.000353497189828
412 0.000028649686816
413 0.000013060626002
414 0.000210318781397
415 0.000110137147107
416 0.000069161770280
417 0.000208314139131
418 -0.000003113311888
419 -0.000005815476348
420 0.000008928788236
421 -0.000000074166920
422 -0.000000893145559
423 -0.000000598162657
424 -0.000033764184821
425 0.000015562162338
426 0.000018202022482
427 -0.000003708915482
428 0.000019566340910
429 0.000015517372468
430 0.000011086895477
431 -0.000020516832051
432 0.000017263126112
433 -0.000014927461670
434 0.000029439881137
435 -0.000016618538810
436 0.000000052830503
437 -0.000001913662448
438 -0.000006542375283
439 -0.000000988172856
440 -0.000116558007924
441 0.000080561904649
442 0.000070519205383
443 -0.000011963987980
444 0.000010687788806
445 -0.000007352310131
446 0.000007330305490
447 -0.000001503652747
448 -0.000032893806923
449 0.000004062207588
450 -0.000002388633556
451 -0.000001673574032
452 -0.000021003258867
453 0.000019840392549
454 -0.000022258029980
455 -0.000103388283822
456 -0.000017750539473
457 0.000057223443537
458 -0.000001242627317
459 -0.000010394736532
460 -0.000005194385081
461 -0.000003664287284
462 0.000017347337072
463 -0.000010079879750
464 -0.000014863401733
465 0.000014891207663
466 -0.000000027805930
467 0.000006426706929
468 0.000003074247447
469 0.000029913464791
470 -0.000108519145556
471 0.000195546858597
472 0.000122599769648
473 0.000021724644699
474 0.000006659059027
475 -0.000009865589927
476 0.000018884666491
477 0.000025029919553
478 -0.000047020029427
479 0.000016433577240
480 -0.000012367949166
481 -0.000004065628074
482 0.000019388851032
483 -0.000027382081491
484 -0.000015613517017
485 0.026009294314748
486 0.000027060413779
487 0.000026571838495
488 0.000027821298523
489 -0.000006760983315
490 -0.000002514021218
491 -0.000102532943604
492 0.000033107860868
493 0.000002417306535
494 0.000074800301419
495 0.000085174044834
496 0.000025066444997
497 0.000035438074742
498 0.000001695036058
499 -0.000000651785250
500 -0.000001043250809
501 -0.000000675122468
502 0.000000774145805
503 0.000000847346679
504 -0.000017712281768
505 0.000024658482931
506 -0.000006946201163
507 -0.000007511984257
508 -0.000018225795099
509 -0.000008541636654
510 -0.000004357429482
511 0.000005363565657
512 0.000003366857904
513 0.000006639537940
514 -0.000006308175256
515 0.000002983210033
516 -0.000000793432823
517 -0.000000887803190
518 -0.000007500323919
519 0.000000854980454
520 0.000020925229356
521 -0.000035134434870
522 -0.000059932159664
523 0.000003893423625
524 -0.000004182431058
525 -0.000003060360546
526 0.000017550879436
527 -0.000003802111008
528 -0.000006742708122
529 -0.000002549132073
530 -0.000001389150399
531 0.000003938282472
532 0.000008035926618
533 0.000010322008761
534 -0.000003970408796
535 0.000028363781925
536 0.000086172886021
537 0.000001987904224
538 0.000003600925075
539 -0.000000253998135
540 -0.000001145050885
541 0.000020976250397
542 0.000014931960262
543 0.000019641528504
544 -0.000001337334814
545 0.000001082122207
546 0.000000255212607
547 0.000000296801765
548 -0.000007170029119
549 0.000000401032025
550 0.000025362237236
551 -0.000066611600645
552 -0.000065063064241
553 0.000001530531001
554 0.000008824482578
555 -0.000003409860351
556 0.000007068419984
557 -0.000003541840837
558 -0.000019506265812
559 0.000003812244303
560 -0.000004560788951
561 0.000000748544648
562 -0.000004423222001
563 0.000005548829701
564 0.000005861776383
 Sym=      7.1
 Ene=       0.0000
 Spin= Alpha
 Occup=    2.000000
1 0.082516835318628
2 -0.026014513414515
3 -0.000082440505753
4 0.000022960123754
5 -0.000000493266745
6 -0.000000185879841
7 -0.000010762910716
8 0.097822430778132
9 -0.011577006377396
10 0.14069796144580
11 0.000724515395759
12 -0.000085697805819
13 0.000976218222431
14 -0.000789678707606
15 0.000757240170998
16 -0.001246186579221
17 0.000549272329700
18 -0.000544575822323
19 0.000696363257866
20 -0.000017086392711
21 0.000017416961595
22 -0.000017834563998
23 0.000394549911388
24 -0.000395264974075
25 0.000478425384573
26 0.000063840633898
27 0.000069691928431
28 -0.000133532562330
29 0.000000598880055
30 0.000002475383171
31 0.000001822343852
32 0.000119891655022
33 0.000130187391431
34 -0.000250079046453
35 0.000002106054067
36 0.000005372925034
37 0.000001939840359
38 0.000041561179696
39 0.000047596901492
40 -0.000089158081188
41 0.000000433303745
42 0.000001750756221
43 0.000001167351065
44 0.001675662108681
45 0.001479286735939
46 -0.003154948844620
47 -0.000069941408265
48 0.000141417767922
49 0.000015128400495
50 -0.000103216344354
51 0.000017604137376
52 -0.000134572866252
53 0.000064723364846
54 -0.000015249801723
55 0.000086041769795
56 0.000073755892572
57 -0.000008368626992
58 0.000094506676325
59 -0.000000404308862
60 -0.000007737794429
61 -0.000006404351382
62 -0.000015216329310
63 0.000002559491174
64 0.000006400999240
65 0.000014964333112
66 0.000007821849430
67 0.000002191339785
68 0.000005450514911
69 0.000000311384936
70 0.000000413888213
71 0.000000606874336
72 0.000006405262907
73 -0.000000159693160
74 0.000000173180749
75 0.000000113599392
76 -0.000000083426643
77 -0.000000325763928
78 0.000000093490827
79 0.000004729260862
80 -0.000005456305230
81 -0.000005795308539
82 -0.000000013502520
83 0.000000204711816
84 0.000000061841278
85 -0.21761349618868
86 -0.000061101235621
87 -0.000248911220623
88 -0.001478067591761
89 0.000014382398271
90 -0.000837141836993
91 -0.000031584791132
92 0.000068396421953
93 0.000429507035743
94 0.000069065892129
95 0.000314941966937
96 0.000697889703248
97 0.000244148454915
98 -0.000019373180323
99 0.000029098169049
100 -0.000009724988726
101 -0.000003581706614
102 -0.000000320778768
103 -0.000000407580198
104 0.000072106118974
105 0.000022043903805
106 -0.000094150022779
107 0.000060130315041
108 0.000007200556296
109 0.000044178011502
110 -0.000041624196456
111 0.000047023343426
112 0.000039868263201
113 -0.000006657296129
114 -0.000014732339193
115 -0.000054960310262
116 0.000062502015800
117 -0.000048356096265
118 0.000001471422265
119 -0.000003120410387
120 -0.000283541600474
121 0.000358831317180
122 0.000165714901123
123 0.000032548603810
124 -0.000018414795618
125 -0.000029631887388
126 0.000050517957780
127 -0.000086849400715
128 -0.000032932314627
129 0.000008526082292
130 -0.000014316979966
131 0.000005790897674
132 -0.000059437778627
133 -0.000062265499187
134 0.000040023129117
135 -0.000262230444685
136 -0.000070821185125
137 0.000001339521551
138 -0.000017564305412
139 -0.000013293198234
140 -0.000006821440976
141 0.000022845932511
142 -0.000003589325093
143 0.000023070945132
144 0.000036562133143
145 -0.000002633555570
146 -0.000033928577573
147 0.000070587431860
148 0.000020371757657
149 0.000010211837541
150 -0.000280362189193
151 0.000598228443710
152 0.000245499593376
153 0.000017359515832
154 -0.000026039857782
155 0.000056899007812
156 0.000042257439028
157 -0.000137421895574
158 0.000088459393657
159 -0.000040643741711
160 -0.000009469142987
161 0.000050112884698
162 -0.000032561450974
163 0.000040796598215
164 -0.000069263577208
165 -0.32703400977307
166 0.000006243335800
167 -0.000407763840308
168 -0.001881696340525
169 -0.001220848747536
170 -0.000038275502448
171 0.000012611617948
172 0.000556410855051
173 -0.000021552638335
174 -0.000045846803818
175 0.001066856391412
176 -0.000202343777252
177 -0.000088834214677
178 0.000047398553420
179 -0.000027223565305
180 -0.000020174988115
181 0.000007366476037
182 -0.000000413231580
183 -0.000001938621932
184 0.000013374263028
185 0.000055442569328
186 -0.000068816832356
187 -0.000049418821373
188 -0.000020664520247
189 -0.000004540727616
190 0.000073107473240
191 0.000057256580147
192 -0.000066481555848
193 -0.000036709667346
194 0.000009677917138
195 0.000002483884426
196 -0.000061374300550
197 -0.000086495680359
198 0.000086710482450
199 -0.000006049602346
200 -0.000421290085986
201 0.000654018708314
202 0.000158707908027
203 -0.000038054587530
204 -0.000024109331376
205 -0.000073975212173
206 -0.000147429432371
207 -0.000014308358039
208 -0.000082901189802
209 -0.000020723255379
210 -0.000059686368979
211 0.000080409624358
212 0.000033525038800
213 0.000101364059726
214 0.000050311421510
215 -0.000407551236109
216 0.000191673315312
217 -0.000004446808656
218 -0.000032300151725
219 0.000039918901568
220 0.000018472511040
221 -0.000042813822311
222 0.000034835989376
223 -0.000043931157383
224 -0.000011795437564
225 0.000065500073689
226 -0.000053704636126
227 -0.000111223968529
228 -0.000019928501285
229 0.000034786578948
230 -0.000414046983363
231 0.000502195909896
232 0.000154007194662
233 -0.000031412769014
234 -0.000045802432494
235 0.000046394015995
236 -0.000101215728782
237 -0.000063786354926
238 0.000014027443828
239 -0.000024636431356
240 0.000017986988056
241 0.000006649443300
242 0.000080583866495
243 -0.000058782797994
244 -0.000088787482395
245 -0.26532543466427
246 -0.000051747616668
247 -0.000311514835258
248 -0.001669154046621
249 0.001015374814849
250 0.000014283026948
251 0.000050346860664
252 -0.000516547560834
253 -0.000081354957474
254 -0.000060694173118
255 -0.000819898909511
256 -0.000315625882161
257 -0.000177298441603
258 0.000035892377977
259 -0.000023279770322
260 -0.000012612607654
261 -0.000001920217522
262 0.000001195073231
263 0.000000117198735
264 0.000013366042938
265 0.000075178149310
266 -0.000088544192249
267 0.000055747970070
268 0.000036249905824
269 0.000010459105882
270 -0.000056935228628
271 0.000050445577224
272 -0.000046597754132
273 0.000018531651914
274 0.000003655595904
275 -0.000004654254891
276 0.000057854973002
277 -0.000071335439807
278 0.000067171702394
279 0.000003150078625
280 -0.000319533439904
281 -0.000000266058574
282 0.000025253321352
283 0.000018957696378
284 0.000025885455798
285 0.000010134445120
286 0.000011261089202
287 -0.000010270093094
288 -0.000032420253521
289 -0.000012083736267
290 0.000053330321322
291 -0.000041246585056
292 0.000082246701327
293 0.000014353637298
294 0.000027703987967
295 -0.000332047333844
296 0.000587482646895
297 0.000232112381697
298 0.000032708017441
299 -0.000019324163719
300 -0.000061775202901
301 0.000142258201762
302 -0.000024161066199
303 -0.000072006558411
304 -0.000005558741167
305 -0.000049987185902
306 0.000055545927069
307 -0.000033464200082
308 -0.000085433666251
309 0.000041357498281
310 -0.000336340226693
311 0.000418082941227
312 0.000197517345041
313 0.000024226851195
314 -0.000036760648420
315 0.000037193142758
316 0.000091780169795
317 -0.000065368479831
318 0.000035823433675
319 -0.000017871885694
320 0.000009553843795
321 0.000008318041898
322 -0.000069139983446
323 0.000051538958603
324 -0.000075741366374
325 -0.30605027688220
326 -0.000009273459860
327 -0.000377633304047
328 -0.001829705177872
329 -0.000004937781272
330 0.001133709431494
331 -0.000042890167101
332 0.000018209420610
333 -0.000490898086367
334 0.000074879230008
335 0.000140975720265
336 -0.000999320873670
337 0.000139121549505
338 -0.000025018546416
339 0.000044425398033
340 -0.000019406851617
341 0.000003265476749
342 -0.000002400744009
343 -0.000002291468106
344 0.000052442140587
345 0.000021252526409
346 -0.000073694666996
347 -0.000028909182919
348 -0.000002905279633
349 -0.000023561314660
350 -0.000034395538059
351 -0.000071331167403
352 0.000077589491180
353 -0.000001708140158
354 0.000029256702991
355 -0.000107015869679
356 0.000047854596892
357 0.000066444100545
358 0.000002918643709
359 0.000002710752050
360 -0.000398889342305
361 0.000461255676013
362 0.000108704342369
363 0.000044674010341
364 0.000029379013690
365 -0.000039740825095
366 0.000061974114877
367 0.000099801050571
368 0.000008156202432
369 0.000026507647041
370 -0.000018030265861
371 -0.000008477381180
372 0.000083854735214
373 -0.000077524146894
374 -0.000048346343516
375 -0.000395161901115
376 0.000657726986882
377 0.000163299468185
378 0.000011788329317
379 0.000039067474919
380 0.000075430586546
381 0.000009468562394
382 0.000158378799688
383 0.000087684808964
384 -0.000067154291304
385 -0.000013035993802
386 0.000080190285106
387 0.000019577080836
388 0.000026052702655
389 0.000105893464808
390 -0.000399193649183
391 0.000286695443300
392 0.000014568580758
393 -0.000039881802610
394 0.000028626789400
395 -0.000026846946922
396 -0.000064033703187
397 0.000065372860114
398 0.000046997882436
399 0.000062053930491
400 -0.000018637170310
401 -0.000043416760180
402 -0.000101717932676
403 0.000049180262156
404 -0.000025731368463
405 0.63435974609113
406 0.000096906719459
407 0.000759180875308
408 0.003620883539374
409 0.000002903099261
410 -0.000045348605376
411 0.002399642860468
412 -0.000014083297551
413 -0.000015186805571
414 -0.001162215870343
415 0.000034014730215
416 -0.000216952772622
417 -0.001968590078581
418 0.000041403069899
419 0.000045792151965
420 -0.000087195221864
421 0.000001914131562
422 -0.000002215607447
423 0.000005678229226
424 0.000046165953219
425 -0.000002021425134
426 -0.000044144528086
427 0.000001143844196
428 0.000005112056374
429 -0.000042957805378
430 -0.000078080073642
431 0.000151653456013
432 -0.000139168200354
433 0.000104520480285
434 -0.000212696370559
435 0.000091222507561
436 0.000000234931127
437 0.000009231908558
438 0.000095491226218
439 0.000004258223402
440 0.000809884487980
441 -0.000962287947517
442 -0.000377778161147
443 0.000093375101265
444 -0.000082701855928
445 0.000060898820774
446 0.000103177918857
447 -0.000055428319676
448 0.000215529947610
449 -0.000046803595759
450 0.000009841567463
451 0.000036962028296
452 0.000166951747460
453 -0.000156335521208
454 0.000128535700216
455 0.000789348656486
456 -0.000660441914374
457 -0.000222309205989
458 0.000020722622914
459 0.000108893919355
460 0.000063531881484
461 -0.000017663382415
462 0.000059157084659
463 0.000172982986733
464 0.000121399037960
465 -0.000144360736775
466 0.000022961698815
467 -0.000046065016801
468 -0.000030118775851
469 -0.000209509483658
470 0.000802662759239
471 -0.000909938956057
472 -0.000311429610943
473 -0.000111026037321
474 -0.000054251526349
475 0.000063396492267
476 -0.000134459083033
477 0.000002196281140
478 0.000213729802112
479 -0.000127343125067
480 0.000092340595217
481 0.000035002529851
482 -0.000115309160741
483 0.000196896501031
484 0.000075685326547
485 0.49079266483647
486 0.000017182456031
487 0.000599728286053
488 0.003168549985064
489 0.000068709374141
490 -0.000041122493351
491 -0.001846348819909
492 -0.000008868568140
493 0.000029519344982
494 0.000863428939560
495 0.000135565660301
496 -0.000007950508590
497 0.001626695221897
498 0.000037062466098
499 0.000033321101733
500 -0.000070383567831
501 0.000002248819602
502 0.000006873989996
503 -0.000005080477171
504 -0.000007868630683
505 0.000031542057380
506 -0.000023673426697
507 -0.000000753468872
508 -0.000030402447494
509 0.000006505471327
510 -0.000092866530826
511 0.000088557962471
512 0.000110065337746
513 0.000137142077863
514 -0.000124808584955
515 -0.000074486721199
516 -0.000012548552406
517 0.000005995610535
518 -0.000073181425101
519 -0.000010981591155
520 0.000629119374886
521 -0.000780835741489
522 -0.000255303914289
523 0.000071699793555
524 -0.000067857177114
525 -0.000044308222389
526 0.000065954862451
527 -0.000083723399785
528 -0.000165078432110
529 -0.000018833090448
530 -0.000018040560669
531 0.000036873651118
532 0.000138259827509
533 0.000105099633687
534 -0.000105833332759
535 0.000619638196063
536 -0.000564027156237
537 -0.000121980041675
538 -0.000082501028284
539 -0.000026490015435
540 -0.000050926273333
541 -0.000064452891946
542 0.000011799488746
543 -0.000139077732952
544 -0.000103136832372
545 0.000087103712852
546 0.000016033119520
547 -0.000060333935898
548 -0.000160296400896
549 -0.000040063266424
550 0.000616853970795
551 -0.000707024624120
552 -0.000176326105741
553 0.000035309558670
554 0.000087107368076
555 -0.000051782555307
556 -0.000009592619098
557 0.000115300425168
558 -0.000164112410907
559 0.000084585930391
560 -0.000107553128098
561 0.000022967197706
562 -0.000071875221193
563 0.000046027604131
564 0.000160441654896
 Sym=      8.1
 Ene=       0.0000
 Spin= Alpha
 Occup=    2.000000
1 -0.000028272094745
2 -0.058950864984568
3 -0.000218882155355
4 0.000282872322678
5 -0.000049370935139
6 0.000015133223126
7 -0.000165235267018
8 -0.084993676543816
9 -0.030639512571966
10 0.16137978383142
11 -0.000567311862965
12 0.000054771306590
13 0.001882282808227
14 0.000962652611558
15 0.004139501928843
16 0.010101357343528
17 -0.000502428830903
18 -0.002216150582636
19 -0.005490842374756
20 0.000007930094226
21 0.000044212692214
22 0.000124444912114
23 -0.000325129941912
24 -0.001575803712580
25 -0.003852136259769
26 0.000019026513116
27 -0.000024734541255
28 0.000005708028138
29 -0.000002772865017
30 0.000010539083427
31 -0.000008391723741
32 0.000034502625037
33 -0.000044501415176
34 0.000009998790139
35 -0.000004705678013
36 0.000021962659702
37 -0.000015872495983
38 0.000017148184041
39 -0.000023825436818
40 0.000006677252777
41 -0.000001661948505
42 0.000008736446726
43 -0.000006249643265
44 -0.000190583016459
45 0.000478503320022
46 -0.000287920303562
47 0.000033954901335
48 -0.000160325013730
49 0.000124628253085
50 0.000078153521827
51 0.000029692875092
52 -0.000155032730746
53 -0.000058480331820
54 -0.000017421615197
55 0.000106487227613
56 -0.000046373620672
57 -0.000022415557096
58 0.000101511007198
59 0.000000045662208
60 0.000007594591427
61 -0.000008392825197
62 -0.000055266498641
63 -0.000006527557881
64 0.000006426914428
65 0.000037951569639
66 -0.000003661655735
67 0.000004833242170
68 0.000036196219064
69 0.000000194601666
70 0.000013328171921
71 0.000012421126629
72 0.000013436823283
73 0.000000814014593
74 0.000001137084027
75 -0.000000730625312
76 -0.000000216720992
77 -0.000001318933492
78 0.000000327022335
79 -0.000010814170960
80 -0.000012598364150
81 -0.000011005030130
82 -0.000000147984780
83 0.000000243976660
84 -0.000000111878460
85 -0.36530184453315
86 -0.000105047148355
87 -0.000429850065563
88 -0.001115943675763
89 0.000058634455762
90 -0.001415893128546
91 0.000001060700346
92 -0.000030430239085
93 0.000785682378938
94 -0.000090824939709
95 -0.000049539969811
96 0.000935304867968
97 -0.000391669628300
98 -0.000025496775454
99 0.000045849411967
100 -0.000020352636513
101 -0.000003523282047
102 0.000001195736938
103 0.000001152578278
104 -0.000013230057463
105 0.000015632305690
106 -0.000002402248227
107 0.000002918778635
108 0.000023561293539
109 -0.000043242162196
110 -0.000066505126526
111 0.000069676203112
112 0.000063492045661
113 -0.000008290981419
114 -0.000049618691387
115 -0.000081185003604
116 0.000097516971678
117 -0.000043861744556
118 -0.000003998514472
119 -0.000002974733350
120 -0.000439471148621
121 0.000483739817901
122 0.000316038842032
123 0.000041444789854
124 -0.000037267822213
125 -0.000055066986404
126 0.000093248176613
127 -0.000079859173572
128 -0.000013956646706
129 0.000023776436755
130 -0.000034493455627
131 0.000010717018873
132 -0.000082188184011
133 -0.000101216390147
134 0.000078851688468
135 -0.000444028890473
136 0.000364496726196
137 0.000266595154177
138 -0.000060856679328
139 -0.000037606220898
140 -0.000016449630958
141 -0.000020396525093
142 -0.000077557731207
143 0.000029682569715
144 0.000075284309420
145 -0.000014613262993
146 -0.000060671046427
147 0.000114026154035
148 0.000038761733233
149 0.000034710135849
150 -0.000427025805930
151 0.000098562239549
152 0.000137226014175
153 0.000024628734875
154 -0.000030023468685
155 0.000051074368252
156 -0.000052710810696
157 -0.000071182259567
158 -0.000075931571488
159 -0.000052513360656
160 -0.000007848635930
161 0.000060361996586
162 -0.000029034569808
163 0.000043977806635
164 -0.000103610818529
165 -0.039807237121786
166 -0.000049072116324
167 -0.000034549877457
168 -0.000275666950786
169 -0.000145564055321
170 0.000001504486453
171 0.000028256328278
172 0.000050380456513
173 -0.000014483950144
174 -0.000084034316911
175 0.000141407789030
176 -0.000138220053862
177 -0.000076059008841
178 0.000004056263700
179 0.000000104433856
180 -0.000004160697556
181 0.000000797070782
182 -0.000000081385238
183 -0.000002068276717
184 0.000029062287086
185 -0.000008379306866
186 -0.000020682980220
187 -0.000008699939612
188 -0.000001940061374
189 -0.000011336068136
190 0.000011423785700
191 0.000010538372144
192 -0.000012195577212
193 -0.000005977715531
194 -0.000003018039229
195 -0.000001955578147
196 -0.000009348901300
197 -0.000011120670662
198 0.000018317661950
199 -0.000002297904801
200 -0.000046907102407
201 0.000157437575959
202 0.000142918139037
203 -0.000000499798353
204 0.000001210691606
205 -0.000021770615356
206 -0.000058731507772
207 -0.000024452201021
208 -0.000046226289488
209 -0.000001700166128
210 -0.000013768453684
211 0.000015468619812
212 0.000014011721289
213 0.000020721092809
214 0.000010112240343
215 -0.000070275969032
216 0.000059248117854
217 -0.000018176323798
218 -0.000002203947592
219 0.000005056893409
220 0.000011660887703
221 -0.000042970428782
222 0.000004920055607
223 -0.000037566443710
224 0.000004895984629
225 0.000003515065349
226 -0.000008411049978
227 -0.000019318939776
228 0.000002480826952
229 0.000000568291471
230 -0.000088473025568
231 0.000159582195288
232 -0.000017325206442
233 -0.000006447267924
234 -0.000012568621728
235 -0.000000016882476
236 -0.000025889517141
237 0.000022855142156
238 0.000022771021111
239 -0.000000356671498
240 -0.000006961875175
241 0.000007318546673
242 0.000006705774331
243 -0.000010850565965
244 -0.000006730201145
245 0.10875482881770
246 0.000003385173024
247 0.000136234614661
248 0.000265017450266
249 -0.000419765810976
250 0.000012324736833
251 0.000011262903844
252 0.000240369313041
253 -0.000028767551923
254 -0.000090085281762
255 0.000290935964873
256 -0.000045747342271
257 -0.000396553854156
258 -0.000013660726807
259 0.000009314925201
260 0.000004345801606
261 0.000000076023002
262 -0.000000760404094
263 -0.000000506935132
264 0.000001071195793
265 0.000009525463785
266 -0.000010596659578
267 0.000001057862017
268 0.000043230632408
269 -0.000014869565881
270 0.000020620086764
271 -0.000020107004429
272 0.000019340407509
273 -0.000015716638285
274 -0.000001873110094
275 -0.000005261974354
276 -0.000011948111139
277 0.000028849487329
278 -0.000020685905187
279 0.000000192076866
280 0.000123825612036
281 -0.000138142576700
282 -0.000118224020070
283 -0.000011612487030
284 -0.000022782570929
285 -0.000004033711760
286 -0.000018579381248
287 -0.000022965655642
288 0.000019248566117
289 0.000010608638582
290 -0.000030283695537
291 0.000019675056955
292 -0.000030833448173
293 -0.000015631315274
294 -0.000012225266247
295 0.000115397702913
296 0.000154592264426
297 0.000061760533574
298 -0.000007121999244
299 0.000012530808136
300 0.000005545989846
301 0.000003637170525
302 -0.000065137336200
303 -0.000073207025016
304 -0.000003024510574
305 0.000013639830538
306 -0.000010615319964
307 0.000000551095358
308 0.000027038851016
309 -0.000005215450246
310 0.000128714237844
311 -0.000211252718874
312 -0.000098106931386
313 -0.000015588188346
314 0.000006925464446
315 -0.000022261198028
316 -0.000009486346969
317 0.000071689997205
318 0.000004801476056
319 0.000014618065237
320 -0.000015372507948
321 0.000000754442712
322 0.000025638199904
323 -0.000022445266875
324 0.000031575454742
325 0.14005212295899
326 0.000168185899114
327 0.000129917954139
328 0.000575669439350
329 -0.000003482775319
330 -0.000532865054839
331 0.000037115148026
332 0.000021836074025
333 0.000252753762751
334 -0.000072106684245
335 0.000009843976796
336 0.000338718178262
337 -0.000022353590249
338 0.000004865763680
339 -0.000013979991324
340 0.000009114227644
341 -0.000000843980811
342 0.000001711304238
343 0.000001199959738
344 0.000035991978083
345 -0.000069687430557
346 0.000033695452474
347 -0.000005589192073
348 0.000014902258492
349 -0.000009012099354
350 0.000018832521799
351 0.000031583246853
352 -0.000040019048358
353 -0.000001880923959
354 -0.000019787791908
355 0.000057916552994
356 -0.000023385555399
357 -0.000022585580239
358 -0.000004225365481
359 -0.000002307005637
360 0.000230959811769
361 -0.000299680312192
362 -0.000100072172993
363 -0.000026554231659
364 -0.000012529770748
365 0.000016185673603
366 0.000006845688962
367 -0.000085658404178
368 0.000007738573239
369 -0.000002151706497
370 0.000001433021939
371 0.000000718684558
372 -0.000035990192441
373 0.000030836159992
374 0.000032523655995
375 0.000176321197330
376 -0.000232899187441
377 -0.000251230277987
378 -0.000001278655751
379 -0.000007402574410
380 -0.000038907342139
381 -0.000017004456405
382 -0.000107392360037
383 -0.000039509101547
384 0.000034920681350
385 -0.000001928846935
386 -0.000032991834415
387 -0.000012796405426
388 -0.000011918647948
389 -0.000059886432363
390 0.000221456480922
391 -0.000332860107578
392 -0.000151404202860
393 0.000028701772815
394 -0.000011661770165
395 0.000018638833519
396 0.000045860861044
397 -0.000109187003451
398 -0.000009153122809
399 -0.000023662631467
400 0.000001369740894
401 0.000022292890573
402 0.000054152122690
403 -0.000023636654764
404 0.000017721398224
405 -0.58134931106393
406 -0.000333670569864
407 -0.000640473742779
408 -0.001759561771103
409 -0.000001396171503
410 0.000063630470058
411 -0.002253284220660
412 0.000006745621391
413 -0.000056724953836
414 0.001217528683662
415 0.000029030701897
416 -0.000084774662906
417 0.001415832421519
418 -0.000034033163502
419 -0.000035410610903
420 0.000069443774405
421 -0.000001133248469
422 0.000000990537278
423 -0.000002935701277
424 -0.000043931139964
425 -0.000044599414841
426 0.000088530554805
427 -0.000002656679502
428 0.000002057112460
429 0.000001565556427
430 0.000070819485002
431 -0.000137953600150
432 0.000114496858190
433 -0.000094112768234
434 0.000192796132157
435 -0.000073349830779
436 -0.000000901541324
437 -0.000007711955551
438 -0.000080263824094
439 -0.000002748821021
440 -0.000745425025343
441 0.000656343154586
442 0.000463215340850
443 -0.000085980680271
444 0.000065817664354
445 -0.000050672124099
446 -0.000001158410785
447 0.000021878730728
448 -0.000193978313323
449 0.000035438308000
450 -0.000007773910345
451 -0.000027664397655
452 -0.000141391019284
453 0.000144088741633
454 -0.000122205137715
455 -0.000720961105555
456 0.000638290265277
457 0.000520537882758
458 -0.000015456535939
459 -0.000109118489347
460 -0.000052099923040
461 -0.000012514493109
462 -0.000025956103121
463 -0.000197736314594
464 -0.000108408742916
465 0.000123256783027
466 -0.000014848040111
467 0.000044539547398
468 0.000033170165446
469 0.000196872822133
470 -0.000752666988993
471 0.000689593385076
472 0.000483350941395
473 0.000100497813302
474 0.000041719331745
475 -0.000051189714668
476 0.000025456661351
477 0.000013188445195
478 -0.000202606634024
479 0.000101914971178
480 -0.000077065088159
481 -0.000024849883020
482 0.000100488288469
483 -0.000179257347239
484 -0.000071531224655
485 0.67586028576473
486 0.000306155012022
487 0.000767541657151
488 0.002056547879055
489 0.000111301375458
490 -0.000046256794497
491 -0.002616552850298
492 -0.000066466610833
493 -0.000007048222343
494 0.001427558355303
495 -0.000108804218580
496 -0.000082013926086
497 0.001667260323965
498 0.000042452855071
499 0.000039866158679
500 -0.000082319013750
501 0.000000624383552
502 0.000006460241347
503 -0.000003992974646
504 0.000038027871024
505 0.000033495036492
506 -0.000071522907516
507 -0.000009830355389
508 0.000000978664637
509 0.000014491392879
510 -0.000123891834505
511 0.000119127785767
512 0.000130889070913
513 0.000180546130797
514 -0.000164106718472
515 -0.000090735497621
516 -0.000014327792511
517 0.000004280022281
518 -0.000084870618423
519 -0.000011155012303
520 0.000836903177642
521 -0.000742897465499
522 -0.000544932586021
523 0.000085351404083
524 -0.000092895719434
525 -0.000058002467926
526 0.000053147208724
527 -0.000010987874616
528 -0.000194125348608
529 -0.000027237314083
530 -0.000022021439988
531 0.000049258754071
532 0.000177216528304
533 0.000149609630545
534 -0.000146669632758
535 0.000836375469171
536 -0.000703336496128
537 -0.000533826822381
538 -0.000116332652038
539 -0.000032054202859
540 -0.000065390237877
541 -0.000020826450268
542 0.000001169022619
543 -0.000191982411276
544 -0.000128252924993
545 0.000109808257114
546 0.000018444667879
547 -0.000081008068549
548 -0.000218733905187
549 -0.000061422829641
550 0.000840860209765
551 -0.000624163129138
552 -0.000479819213952
553 0.000037683000778
554 0.000112579617447
555 -0.000061683110601
556 -0.000003467242768
557 -0.000016768129009
558 -0.000190268184645
559 0.000102191547432
560 -0.000124963227406
561 0.000022771679974
562 -0.000091919449759
563 0.000063957479942
564 0.000208878951006
 Sym=      9.1
 Ene=       0.0000
 Spin= Alpha
 Occup=    2.000000
1 0.12440351770019
2 0.011472722811171
3 0.000618809185387
4 0.001807406358728
5 -0.000352543573018
6 0.000102592265247
7 -0.001177635338541
8 0.30588982705471
9 -0.086955524106510
10 0.64669612942620
11 0.002237314420637
12 -0.001082380871428
13 0.004943945729927
14 -0.000915744201791
15 -0.006597758667140
16 0.001344701975475
17 0.000525307213767
18 0.003616801713243
19 -0.000692412907733
20 -0.000015503339114
21 -0.000085667867390
22 0.000011552744569
23 0.000322637236566
24 0.002526207701957
25 -0.000539478685317
26 0.000019148289199
27 -0.000008705441205
28 -0.000010442847994
29 0.000005562432755
30 0.000002532800683
31 -0.000006893733232
32 0.000034558190846
33 -0.000016056079433
34 -0.000018502111413
35 0.000014392864931
36 0.000007440958956
37 -0.000021364762560
38 0.000019107103477
39 -0.000007521301700
40 -0.000011585801777
41 0.000005640909132
42 0.000002998081616
43 -0.000007907484125
44 -0.000465271528335
45 0.000042962836778
46 0.000422308691556
47 -0.000103301812670
48 -0.000059342340910
49 0.000176795810903
50 -0.000327759717764
51 0.000096320297985
52 -0.000620064238777
53 0.000196251426317
54 -0.000073655729280
55 0.000405770092860
56 0.000243484379206
57 -0.000055571511064
58 0.000426133380132
59 -0.000001160287729
60 -0.000043278546295
61 0.000036297388258
62 -0.000093131747533
63 0.000025559971478
64 -0.000026135758070
65 0.000061161074876
66 0.000032504291412
67 -0.000022562298460
68 0.000063788276133
69 -0.000000141477563
70 -0.000009858798055
71 -0.000010593508184
72 -0.000011084432642
73 -0.000000589415256
74 -0.000000764998414
75 0.000000527963722
76 0.000000238946526
77 0.000000781444911
78 -0.000000017895994
79 0.000008227897674
80 0.000009090265460
81 0.000010380872063
82 -0.000000296570409
83 -0.000000022065291
84 0.000000082445885
85 0.27997946007329
86 0.000176002972187
87 0.000306913166959
88 0.000987639755438
89 -0.000047109981567
90 0.001071961440036
91 0.000027330583446
92 0.000032804549293
93 -0.000554531601292
94 -0.000042608489847
95 0.000034757957063
96 -0.000676773367271
97 -0.000142015629908
98 0.000016185262582
99 -0.000032459344808
100 0.000016274082227
101 0.000002956814643
102 0.000001483121589
103 -0.000002481799691
104 0.000023049481339
105 -0.000058811004455
106 0.000035761523117
107 -0.000000257160761
108 0.000008100671648
109 -0.000011587537965
110 0.000056211511585
111 -0.000055634579355
112 -0.000050598092288
113 0.000005651250289
114 0.000037042086247
115 0.000071802688932
116 -0.000081066906902
117 0.000037599534555
118 -0.000003918224599
119 0.000006234149709
120 0.000362917203624
121 -0.000326759793968
122 -0.000239588491112
123 -0.000038459232611
124 0.000021594270327
125 0.000039179464857
126 -0.000000368418373
127 0.000107871294157
128 0.000002178716779
129 -0.000006442009444
130 0.000016787944235
131 -0.000010345934790
132 0.000063199237700
133 0.000070148775098
134 -0.000061980801718
135 0.000355602926984
136 -0.000335606641329
137 -0.000258752587783
138 0.000051085899114
139 0.000025705138415
140 0.000013630836881
141 0.000018976178671
142 0.000107881318937
143 0.000012650680974
144 -0.000052056543330
145 0.000006025656777
146 0.000046030886553
147 -0.000097401442173
148 -0.000033851429393
149 -0.000023749227163
150 0.000378845876081
151 -0.000456930504788
152 -0.000293800791503
153 -0.000015807606798
154 0.000027233213329
155 -0.000054711455732
156 -0.000025591450166
157 0.000120370598190
158 -0.000041895900481
159 0.000043750040758
160 0.000012098274294
161 -0.000055848315052
162 0.000031153196777
163 -0.000042529511155
164 0.000094098098663
165 0.040720854573545
166 -0.000040814325006
167 0.000065009729910
168 0.000213050683807
169 0.000142586902939
170 -0.000014361896058
171 0.000002190883407
172 -0.000069809421219
173 0.000068788633235
174 -0.000010604976232
175 -0.000128351765510
176 0.000272715396302
177 -0.000000739605674
178 -0.000005089958506
179 0.000001646852146
180 0.000003443106360
181 -0.000000576334125
182 0.000000222582113
183 -0.000000837825645
184 0.000006201862848
185 -0.000010268291572
186 0.000004066428724
187 0.000033475853206
188 0.000001892033169
189 -0.000013376083151
190 -0.000007286010014
191 -0.000008485816193
192 0.000007259269580
193 0.000003531804144
194 0.000003502200667
195 0.000000087758784
196 0.000006243404061
197 0.000007882716443
198 -0.000009827090933
199 -0.000000702080466
200 0.000046971711968
201 -0.000074216236911
202 -0.000011215606165
203 0.000008162334701
204 0.000004236804562
205 0.000005715529361
206 -0.000006103899374
207 -0.000027531298556
208 0.000017619733785
209 0.000008646053151
210 0.000005232160764
211 -0.000013878213915
212 -0.000003795088299
213 -0.000009503061257
214 -0.000001936040887
215 0.000032134483324
216 0.000135872773623
217 0.000064445846784
218 0.000003019078240
219 0.000001410084937
220 -0.000004351907397
221 -0.000018709507977
222 0.000046558995420
223 0.000035612908927
224 0.000000499789209
225 -0.000003276070768
226 0.000002776281558
227 0.000006869503429
228 -0.000001306295539
229 -0.000000106424034
230 0.000032740952023
231 -0.000117379011450
232 -0.000071574549896
233 0.000008083042107
234 0.000010020582787
235 -0.000003663846272
236 -0.000003005288433
237 0.000011073716205
238 -0.000052653545454
239 0.000010918033282
240 -0.000001477007021
241 -0.000009441026262
242 -0.000009136578567
243 0.000009894851673
244 0.000014844836812
245 -0.071543018732654
246 -0.000094379319236
247 -0.000062006546883
248 -0.000132885277353
249 0.000282749872261
250 -0.000019901230032
251 0.000017057636794
252 -0.000158668087890
253 0.000055601012999
254 -0.000033375789877
255 -0.000162924496262
256 0.000067461028519
257 -0.000079789740753
258 0.000006677035915
259 -0.000003771047561
260 -0.000002905988354
261 0.000000453485792
262 0.000000933764122
263 -0.000001463093127
264 0.000027624364944
265 -0.000017377756969
266 -0.000010246607975
267 -0.000004496638170
268 0.000010643695558
269 -0.000012430823913
270 -0.000015681870746
271 0.000016092378046
272 -0.000012467105298
273 0.000011120703269
274 0.000001017798380
275 -0.000002239554354
276 0.000009918734133
277 -0.000022607989119
278 0.000018965931312
279 0.000002288484008
280 -0.000080779465873
281 0.000110853538805
282 0.000129785548410
283 0.000002822236510
284 0.000022053988079
285 0.000000403503505
286 0.000053638876884
287 0.000012177873084
288 0.000031119918699
289 0.000001078480264
290 0.000014912037289
291 -0.000015990517553
292 0.000027783516531
293 0.000012128029321
294 0.000013834667355
295 -0.000106543661043
296 0.000141502461269
297 0.000073663503324
298 0.000006560145519
299 -0.000006434359228
300 -0.000014076149910
301 0.000045104676580
302 -0.000000878155813
303 -0.000017793444089
304 0.000002473242809
305 -0.000013743633496
306 0.000011270390686
307 -0.000006222357667
308 -0.000029335575814
309 0.000009170832970
310 -0.000112857167610
311 0.000066940118371
312 0.000000388752723
313 0.000005339501685
314 -0.000006693396402
315 0.000010282522169
316 0.000032842487644
317 0.000020238396392
318 -0.000021003164945
319 0.000002087082735
320 -0.000000214454892
321 -0.000001872627843
322 -0.000015601195666
323 0.000015739025874
324 -0.000013309111574
325 -0.52941962471293
326 -0.000240601280926
327 -0.000599107493034
328 -0.001391197048284
329 -0.000002064611062
330 0.002070046126859
331 -0.000048784290885
332 0.000015200987556
333 -0.001168477300961
334 0.000011544299964
335 0.000002847433956
336 -0.001282548461507
337 0.000068603525921
338 -0.000032605475732
339 0.000065069420791
340 -0.000032463945059
341 0.000000213309795
342 0.000000459821259
343 -0.000001946074836
344 -0.000024128297450
345 0.000037330668333
346 -0.000013202370883
347 -0.000003867688172
348 0.000010494783834
349 -0.000003624563458
350 -0.000058087739423
351 -0.000100835410364
352 0.000119986419152
353 -0.000000143660142
354 0.000065704519321
355 -0.000167205271745
356 0.000078076540547
357 0.000069580379946
358 0.000006226597984
359 0.000000976392469
360 -0.000638966486403
361 0.000476040306452
362 0.000416196293401
363 0.000073890568016
364 0.000046086703755
365 -0.000057495102767
366 0.000000466614642
367 0.000139962212474
368 -0.000023567314711
369 0.000037282284876
370 -0.000028417632020
371 -0.000008864652856
372 0.000129808048465
373 -0.000131607217133
374 -0.000108223196332
375 -0.000643589989131
376 0.000462730283114
377 0.000373318475712
378 0.000014007415421
379 0.000049794237428
380 0.000088453869169
381 -0.000002040803526
382 0.000122386345621
383 -0.000012924073639
384 -0.000093556403280
385 -0.000015556338722
386 0.000109112742002
387 0.000025131584329
388 0.000036476985785
389 0.000168262175361
390 -0.000647714904152
391 0.000457084118136
392 0.000393908826229
393 -0.000086090016404
394 0.000046782287844
395 -0.000032657301448
396 0.000020539969228
397 0.000131179114122
398 -0.000016925063686
399 0.000089354864833
400 -0.000023688870229
401 -0.000065665994604
402 -0.000152045924530
403 0.000093988041099
404 -0.000066435205118
405 -0.29827834073298
406 -0.000062175318612
407 -0.000355665745763
408 -0.000754088807855
409 0.000000350573511
410 0.000010603596285
411 -0.001178572345904
412 -0.000014014520828
413 0.000036124567432
414 0.000683422340427
415 0.000021267156795
416 -0.000014543974175
417 0.000751986052077
418 -0.000021513843409
419 -0.000019247374392
420 0.000040761217801
421 0.000001140815377
422 -0.000000498066323
423 -0.000000959386395
424 0.000004765645317
425 0.000014004579665
426 -0.000018770224982
427 0.000014177744453
428 -0.000001000591060
429 -0.000002582480304
430 0.000032126667697
431 -0.000061795363886
432 0.000055041661593
433 -0.000044550002926
434 0.000084961002268
435 -0.000036659360669
436 0.000001447555210
437 -0.000002053821662
438 -0.000037186777481
439 0.000000383768820
440 -0.000332572283820
441 0.000178292305692
442 0.000225462527881
443 -0.000036604933728
444 0.000032911304126
445 -0.000024892041189
446 -0.000008863829444
447 0.000006643159274
448 -0.000053640395334
449 0.000024579431321
450 -0.000006143367308
451 -0.000018436064013
452 -0.000076954834497
453 0.000071389823278
454 -0.000058534476929
455 -0.000365087760542
456 0.000192488262838
457 0.000111211037641
458 -0.000009522175374
459 -0.000040651737862
460 -0.000030127026979
461 0.000008908138416
462 0.000031931533835
463 -0.000027360574488
464 -0.000047815814199
465 0.000059427641655
466 -0.000011611827456
467 0.000021034656549
468 0.000011024464683
469 0.000085435136706
470 -0.000339461086962
471 0.000170221236252
472 0.000190987051535
473 0.000046106983669
474 0.000012815924720
475 -0.000026766532272
476 -0.000027171909487
477 0.000020356640479
478 -0.000034239166651
479 0.000053000451416
480 -0.000036138181709
481 -0.000016862269706
482 0.000053839124462
483 -0.000078484699840
484 -0.000036689386136
485 -0.10035189034885
486 0.000017863787480
487 -0.000128424733412
488 -0.000236804263785
489 -0.000017656136266
490 -0.000012356450678
491 0.000393661023003
492 0.000008096853890
493 0.000074209349285
494 -0.000246808598446
495 0.000018457454276
496 0.000303860715817
497 -0.000281893912491
498 -0.000008112621777
499 -0.000004633290602
500 0.000012745912379
501 0.000001381626397
502 -0.000000422726100
503 -0.000000353134185
504 0.000003045336954
505 0.000016402146878
506 -0.000019447483832
507 0.000018174578333
508 -0.000000340838479
509 -0.000032804061058
510 0.000014895337125
511 -0.000016135066866
512 -0.000018561748631
513 -0.000022713391284
514 0.000017909848889
515 0.000014756372947
516 0.000002729199469
517 0.000003737614911
518 0.000010146826085
519 -0.000000882469809
520 -0.000103597417015
521 0.000131172657800
522 0.000063517721952
523 -0.000008147558141
524 0.000015391870357
525 0.000013952334303
526 -0.000052851487691
527 0.000004927662448
528 -0.000004634500237
529 0.000011923887585
530 0.000000877810069
531 -0.000012801697653
532 -0.000030685145953
533 -0.000021815310520
534 0.000020758480720
535 -0.000104862418046
536 0.000057686027840
537 0.000032694930351
538 0.000014919479677
539 0.000003830906821
540 0.000012251627258
541 0.000001553037091
542 -0.000022450469339
543 -0.000005605212966
544 0.000022983880796
545 -0.000017175135053
546 -0.000005808745743
547 0.000009388845099
548 0.000025911013905
549 0.000011278798400
550 -0.000085894523631
551 -0.000169894868052
552 -0.000069327340568
553 -0.000007828844406
554 -0.000005894488125
555 0.000007145639033
556 0.000044139492400
557 0.000069426283283
558 -0.000018736318198
559 -0.000012877503490
560 0.000011512826754
561 0.000001364676736
562 0.000007974516915
563 -0.000003652680914
564 -0.000021497721159
 Sym=     10.1
 Ene=       0.0000
 Spin= Alpha
 Occup=    2.000000
1 0.98343126712404
2 -0.026356756473520
3 0.000125349596264
4 -0.000869222381740
5 0.000158397432480
6 -0.000046736633537
7 0.000545498444243
8 -0.029364066820750
9 0.015386293698075
10 -0.054202285907977
11 -0.000226543357985
12 0.000179471722074
13 -0.000419373458747
14 -0.000045707518338
15 0.000905033829670
16 -0.000173114338298
17 0.000015205720756
18 -0.000483219379127
19 0.000089298765262
20 0.000000019310473
21 0.000011253534897
22 -0.000001982451874
23 0.000012997777736
24 -0.000334514612941
25 0.000065352297355
26 -0.000012399434639
27 -0.000002757618457
28 0.000015157053096
29 -0.000000576667655
30 0.000000145306126
31 0.000003075512404
32 -0.000022880862523
33 -0.000005240279197
34 0.000028121141720
35 -0.000003561465708
36 -0.000001790767120
37 0.000002978767442
38 -0.000009166260730
39 -0.000001788362044
40 0.000010954622774
41 -0.000001454786242
42 -0.000000752281918
43 0.000000998464368
44 -0.000160659716074
45 -0.000074172550162
46 0.000234832266236
47 0.000022628569756
48 -0.000008625586232
49 -0.000034705873889
50 0.000030701552656
51 -0.000015996032705
52 0.000051736120651
53 -0.000018422567930
54 0.000011597606119
55 -0.000033657855473
56 -0.000022767887322
57 0.000009863323780
58 -0.000035753434128
59 0.000000104146144
60 0.000004175805053
61 -0.000004774062173
62 0.000007917497268
63 -0.000002270555645
64 0.000003419122176
65 -0.000005787123970
66 -0.000003331874730
67 0.000002985954353
68 -0.000004835313293
69 -0.000000011994461
70 -0.000033570484892
71 -0.000033721078188
72 -0.000034098538389
73 -0.000002342212074
74 -0.000002460107854
75 0.000002386906951
76 0.000000123170543
77 0.000002495310427
78 -0.000000085872833
79 0.000029153767695
80 0.000029816821884
81 0.000030081357099
82 -0.000000050040128
83 -0.000000047229208
84 -0.000000059964470
85 -0.004530919568713
86 -0.000011492616421
87 -0.000004511800853
88 -0.000002173623064
89 0.000002170112799
90 -0.000011257524842
91 -0.000000292414294
92 -0.000008649351214
93 -0.000003766474320
94 0.000001263386826
95 -0.000027265279998
96 -0.000002345138015
97 -0.000000788322228
98 0.000000572906882
99 0.000000038351192
100 -0.000000611258074
101 -0.000000157637045
102 -0.000000337954351
103 0.000000519057833
104 -0.000011012213107
105 0.000007532551239
106 0.000003479661868
107 -0.000004867936053
108 -0.000003018109892
109 -0.000002601363411
110 -0.000001803110516
111 0.000001235815043
112 0.000001335942527
113 0.000000110606049
114 -0.000002439663875
115 -0.000002176577450
116 0.000002308520561
117 0.000000781644008
118 0.000000384222467
119 -0.000000639896802
120 -0.000007478040827
121 0.000009036226292
122 0.000009833265186
123 0.000001275164991
124 -0.000000141763277
125 -0.000001243912778
126 -0.000005883953241
127 -0.000005334905263
128 0.000000906996732
129 -0.000000454838311
130 -0.000000316447913
131 0.000000771286225
132 0.000000067145063
133 -0.000000284389485
134 0.000001951410995
135 -0.000009221090178
136 0.000050680245259
137 0.000023541053998
138 -0.000003367503755
139 -0.000001502876019
140 -0.000001115585971
141 -0.000007978912878
142 -0.000013231099802
143 -0.000002877087296
144 0.000001640932742
145 -0.000000750137077
146 -0.000000890795665
147 0.000003121428915
148 0.000001111053566
149 0.000000908677972
150 -0.000010729157987
151 0.000008612544210
152 0.000009350504138
153 0.000000229283177
154 -0.000000374977105
155 0.000000417354243
156 -0.000001320494321
157 -0.000002817019203
158 0.000003468222062
159 -0.000000369869239
160 -0.000000929909353
161 0.000001299778592
162 0.000000189247048
163 0.000000095431094
164 -0.000003219796984
165 0.082749290294145
166 0.000024821229315
167 0.000095184159992
168 0.000348766924121
169 0.000320596742163
170 0.000014975492486
171 -0.000002451413525
172 -0.000167476381266
173 -0.000012488732866
174 0.000005051782996
175 -0.000237941806307
176 -0.000030295845359
177 0.000006685986840
178 -0.000011182886436
179 0.000005903635700
180 0.000005279250736
181 -0.000001050403607
182 -0.000000080351765
183 0.000000252148734
184 -0.000004555253863
185 -0.000001512117086
186 0.000006067370950
187 -0.000001000579415
188 0.000001325899601
189 0.000001206316193
190 -0.000017107763836
191 -0.000013886314735
192 0.000015831345947
193 0.000011216874353
194 -0.000002709683736
195 -0.000000120203384
196 0.000011735599376
197 0.000021340129958
198 -0.000021119776044
199 0.000001252071296
200 0.000103145925860
201 -0.000101102812771
202 -0.000046851284371
203 0.000007334239927
204 0.000004247100607
205 0.000015783603902
206 0.000028664773043
207 0.000006977560058
208 0.000005298116069
209 0.000003100603792
210 0.000014152324977
211 -0.000017252928769
212 -0.000007738853184
213 -0.000025511996023
214 -0.000012349413489
215 0.000104293537458
216 -0.000095057599716
217 -0.000044375032464
218 0.000008334553134
219 -0.000013609843241
220 -0.000003754808505
221 0.000021729862448
222 -0.000010464029143
223 -0.000002628479713
224 0.000001950870719
225 -0.000016113619208
226 0.000014162748489
227 0.000027628120490
228 0.000007495746826
229 -0.000010671534060
230 0.000105843770320
231 -0.000087767158717
232 -0.000041199979553
233 0.000006723059283
234 0.000010097242309
235 -0.000010890569862
236 0.000025820070415
237 0.000007275904197
238 0.000003484150789
239 0.000004040386588
240 -0.000003531443874
241 -0.000000508942714
242 -0.000019167815747
243 0.000016886807303
244 0.000021403495171
245 0.065220586455159
246 0.000022092858418
247 0.000073588847781
248 0.000298439103839
249 -0.000254433575595
250 0.000002208618987
251 -0.000012129097210
252 0.000136185183418
253 -0.000000287371972
254 0.000012093716620
255 0.000190917797948
256 0.000020062239169
257 0.000030099977164
258 -0.000008646800458
259 0.000004906960968
260 0.000003739839490
261 0.000000016728651
262 -0.000000463840499
263 0.000000140768211
264 -0.000003781622012
265 -0.000004730430846
266 0.000008512052859
267 -0.000004354849722
268 -0.000004832753224
269 -0.000000037768416
270 0.000013547807346
271 -0.000012551258175
272 0.000010821611313
273 -0.000007274545679
274 -0.000000532482140
275 0.000001523306202
276 -0.000010901745224
277 0.000017371762030
278 -0.000016042021314
279 -0.000000915897592
280 0.000078354311408
281 -0.000043951631685
282 -0.000032783063754
283 -0.000004759167685
284 -0.000010732378388
285 -0.000002274100340
286 -0.000015843869652
287 -0.000000876207666
288 -0.000002907493260
289 0.000002066494574
290 -0.000013370263318
291 0.000011303768744
292 -0.000020351861095
293 -0.000005771884453
294 -0.000008784368721
295 0.000082199447943
296 -0.000099174918128
297 -0.000042445614140
298 -0.000006908898585
299 0.000004091192631
300 0.000012349245401
301 -0.000025219565478
302 0.000002718805917
303 0.000009703459416
304 0.000000667444053
305 0.000011617730206
306 -0.000012285174259
307 0.000006749996011
308 0.000021395752839
309 -0.000009177028946
310 0.000085292802376
311 -0.000078650203133
312 -0.000032381327056
313 -0.000005585259452
314 0.000007955987941
315 -0.000008487979172
316 -0.000020777707409
317 0.000004584281144
318 -0.000003342324136
319 0.000003064488160
320 -0.000001277837256
321 -0.000001786650904
322 0.000014949094202
323 -0.000013958160590
324 0.000017155571392
325 0.12789486753056
326 0.000045266156641
327 0.000147278773036
328 0.000389507220024
329 0.000000450615317
330 -0.000497933409976
331 0.000013615189330
332 -0.000004200383068
333 0.000272643340661
334 -0.000010986792066
335 -0.000006797772181
336 0.000331641614110
337 -0.000038623524426
338 0.000008659000131
339 -0.000016451606442
340 0.000007792606310
341 -0.000000237172289
342 0.000000075106282
343 0.000000408288381
344 -0.000003496195783
345 -0.000006271017267
346 0.000009767213050
347 0.000002659692940
348 -0.000002070834508
349 0.000004886311031
350 0.000013734585756
351 0.000025069282969
352 -0.000029253175235
353 0.000000438913620
354 -0.000014404542245
355 0.000040569469990
356 -0.000018865794057
357 -0.000019229430275
358 -0.000001322216960
359 -0.000000330913204
360 0.000155697229610
361 -0.000114995102740
362 -0.000082581328975
363 -0.000017291610889
364 -0.000011101021778
365 0.000014053467464
366 -0.000003710183283
367 -0.000033191970804
368 0.000000681396799
369 -0.000009409974311
370 0.000006580019962
371 0.000002829954349
372 -0.000032242746402
373 0.000031660039516
374 0.000024428162292
375 0.000157620500036
376 -0.000148349344436
377 -0.000086297896751
378 -0.000003547035307
379 -0.000012825733769
380 -0.000023788902464
381 -0.000002608426904
382 -0.000037639023738
383 -0.000003315304362
384 0.000023909109805
385 0.000003651220052
386 -0.000027560329857
387 -0.000006645543941
388 -0.000009603174533
389 -0.000040827940151
390 0.000156955793543
391 -0.000098999205865
392 -0.000072404869617
393 0.000019297885694
394 -0.000011302698266
395 0.000007859978896
396 -0.000001370545134
397 -0.000026619259119
398 0.000000328340161
399 -0.000022155326183
400 0.000006060588068
401 0.000016094738115
402 0.000037534252364
403 -0.000022256254006
404 0.000014806660331
405 0.023337711956393
406 0.000012251146938
407 0.000026031500886
408 -0.000133789285373
409 -0.000001612753444
410 -0.000001452359420
411 0.000102077490559
412 0.000008913257817
413 -0.000000338163443
414 -0.000080304246917
415 0.000008581366475
416 0.000038754827203
417 -0.000025787473397
418 0.000001838379772
419 0.000000911078189
420 -0.000002749457961
421 -0.000000476738396
422 0.000000317839406
423 -0.000000410551457
424 -0.000007327743913
425 0.000000384715281
426 0.000006943028632
427 -0.000004021828624
428 0.000001756011871
429 0.000006639829257
430 -0.000001685696789
431 0.000003297067614
432 -0.000002294079879
433 0.000002466979227
434 -0.000004235693079
435 0.000000945622964
436 -0.000000205379661
437 -0.000000187787309
438 0.000002132208169
439 -0.000000574209644
440 0.000018750220001
441 0.000033373917174
442 -0.000022156650563
443 0.000001742167363
444 -0.000000915209097
445 0.000001507446978
446 -0.000007724644998
447 0.000001705073921
448 -0.000004234888567
449 -0.000001742585233
450 0.000000410567406
451 0.000001332017828
452 0.000005545700160
453 -0.000005601321282
454 0.000004245186457
455 0.000026655247474
456 -0.000007175091091
457 -0.000021222140103
458 0.000000431407673
459 0.000002845890177
460 0.000002294960778
461 0.000000760074168
462 -0.000010944522847
463 -0.000002537683029
464 0.000002880562352
465 -0.000003419702868
466 0.000000539140516
467 -0.000001779377660
468 -0.000001129262424
469 -0.000004777978114
470 0.000020159999124
471 0.000047603932520
472 -0.000014653991961
473 -0.000001562038260
474 0.000001091127073
475 0.000001264857431
476 0.000022144981902
477 -0.000001648884667
478 -0.000010034199029
479 -0.000002069027159
480 0.000001488488716
481 0.000000580538443
482 -0.000003421983676
483 0.000003895709863
484 0.000002460396388
485 -0.006806670426551
486 0.000001120265082
487 -0.000009098694148
488 -0.000208220315765
489 -0.000000873747574
490 0.000003743149356
491 0.000015438167443
492 0.000001898669429
493 -0.000014160253876
494 0.000016824726381
495 -0.000013402699621
496 -0.000040313974931
497 -0.000046934521374
498 -0.000000439112573
499 -0.000000864092251
500 0.000001303204823
501 -0.000000647270003
502 -0.000000484985339
503 0.000000636808944
504 -0.000002819182864
505 -0.000004959485246
506 0.000007778668111
507 -0.000004616735116
508 0.000002007782355
509 0.000003356848922
510 0.000002741497238
511 -0.000002209129638
512 -0.000003391724879
513 -0.000003981394472
514 0.000003837172568
515 0.000002354859791
516 0.000000303289962
517 -0.000000873314143
518 0.000002195616644
519 0.000001098744224
520 -0.000015616668628
521 0.000039586699820
522 -0.000001980052848
523 -0.000002836514833
524 0.000001533594651
525 0.000000179002742
526 0.000003896508070
527 0.000006156776609
528 0.000012037993639
529 -0.000000817311000
530 0.000000702144969
531 0.000000115166031
532 -0.000001632191368
533 -0.000001073223561
534 0.000001768177722
535 -0.000013491529402
536 0.000039326437695
537 -0.000002368602985
538 0.000002664418393
539 0.000001183102204
540 0.000001043821440
541 0.000010509468421
542 0.000002684676641
543 0.000013004741068
544 0.000002316940544
545 -0.000001952622320
546 -0.000000364318223
547 0.000001505189806
548 0.000004562145395
549 0.000000263459443
550 -0.000017388532708
551 0.000077287868572
552 0.000011314672102
553 -0.000001437653985
554 -0.000003395302288
555 0.000001696777289
556 -0.000003311912915
557 -0.000025033412029
558 0.000014765336493
559 -0.000002414509509
560 0.000004141624141
561 -0.000001727114632
562 0.000001880400313
563 -0.000001090531982
564 -0.000005566343753
 Sym=     11.1
 Ene=       0.0000
 Spin= Alpha
 Occup=    2.000000
1 -0.063311464566128
2 0.047520401327383
3 -0.000440442587584
4 -0.002346206763258
5 0.000447034733035
6 -0.000130432428255
7 0.001509696198687
8 0.31954659491710
9 -0.079243617809743
10 0.56787030041544
11 0.002507606451224
12 -0.000178019162113
13 0.004059147818163
14 0.001655137696071
15 0.006244439856459
16 -0.003372239542666
17 -0.000876712916602
18 -0.003412683649885
19 0.001954479151039
20 0.000014860017497
21 0.000083630210628
22 -0.000062474468233
23 -0.000646611015720
24 -0.002357345703584
25 0.001267484754068
26 -0.000046494260432
27 0.000006435172569
28 0.000040059087863
29 -0.000010379801109
30 -0.000010137792006
31 0.000019145641347
32 -0.000084974027016
33 0.000011125884619
34 0.000073848142397
35 -0.000013864513417
36 -0.000016262855120
37 0.000025220447012
38 -0.000038315292537
39 0.000007765820141
40 0.000030549472396
41 -0.000006252755714
42 -0.000007032148894
43 0.000010743787805
44 -0.000084441190045
45 -0.000329405172630
46 0.000413846362675
47 0.000096528830307
48 0.000072539625042
49 -0.000219601855005
50 -0.000335692535101
51 0.000099021261663
52 -0.000545920599999
53 0.000204128930681
54 -0.000076026499099
55 0.000356067507231
56 0.000246249866134
57 -0.000056824464279
58 0.000376361835919
59 -0.000001161514590
60 -0.000053436217073
61 -0.000006070058630
62 -0.000064495978083
63 0.000033919437241
64 0.000002832549336
65 0.000040125057230
66 0.000037772771060
67 0.000005311288899
68 0.000046405377532
69 -0.000000088224259
70 -0.000004653898556
71 -0.000004276794998
72 -0.000005208138422
73 -0.000000393152337
74 -0.000000344741249
75 0.000000451709487
76 -0.000000130343880
77 0.000000436584372
78 -0.000000098310091
79 0.000003269557642
80 0.000004905574251
81 0.000004243146548
82 0.000000306771493
83 -0.000000123220481
84 -0.000000078562661
85 -0.19946090609767
86 -0.000160377398806
87 -0.000212479864786
88 -0.000656078369155
89 0.000039879434626
90 -0.000751952920254
91 -0.000026862179973
92 -0.000054344065449
93 0.000368427904716
94 0.000050298353380
95 -0.000098726664658
96 0.000450090860390
97 0.000160537414073
98 -0.000009126580473
99 0.000021290744876
100 -0.000012164164403
101 -0.000002333124015
102 -0.000002191800461
103 0.000002304405076
104 -0.000045107745453
105 0.000062449643386
106 -0.000017341897933
107 -0.000010996232195
108 -0.000017246227339
109 0.000013831122765
110 -0.000042553305372
111 0.000040481029625
112 0.000036920790913
113 -0.000003760602490
114 -0.000030827179291
115 -0.000053750589083
116 0.000060851852577
117 -0.000023483821133
118 0.000004216150124
119 -0.000006404153868
120 -0.000270524056391
121 0.000221114772204
122 0.000162707236526
123 0.000028412589296
124 -0.000014055311556
125 -0.000028036954640
126 -0.000029534543388
127 -0.000089351287730
128 0.000005033232656
129 0.000000750795341
130 -0.000008982642428
131 0.000008231847087
132 -0.000042179802331
133 -0.000046046186451
134 0.000046542758977
135 -0.000263054374966
136 0.000347439830337
137 0.000243557086771
138 -0.000044208594701
139 -0.000019526608927
140 -0.000010825419442
141 -0.000028290224311
142 -0.000113785507718
143 -0.000027664760070
144 0.000037417276233
145 -0.000003180048900
146 -0.000034237227333
147 0.000074156148677
148 0.000027409490597
149 0.000019228388920
150 -0.000279670393732
151 0.000370168911414
152 0.000230719789941
153 0.000011432261172
154 -0.000019920673030
155 0.000039447503651
156 0.000020665591141
157 -0.000093528846479
158 0.000050765027431
159 -0.000030993012156
160 -0.000010703293600
161 0.000041696305756
162 -0.000021039775806
163 0.000029791158718
164 -0.000073037802221
165 0.036566394129522
166 0.000041081681227
167 0.000029661973684
168 0.000339137820695
169 0.000138699187152
170 0.000024070678890
171 -0.000013002863549
172 -0.000053294734449
173 -0.000066356750260
174 0.000036502674018
175 -0.000150134581071
176 -0.000219901800447
177 0.000029889147602
178 -0.000004854392610
179 0.000003654191651
180 0.000001200200959
181 -0.000000897335966
182 -0.000000785212939
183 0.000001556587270
184 -0.000014429873275
185 0.000001746864845
186 0.000012683008430
187 -0.000024460835228
188 0.000007995564148
189 0.000017309280075
190 -0.000011442022825
191 -0.000005841251239
192 0.000009529101415
193 0.000006175099296
194 -0.000005491987067
195 -0.000000605663574
196 0.000009175985206
197 0.000013328847973
198 -0.000012178967543
199 0.000002894665321
200 0.000042236449548
201 -0.000094352757658
202 -0.000023756133770
203 0.000001082220965
204 0.000001002974415
205 0.000014390478187
206 0.000046403526558
207 0.000036690780313
208 0.000012081640552
209 -0.000003689616367
210 0.000010084949555
211 -0.000006395333189
212 -0.000005492204958
213 -0.000016198589398
214 -0.000010979366026
215 0.000061833604712
216 -0.000197451638813
217 -0.000043704313266
218 0.000005599333512
219 -0.000011385891148
220 -0.000001550688767
221 0.000034961682261
222 -0.000060951258277
223 -0.000024187030057
224 0.000001142014217
225 -0.000011574514668
226 0.000010432500451
227 0.000021118386319
228 0.000005631209847
229 -0.000008477748562
230 0.000072102777635
231 -0.000013520658814
232 0.000059345530935
233 0.000000326317475
234 0.000001082693615
235 -0.000006248406478
236 0.000028964761055
237 -0.000000631890177
238 0.000046871005078
239 -0.000006738054651
240 -0.000000495748720
241 0.000007233803370
242 -0.000009820110853
243 0.000004806089237
244 0.000005282179823
245 0.23641460078035
246 0.000140666850139
247 0.000252256467620
248 0.000981272181019
249 -0.000921819363032
250 0.000018817061548
251 -0.000054381589747
252 0.000482290621315
253 -0.000037906220585
254 0.000077325475199
255 0.000649304075469
256 0.000009124998115
257 0.000212699303852
258 -0.000030496071069
259 0.000016634973543
260 0.000013861097526
261 0.000000039295948
262 -0.000001971964423
263 0.000001804332140
264 -0.000035481749967
265 0.000001464047969
266 0.000034017701999
267 -0.000008163075322
268 -0.000032154463973
269 0.000013213367110
270 0.000050236622297
271 -0.000048169230291
272 0.000040334784607
273 -0.000028483880482
274 -0.000001711823601
275 0.000006738077849
276 -0.000038915620967
277 0.000066337627614
278 -0.000060852869992
279 -0.000005266735391
280 0.000291299543885
281 -0.000230925933302
282 -0.000196829453642
283 -0.000015320369903
284 -0.000046335920076
285 -0.000007854340703
286 -0.000092181568349
287 -0.000015237971633
288 -0.000034307876532
289 0.000005674978853
290 -0.000048381472790
291 0.000042706493937
292 -0.000079365959157
293 -0.000023673755810
294 -0.000035637963370
295 0.000317730026582
296 -0.000454647216105
297 -0.000213888792172
298 -0.000024655163341
299 0.000015691796208
300 0.000048548997155
301 -0.000116819043238
302 0.000019570751175
303 0.000059797922446
304 0.000002723398856
305 0.000043168808514
306 -0.000045892207370
307 0.000025008557546
308 0.000084212262297
309 -0.000034204233477
310 0.000332862878292
311 -0.000268886422515
312 -0.000108738298113
313 -0.000017856062793
314 0.000028852003440
315 -0.000030965120556
316 -0.000090642053947
317 -0.000014216985123
318 0.000005108896770
319 0.000006425101212
320 -0.000001167275677
321 -0.000005257825535
322 0.000053161171057
323 -0.000051078046258
324 0.000057423565983
325 0.61047770865169
326 0.000235152637318
327 0.000701724084322
328 0.001712362201138
329 0.000005613343920
330 -0.002376935865630
331 0.000053323464896
332 -0.000036247890569
333 0.001324378634463
334 -0.000018753614484
335 -0.000079033137201
336 0.001522098730436
337 -0.000115160380507
338 0.000039420247376
339 -0.000076405261775
340 0.000036985014400
341 -0.000000384546331
342 -0.000000524655038
343 0.000002722255597
344 0.000002184975133
345 -0.000032331490381
346 0.000030146515248
347 0.000014249528850
348 -0.000016300282254
349 0.000008664012466
350 0.000066492799120
351 0.000117740672352
352 -0.000138503571304
353 0.000000151118638
354 -0.000072160113453
355 0.000192606486285
356 -0.000089360569946
357 -0.000085805574804
358 -0.000006784445948
359 -0.000000746037335
360 0.000728470390815
361 -0.000559226527783
362 -0.000456969390892
363 -0.000084983863182
364 -0.000054412199056
365 0.000066691602263
366 -0.000017364616027
367 -0.000153784256700
368 0.000025522949933
369 -0.000045893376443
370 0.000035005320884
371 0.000010888055558
372 -0.000152121971746
373 0.000152932769616
374 0.000121035209278
375 0.000749426655094
376 -0.000605554408655
377 -0.000402716968924
378 -0.000017072506371
379 -0.000060994912621
380 -0.000105364096839
381 0.000003496786772
382 -0.000148944709781
383 0.000005551370655
384 0.000109290163095
385 0.000019037820127
386 -0.000128327983223
387 -0.000030132827229
388 -0.000042883172121
389 -0.000192855712174
390 0.000735298139882
391 -0.000450584158064
392 -0.000383282876752
393 0.000094283833657
394 -0.000054029715451
395 0.000038018615590
396 -0.000025629949160
397 -0.000128851299947
398 -0.000001503799259
399 -0.000104612396866
400 0.000028855871020
401 0.000075756525846
402 0.000175315959304
403 -0.000105422350734
404 0.000072280174321
405 0.27612099348228
406 0.000125920749159
407 0.000314714294563
408 0.000210290950938
409 -0.000000735811265
410 -0.000013228265393
411 0.001097996655972
412 0.000012832139509
413 -0.000018746808251
414 -0.000684431592538
415 -0.000059586731183
416 0.000105747388567
417 -0.000578742444479
418 0.000018076628569
419 0.000013797956220
420 -0.000031874584789
421 -0.000001263351260
422 0.000000431472709
423 -0.000000055708652
424 -0.000008867714999
425 0.000005150038107
426 0.000003717676892
427 -0.000013908158289
428 0.000000838848827
429 0.000017043152339
430 -0.000028930674324
431 0.000056616176644
432 -0.000047228726709
433 0.000041340905544
434 -0.000077097883349
435 0.000029887459355
436 -0.000002526332890
437 0.000001139311588
438 0.000033476526691
439 -0.000000975544960
440 0.000288931471170
441 -0.000055623506464
442 -0.000223478807279
443 0.000032332708174
444 -0.000028546801706
445 0.000022551298907
446 -0.000017278336001
447 0.000012820673031
448 0.000040934045229
449 -0.000021798639251
450 0.000006765117313
451 0.000015033521938
452 0.000067005917518
453 -0.000067614929647
454 0.000053970455774
455 0.000327422540911
456 -0.000180591645235
457 -0.000164767940910
458 0.000008339634456
459 0.000039859141853
460 0.000028680963145
461 0.000000585690457
462 -0.000044363270568
463 0.000030176827056
464 0.000042278236519
465 -0.000050977605163
466 0.000008699368644
467 -0.000020043901612
468 -0.000011055723962
469 -0.000079354315033
470 0.000304622142338
471 -0.000078763737201
472 -0.000216474369865
473 -0.000041149175407
474 -0.000007459154683
475 0.000024598338223
476 0.000057633291570
477 -0.000026854814862
478 0.000018255572838
479 -0.000044501569568
480 0.000030361220804
481 0.000014140348764
482 -0.000048151824594
483 0.000072155871282
484 0.000034930821404
485 -0.12739045344786
486 -0.000084711720371
487 -0.000140011184458
488 -0.000790404435600
489 -0.000016895779542
490 0.000030371072605
491 0.000461370839925
492 0.000004676130959
493 -0.000080512426340
494 -0.000193100961080
495 -0.000014315657265
496 -0.000291769870792
497 -0.000350306479614
498 -0.000005061775578
499 -0.000008502857086
500 0.000013564632664
501 -0.000001941157263
502 -0.000001675759064
503 0.000002241823858
504 -0.000017366097314
505 -0.000028770275318
506 0.000046136372633
507 -0.000017092405649
508 -0.000000026140466
509 0.000028083174467
510 0.000027969191833
511 -0.000024753789130
512 -0.000028899937746
513 -0.000039664666473
514 0.000039635747989
515 0.000018989391962
516 0.000002140057945
517 -0.000006425054871
518 0.000019783943246
519 0.000005757097508
520 -0.000171449939374
521 0.000147234884219
522 0.000086447616211
523 -0.000023520444860
524 0.000015373484409
525 0.000007169588196
526 0.000037559267813
527 0.000014769629188
528 0.000072814280441
529 -0.000004053282462
530 0.000007698255164
531 -0.000003644972702
532 -0.000029914895504
533 -0.000027142533419
534 0.000030132941847
535 -0.000168611104672
536 0.000202169588847
537 0.000077048313259
538 0.000024455475864
539 0.000008743651549
540 0.000013555615167
541 0.000016154866235
542 0.000019365610053
543 0.000069108170823
544 0.000021773104467
545 -0.000020070289410
546 -0.000001702815058
547 0.000017967587195
548 0.000048558102766
549 0.000007932964543
550 -0.000186738251095
551 0.000413007572119
552 0.000183746238040
553 -0.000005768724394
554 -0.000032526729641
555 0.000017012473063
556 -0.000042790748787
557 -0.000090042451761
558 0.000080103941969
559 -0.000022533589218
560 0.000033803942759
561 -0.000011270353541
562 0.000023796723318
563 -0.000017720159088
564 -0.000051880461159
 Sym=     12.1
 Ene=       0.0000
 Spin= Alpha
 Occup=    1.993029
1 -0.000743407306229
2 -0.005680913817941
3 0.99325251374845
4 0.014517919219262
5 0.006791982573452
6 -0.006382554673079
7 0.006112353031389
8 0.000000151426551
9 0.000001967821798
10 -0.000002410532467
11 0.000004277925260
12 0.000030137782314
13 -0.000034373287264
14 0.000051105784396
15 0.000574826047204
16 -0.000694740548217
17 -0.000028258120301
18 -0.000315947222168
19 0.000381302378117
20 0.000000250019367
21 0.000003135762278
22 -0.000003718987387
23 -0.000023582627572
24 -0.000219285471138
25 0.000260840193497
26 -0.000003086983389
27 0.000001749624068
28 0.000001337359321
29 0.000028308847157
30 0.000026695755781
31 0.000039736908458
32 -0.000004871993483
33 0.000002590846801
34 0.000002281146682
35 0.000056593223766
36 0.000057602026835
37 0.000062752107725
38 -0.000002088585158
39 0.000001104366456
40 0.000000984218702
41 0.000025080532906
42 0.000025659999747
43 0.000027347202658
44 0.000204540635900
45 -0.000117918318008
46 -0.000086622317891
47 0.000059478669607
48 0.000040109690769
49 0.000137713820736
50 -0.000000000475436
51 -0.000000055520921
52 0.000000078106876
53 0.000000392448770
54 -0.000000380402764
55 0.000000361340490
56 -0.000000391810906
57 0.000000454891897
58 -0.000000466131860
59 -0.000000001566728
60 -0.000000138916713
61 0.000000456527745
62 -0.000000787304049
63 -0.000008722629563
64 0.000009377682272
65 -0.000009118400098
66 0.000008909005890
67 -0.000009990178515
68 0.000010174679321
69 0.000000035308410
70 -0.001112414175652
71 -0.001114437057480
72 -0.001114274008258
73 -0.000077350076170
74 -0.000080638165657
75 0.000078904830407
76 0.000005313574257
77 0.000082203526262
78 -0.000001894926131
79 0.000977187775424
80 0.000976901359878
81 0.000980454794820
82 -0.000004586597760
83 -0.000002100151633
84 -0.000002085921697
85 -0.000113086516937
86 0.016191327153286
87 -0.000155831933569
88 -0.007527066479739
89 0.000493184696040
90 -0.013521683408857
91 -0.000201401619291
92 -0.000168128534235
93 -0.000505318069435
94 -0.000031330815480
95 -0.000433710257467
96 0.001614416122572
97 -0.000008704071479
98 -0.000060179684629
99 0.000117906332582
100 -0.000057726647953
101 -0.000005932674429
102 0.000001465912283
103 -0.000001833943988
104 -0.000193218064501
105 0.000248859331490
106 -0.000055641266988
107 -0.000096360726793
108 -0.000058086429409
109 0.000008550628939
110 -0.000033060909615
111 -0.000073211590978
112 0.000024593620337
113 0.000012584710443
114 0.000042057230220
115 -0.000031276136766
116 0.000031771154335
117 0.000056166426281
118 -0.000001719667366
119 -0.000005105971020
120 0.000911048660215
121 0.000723815158588
122 -0.000538482400761
123 0.000028485400423
124 -0.000133721658050
125 -0.000034057382461
126 0.000267859841905
127 -0.000751919821423
128 -0.000219759599965
129 -0.000000042430296
130 -0.000002162273581
131 0.000002204703877
132 -0.000060627578774
133 -0.000004605297663
134 0.000060384063130
135 0.000720080405897
136 0.001448188148573
137 -0.000325361061560
138 -0.000075221380582
139 -0.000129253591005
140 -0.000011570682485
141 -0.000425462950570
142 -0.000973252176083
143 -0.000179053718926
144 0.000004946943856
145 0.000019911748377
146 -0.000024858692232
147 0.000104018711378
148 0.000015572805204
149 0.000033421253635
150 0.000778326880570
151 0.000896541733792
152 -0.000453593486498
153 0.000005088861857
154 -0.000129965214502
155 0.000049376410061
156 0.000180693975675
157 -0.000816174520367
158 0.000256452936495
159 -0.000005796030455
160 0.000015363689136
161 -0.000009567658681
162 -0.000027926146089
163 0.000005522162460
164 -0.000075191279715
165 -0.000113029018770
166 0.016190498136957
167 -0.000153731038052
168 -0.007772604812056
169 -0.013522833738273
170 -0.000478865114948
171 -0.000001015582747
172 -0.000514466792573
173 -0.000048801204838
174 -0.000187889368936
175 0.001649393169886
176 -0.000032685146118
177 -0.000407274980176
178 0.000118090518920
179 -0.000057293306639
180 -0.000060797212281
181 0.000001582742350
182 0.000003353406837
183 0.000002409722809
184 0.000259898224796
185 -0.000061827757290
186 -0.000198070467506
187 0.000014681937073
188 -0.000093421453454
189 -0.000066787748150
190 -0.000072362484621
191 0.000029764342756
192 -0.000028545877316
193 0.000053485356867
194 -0.000006024945477
195 0.000004323412000
196 0.000043599103913
197 -0.000033908110749
198 0.000033974901293
199 -0.000005646152698
200 0.000711155212341
201 0.001535928629439
202 -0.000331266727758
203 -0.000127989547334
204 -0.000015798916314
205 -0.000081091282690
206 -0.000957899640594
207 -0.000208423679137
208 -0.000485084670071
209 0.000009448182395
210 -0.000023451369421
211 0.000014003187026
212 0.000034981983494
213 0.000104189186119
214 0.000019527563008
215 0.000785966220532
216 0.000887624219394
217 -0.000482790090314
218 -0.000131518889796
219 0.000048043769309
220 -0.000001603253157
221 -0.000828742362421
222 0.000246057099172
223 0.000157851562561
224 0.000021375524236
225 -0.000012919004791
226 -0.000008456519445
227 -0.000076600776733
228 -0.000026230028562
229 0.000003688566655
230 0.000906331289642
231 0.000756170457493
232 -0.000505484371580
233 -0.000133774786038
234 -0.000036430051659
235 0.000023590545240
236 -0.000765184217727
237 -0.000236808937714
238 0.000262495742404
239 -0.000000713738332
240 0.000002572763583
241 -0.000001859025251
242 0.000062441247849
243 -0.000062931029625
244 -0.000004889937805
245 -0.000112388380926
246 0.016192926655256
247 -0.000154389788175
248 -0.007756326425358
249 0.013522003952937
250 -0.000014896351929
251 0.000488855634426
252 0.000514701764703
253 0.000194964410779
254 0.000046671854798
255 -0.001649548037589
256 0.000443122403808
257 0.000021295045732
258 0.000118092972134
259 -0.000060923097394
260 -0.000057169874741
261 0.000003113645345
262 0.000001708745844
263 0.000002447498556
264 0.000258922066568
265 -0.000199260117654
266 -0.000059661948914
267 -0.000098504471409
268 0.000017070784159
269 -0.000068563868361
270 0.000072451575184
271 0.000029225872465
272 -0.000028977353487
273 -0.000043469644118
274 -0.000004524173218
275 0.000006093688147
276 -0.000053734344195
277 -0.000034686449303
278 0.000032783511176
279 0.000005932811495
280 0.000706376653871
281 0.001556883117429
282 -0.000326694337390
283 0.000128080292626
284 0.000081726979334
285 0.000015134662228
286 0.000961908144260
287 0.000489343084384
288 0.000207255438048
289 0.000009526425526
290 0.000014490241901
291 -0.000024016667426
292 0.000104836112394
293 0.000034004052273
294 0.000019396188409
295 0.000789359847041
296 0.000880661788176
297 -0.000490911709337
298 0.000131972783519
299 0.000001633695155
300 -0.000047776421560
301 0.000825898981526
302 -0.000165857425574
303 -0.000242302006893
304 0.000021079543229
305 -0.000007880678825
306 -0.000013198864404
307 -0.000027032102101
308 -0.000076129436965
309 0.000004101504494
310 0.000909190178538
311 0.000732005346474
312 -0.000513764399917
313 0.000133394052203
314 -0.000022781667315
315 0.000036668036980
316 0.000762210625263
317 -0.000258315993742
318 0.000231417240627
319 -0.000000469514873
320 -0.000001566863972
321 0.000002036378845
322 -0.000062129720807
323 0.000062394492860
324 -0.000004400030463
325 -0.000112934512081
326 0.016190029292396
327 -0.000157616382992
328 -0.007334433238657
329 -0.000047211303483
330 0.013532766085869
331 -0.000288303105729
332 0.000004307196543
333 0.000483662421066
334 0.000234973321193
335 -0.000013290007850
336 -0.001587553730500
337 0.000623458279881
338 -0.000055923938002
339 0.000116970658306
340 -0.000061046720304
341 -0.000005194322565
342 0.000001777743102
343 -0.000002632287688
344 -0.000036690715785
345 0.000249376465923
346 -0.000212685750139
347 0.000014084581762
348 -0.000054907383325
349 -0.000123692605910
350 -0.000013018640680
351 0.000075260957829
352 0.000035751755558
353 -0.000002434905672
354 -0.000059320528117
355 -0.000038315473219
356 0.000019901244992
357 -0.000041652642538
358 -0.000009650540227
359 0.000004246809967
360 0.000926760732126
361 0.000564472618833
362 -0.000572376136443
363 0.000032778686800
364 0.000132804484177
365 -0.000017987856531
366 0.000166903075139
367 0.000740772153298
368 -0.000223242784533
369 -0.000006032829375
370 0.000005424609207
371 0.000000608220168
372 0.000061202094050
373 0.000001659217466
374 -0.000053171744487
375 0.000684049469818
376 0.001593019489668
377 -0.000273853802443
378 0.000002198218463
379 0.000127288543444
380 0.000082963063213
381 0.000121353583729
382 0.000998350176613
383 0.000480952949323
384 -0.000030719772867
385 0.000017792228644
386 0.000012927544223
387 0.000020928562753
388 0.000010241142171
389 0.000109752709103
390 0.000812085782992
391 0.000789962914242
392 -0.000503149995728
393 -0.000048651312805
394 0.000131212996842
395 -0.000003531299065
396 -0.000226571441904
397 0.000787196420070
398 -0.000211407497710
399 -0.000010991427219
400 0.000012872207167
401 -0.000001880779948
402 -0.000070717712817
403 0.000005063884762
404 -0.000034039448727
405 -0.000113285366133
406 0.016188760780185
407 -0.000157259412761
408 -0.007345774845293
409 0.000055840745235
410 0.000267193047924
411 -0.013533427825438
412 -0.000006982638996
413 -0.000235721236901
414 -0.000482956649771
415 0.000008416506292
416 -0.000624154112570
417 0.001586745946841
418 -0.000055811202718
419 -0.000061110220316
420 0.000116921423034
421 0.000001915784243
422 -0.000005389147507
423 -0.000002022816801
424 -0.000038050564719
425 -0.000212094848998
426 0.000250145413717
427 -0.000056956221481
428 0.000012714484454
429 -0.000125240744235
430 0.000013676932778
431 -0.000035156613938
432 -0.000075270629248
433 -0.000020997591651
434 0.000038034240437
435 0.000059288262207
436 0.000002648060801
437 0.000009133306737
438 0.000041697884017
439 -0.000004371167578
440 0.000926501126687
441 0.000564285585960
442 -0.000567284065440
443 -0.000032486934384
444 0.000018070606253
445 -0.000132675476826
446 -0.000164957075472
447 0.000224439067120
448 -0.000742188516809
449 -0.000006283340722
450 0.000000638684961
451 0.000005644655761
452 0.000001682892734
453 0.000061098342102
454 -0.000053785213235
455 0.000684437312702
456 0.001598130095816
457 -0.000274648627324
458 -0.000002597274797
459 -0.000083277111444
460 -0.000127309809424
461 -0.000126442637357
462 -0.000482935412419
463 -0.000997437309892
464 -0.000030463156936
465 0.000013241980250
466 0.000017221176685
467 0.000010709259082
468 0.000021928926576
469 0.000109501559149
470 0.000812705290173
471 0.000787676110747
472 -0.000506073126565
473 0.000048714974558
474 0.000002703864128
475 -0.000131326282166
476 0.000228166497051
477 0.000209372476006
478 -0.000786541026954
479 -0.000011152824050
480 -0.000002042591847
481 0.000013195415897
482 0.000005098058379
483 -0.000071066019359
484 -0.000033401669017
485 -0.000112719754743
486 0.016192857376725
487 -0.000155645567753
488 -0.007581051757821
489 -0.000501436886980
490 0.000227125218332
491 0.013519917042028
492 0.000160875587216
493 0.000033340030920
494 0.000510773056012
495 0.000411004658869
496 0.000016279241150
497 -0.001623116800658
498 -0.000060170117675
499 -0.000057920647323
500 0.000118090764998
501 0.000001557178409
502 -0.000006035129012
503 -0.000001581155411
504 -0.000191694419240
505 -0.000057749452169
506 0.000249443871408
507 -0.000058052874792
508 -0.000093434141968
509 0.000008507154387
510 0.000032755028646
511 -0.000025795566429
512 0.000072777833096
513 -0.000031379275244
514 0.000032394164420
515 -0.000041967749301
516 -0.000012566207150
517 0.000002214219613
518 -0.000055673959934
519 0.000005168149851
520 0.000907981700984
521 0.000749263383165
522 -0.000531989568134
523 -0.000029504799850
524 0.000034224836980
525 0.000133898234233
526 -0.000274122459799
527 0.000227338409857
528 0.000754257949469
529 0.000000039040691
530 0.000002967473094
531 -0.000003006513785
532 -0.000005520301429
533 -0.000061352013051
534 0.000060638220301
535 0.000722734643786
536 0.001441172304992
537 -0.000333364025750
538 0.000074515123627
539 0.000012445483781
540 0.000129590305047
541 0.000423817316512
542 0.000182779081786
543 0.000970727761546
544 0.000004687896643
545 -0.000024371626647
546 0.000019683730004
547 0.000015813555393
548 0.000103615539294
549 0.000034356872026
550 0.000776262791991
551 0.000907751576005
552 -0.000452082214701
553 -0.000005249039188
554 -0.000049694434017
555 0.000129901163002
556 -0.000177405667801
557 -0.000260409614147
558 0.000819914526260
559 -0.000006421118222
560 -0.000009283637697
561 0.000015704755919
562 0.000005519497955
563 -0.000027489487028
564 -0.000075797381966
 Sym=     13.1
 Ene=       0.0000
 Spin= Alpha
 Occup=    1.985757
1 -0.000000019461871
2 -0.000000048746667
3 -0.000002726155476
4 -0.000003984737398
5 0.000003025279043
6 -0.000000977688810
7 -0.000002659185069
8 -0.007023884472086
9 -0.003168517145028
10 -0.002665303668300
11 0.84175953108493
12 0.38103892851811
13 0.32086311660589
14 -0.17739997943971
15 -0.076970035656138
16 -0.064058320652303
17 0.13548712726194
18 0.059336711059520
19 0.049534956261776
20 -0.011989370130032
21 -0.005376626588814
22 -0.004519089285300
23 0.053968267472086
24 0.023373500760442
25 0.019443058433586
26 0.000006485595558
27 -0.000037447767712
28 0.000030962172154
29 0.000277762818477
30 -0.000297708819090
31 0.000030771009758
32 0.000008314216768
33 -0.000071514915208
34 0.000063200698441
35 0.000014414394738
36 -0.000010745958384
37 0.000001458072765
38 0.000003438756093
39 -0.000029727092633
40 0.000026288336540
41 0.000011606719135
42 -0.000010468711763
43 0.000001243876146
44 0.000109369187277
45 -0.000477184510415
46 0.000367815323138
47 0.000121714284132
48 -0.000135616050125
49 0.000000813384611
50 -0.004321620315685
51 -0.001684299089495
52 -0.001385508744284
53 0.002906816705152
54 0.001000875849648
55 0.000789846260274
56 0.002891245374137
57 0.001258848505483
58 0.001069008781111
59 -0.000019779402152
60 -0.004319987552257
61 -0.001679174557491
62 -0.001378504924555
63 0.002905081623077
64 0.000996555061918
65 0.000784843673642
66 0.002890789874203
67 0.001256294012065
68 0.001064614757532
69 -0.000019057271846
70 0.000000083438539
71 -0.000000583536769
72 0.000000500537277
73 0.000001655146540
74 -0.000001498612004
75 -0.000001946346145
76 0.000000904322822
77 0.000001827677013
78 -0.000000927946324
79 0.000000878868238
80 -0.000001025438055
81 0.000000146184198
82 0.000000031694254
83 -0.000000441487038
84 0.000000390685267
85 -0.000387382180861
86 0.025274600096083
87 -0.000237809192346
88 0.002282648170730
89 0.005860625393483
90 -0.014442924307344
91 0.001842450492595
92 -0.000211696965880
93 0.000513637945289
94 -0.000112129477338
95 0.001283639220743
96 -0.000791418777138
97 -0.000213062131682
98 0.000068378214176
99 -0.000022724600833
100 -0.000045653613343
101 -0.000118414987833
102 0.000019231686936
103 -0.000034625488571
104 -0.000416656737977
105 0.000506133421148
106 -0.000089476683171
107 0.000273028402117
108 -0.000058766722932
109 -0.000013504322598
110 -0.000073961530982
111 -0.000207453548597
112 -0.000046902062427
113 0.000186487633781
114 0.000146243501641
115 0.000013083068438
116 -0.000087257827184
117 0.000132084640461
118 0.000049842651486
119 0.000009677779705
120 0.002705280980148
121 -0.001071031627194
122 -0.001813903133603
123 0.000095056315313
124 -0.000199567133974
125 -0.000028335141267
126 -0.000247870785702
127 -0.000278014009025
128 -0.000031495415154
129 -0.000067216678593
130 0.000013061243798
131 0.000054155434795
132 -0.000053910020888
133 0.000067776460254
134 0.000008906921613
135 0.008807401373942
136 -0.003823116070296
137 -0.003057270553188
138 -0.000152738624312
139 -0.000228445173677
140 -0.000069636584844
141 0.000453171520198
142 -0.001240486326601
143 0.000253390925339
144 -0.000153820549853
145 0.000212380177358
146 -0.000058559627506
147 0.000154305081264
148 -0.000041699606231
149 0.000031926055634
150 0.001720072136453
151 -0.001447634860382
152 -0.001539258007004
153 0.000052509863071
154 -0.000181246097597
155 0.000017121001786
156 -0.000322129085264
157 -0.000141813178922
158 -0.000134284382977
159 0.000006392965580
160 0.000010429800257
161 -0.000016822765837
162 -0.000033728036789
163 -0.000096900195367
164 -0.000025694695201
165 -0.000951508722616
166 0.059665435781431
167 -0.000528971566193
168 0.003888673450786
169 -0.034482514486028
170 0.001138271673575
171 0.001803599508016
172 0.001121786752408
173 -0.000136468686714
174 -0.000091361122853
175 -0.001973633532509
176 -0.000658061339527
177 0.000758896357291
178 -0.000036864852870
179 -0.000014446424768
180 0.000051311277638
181 -0.000039952851976
182 -0.000048657743874
183 -0.000015445084506
184 0.001250333023454
185 -0.000507423843825
186 -0.000742909179629
187 -0.000019941113405
188 0.000179790522796
189 0.000009296223307
190 -0.000507069384970
191 -0.000052706076097
192 0.000017899079943
193 0.000336857863074
194 0.000019067576370
195 0.000055571756933
196 0.000343447105387
197 0.000051645045018
198 -0.000079585892626
199 0.000006236617909
200 0.012185387106616
201 -0.005298975027146
202 -0.005213679667298
203 -0.000477959015814
204 -0.000115187131140
205 -0.000252403599971
206 -0.001766358617329
207 0.000300612577808
208 0.000506930487142
209 0.000238515505383
210 -0.000015842209485
211 -0.000222673295898
212 0.000054957189038
213 0.000258096237759
214 -0.000068722329549
215 0.008155894299939
216 -0.004337314403155
217 -0.004409127558162
218 -0.000456106835787
219 0.000147415422781
220 0.000070079161856
221 -0.001071452947205
222 -0.000534369360456
223 -0.000356765679563
224 0.000153845824598
225 -0.000174421996931
226 0.000020576172333
227 -0.000148719942642
228 -0.000044318078329
229 -0.000110687656261
230 0.010824537397440
231 -0.004086113333413
232 -0.005021444759034
233 -0.000479703523763
234 -0.000204060987796
235 0.000208075631762
236 -0.001492357132697
237 0.000263699822402
238 -0.000386416233644
239 0.000167071358511
240 -0.000045558389185
241 -0.000121512969327
242 0.000137860656402
243 -0.000162202808083
244 0.000141668190749
245 0.000948471259557
246 -0.059617659090329
247 0.000532938039176
248 -0.004205315738334
249 -0.034454100667687
250 0.002223920971204
251 0.000725064900560
252 0.001144661593575
253 -0.000091908446887
254 -0.000104863710646
255 -0.002000133923440
256 0.000873952599419
257 -0.000683686569278
258 0.000037293152123
259 -0.000051798798784
260 0.000014505646661
261 0.000056772595319
262 0.000032715449300
263 0.000009465638567
264 -0.001237157635679
265 0.000732199628510
266 0.000504958007169
267 -0.000201737130667
268 0.000020088693287
269 0.000005521204967
270 -0.000507949259180
271 0.000013996834964
272 -0.000046749972907
273 0.000345208369125
274 0.000068330804945
275 0.000006750454930
276 0.000336277074464
277 -0.000087109529615
278 0.000055971215490
279 0.000008024221448
280 -0.012393344948256
281 0.005498507980863
282 0.005284796999390
283 -0.000479481816992
284 -0.000251442308512
285 -0.000114480846062
286 -0.001768090915655
287 0.000554769648479
288 0.000311966531395
289 -0.000245293492612
290 0.000227562279388
291 0.000017731213225
292 -0.000256378453645
293 -0.000055878883933
294 0.000072211776686
295 -0.008349890147443
296 0.004410644538159
297 0.004451108006111
298 -0.000457644955965
299 0.000076831352498
300 0.000148761700929
301 -0.001091743290325
302 -0.000387706385701
303 -0.000537960334546
304 -0.000157418198017
305 -0.000013346426016
306 0.000170764624033
307 0.000047860001716
308 0.000148823375716
309 0.000118609547549
310 -0.010408940554276
311 0.004010986604272
312 0.004934313179162
313 -0.000476598284765
314 0.000200120673903
315 -0.000197539969809
316 -0.001411632971845
317 -0.000396693081517
318 0.000263168854924
319 -0.000156203203013
320 0.000114957724233
321 0.000041245478780
322 0.000154236897575
323 -0.000131982508065
324 -0.000144034093684
325 0.000411905652933
326 -0.025610259721719
327 0.000212567339243
328 -0.000540548970205
329 0.005458134234824
330 -0.014647196167058
331 0.002299280773080
332 -0.000252574305449
333 0.000371724256440
334 -0.000172725548112
335 0.000312324984380
336 -0.000688750637575
337 0.000324464645588
338 0.000029399499395
339 0.000018975619607
340 -0.000048375119002
341 0.000099045369915
342 0.000057087911361
343 0.000047738023253
344 0.000138544578548
345 -0.000577476008180
346 0.000438931429632
347 -0.000049730213183
348 -0.000121159995192
349 -0.000078407640973
350 -0.000083384871575
351 -0.000203504990439
352 -0.000022816751080
353 0.000152697750967
354 0.000129275345584
355 -0.000043625931284
356 -0.000040825206285
357 0.000143755249845
358 0.000074237815148
359 -0.000012623556961
360 -0.006880625168910
361 0.002207184851378
362 0.002766320956718
363 -0.000110196298284
364 -0.000228811717356
365 0.000146009723656
366 0.000100076429149
367 -0.001000930740038
368 -0.000247581133511
369 0.000020446870864
370 -0.000124084116688
371 0.000103637245824
372 -0.000083174205790
373 -0.000072726562417
374 0.000102940044695
375 -0.006513957872328
376 0.002320756721952
377 0.002410181127327
378 -0.000028718481134
379 -0.000217023142096
380 -0.000146338892672
381 0.000072094850825
382 -0.001059154042432
383 0.000170020922824
384 0.000018742747003
385 -0.000142290528122
386 0.000123547781118
387 0.000015928583510
388 -0.000020666253159
389 -0.000153759954227
390 0.000048417274786
391 0.000623761738272
392 0.001086081496866
393 0.000011392039333
394 -0.000165272932170
395 0.000004075205118
396 -0.000055981041189
397 0.000021193596423
398 -0.000066126903237
399 0.000023015862684
400 0.000025314521277
401 -0.000048330383960
402 0.000019586261672
403 0.000045769819126
404 0.000011953091021
405 -0.000344272548799
406 0.021379047134502
407 -0.000175991961676
408 0.000321616975971
409 0.005449364580141
410 0.002617899251059
411 -0.012205510213486
412 -0.000258780649282
413 -0.000184322213314
414 0.000288604028539
415 0.000337919498777
416 0.000361675706208
417 -0.000549898192336
418 -0.000034834224255
419 0.000050980985760
420 -0.000016146761505
421 -0.000052948787439
422 -0.000098966697065
423 -0.000055355942841
424 -0.000085283455875
425 -0.000402379738134
426 0.000487663194009
427 0.000114370506159
428 0.000052145432559
429 0.000092749188748
430 -0.000081861703950
431 -0.000031937744706
432 -0.000167406754415
433 -0.000042948882048
434 -0.000040659504494
435 0.000104257833351
436 0.000152777882920
437 0.000083508485420
438 0.000120341896308
439 -0.000011468201633
440 0.005900846991432
441 -0.001818953281174
442 -0.002370041737145
443 -0.000089607711992
444 0.000134042019154
445 -0.000194163792203
446 0.000053335753505
447 -0.000230674072684
448 -0.000863050895620
449 -0.000005169258164
450 -0.000100573079204
451 0.000105742337368
452 0.000062280169584
453 0.000066771164095
454 -0.000093002339463
455 0.006104654952961
456 -0.002097437777930
457 -0.002133918049826
458 -0.000027818438844
459 -0.000137727251286
460 -0.000184550783566
461 0.000065216260608
462 0.000145100232317
463 -0.001010050265948
464 -0.000024468377957
465 -0.000111973033294
466 0.000136441411251
467 0.000022261893234
468 -0.000015324601399
469 0.000144931687944
470 -0.000876374779570
471 -0.000272206057000
472 -0.000727072766702
473 -0.000007392376533
474 -0.000002259762938
475 -0.000132677520624
476 -0.000016808126317
477 -0.000057677363460
478 0.000146923708602
479 -0.000007044204366
480 0.000048788787295
481 -0.000041744582929
482 -0.000041414433516
483 -0.000002298621953
484 -0.000007862045820
485 0.000320659503924
486 -0.021096454578272
487 0.000198739824060
488 -0.001768659181502
489 0.005787932965014
490 0.002235607872875
491 -0.012026489877070
492 -0.000229655904393
493 -0.000141956565871
494 0.000408388757160
495 0.001170290230163
496 -0.000167196655817
497 -0.000621880313220
498 -0.000068187030146
499 0.000048688805732
500 0.000019498224414
501 -0.000017580388108
502 0.000117720067524
503 0.000041745085485
504 0.000386579647473
505 0.000039578799413
506 -0.000426158446886
507 0.000053798856312
508 -0.000256116558163
509 0.000008311376874
510 -0.000077310726012
511 -0.000048729712469
512 -0.000170661926932
513 -0.000079561779022
514 0.000004150271353
515 0.000120216356524
516 0.000183285002273
517 0.000061227498410
518 0.000108750645351
519 0.000008995101002
520 -0.002144049847998
521 0.000785791671108
522 0.001515637316198
523 0.000086354943789
524 -0.000016894272437
525 -0.000167939808861
526 -0.000216581504537
527 -0.000062368223995
528 -0.000213642706758
529 0.000065640719575
530 -0.000059967481262
531 -0.000005673238313
532 -0.000055431592073
533 0.000047820987103
534 -0.000000447600020
535 -0.008141590739552
536 0.003378096713264
537 0.002704545529948
538 -0.000143972728015
539 -0.000066248514916
540 -0.000195567447709
541 0.000379396233233
542 0.000224889479448
543 -0.001180645647841
544 0.000137438302724
545 0.000061155495736
546 -0.000198593798460
547 0.000032389280359
548 -0.000145895247438
549 -0.000029696634184
550 -0.000748932907319
551 0.001047970195386
552 0.001158002169958
553 0.000041818350887
554 -0.000001912044290
555 -0.000146774692856
556 -0.000288086693983
557 -0.000094622030990
558 -0.000003131864817
559 -0.000011869390355
560 0.000003311804869
561 0.000008557585485
562 0.000088814188730
563 0.000028172046505
564 0.000008843599590
 Sym=     14.1
 Ene=       0.0000
 Spin= Alpha
 Occup=    1.985757
1 0.000000101771025
2 0.000000306253619
3 0.000000945002659
4 0.000005593261905
5 -0.000001887762116
6 0.000000622606357
7 -0.000005724987907
8 0.004135600488899
9 -0.004620216712327
10 -0.005321181032324
11 -0.49308722211891
12 0.55369940160848
13 0.63749471620686
14 0.10939339997539
15 -0.11670620014797
16 -0.13484405553620
17 -0.082447258972984
18 0.089129587355994
19 0.10289143227159
20 0.007077971661694
21 -0.007886761101046
22 -0.009085841839130
23 -0.033371069815100
24 0.035480269414658
25 0.041005272259191
26 -0.000009218148171
27 0.000090027995519
28 -0.000080809847349
29 -0.000502545805008
30 0.000543395103662
31 -0.000045960509731
32 -0.000011285035914
33 0.000159922795524
34 -0.000148637759610
35 -0.000011232818120
36 0.000011293474634
37 -0.000001446872637
38 -0.000004710747749
39 0.000065997581530
40 -0.000061286833780
41 -0.000014660264821
42 0.000015459063286
43 -0.000001573649264
44 -0.000105334268125
45 0.001313170691299
46 -0.001207836423173
47 -0.000169353056921
48 0.000182424767772
49 -0.000018111552468
50 0.002159319596966
51 -0.002843885396118
52 -0.003275985129869
53 -0.001466299331065
54 0.001977546050894
55 0.002261966466617
56 -0.001430731911313
57 0.001837926588669
58 0.002133228799582
59 -0.000000797575924
60 0.002178815084591
61 -0.002845701636605
62 -0.003279206997524
63 -0.001479025774415
64 0.001986233236551
65 0.002271324752542
66 -0.001444161409313
67 0.001831676145327
68 0.002128193102712
69 0.000000191265210
70 -0.000000082051224
71 0.000001374166609
72 -0.000001278379648
73 0.000000335640457
74 -0.000000527393288
75 0.000000096952249
76 0.000002243734672
77 0.000000066454851
78 -0.000002192920931
79 -0.000002257691662
80 0.000002401824494
81 -0.000000156197068
82 -0.000000068173788
83 0.000000618413807
84 -0.000000580384019
85 -0.000652185812716
86 0.039622047397340
87 -0.000319010146982
88 0.000519834542522
89 -0.002301267428835
90 -0.022897223034176
91 0.003742681760895
92 -0.000024070115172
93 0.000582527921483
94 -0.000235360228926
95 -0.000579317218345
96 -0.001155202004000
97 -0.000092258491526
98 0.000013923327514
99 -0.000021477700125
100 0.000007554372611
101 0.000061179682642
102 -0.000069802243349
103 -0.000076964959313
104 -0.000518238387256
105 0.000912080298660
106 -0.000393841911404
107 -0.000182992305503
108 0.000147512738694
109 0.000011426641136
110 0.000053993312351
111 -0.000328129668140
112 -0.000066957060626
113 -0.000062839531722
114 0.000218913300974
115 -0.000011135276717
116 -0.000009600098326
117 0.000221318845064
118 0.000100967600197
119 -0.000018170485717
120 0.011009995222143
121 -0.003687588883186
122 -0.004126318549517
123 0.000199296776516
124 -0.000334248743331
125 -0.000206056046041
126 -0.000140524405717
127 -0.001698116173098
128 0.000299384768948
129 -0.000099503455804
130 0.000206147117902
131 -0.000106643662098
132 -0.000169327837099
133 0.000082059114118
134 0.000162618914047
135 0.005176849172152
136 -0.001692137320461
137 -0.002655767164231
138 -0.000134039017137
139 -0.000308912476005
140 -0.000043649747382
141 0.000045552280673
142 -0.000900740151734
143 0.000036919001228
144 -0.000122058402173
145 0.000087248620169
146 0.000034809782004
147 0.000145831655014
148 0.000000589061495
149 0.000001255369334
150 0.004430274083224
151 -0.002302932977564
152 -0.002666552304456
153 0.000018439614566
154 -0.000285035595981
155 0.000111041056228
156 0.000046209796267
157 -0.000691734842938
158 -0.000305005273821
159 0.000053226472885
160 0.000084356267683
161 -0.000137582740568
162 -0.000012469338271
163 -0.000008512724439
164 -0.000112969369097
165 0.000534632540978
166 -0.032885514422351
167 0.000293920966711
168 -0.003084018754861
169 0.018871459508186
170 0.004246177550422
171 0.004188962644241
172 -0.000757213197350
173 -0.000250834926833
174 -0.000236345455997
175 0.001288883289363
176 0.000546051743984
177 0.000257008922991
178 0.000028573414182
179 -0.000063902659369
180 0.000035329245186
181 -0.000064775219156
182 -0.000085561476495
183 0.000002157663889
184 -0.000668515393682
185 0.000497057730953
186 0.000171457662729
187 0.000034862579948
188 0.000091140589294
189 0.000010309072546
190 0.000276872182576
191 -0.000034536146710
192 -0.000099453530093
193 -0.000190843967082
194 0.000128560922544
195 0.000128348706238
196 -0.000180619045710
197 -0.000082225819509
198 0.000005082206095
199 0.000009133373375
200 -0.001985949540463
201 0.001784449101631
202 0.001960171590832
203 0.000237852013537
204 0.000025370371961
205 0.000035040592933
206 0.000100612248407
207 -0.000129168070754
208 -0.000285801070762
209 -0.000010086907863
210 -0.000057088435372
211 0.000067175343235
212 -0.000020780248643
213 -0.000028526063001
214 0.000066221608465
215 -0.009129840164728
216 0.003627760761061
217 0.003335386513502
218 0.000284870234269
219 -0.000182623737206
220 -0.000051223431634
221 0.001332461445286
222 0.000463609935319
223 0.000113654700145
224 -0.000204616368084
225 0.000175590149156
226 0.000029026218928
227 0.000160574415183
228 0.000019598813129
229 0.000019295926381
230 -0.006174767189069
231 0.002862377421960
232 0.002686890919337
233 0.000251027535316
234 0.000142897847538
235 -0.000061638706603
236 0.000828464962675
237 -0.000381144107108
238 0.000152989689644
239 -0.000108667525201
240 0.000108104364816
241 0.000000563160385
242 -0.000108868655603
243 0.000063385271238
244 -0.000086373538536
245 -0.000530575713088
246 0.032825980279992
247 -0.000298436789213
248 0.003415110387199
249 0.018836567869077
250 0.003637781267806
251 0.004794101677992
252 -0.000782421038627
253 -0.000233139404994
254 -0.000280548166769
255 0.001316369232152
256 0.000099685845790
257 0.000608517189694
258 -0.000029036176683
259 -0.000035026784118
260 0.000064062960801
261 0.000073751161291
262 0.000074609824946
263 0.000009318278502
264 0.000653683694793
265 -0.000160613100831
266 -0.000493070593962
267 -0.000058225463628
268 -0.000041837894491
269 -0.000038040534328
270 0.000277867240904
271 -0.000093408692773
272 -0.000041427494657
273 -0.000182882999846
274 0.000111694398501
275 0.000144353239509
276 -0.000189915023783
277 0.000013626513537
278 -0.000088772422995
279 0.000005944345038
280 0.002306894196088
281 -0.002030994431607
282 -0.002058261004905
283 0.000239384628958
284 0.000035314420337
285 0.000028325163811
286 0.000119534586686
287 -0.000333976353725
288 -0.000153940213250
289 0.000019432568576
290 -0.000071762387221
291 0.000052329818645
292 0.000028679235527
293 0.000025506257295
294 -0.000073298891268
295 0.009433389612044
296 -0.003753497345605
297 -0.003407815349144
298 0.000287617741890
299 -0.000060294712755
300 -0.000184749590795
301 0.001362266308897
302 0.000157027028567
303 0.000475665026409
304 0.000210973525887
305 -0.000037416609960
306 -0.000173556915927
307 -0.000024663127854
308 -0.000160927881277
309 -0.000029910772986
310 0.005528153187889
311 -0.002704187944430
312 -0.002538452146968
313 0.000246746569603
314 -0.000050572565762
315 0.000131559485101
316 0.000712670808961
317 0.000154331569351
318 -0.000371596172544
319 0.000092153902233
320 0.000007948389654
321 -0.000100102291886
322 -0.000052854409159
323 0.000098720102568
324 0.000086776267967
325 0.000599949950508
326 -0.038809159899679
327 0.000377098386197
328 -0.004886863793323
329 -0.002979734855617
330 -0.022446478524810
331 0.004393485321404
332 0.000156224677151
333 0.000926324775612
334 0.000011154992543
335 -0.000774916208002
336 -0.001498269317519
337 0.001666408342133
338 0.000015066421403
339 0.000028553182044
340 -0.000043619603447
341 -0.000060112964822
342 -0.000053934140339
343 0.000091329899780
344 0.000325038597867
345 -0.000726493785821
346 0.000401455187954
347 0.000109022376526
348 0.000148897822780
349 -0.000331701234235
350 0.000016319319941
351 -0.000341166471021
352 -0.000018561916681
353 -0.000084010204937
354 0.000216402530466
355 -0.000114272633160
356 0.000062115539697
357 0.000241320322043
358 0.000139176057655
359 0.000010958515754
360 -0.003002400218868
361 0.001737267818837
362 0.002330586991366
363 -0.000054022446884
364 -0.000288187177201
365 0.000068002783275
366 0.000140867950635
367 -0.000244952247983
368 -0.000295164461014
369 -0.000002042698003
370 -0.000008719196705
371 0.000010761894709
372 -0.000031193650664
373 -0.000109320147230
374 0.000036138071920
375 -0.009567361012878
376 0.005234836552697
377 0.004021346532705
378 -0.000051660886169
379 -0.000327591342357
380 -0.000147002585347
381 0.000314997509087
382 -0.001102242099709
383 0.000780310332227
384 0.000021069776870
385 -0.000216949530287
386 0.000195879753417
387 -0.000038189417341
388 0.000087837428580
389 -0.000142758738393
390 -0.007781905806085
391 0.003577902589348
392 0.003425340719203
393 0.000132877470093
394 -0.000314742125728
395 0.000124677768345
396 -0.000291694417752
397 -0.001024444276617
398 -0.000530606238205
399 0.000069603426897
400 -0.000138009869327
401 0.000068406442430
402 0.000121455408160
403 0.000128720834244
404 0.000071722464710
405 -0.000696878419049
406 0.044785870861069
407 -0.000428403827921
408 0.005198808924900
409 -0.002935660279571
410 0.003872310568332
411 -0.025907785872054
412 0.000154430050008
413 0.000027270888425
414 0.001037270968473
415 -0.000824629926820
416 0.001603627332242
417 -0.001705887222770
418 -0.000007732603647
419 0.000039752792475
420 -0.000032020188828
421 0.000050810994584
422 0.000059977886918
423 -0.000080356134996
424 -0.000399701615178
425 -0.000454594959125
426 0.000854296574303
427 -0.000143287381902
428 -0.000117940117953
429 0.000311723369237
430 0.000011198502875
431 -0.000005339706927
432 -0.000392311919107
433 0.000067340202374
434 -0.000115976336261
435 0.000251698452438
436 -0.000082364570579
437 0.000123140304863
438 0.000274643219266
439 0.000010238689301
440 0.004330329231192
441 -0.002248157859180
442 -0.002867861119517
443 -0.000081091190229
444 0.000085311282319
445 -0.000336968798445
446 0.000199633005356
447 -0.000313837600137
448 -0.000437414937460
449 -0.000016531160558
450 -0.000017407114634
451 0.000033938275192
452 0.000122124014478
453 0.000052483938507
454 -0.000051197085573
455 0.010162160319790
456 -0.005524797795384
457 -0.004404981597859
458 -0.000056936929488
459 -0.000161320558356
460 -0.000372824707984
461 0.000339870702992
462 0.000802843148002
463 -0.001183920236796
464 -0.000014658543060
465 -0.000209736290479
466 0.000224394833539
467 -0.000094345845949
468 0.000040611036124
469 0.000157248825554
470 0.008980104510994
471 -0.004101210857059
472 -0.003942046822083
473 0.000160278179832
474 0.000131408051006
475 -0.000361549186642
476 -0.000357500789518
477 -0.000542477979434
478 -0.001202157086281
479 -0.000095908000763
480 -0.000066478405394
481 0.000162386406157
482 -0.000134415796240
483 -0.000146767085393
484 -0.000076441007581
485 0.000746258231452
486 -0.045541930738366
487 0.000374247430539
488 -0.001168613175436
489 -0.002160273491858
490 0.003105100330859
491 -0.026322797459347
492 -0.000007470516535
493 -0.000207830765567
494 0.000720135376241
495 -0.000454233855126
496 -0.000224915556527
497 -0.001381632939842
498 -0.000014491885509
499 -0.000011100398328
500 0.000025592283837
501 0.000065014812289
502 -0.000060498982267
503 0.000066696316598
504 0.000566846635789
505 0.000461552526052
506 -0.001028399161841
507 -0.000135547370905
508 0.000168391105633
509 0.000001757066038
510 0.000056455699374
511 -0.000063625356145
512 -0.000379832870732
513 -0.000018654792842
514 0.000003339620040
515 0.000254212323081
516 -0.000057088476069
517 0.000082022752820
518 0.000255386948346
519 -0.000015966252001
520 -0.011748594648529
521 0.004042102043189
522 0.004535329671575
523 0.000213147834263
524 -0.000222135044084
525 -0.000377855361603
526 -0.000167504331159
527 0.000335759333040
528 -0.001789192548826
529 0.000101521722453
530 0.000112552206663
531 -0.000214073929116
532 -0.000096411074339
533 0.000180452563641
534 -0.000173326725561
535 -0.006151544145068
536 0.002264225916163
537 0.003150322709658
538 -0.000148007487905
539 -0.000053831749805
540 -0.000355718238548
541 0.000130575810877
542 0.000080355988042
543 -0.001004984109814
544 0.000143007761030
545 -0.000036170769581
546 -0.000106836991449
547 0.000014886634005
548 -0.000159232708806
549 -0.000008926054186
550 -0.005822769356991
551 0.002915171128196
552 0.003228961898340
553 0.000032654891108
554 0.000136330515708
555 -0.000334446493717
556 0.000001364138104
557 -0.000376629568536
558 -0.000883844942323
559 -0.000047507530172
560 0.000160516826330
561 -0.000113009296158
562 0.000018692039728
563 0.000019111857422
564 0.000136449296684
 Sym=     15.1
 Ene=       0.0000
 Spin= Alpha
 Occup=    1.985756
1 -0.000000569597763
2 -0.000001712113642
3 -0.000006693934671
4 -0.000032606271991
5 0.000009420434838
6 -0.000002950910532
7 0.000025005091335
8 0.000558063851047
9 -0.005940527307116
10 0.005591341780888
11 -0.066697762630179
12 0.71028810851407
13 -0.66851967000850
14 0.014423404984530
15 -0.15325818079916
16 0.14421057541723
17 -0.010937527543177
18 0.11634760370656
19 -0.10946959721940
20 0.000953270883512
21 -0.010157564922590
22 0.009557539435755
23 -0.004388043317155
24 0.046575239603370
25 -0.043829147920458
26 0.000154522508778
27 -0.000069719005767
28 -0.000084803503011
29 -0.000373469208569
30 -0.000286023602412
31 0.000716251905391
32 0.000206209826286
33 -0.000091067993017
34 -0.000115141833269
35 -0.000003956163226
36 -0.000002315241729
37 0.000036194584187
38 0.000086850979985
39 -0.000038397369645
40 -0.000048453610340
41 -0.000009288834609
42 -0.000006806407551
43 0.000030218466175
44 0.001978430859941
45 -0.000863027995980
46 -0.001115402863961
47 -0.000045753687437
48 -0.000002575944995
49 0.000083680714945
50 0.000326574355696
51 -0.003541060034218
52 0.003287938147015
53 0.000003661394141
54 0.002382716171972
55 -0.002202607732070
56 -0.000441806869567
57 0.002368114397380
58 -0.002208624189454
59 0.000000942880561
60 0.000328420344007
61 -0.003557837578456
62 0.003304221302161
63 -0.000005732894067
64 0.002390525986096
65 -0.002208916895755
66 -0.000434889234569
67 0.002382814020902
68 -0.002224161170846
69 0.000001022609798
70 0.000001558364318
71 -0.000000754616212
72 -0.000000966484060
73 0.000001380992198
74 0.000001467008864
75 -0.000000999620504
76 -0.000000229919104
77 -0.000001170002510
78 -0.000000464391164
79 -0.000001554812730
80 -0.000001182641403
81 0.000002880386760
82 0.000000931514974
83 -0.000000398475838
84 -0.000000511663820
85 -0.000788971987444
86 0.049499188704895
87 -0.000458754875058
88 0.005371972324767
89 0.000576970423667
90 -0.028600673737065
91 -0.004664065396510
92 0.000144863413454
93 0.001165167914920
94 0.000267687586901
95 0.000906397283881
96 -0.001923310893210
97 -0.000784351977736
98 -0.000004995718750
99 -0.000036822678707
100 0.000041818397457
101 0.000002679361343
102 0.000032546451364
103 0.000080371560321
104 -0.000382682613505
105 0.000974580102978
106 -0.000591897489473
107 0.000104439840458
108 -0.000092742006559
109 -0.000085339194233
110 0.000037010289824
111 -0.000430953278534
112 0.000020607316211
113 0.000026809809536
114 0.000294665740264
115 0.000107600678352
116 -0.000076464323884
117 0.000283518755293
118 -0.000135248294281
119 0.000016438478477
120 0.006583394083898
121 -0.003237376600653
122 -0.003496503527502
123 0.000103066419697
124 -0.000369927608388
125 -0.000141161494843
126 -0.000270488472496
127 -0.000807461774455
128 0.000368670716890
129 -0.000015121411680
130 0.000087723849722
131 -0.000072602438042
132 -0.000077991237711
133 0.000126911495673
134 0.000101279875335
135 0.007662222664309
136 -0.004651498663238
137 -0.004016409866713
138 -0.000110404750819
139 -0.000390170019377
140 -0.000063772009383
141 0.000697757447034
142 -0.000783560965676
143 0.000328582406937
144 -0.000171968439552
145 0.000150012403891
146 0.000021956035662
147 0.000106105880722
148 -0.000114027113598
149 0.000049433219323
150 0.011733781236041
151 -0.004984245275235
152 -0.004642968775831
153 0.000117706496561
154 -0.000410182881157
155 0.000226558485277
156 -0.000343218075459
157 -0.001655228468046
158 -0.000561454799074
159 -0.000047697995547
160 0.000236346626829
161 -0.000188648631282
162 -0.000063532155282
163 -0.000089751959934
164 -0.000204989762438
165 0.000042724029952
166 -0.004106042372468
167 0.000080861881396
168 -0.003472896540552
169 0.002381813649573
170 0.004621037724635
171 -0.004203481467083
172 -0.000333320685712
173 -0.000291570944846
174 -0.000002780004682
175 0.000448341034129
176 0.000473697662147
177 -0.001302321453820
178 0.000007593691767
179 -0.000003584049719
180 -0.000004009642049
181 -0.000085081122780
182 0.000092459656535
183 -0.000079266731982
184 0.000041328207152
185 0.000030274971503
186 -0.000071603178655
187 0.000057367164040
188 -0.000280073509674
189 0.000188185757346
190 0.000049388507524
191 -0.000045795397672
192 0.000046297046736
193 -0.000021227530294
194 0.000133593442343
195 -0.000125947921634
196 -0.000045034105785
197 -0.000072152468992
198 0.000063833915438
199 -0.000021609167950
200 -0.003152904681043
201 0.002444814003562
202 0.001121801461459
203 0.000046398131221
204 0.000029742975222
205 0.000010373668299
206 0.000183325635212
207 -0.000253830059100
208 -0.000468136444162
209 -0.000083734183592
210 0.000039247932183
211 0.000044486251409
212 -0.000041234123738
213 -0.000004511746517
214 0.000075815033741
215 -0.003258557371028
216 0.001413506897477
217 0.000908116304581
218 0.000058358217177
219 -0.000037129529268
220 -0.000058560415348
221 0.000350405432980
222 0.000142275679007
223 0.000334578556015
224 -0.000064990969918
225 0.000001846778646
226 0.000063144191273
227 0.000023539116181
228 0.000029030188939
229 0.000077421785704
230 0.004144484860096
231 -0.000748110325296
232 -0.000692458639499
233 0.000005051067201
234 -0.000077437856080
235 0.000068699120882
236 -0.000819098795872
237 0.000014793265280
238 0.000105187198065
239 0.000111670843478
240 -0.000062953496310
241 -0.000048717347168
242 0.000075928019450
243 -0.000068787627207
244 -0.000027851053030
245 -0.000107074444185
246 0.005172156543705
247 -0.000001750298203
248 -0.002688306568908
249 0.002973223468802
250 0.004502381265495
251 -0.004150956479079
252 0.000130411893726
253 -0.000017089653264
254 0.000264428426752
255 -0.000101023533658
256 0.001250440238938
257 -0.000361192129334
258 0.000000857000333
259 -0.000005320307012
260 0.000004463306679
261 0.000097646457628
262 -0.000079911098779
263 -0.000079748404468
264 0.000230445970648
265 -0.000152263864980
266 -0.000078182105668
267 -0.000273280513571
268 0.000054323018955
269 0.000185387039777
270 0.000030297025286
271 -0.000059141594025
272 0.000046284836224
273 -0.000007958764845
274 0.000134984135151
275 -0.000117928932030
276 -0.000032688959989
277 -0.000055637360430
278 0.000055831307955
279 0.000022084942523
280 -0.001836943794691
281 0.001729796679416
282 0.000425200014795
283 0.000024520685837
284 0.000014943652526
285 -0.000016231346002
286 -0.000021140481071
287 0.000382802247447
288 0.000204419648431
289 -0.000061013841546
290 0.000017089360313
291 0.000043924481233
292 0.000020494348319
293 -0.000033619270178
294 0.000060793088163
295 -0.001359337891330
296 0.000565388170754
297 0.000107443787592
298 0.000016885099237
299 0.000046081001981
300 0.000000397384139
301 -0.000084350264857
302 -0.000287705835782
303 -0.000032757569203
304 -0.000024769111937
305 0.000061344685901
306 -0.000036575573964
307 0.000022184166559
308 -0.000009850756734
309 0.000063762262649
310 0.005800231174111
311 -0.001460368292123
312 -0.001452535688572
313 0.000067493751242
314 -0.000092066280145
315 0.000112469681802
316 0.001037205439555
317 -0.000050288325985
318 -0.000085728420261
319 0.000138039599606
320 -0.000058612417444
321 -0.000079427182162
322 -0.000088489138027
323 0.000101349612720
324 -0.000004478335170
325 0.000813717049067
326 -0.049963004236543
327 0.000425862907596
328 -0.002664803922664
329 -0.000212075000699
330 -0.028869319721753
331 -0.003756016696485
332 0.000012548737284
333 0.000954370423269
334 0.000149047596314
335 -0.000405005385287
336 -0.001717287979045
337 -0.000354884662279
338 -0.000053174773999
339 0.000032591822807
340 0.000020582951192
341 -0.000006524639762
342 0.000025354702485
343 -0.000085098175506
344 0.000616723677641
345 -0.001080646289798
346 0.000463922612157
347 0.000064509099608
348 -0.000039682700162
349 0.000139584770727
350 -0.000020660411837
351 -0.000424224495978
352 0.000105488284689
353 -0.000004152053188
354 0.000288712871704
355 -0.000029818858357
356 0.000031870904374
357 0.000280444014732
358 -0.000111708526880
359 -0.000003821746260
360 -0.010736195835249
361 0.004183702364260
362 0.004374177475368
363 -0.000224691885204
364 -0.000401949189732
365 0.000141456850557
366 0.000483241269986
367 -0.001568689624300
368 -0.000164103299121
369 0.000162009647917
370 -0.000202259514780
371 0.000040249866863
372 -0.000177362931552
373 -0.000107649536852
374 0.000121737846014
375 -0.005341427327431
376 0.002720651351129
377 0.003310445124067
378 -0.000026902802978
379 -0.000381335426596
380 -0.000118694286365
381 0.000116964907528
382 -0.000698341298079
383 0.000285206755710
384 -0.000063450995797
385 -0.000078450451081
386 0.000141901446878
387 -0.000012171825586
388 0.000036886821488
389 -0.000121657692328
390 -0.010028977280338
391 0.004240187240359
392 0.004279956852931
393 0.000221403021855
394 -0.000390447548429
395 0.000083107107684
396 -0.000482278885795
397 -0.001511031083854
398 -0.000136792080502
399 0.000196487427456
400 -0.000201614938490
401 0.000005127511034
402 0.000204656662819
403 0.000054315419591
404 0.000054994080055
405 0.000765963420275
406 -0.046853280988676
407 0.000393174170166
408 -0.002053888830559
409 -0.000643973120693
410 0.004094939659863
411 0.027049067151898
412 0.000028599353321
413 -0.000126380513565
414 -0.000862417415512
415 0.000272253719495
416 0.000548807632631
417 0.001570362159371
418 -0.000051325091548
419 0.000020704282893
420 0.000030620808656
421 0.000038000065688
422 0.000009069908059
423 -0.000091304648009
424 0.000579436370074
425 0.000449451701407
426 -0.001028888071481
427 -0.000068181584193
428 0.000049126922214
429 0.000173372030950
430 0.000031136707428
431 -0.000104923659238
432 0.000394753731674
433 -0.000021790582257
434 0.000018167597787
435 -0.000270102716806
436 -0.000019983694386
437 0.000122602262915
438 -0.000259514990231
439 0.000006558439547
440 -0.010868874136969
441 0.004136180816821
442 0.004292341374606
443 0.000224013397258
444 -0.000145389977954
445 0.000382447397777
446 -0.000474644437046
447 0.000154228688709
448 0.001606302201183
449 0.000161572873071
450 0.000049151498172
451 -0.000210724371243
452 -0.000101028016937
453 -0.000176794612962
454 0.000126067055468
455 -0.004677086000460
456 0.002230750414258
457 0.002985331531276
458 0.000023392753193
459 0.000113218525939
460 0.000355302575046
461 -0.000083799485303
462 -0.000194149971218
463 0.000652055395913
464 -0.000062959307396
465 0.000125830028448
466 -0.000062870721051
467 0.000025490080044
468 -0.000006820244522
469 -0.000116790517196
470 -0.008927641353419
471 0.003804274314986
472 0.003898307303309
473 -0.000202841880495
474 -0.000064329337199
475 0.000361947994254
476 0.000444092785700
477 0.000070878494967
478 0.001359318328264
479 0.000188040385994
480 -0.000008592687555
481 -0.000179447698439
482 0.000039950152163
483 0.000189392178990
484 0.000044448687853
485 -0.000734021749046
486 0.046259551160078
487 -0.000435509773295
488 0.005530949293711
489 -0.001379277180286
490 0.004962775719933
491 0.026707066146085
492 -0.000122061247281
493 -0.000291478982397
494 -0.001132034001313
495 -0.001057724974975
496 0.000773107255669
497 0.001838884860685
498 -0.000001436447442
499 0.000037504844213
500 -0.000036068396771
501 0.000041490396956
502 -0.000014888239579
503 0.000086025308479
504 -0.000346581214869
505 -0.000546161290502
506 0.000892742505371
507 -0.000114330596928
508 0.000144204279658
509 -0.000083075960965
510 -0.000022407256430
511 -0.000024184074102
512 0.000403603513487
513 0.000081228270189
514 -0.000111530625174
515 -0.000276885506873
516 -0.000051165781050
517 0.000143976965374
518 -0.000264605428395
519 -0.000019685362928
520 0.005414305088241
521 -0.002879847515912
522 -0.003126671769304
523 -0.000086110160345
524 0.000116747434075
525 0.000341866546294
526 0.000279490325038
527 -0.000332488813081
528 0.000609953676936
529 -0.000009706798808
530 -0.000053158729429
531 0.000062865528237
532 0.000122426320523
533 -0.000061158011195
534 0.000080418168340
535 0.007678038639263
536 -0.004715360157036
537 -0.003899780942069
538 0.000104983301012
539 0.000065586532870
540 0.000367099099919
541 -0.000723523343502
542 -0.000347298232406
543 0.000766483801065
544 -0.000166485954624
545 0.000011518281281
546 0.000154967673343
547 -0.000118059176556
548 0.000098910445672
549 0.000052119789908
550 0.011214093723333
551 -0.004789214804684
552 -0.004392239760610
553 -0.000116339615285
554 -0.000211337047384
555 0.000386543664988
556 0.000363887595732
557 0.000539420460475
558 0.001561823591913
559 -0.000051472246946
560 -0.000173717732843
561 0.000225189979789
562 -0.000094340971754
563 -0.000062754012063
564 -0.000190684815318
 Sym=     16.1
 Ene=       0.0000
 Spin= Alpha
 Occup=    1.976586
1 -0.002234710868123
2 -0.006540994028535
3 -0.093091872826977
4 0.066629409815133
5 0.027597699739901
6 -0.006482868392803
7 0.017749806418392
8 0.000000258071022
9 0.000001974625342
10 -0.000002343477525
11 -0.000001988137317
12 -0.000023577323911
13 0.000029023100617
14 0.000086934801853
15 0.000601867306526
16 -0.000705442022760
17 -0.000046866247515
18 -0.000320960736895
19 0.000375508609541
20 0.000000601102835
21 0.000004305706797
22 -0.000005056559450
23 -0.000042847103276
24 -0.000264268801958
25 0.000303442141057
26 -0.000005459703767
27 0.000002447421194
28 0.000003012282573
29 0.000152436497614
30 0.000152739196976
31 0.000189238450073
32 -0.000006604504911
33 0.000003426776671
34 0.000003177728240
35 0.000052033918905
36 0.000055356276919
37 0.000048936012464
38 -0.000003082281355
39 0.000001617094457
40 0.000001465186898
41 0.000025832932097
42 0.000026713811258
43 0.000026739441692
44 0.000261424240517
45 -0.000151092935757
46 -0.000110331304760
47 -0.000039241627557
48 -0.000050754288405
49 0.000011308980277
50 0.000000034912139
51 0.000000170573224
52 -0.000000204037591
53 -0.000001698527303
54 0.000001852121914
55 -0.000001806471283
56 0.000001651687754
57 -0.000002080969908
58 0.000002080216437
59 0.000000007173129
60 -0.000000000855654
61 -0.000000634368586
62 0.000000315466400
63 -0.000070482562032
64 0.000081879017063
65 -0.000080857454452
66 0.000070483710013
67 -0.000081027922295
68 0.000080434211863
69 0.000000319012712
70 0.000435537129700
71 0.000436196929167
72 0.000436150535775
73 0.000030787691717
74 0.000032039872844
75 -0.000030889069977
76 -0.000001825228652
77 -0.000032165346864
78 0.000001045244768
79 -0.000382577392764
80 -0.000382495897199
81 -0.000383654914225
82 0.000001046458192
83 0.000000168341064
84 0.000000136013208
85 -0.005136476251871
86 0.33414966158915
87 -0.002962744882350
88 -0.040012873738745
89 -0.000391425638874
90 0.003450455152778
91 0.000284056169003
92 -0.000229599007997
93 -0.001124119111001
94 -0.000018236296753
95 0.000093781488590
96 -0.007547097658492
97 -0.000304755059463
98 0.000544018080070
99 -0.001085364648441
100 0.000541346568371
101 0.000072148207126
102 0.000000799574146
103 -0.000048770083172
104 -0.000134455530855
105 0.000111616781461
106 0.000022838749394
107 -0.000084435440543
108 -0.000099159824379
109 -0.000043344422893
110 0.000559669728589
111 -0.001359906869129
112 -0.000528616292639
113 0.000149857884194
114 0.000927550302031
115 0.000780314904967
116 -0.000900733619039
117 0.000896956219434
118 -0.000071101726354
119 0.000051983247688
120 0.13110257118499
121 -0.036142187271571
122 -0.050572379810975
123 0.002392158836012
124 -0.001588076522773
125 -0.002453360633418
126 0.001900504934772
127 -0.002907390186284
128 -0.001758840712738
129 0.000019838246430
130 -0.000059739493444
131 0.000039901247014
132 -0.000392386254271
133 -0.000313860017789
134 0.000379601101426
135 0.13066782345744
136 -0.035371067384911
137 -0.050140416903614
138 -0.003228795670862
139 -0.001813797584082
140 -0.000846291288075
141 -0.002504698724349
142 -0.003402897445904
143 -0.000720644607663
144 0.000226309391527
145 0.000034201609117
146 -0.000260511000644
147 0.000597435932471
148 0.000152550984452
149 0.000161075129791
150 0.13086007444662
151 -0.035930112355277
152 -0.050397331303274
153 0.001007807849724
154 -0.001755153913387
155 0.003195482705852
156 0.000853511223704
157 -0.003149446247783
158 0.002245714754160
159 -0.000223533177561
160 0.000007047302051
161 0.000216485875510
162 -0.000179732898668
163 0.000169996530447
164 -0.000538759555776
165 -0.005136438786605
166 0.33404817499242
167 -0.002959266586781
168 -0.040327914690482
169 0.003445615504445
170 0.000413423305693
171 -0.000243327535476
172 -0.001139795749748
173 -0.000043272863250
174 -0.000241719669425
175 -0.007498995853713
176 -0.000573563626068
177 -0.000142141493273
178 -0.001085096509016
179 0.000538290021423
180 0.000546806487592
181 -0.000087710749326
182 0.000007284145870
183 0.000000546286186
184 0.000120705611413
185 0.000007649644023
186 -0.000128355255435
187 -0.000042334089200
188 -0.000077342943455
189 -0.000105066149674
190 -0.001359294295291
191 -0.000512940375977
192 0.000605861644149
193 0.000939021553540
194 -0.000151287124989
195 0.000012978233616
196 0.000884663113878
197 0.000839468854443
198 -0.000825826926382
199 0.000035451387399
200 0.13066130713564
201 -0.035300197216486
202 -0.050186474243614
203 -0.001677751834351
204 -0.000936597268135
205 -0.003278127010412
206 -0.003283663437150
207 -0.000819636035173
208 -0.002627111399552
209 -0.000013083593628
210 -0.000247276690247
211 0.000260360283874
212 0.000169660651148
213 0.000579238935742
214 0.000175374005724
215 0.13077065473622
216 -0.035918519602925
217 -0.050398268014552
218 -0.001854763356067
219 0.003172859932899
220 0.000889996305508
221 -0.003229312630501
222 0.002214954261865
223 0.000714329501682
224 0.000039402826660
225 0.000202178046095
226 -0.000241580872754
227 -0.000556499470126
228 -0.000165407431389
229 0.000140359357158
230 0.13105962967861
231 -0.036043907880233
232 -0.050483460662560
233 -0.001621868608674
234 -0.002451984708557
235 0.002369977264892
236 -0.002955106780665
237 -0.001825118211375
238 0.001852671450576
239 -0.000050202059465
240 0.000042568207630
241 0.000007633851835
242 0.000388592022641
243 -0.000396036560273
244 -0.000312130288253
245 -0.005134901620209
246 0.33402372316692
247 -0.002959765339312
248 -0.040292056144780
249 -0.003444640829333
250 0.000247463027260
251 -0.000417060171293
252 0.001138511046289
253 0.000249464439362
254 0.000045400663747
255 0.007496621137275
256 0.000163857795552
257 0.000576763692900
258 -0.001084820499432
259 0.000546389761001
260 0.000538430738431
261 0.000009517296128
262 -0.000089120380054
263 0.000000787694376
264 0.000120582896332
265 -0.000132059371690
266 0.000011476475358
267 -0.000082890661176
268 -0.000040328917164
269 -0.000106105244873
270 0.001359066444984
271 -0.000620181669243
272 0.000494530382347
273 -0.000885702611896
274 -0.000016921341895
275 0.000153578223465
276 -0.000937676362258
277 0.000848982364391
278 -0.000817060354584
279 -0.000038257885069
280 0.13064663422736
281 -0.035276774539719
282 -0.050179125109255
283 0.001682139023928
284 0.003284229797918
285 0.000907444133982
286 0.003292095052247
287 0.002631952447320
288 0.000802528071635
289 -0.000011816235744
290 0.000262438330583
291 -0.000250622094839
292 0.000581438204435
293 0.000165202088931
294 0.000170381152144
295 0.13076338685181
296 -0.035931400854669
297 -0.050411937011028
298 0.001855905993345
299 -0.000921579416237
300 -0.003162598053276
301 0.003223464301390
302 -0.000741648246803
303 -0.002199188241951
304 0.000039448799996
305 -0.000238010080053
306 0.000198561280057
307 -0.000170854100012
308 -0.000553812773653
309 0.000145641705448
310 0.13105171710524
311 -0.036064919306691
312 -0.050491276870700
313 0.001616665769536
314 -0.002348918527004
315 0.002474516422345
316 0.002948553349873
317 -0.001836393473195
318 0.001834609583268
319 -0.000051083468813
320 0.000003731418921
321 0.000047352049892
322 -0.000391882874826
323 0.000391075953268
324 -0.000312219274199
325 -0.005127045695391
326 0.33380531145486
327 -0.002961686190848
328 -0.039794202970801
329 -0.000211999938043
330 -0.003454986937622
331 0.000321643833692
332 -0.000002677891883
333 0.001104424744804
334 0.000319392084733
335 0.000135998607847
336 0.007557180180448
337 0.000232877511541
338 0.000544721507369
339 -0.001087294833767
340 0.000542573326398
341 -0.000012350175178
342 0.000000562505585
343 0.000042641500195
344 0.000055924743734
345 0.000117064959674
346 -0.000172989703408
347 -0.000028113716584
348 -0.000086898712566
349 -0.000123487358801
350 0.000361442126987
351 0.001365607351496
352 -0.000728048107915
353 0.000002844910185
354 -0.000896957463724
355 0.001069400359279
356 -0.000487770409710
357 -0.000935197057387
358 -0.000092621323167
359 -0.000008197204297
360 0.13097164799068
361 -0.036249766509182
362 -0.050563312321799
363 0.002630636605633
364 0.001675169345565
365 -0.002118024307514
366 0.001804206163730
367 0.002957119707622
368 -0.001664508612567
369 0.000068901416117
370 -0.000030028808824
371 -0.000038872607294
372 0.000419000929142
373 -0.000290666684531
374 -0.000359355367613
375 0.13050432593162
376 -0.035167281901766
377 -0.050032349776320
378 0.000493240019722
379 0.001777938563524
380 0.003320411638268
381 0.000425241310272
382 0.003421845336537
383 0.002638292303806
384 -0.000291054545998
385 0.000023822960699
386 0.000267231585299
387 0.000095956932946
388 0.000085455428809
389 0.000612492445269
390 0.13076187509539
391 -0.036029941859850
392 -0.050450513241566
393 -0.003117680998410
394 0.001703401224051
395 -0.001280704989205
396 -0.002171448177644
397 0.003068302503669
398 -0.001033722431203
399 0.000197653087599
400 -0.000007469063163
401 -0.000190184024436
402 -0.000510333728451
403 0.000210289373517
404 -0.000220952521035
405 -0.005127068236794
406 0.33377382626119
407 -0.002960963033786
408 -0.039819666066213
409 0.000221977204319
410 -0.000312453087681
411 0.003454717698703
412 0.000001263097602
413 -0.000316253983994
414 -0.001105498164710
415 -0.000146661621747
416 -0.000235974980284
417 -0.007555563550520
418 0.000544560466447
419 0.000542801959430
420 -0.001087362425877
421 0.000000566978222
422 -0.000011338149321
423 0.000040212965632
424 0.000052520374070
425 -0.000170481028207
426 0.000117960654137
427 -0.000089958198161
428 -0.000029221304974
429 -0.000123133207700
430 -0.000383129230959
431 0.000721238732939
432 -0.001365681301171
433 0.000514921402179
434 -0.001054168173299
435 0.000898332748750
436 -0.000000899599425
437 0.000086524872385
438 0.000933920986262
439 0.000007108442955
440 0.13096254486779
441 -0.036237042706078
442 -0.050547939298023
443 -0.002611295841967
444 0.002138435178404
445 -0.001679002531442
446 -0.001792888375441
447 0.001677593141399
448 -0.002962954249282
449 0.000063560832738
450 -0.000034709912164
451 -0.000028850920574
452 -0.000291431488177
453 0.000417066597407
454 -0.000363057908249
455 0.13049896709987
456 -0.035163203443101
457 -0.050035526921990
458 -0.000522328789438
459 -0.003318371586497
460 -0.001773060115370
461 -0.000444516024935
462 -0.002639341092660
463 -0.003415699562209
464 -0.000289087284634
465 0.000267243808802
466 0.000021843475833
467 0.000090404144189
468 0.000100856897919
469 0.000610775056868
470 0.13073945132318
471 -0.036024244860420
472 -0.050446295783329
473 0.003129337673778
474 0.001250020388886
475 -0.001703878717978
476 0.002184713319632
477 0.001012038641346
478 -0.003069204027923
479 0.000201606047199
480 -0.000194617515238
481 -0.000006988531962
482 0.000205964357220
483 -0.000513090942115
484 -0.000216422036096
485 -0.005137410209981
486 0.33419795505128
487 -0.002962917122659
488 -0.040071963857343
489 0.000393443933784
490 -0.000297974708915
491 -0.003450691969306
492 0.000218280747780
493 0.000018869256998
494 0.001129310431838
495 -0.000126658942523
496 0.000333736392107
497 0.007539709518538
498 0.000544258819536
499 0.000540875054138
500 -0.001085133873674
501 0.000001060724057
502 0.000073637332711
503 -0.000052469600166
504 -0.000130132484741
505 0.000018913236112
506 0.000111219248629
507 -0.000099197133128
508 -0.000080142856894
509 -0.000044311482491
510 -0.000545177814544
511 0.000538714805163
512 0.001359207775705
513 0.000883385311741
514 -0.000801133793541
515 -0.000925326993520
516 -0.000151952519854
517 0.000078372038643
518 -0.000898241595693
519 -0.000055639025853
520 0.13112033649343
521 -0.036119212116440
522 -0.050568582963670
523 -0.002412321177693
524 0.002439459134708
525 0.001581472511199
526 -0.001921241514887
527 0.001760653486587
528 0.002906127871703
529 0.000024555766004
530 0.000037800345706
531 -0.000062356111710
532 -0.000315689480545
533 -0.000394805177348
534 0.000377039733407
535 0.13069214707120
536 -0.035388409101937
537 -0.050163771265887
538 0.003221162653186
539 0.000875066196873
540 0.001814335299050
541 0.002495686483023
542 0.000744021662941
543 0.003396845084771
544 0.000223457740400
545 -0.000257158057934
546 0.000033700317534
547 0.000157215878370
548 0.000595375259796
549 0.000166304388187
550 0.13087027125718
551 -0.035922265092438
552 -0.050395668386697
553 -0.000985124252979
554 -0.003199905810441
555 0.001761658489856
556 -0.000837110379470
557 -0.002253028953841
558 0.003159287058135
559 -0.000226567643679
560 0.000217575834106
561 0.000008991809574
562 0.000166327536004
563 -0.000176509849133
564 -0.000541730146980
 Sym=     17.1
 Ene=       0.0000
 Spin= Alpha
 Occup=    1.975188
1 -0.000001886646544
2 -0.000005575075848
3 -0.000053200370139
4 -0.000031306697021
5 0.000030490495194
6 -0.000008037392179
7 0.000080070594330
8 -0.000093378434169
9 0.000372382555629
10 -0.000327786615593
11 -0.024726841115557
12 0.098832289462168
13 -0.087185382758654
14 -0.026397657706490
15 0.10548521131875
16 -0.092782424052023
17 0.022822044789981
18 -0.091294331399992
19 0.080365724027802
20 -0.000339406059938
21 0.001371027738105
22 -0.001203841031764
23 0.009420006521255
24 -0.037587462730287
25 0.033068426335259
26 -0.001826861384680
27 0.000644700827784
28 0.001182160556896
29 0.001333416505647
30 0.000607194324365
31 -0.002154333476131
32 -0.001022157113576
33 0.000349796821259
34 0.000672360292317
35 -0.000021123864837
36 -0.000026434530484
37 0.000010908777446
38 -0.000338406220798
39 0.000115513752564
40 0.000222892468234
41 -0.000022389539751
42 -0.000015541808512
43 0.000029715564763
44 -0.003207840114535
45 0.001153944424426
46 0.002053895690110
47 0.001194370177726
48 0.000478622179019
49 -0.002140151379987
50 0.000113065756044
51 -0.000466620198141
52 0.000399494231678
53 -0.000048660577367
54 0.000315786962409
55 -0.000264703765799
56 -0.000103033052499
57 0.000310249727221
58 -0.000271273989393
59 0.000000373016885
60 0.000870482051567
61 -0.003583719148574
62 0.003069866956022
63 -0.000362122452882
64 0.002430600691600
65 -0.002042471099454
66 -0.000805751771417
67 0.002377463085487
68 -0.002076187617874
69 -0.000000023480469
70 -0.000005658993191
71 0.000002668412893
72 0.000004790459008
73 -0.000004443786975
74 -0.000007915352084
75 0.000006512074124
76 -0.000002878806571
77 0.000008570547655
78 -0.000001047512768
79 0.000006834165144
80 0.000003106536219
81 -0.000011521552950
82 0.000005267710165
83 -0.000000879037101
84 -0.000002774898398
85 0.006679734089722
86 -0.42482349154262
87 0.003683601566832
88 0.031834713772674
89 0.005175846148587
90 -0.043229059536749
91 0.011918266278384
92 -0.000440480397514
93 -0.000322500289048
94 -0.000323645400763
95 -0.002363804733229
96 0.017486176517531
97 0.000346973718448
98 -0.000663444682906
99 0.001517211265652
100 -0.000853766582746
101 -0.000104469817480
102 -0.000107671304125
103 0.000080652700177
104 -0.000593260693708
105 0.001063844054232
106 -0.000470583360524
107 -0.000107808345299
108 -0.000183189685416
109 0.000648764108267
110 -0.000928462235119
111 0.001939954175126
112 0.000867866441714
113 -0.000185102708643
114 -0.001321275434169
115 -0.001285678526701
116 0.001430765512004
117 -0.001281446211121
118 0.000121313511263
119 -0.000131910677850
120 -0.17427054802124
121 0.050815842409946
122 0.066389818050500
123 -0.003104285419591
124 0.001680277568718
125 0.003327938046246
126 -0.002133934442501
127 0.001189944314280
128 0.002322787570120
129 -0.000132696901566
130 0.000224226758550
131 -0.000091529856984
132 0.000275032525576
133 0.000465459597150
134 -0.000336306391585
135 -0.17531845866666
136 0.053014331692495
137 0.067237322125815
138 0.004220016850117
139 0.002014835781474
140 0.001180427815855
141 0.002274643253986
142 0.001094576812339
143 0.000622795844235
144 -0.000363256361087
145 0.000136182845351
146 0.000227073515736
147 -0.000398567513305
148 -0.000152566630067
149 -0.000159216976896
150 -0.19251028196805
151 0.055257071962061
152 0.072503414852452
153 -0.001442731961797
154 0.002133823469299
155 -0.004515759553003
156 -0.000703312181042
157 0.002515478248407
158 -0.002257061968869
159 0.000332750796845
160 0.000010800731699
161 -0.000343551528544
162 0.000188983526658
163 -0.000230979940350
164 0.000528765887918
165 -0.001425130837814
166 0.090147366962083
167 -0.000830831153452
168 -0.002181548923002
169 0.009389233704489
170 -0.014330769197804
171 0.013247403165534
172 0.000399354738314
173 0.000393026095665
174 -0.000678074094679
175 -0.004522404526774
176 0.000303188861667
177 -0.002235907590522
178 -0.000328217629432
179 0.000165230432989
180 0.000162987196443
181 -0.000043737486875
182 0.000009049503927
183 0.000256829610094
184 -0.000269909152980
185 0.000239668754625
186 0.000030240398355
187 -0.000671497088504
188 0.000316361049834
189 -0.000063295469233
190 -0.000442711671101
191 -0.000205554961076
192 0.000236501157391
193 0.000323252885541
194 -0.000071356737049
195 0.000015102988804
196 0.000270707149067
197 0.000347137656697
198 -0.000332402587615
199 0.000054435820092
200 0.046520703705816
201 -0.012704776962318
202 -0.017177438924560
203 -0.000538380089447
204 -0.000409601354305
205 -0.001027297993625
206 -0.000734874244621
207 -0.000371302779678
208 -0.000361806666922
209 0.000023016149078
210 -0.000124081501394
211 0.000101065352316
212 0.000117456619212
213 0.000111089579316
214 0.000015856449393
215 0.048141156672180
216 -0.014428838461801
217 -0.017973237495190
218 -0.000588996603773
219 0.000987735981500
220 0.000372010018262
221 -0.000707901089313
222 -0.000202259020044
223 0.000366740616408
224 0.000071507195373
225 0.000051716200664
226 -0.000123223396037
227 -0.000091577148661
228 -0.000097796663634
229 -0.000003287713586
230 0.020878446626396
231 -0.009290616139693
232 -0.008875179231303
233 -0.000148642655933
234 -0.000474069016902
235 0.000418060329726
236 0.001068744117036
237 -0.000091769521428
238 0.000326871702522
239 -0.000160765630310
240 0.000065671899503
241 0.000095093730807
242 -0.000052386443251
243 0.000055875332325
244 -0.000030105498611
245 0.001922366625925
246 -0.12289581384930
247 0.001009333870060
248 0.014600948309838
249 0.012377714849314
250 -0.015248935171707
251 0.013437854607776
252 -0.000311149898012
253 0.000856209866644
254 -0.000359181089612
255 -0.004120342990848
256 0.003015570497004
257 -0.000832732525986
258 0.000431701612035
259 -0.000193196253802
260 -0.000238505358232
261 0.000001627293340
262 0.000021651428388
263 0.000251953345304
264 0.000260322103359
265 -0.000256641719552
266 -0.000003680383807
267 0.000327480411666
268 -0.000525683473384
269 -0.000122174223921
270 -0.000524891160137
271 0.000262472748229
272 -0.000209638093428
273 0.000356784304876
274 -0.000015968381642
275 -0.000040745287183
276 0.000347431084037
277 -0.000336175762727
278 0.000322004303730
279 -0.000011720400808
280 -0.042018461975081
281 0.013733728743618
282 0.016697769831979
283 -0.000387573042339
284 -0.001142686109205
285 -0.000206369794303
286 0.000119353944017
287 -0.000888395552258
288 0.000040217123336
289 0.000102713435482
290 -0.000091511541209
291 -0.000011201894273
292 -0.000094481650635
293 0.000050600671086
294 -0.000087274860294
295 -0.044612541506948
296 0.012409518010838
297 0.017146123821235
298 -0.000500455504440
299 0.000256114550099
300 0.001214976892479
301 -0.000364173022971
302 -0.000038334789201
303 0.001437021389200
304 0.000095842158324
305 0.000023999655423
306 -0.000119841813747
307 -0.000021607890608
308 0.000166738981724
309 -0.000111432092716
310 -0.069644527082600
311 0.016769239701172
312 0.025494258456388
313 -0.000753860915447
314 0.001179149125763
315 -0.001221526274551
316 -0.001890086391641
317 0.000733481840054
318 -0.001047230173930
319 -0.000076289743851
320 0.000058838671553
321 0.000017451072299
322 0.000221309541521
323 -0.000235905054762
324 0.000204850581281
325 -0.006851982135982
326 0.43653708641553
327 -0.003749498385136
328 -0.036140338239263
329 0.003199724698617
330 -0.044304947313083
331 0.014343237742094
332 -0.000080482828879
333 -0.000086221019075
334 -0.000972442965812
335 0.000303524928176
336 0.017351763697545
337 -0.003984992757383
338 0.000898840465403
339 -0.001558133065406
340 0.000659292600003
341 -0.000020917594133
342 -0.000026064025625
343 0.000057965661804
344 0.000327947235899
345 -0.001056362066644
346 0.000728414830745
347 -0.000183694692993
348 0.000161882053717
349 -0.000148763502014
350 0.000594120682238
351 0.001978306840413
352 -0.001206169804098
353 0.000012160415469
354 -0.001281609300602
355 0.001712356024765
356 -0.000809256954862
357 -0.001372567844707
358 -0.000094109420142
359 -0.000037987810505
360 0.19022927274905
361 -0.053429462071160
362 -0.071851889269969
363 0.003828490617482
364 0.001999526767839
365 -0.002979044004860
366 0.002767295982472
367 0.002226836061891
368 -0.001950070467184
369 0.000130157985176
370 -0.000121698396601
371 -0.000008459588575
372 0.000471440990322
373 -0.000499627124226
374 -0.000338403655922
375 0.17389546072431
376 -0.053498441063663
377 -0.067163302003372
378 0.000663868993746
379 0.001918277360860
380 0.004377004938708
381 0.000303977779586
382 0.000777068077004
383 0.002462423363793
384 -0.000206469157369
385 -0.000187075391344
386 0.000393544548713
387 0.000070640521926
388 0.000105592128429
389 0.000392348788465
390 0.19249890093741
391 -0.054586891726493
392 -0.072625402208959
393 -0.004513277789211
394 0.002047931261229
395 -0.001812598635039
396 -0.002858278964818
397 0.002422987880927
398 -0.000851452874774
399 0.000337163006764
400 -0.000077482720858
401 -0.000259680285906
402 -0.000540392834515
403 0.000341569219276
404 -0.000193851092783
405 -0.006064567924986
406 0.38656029298890
407 -0.003302400341101
408 -0.033707710832502
409 0.004067943497235
410 -0.015984229055184
411 0.039344326640804
412 -0.000099687394699
413 0.001039958711861
414 -0.000057620723436
415 -0.000464656264490
416 0.004151835030231
417 -0.015063832054005
418 0.000794850036215
419 0.000582297986081
420 -0.001377148022297
421 -0.000126559890338
422 -0.000010786809603
423 0.000042830345184
424 0.000238781288192
425 0.000670153668729
426 -0.000908934956921
427 0.000149130132823
428 0.000145777356776
429 -0.000201691323733
430 -0.000548674170279
431 0.001045939148370
432 -0.001740063163304
433 0.000734610460647
434 -0.001475025448106
435 0.001124305134194
436 0.000001513184698
437 0.000071750826456
438 0.001210234576781
439 0.000015251120760
440 0.17517846469798
441 -0.048183589815885
442 -0.065856493999608
443 -0.003448957880521
444 0.002767156156147
445 -0.001866887778907
446 -0.002497209595439
447 0.001764547208563
448 -0.002495159405732
449 0.000097185194462
450 -0.000042858481180
451 -0.000054326713281
452 -0.000460059141301
453 0.000458080236254
454 -0.000351265923647
455 0.15195708695704
456 -0.046959936323248
457 -0.058826193566864
458 -0.000573440611685
459 -0.003852980688990
460 -0.001654908672696
461 -0.000222569879953
462 -0.002251241933049
463 -0.000609332990583
464 -0.000162470879529
465 0.000342951014960
466 -0.000180480135431
467 0.000118516334633
468 0.000034436448342
469 0.000347690728035
470 0.16561630706455
471 -0.046894708174644
472 -0.062645276656149
473 0.003970111283402
474 0.001509509306217
475 -0.001748594566184
476 0.002819871482771
477 0.000707853807099
478 -0.001929191547524
479 0.000313021612736
480 -0.000200361140368
481 -0.000112660472368
482 0.000312979499573
483 -0.000474603929028
484 -0.000139539520616
485 0.005733477592261
486 -0.36453044648056
487 0.003179616839197
488 0.025638871583159
489 0.002583030433888
490 -0.013720510555908
491 0.037339184978691
492 -0.000032481746169
493 0.000350483519963
494 0.000385938643566
495 0.000676083518867
496 -0.000293719470259
497 -0.015346763344028
498 -0.000597559117482
499 -0.000706126530446
500 0.001303685647928
501 -0.000185064042528
502 -0.000097860411075
503 0.000074276076848
504 -0.000437979631491
505 -0.000490066556148
506 0.000928046187639
507 -0.000115359919547
508 -0.000240330829694
509 0.000729549228469
510 0.000786501646184
511 -0.000769599715700
512 -0.001675369193317
513 -0.001227213188537
514 0.001149709615065
515 0.001133935983595
516 0.000172010501367
517 -0.000117183247204
518 0.001113807658605
519 0.000130099046472
520 -0.14305709914133
521 0.043040664587710
522 0.054881789252693
523 0.002593967852010
524 -0.002738751758722
525 -0.001347492349414
526 0.001805859375156
527 -0.001785966430083
528 -0.000475378944443
529 -0.000140067725721
530 -0.000097777863608
531 0.000237845589328
532 0.000370148654725
533 0.000191941520354
534 -0.000231572083602
535 -0.15565029019424
536 0.046161349517377
537 0.059298472423858
538 -0.003687636607734
539 -0.001100809755359
540 -0.001813994574689
541 -0.001939726646792
542 -0.000638082866173
543 -0.001275455647401
544 -0.000316463903943
545 0.000235417501104
546 0.000081046402840
547 -0.000131479013636
548 -0.000369556710847
549 -0.000171780975686
550 -0.16668525916696
551 0.048304983855177
552 0.062810090280346
553 0.001245249986326
554 0.003869132703222
555 -0.001859326364123
556 0.000716968981003
557 0.001654623727535
558 -0.002118321628503
559 0.000297567463773
560 -0.000291476938358
561 -0.000006090525415
562 -0.000172595272232
563 0.000185762718973
564 0.000434158935673
 Sym=     18.1
 Ene=       0.0000
 Spin= Alpha
 Occup=    1.975187
1 0.000000613105679
2 0.000001811581932
3 0.000016866144948
4 0.000011981417080
5 -0.000008407337209
6 0.000002121871213
7 -0.000025345413449
8 -0.000450984685271
9 0.000081661012124
10 0.000219658344862
11 -0.11905361478608
12 0.021284955275028
13 0.057882542085386
14 -0.12750348599859
15 0.023193639174202
16 0.062229596891430
17 0.11009893541315
18 -0.019935228683933
19 -0.053708758333236
20 -0.001636867801579
21 0.000301392952369
22 0.000806008991694
23 0.045502363295886
24 -0.008261612454928
25 -0.022181725318270
26 0.000357359965118
27 -0.001573466755217
28 0.001216106790099
29 0.001664737852337
30 -0.002038730475785
31 0.000432584176554
32 0.000199352850602
33 -0.000949834058033
34 0.000750481207431
35 0.000014349273262
36 -0.000007769380758
37 -0.000002034260713
38 0.000066039534956
39 -0.000316191243264
40 0.000250151708309
41 -0.000015391833436
42 0.000021720049107
43 -0.000006042128163
44 0.000621911304248
45 -0.002402866696407
46 0.001780955392159
47 0.001633158665964
48 -0.001938629375975
49 0.000440552941971
50 0.000535185196663
51 -0.000124231693398
52 -0.000296533869772
53 -0.000364670803530
54 0.000100726703402
55 0.000216388344232
56 -0.000353355484644
57 0.000065947603438
58 0.000181453590033
59 0.000001460301213
60 0.004120250131134
61 -0.000952696377755
62 -0.002277074012370
63 -0.002809840431686
64 0.000764438345861
65 0.001656163394162
66 -0.002718055194825
67 0.000513737971685
68 0.001398851974712
69 0.000003542155887
70 0.000001100599713
71 -0.000006093219355
72 0.000004590176096
73 0.000008764351419
74 -0.000006198217776
75 -0.000005337366130
76 -0.000005848504231
77 0.000002257282981
78 0.000006632919002
79 0.000008416665954
80 -0.000010350001567
81 0.000002286805830
82 -0.000001052402850
83 0.000005287318858
84 -0.000004597783238
85 0.001830197518295
86 -0.11655762819786
87 0.000960291832343
88 0.013211196461948
89 0.018628137775718
90 -0.011333838150649
91 -0.008818793129618
92 -0.001098264365959
93 0.000215760269009
94 0.000174758623712
95 -0.003904277196669
96 0.003889001124736
97 0.000272895694832
98 -0.000126351166087
99 0.000410140078285
100 -0.000283788912198
101 -0.000011611870784
102 0.000234005941679
103 0.000017756541613
104 -0.000329020564571
105 0.000250182949654
106 0.000078837614916
107 0.000335717575210
108 -0.000139825719411
109 -0.000384602919974
110 -0.000229022938334
111 0.000501311637452
112 0.000210611887712
113 -0.000025963175172
114 -0.000353803138695
115 -0.000300046385398
116 0.000333229690285
117 -0.000318777000858
118 0.000017480886721
119 0.000001087274125
120 -0.065948711382616
121 0.015760757496903
122 0.024109077179435
123 -0.001117311306717
124 0.000701261345345
125 0.001173711977400
126 -0.000679957827307
127 0.001801052552446
128 0.001083001048757
129 0.000033357481228
130 -0.000064803752619
131 0.000031446271391
132 0.000203808698434
133 0.000202420694755
134 -0.000232475757311
135 -0.035814020136499
136 0.012851359344589
137 0.014643755369340
138 0.000989778769767
139 0.000347897501286
140 0.000172630790650
141 0.000686514628169
142 -0.000450653950420
143 -0.000046252829437
144 -0.000080403899392
145 0.000121885303213
146 -0.000041481403821
147 -0.000051395014840
148 -0.000064136796717
149 0.000043813523699
150 -0.046396065574467
151 0.012355271677631
152 0.017505017557019
153 -0.000284553186756
154 0.000497291433509
155 -0.001230974246825
156 0.000104678716505
157 0.000633419835496
158 -0.001392266130090
159 0.000048246334140
160 0.000061157355623
161 -0.000109403689763
162 -0.000022848641487
163 -0.000118646839896
164 0.000184729560854
165 -0.008054369891550
166 0.51263898475456
167 -0.004418385009479
168 -0.041251683759897
169 0.052474677689007
170 -0.001159237817788
171 -0.009354580214183
172 0.000146898561496
173 0.000061362856434
174 0.000682350511353
175 -0.020664980592206
176 -0.001271741450037
177 0.002687330155035
178 -0.001827577274616
179 0.000984176737945
180 0.000843400536671
181 -0.000154566964457
182 0.000012872235786
183 -0.000040050160575
184 -0.001261319740634
185 0.000542461935758
186 0.000718857804876
187 -0.000304712669451
188 -0.000133814756987
189 0.000185646529887
190 -0.002322232032222
191 -0.001013464235444
192 0.001180901244023
193 0.001610005785029
194 -0.000266217203070
195 -0.000012239198119
196 0.001505595425116
197 0.001625922157000
198 -0.001572106075690
199 0.000095061466821
200 0.20968916952662
201 -0.063167415030526
202 -0.080477305965153
203 -0.002173046725299
204 -0.001473761191551
205 -0.005165833193742
206 -0.001252803213547
207 -0.000751345429919
208 -0.003007407115307
209 -0.000215333322652
210 -0.000242543716816
211 0.000457877039468
212 0.000143790747115
213 0.000473071676010
214 0.000249719418045
215 0.22298225545148
216 -0.064281996662035
217 -0.084385661323351
218 -0.002616654722286
219 0.005318893459857
220 0.001468253774872
221 -0.002628569794537
222 0.003098780687938
223 0.000665540499881
224 -0.000060975103668
225 0.000417029743549
226 -0.000356054639881
227 -0.000635959220478
228 -0.000164908923764
229 0.000264643945456
230 0.22130059715239
231 -0.062953925012698
232 -0.083808306606841
233 -0.002225500786904
234 -0.004113199420836
235 0.003911107789651
236 -0.002269577738179
237 -0.002854383586252
238 0.002591188332494
239 -0.000178856827470
240 0.000092025876061
241 0.000086830951409
242 0.000470952188044
243 -0.000424018034472
244 -0.000582216419897
245 0.007957346745534
246 -0.50630940172512
247 0.004384108487510
248 0.038835458620420
249 0.051893912322727
250 -0.003789223694473
251 -0.006598896811580
252 0.000287790626068
253 0.000373002412740
254 0.000209036154237
255 -0.020739819905169
256 0.001664971440159
257 -0.001061539523821
258 0.001807237022584
259 -0.000837687681010
260 -0.000969549341574
261 -0.000018905951316
262 0.000161168013917
263 -0.000063786051352
264 0.001260850863143
265 -0.000675648249088
266 -0.000585202614056
267 0.000009606393176
268 0.000540395669373
269 -0.000145257095625
270 -0.002306105235630
271 0.001205081880788
272 -0.000976116897990
273 0.001492162074269
274 0.000000720962410
275 -0.000276274476366
276 0.001601802767813
277 -0.001617507964747
278 0.001585872719101
279 0.000113993347590
280 -0.21067415958057
281 0.062975696532736
282 0.080604008376011
283 -0.002211085908756
284 -0.005156479540192
285 -0.001466661750161
286 -0.001433842811537
287 -0.002909395456659
288 -0.000812053873875
289 0.000189059910506
290 -0.000462742660358
291 0.000273682749852
292 -0.000479309437808
293 -0.000173516717339
294 -0.000227921424465
295 -0.22376722416267
296 0.064693861058675
297 0.084589651375795
298 -0.002637125000045
299 0.001546749672265
300 0.005259830214522
301 -0.002700071569772
302 0.000783245520239
303 0.002767429685073
304 0.000027369195055
305 0.000370972673964
306 -0.000398341869020
307 0.000195829505188
308 0.000619754051640
309 -0.000251439934872
310 -0.21165418278273
311 0.061493260142249
312 0.080522558919709
313 -0.002096714409461
314 0.003724850612060
315 -0.004003623371301
316 -0.001675692437199
317 0.002486761898286
318 -0.002687299811958
319 0.000227237404820
320 -0.000109094417264
321 -0.000118142987556
322 0.000364068162887
323 -0.000416028676555
324 0.000548238383597
325 -0.001360722367913
326 0.086348372270898
327 -0.000791151389957
328 -0.002617285903950
329 0.017542644846499
330 -0.008625314647322
331 -0.008691495476551
332 -0.000421863689955
333 -0.000363804081397
334 0.000486761003632
335 -0.000409402883342
336 0.004275209840442
337 0.001580220298424
338 0.000143537107694
339 -0.000315933803586
340 0.000172396695892
341 -0.000019152060373
342 0.000256388316224
343 0.000027751337217
344 0.000257610507066
345 -0.000281560259810
346 0.000023949752744
347 -0.000792258272350
348 0.000010741604902
349 0.000179791860036
350 0.000138929776906
351 0.000424195207743
352 -0.000271465305891
353 0.000025887444601
354 -0.000288301414695
355 0.000398796467695
356 -0.000212281299758
357 -0.000280816177451
358 -0.000034587541192
359 -0.000050571825976
360 0.019593349383671
361 -0.008432635894005
362 -0.008280968448045
363 0.000514450154903
364 0.000151261257141
365 -0.000327927224295
366 0.000282410697117
367 -0.000993972423650
368 -0.000354215330521
369 0.000059483314955
370 -0.000162607085793
371 0.000103123770838
372 -0.000033897231359
373 -0.000046092463062
374 0.000055252143609
375 0.042392374602027
376 -0.011817273860618
377 -0.015771879616283
378 0.000259979075391
379 0.000520359060908
380 0.000971707342905
381 0.000235831564294
382 0.000579883241320
383 0.000382912664459
384 -0.000111789709427
385 0.000016834805894
386 0.000094954903533
387 0.000095108816815
388 -0.000024796836261
389 0.000101822209633
390 0.048588679219893
391 -0.014383374705652
392 -0.018073298854835
393 -0.000956282977444
394 0.000547826290565
395 -0.000497791751511
396 0.000238451522951
397 0.000847759118541
398 -0.000273972436262
399 0.000046170802743
400 0.000083528106692
401 -0.000129698909435
402 -0.000096437135297
403 0.000017186895759
404 -0.000109853017411
405 0.003913590560170
406 -0.24904743472011
407 0.002185843469619
408 0.016375030220974
409 0.017378115743135
410 -0.002733148709522
411 -0.025147429345782
412 -0.000426047154204
413 0.000090143435843
414 -0.000374364443993
415 -0.000302175054659
416 -0.000018524131905
417 0.010690064585399
418 -0.000483948110851
419 -0.000412406816076
420 0.000896354926927
421 -0.000225392606346
422 0.000025125565222
423 -0.000046089263420
424 -0.000372452734961
425 -0.000301389340040
426 0.000673842075000
427 -0.000065689952684
428 0.000794156200592
429 -0.000108637893075
430 0.000379581047904
431 -0.000712211883144
432 0.001159909612874
433 -0.000536285979714
434 0.001019513836839
435 -0.000766522932773
436 0.000027024564064
437 -0.000063981325783
438 -0.000789659112512
439 -0.000059801193314
440 -0.091885256822330
441 0.028571053558061
442 0.035534141250073
443 0.001944049891724
444 -0.001473773261232
445 0.000918485034714
446 0.001311085341017
447 -0.001083663934677
448 -0.000065455129795
449 -0.000102198808440
450 -0.000094517876106
451 0.000196716684546
452 0.000234773960822
453 -0.000149981912119
454 0.000080822898125
455 -0.10666729621775
456 0.031656529448183
457 0.040634878004961
458 0.000520258481851
459 0.002593813192717
460 0.001222156509827
461 0.000354296802629
462 0.001310487372560
463 0.000840381476979
464 0.000184027827478
465 -0.000241674692633
466 0.000057646865156
467 -0.000022992649246
468 -0.000117544347211
469 -0.000245110910819
470 -0.11947147029341
471 0.034448892256548
472 0.044838118757673
473 -0.002642963066997
474 -0.001135618919285
475 0.001300491953461
476 -0.000891132034065
477 -0.000580225344857
478 0.001712981158807
479 -0.000175930099282
480 0.000222424832711
481 -0.000046494733428
482 -0.000144641854945
483 0.000299136704986
484 0.000173317057542
485 -0.004284728338949
486 0.27263374376434
487 -0.002317539149388
488 -0.024574531592263
489 0.019152909771857
490 -0.003809943803872
491 -0.027249118148944
492 -0.001167188909975
493 0.000048073321263
494 0.000074448735022
495 -0.004459995618143
496 0.000443021273504
497 0.010381346583997
498 0.000379712101232
499 0.000588069347359
500 -0.000967781448592
501 -0.000178954938041
502 0.000053007726927
503 -0.000051201588841
504 0.000526164437592
505 0.000120936509275
506 -0.000647100946867
507 0.000201523416851
508 -0.000274204892910
509 0.000107380272101
510 -0.000557657638512
511 0.000542346465019
512 0.001216041447998
513 0.000846398320372
514 -0.000797002797123
515 -0.000837349313086
516 -0.000098222087640
517 0.000069368659240
518 -0.000794141491622
519 -0.000052941378647
520 0.12877394782776
521 -0.034336479140203
522 -0.048117345447162
523 -0.002258811414587
524 0.002363569203112
525 0.001295958173266
526 -0.001478400511612
527 0.001884733808912
528 0.002127994968694
529 0.000024953698885
530 0.000002762723811
531 -0.000027716422696
532 -0.000368257940526
533 -0.000298324459625
534 0.000342667271465
535 0.10132907473537
536 -0.032433546305886
537 -0.039677219647781
538 0.002552164747084
539 0.000638929151571
540 0.001106400840619
541 0.001533541975071
542 0.000207755785404
543 0.000028786662543
544 0.000214440627647
545 -0.000049667639362
546 -0.000164772988285
547 0.000123078457664
548 0.000204862755774
549 0.000022131524802
550 0.11728118111258
551 -0.032851535176057
552 -0.044223494056976
553 -0.000799658663302
554 -0.002887519301947
555 0.001288857355063
556 -0.000162686808884
557 -0.002151766050801
558 0.001536527562966
559 -0.000173767429643
560 0.000235459309623
561 -0.000061691879980
562 0.000194946675853
563 -0.000048716578788
564 -0.000373763544453
 Sym=     19.1
 Ene=       0.0000
 Spin= Alpha
 Occup=    1.975185
1 0.000000049930791
2 0.000000149293616
3 0.000000017882678
4 0.000004131366577
5 0.000001448540639
6 -0.000000531717337
7 -0.000003551239867
8 -0.000203951876557
9 -0.000320622863388
10 -0.000304874467796
11 -0.056206375350152
12 -0.087733098568290
13 -0.083478427694261
14 -0.056718663765959
15 -0.089275356702202
16 -0.084864570775477
17 0.049824512219066
18 0.078202658936375
19 0.074357952580816
20 -0.000707307550854
21 -0.001113670029636
22 -0.001057818637057
23 0.020148667108023
24 0.031830472917607
25 0.030249182336416
26 0.000048269947229
27 0.000301267609554
28 -0.000349537556783
29 -0.000190724485408
30 0.000163986638477
31 0.000037795020769
32 0.000028347702233
33 0.000185477465815
34 -0.000213825168049
35 -0.000007781255374
36 0.000010256416909
37 0.000000029330041
38 0.000009453881105
39 0.000062179930599
40 -0.000071633811703
41 -0.000000258070825
42 0.000001518410680
43 -0.000000465162742
44 0.000075133993957
45 0.000303779117459
46 -0.000378913111417
47 -0.000123475683886
48 0.000100947907919
49 0.000031862737737
50 0.000299247451624
51 0.000395316940185
52 0.000376646606438
53 -0.000200849160390
54 -0.000256753596273
55 -0.000242715373937
56 -0.000200633425965
57 -0.000273619734274
58 -0.000262609075357
59 0.000002254871018
60 0.002315669366209
61 0.003056153845853
62 0.002912367022175
63 -0.001554847578559
64 -0.001982535934385
65 -0.001873957191668
66 -0.001551948891195
67 -0.002117724715029
68 -0.002033393190539
69 -0.000002622738159
70 0.000000184621257
71 0.000000498222107
72 -0.000000586187607
73 0.000010663358569
74 -0.000010383087172
75 -0.000011296641499
76 0.000012965348210
77 0.000010939800800
78 -0.000012910859029
79 -0.000001114602675
80 0.000000790293259
81 0.000000239415693
82 -0.000000073104907
83 -0.000000746909710
84 0.000000849638209
85 -0.005963745531228
86 0.37981806336530
87 -0.003272413056499
88 -0.030758842483425
89 0.007287513923407
90 0.039076067904309
91 0.013330211474047
92 -0.000652860358592
93 0.000106027511179
94 -0.000503597948937
95 -0.001209045157998
96 -0.015350078577188
97 -0.001609868253124
98 0.000841988986709
99 -0.001355000956481
100 0.000513011969771
101 0.000112328859899
102 -0.000041634861713
103 -0.000044281440312
104 0.000301297341920
105 -0.000946279428425
106 0.000644982086505
107 0.000175264650288
108 -0.000048683602199
109 0.000384912709416
110 0.000823497152334
111 -0.001723029708295
112 -0.000758451064659
113 0.000192774991557
114 0.001196867366759
115 0.001085829137431
116 -0.001297612358695
117 0.001114819566241
118 -0.000068260254520
119 0.000072061798228
120 0.16418683870119
121 -0.047927328648344
122 -0.062415693141961
123 0.002985870904486
124 -0.001596135664893
125 -0.002935429848973
126 0.002033670277157
127 -0.001496373841840
128 -0.001420937361603
129 0.000003849905726
130 -0.000121965712546
131 0.000118115806820
132 -0.000356255656377
133 -0.000388551774894
134 0.000254580287905
135 0.17174943089378
136 -0.047967016357851
137 -0.064419040885950
138 -0.004106515141079
139 -0.002020398342632
140 -0.001023430041009
141 -0.002607925506432
142 -0.002440120784868
143 -0.000616318976825
144 0.000314020478011
145 -0.000007829329363
146 -0.000306191148648
147 0.000552073456623
148 0.000228719405060
149 0.000113423971895
150 0.14883222569967
151 -0.045207816087225
152 -0.057374208523538
153 0.001136296443153
154 -0.001586011434291
155 0.003682223630313
156 0.000961951011250
157 -0.000608803468511
158 0.002213058224017
159 -0.000138033798204
160 -0.000207236059350
161 0.000345269857554
162 -0.000124827006483
163 0.000201217429937
164 -0.000305580938646
165 -0.004077633535536
166 0.25948307696141
167 -0.002239279340043
168 -0.020737013220895
169 0.026109232364460
170 0.014022608571754
171 0.012464750428659
172 0.000132480035296
173 -0.000596866335033
174 -0.000855069097720
175 -0.010460601066967
176 -0.001971079235447
177 -0.002456431251826
178 -0.000929124419593
179 0.000271379471112
180 0.000657744948481
181 -0.000053463929259
182 0.000019706915966
183 -0.000003545421362
184 -0.000676857138102
185 0.000563361558138
186 0.000113495579964
187 0.000351234297333
188 0.000216081793230
189 -0.000050192572205
190 -0.001183078833578
191 -0.000510767914429
192 0.000603934970680
193 0.000804622369365
194 -0.000104891727008
195 0.000025134818269
196 0.000782644447407
197 0.000790158793442
198 -0.000835398607327
199 0.000036811122776
200 0.12390246032742
201 -0.033379297962107
202 -0.045949043133838
203 -0.001354614388301
204 -0.000802259350592
205 -0.002967405846400
206 -0.002130389215003
207 -0.000510827169918
208 -0.001971480084088
209 0.000013038861526
210 -0.000246148584169
211 0.000233109722643
212 0.000093525726025
213 0.000428081199003
214 0.000191321500584
215 0.096569035193498
216 -0.030453041822266
217 -0.037677568226401
218 -0.001088997050060
219 0.002405041401891
220 0.000682161514799
221 -0.000003820163485
222 0.001383199431273
223 0.000733038182320
224 -0.000170587452597
225 0.000236044573967
226 -0.000065457121370
227 -0.000166054153185
228 -0.000091086851122
229 0.000106187949934
230 0.11071147523294
231 -0.032740554066951
232 -0.042154204601975
233 -0.001099778489797
234 -0.001941100291374
235 0.002040148389499
236 -0.000935549278689
237 -0.000783270386736
238 0.001451851064645
239 -0.000079842838519
240 0.000102291941075
241 -0.000022449102555
242 0.000142658152943
243 -0.000254063452529
244 -0.000252674503425
245 0.004063731129043
246 -0.25860792956572
247 0.002234660143359
248 0.020413487718980
249 0.026035239262346
250 0.013097461936766
251 0.013392671552006
252 0.000151164209786
253 -0.000893543823028
254 -0.000578796621926
255 -0.010473896105982
256 -0.002574364675045
257 -0.001948408993055
258 0.000926128260955
259 -0.000656676756001
260 -0.000269451504953
261 -0.000022417592589
262 0.000054728788839
263 -0.000002137921732
264 0.000677662099817
265 -0.000105449484276
266 -0.000572212615541
267 -0.000230248964580
268 -0.000322230989345
269 0.000049167121605
270 -0.001180673078307
271 0.000617253554865
272 -0.000492178961759
273 0.000781376682402
274 0.000029432451305
275 -0.000107643398118
276 0.000802662474977
277 -0.000857564996124
278 0.000767970767471
279 0.000040674908120
280 -0.12389201826651
281 0.033329596006225
282 0.045916638514112
283 -0.001361274136174
284 -0.002967392347243
285 -0.000779094585815
286 -0.002146433809667
287 -0.001959318486310
288 -0.000502423052987
289 -0.000016225822425
290 -0.000235756056688
291 0.000251981879112
292 -0.000428587393328
293 -0.000093567268898
294 -0.000184694862224
295 -0.096535412696980
296 0.030493689744317
297 0.037664267031989
298 -0.001090269028002
299 0.000707191438824
300 0.002389401196647
301 0.000000017500547
302 0.000752220266354
303 0.001334172669428
304 0.000167356105597
305 0.000064939614104
306 -0.000232295719701
307 0.000094521842919
308 0.000162516929809
309 -0.000106801337756
310 -0.10968064809702
311 0.032581789960996
312 0.041799490979686
313 -0.001083280885589
314 0.002006529125002
315 -0.001944169757036
316 -0.000871830368516
317 0.001435725897377
318 -0.000771863992408
319 0.000085075093021
320 0.000022842370117
321 -0.000107917463138
322 0.000246411826424
323 -0.000138334467063
324 0.000248152169381
325 0.005874240530936
326 -0.37439435294615
327 0.003242149489330
328 0.029030356428975
329 0.008716906114557
330 0.038641067036221
331 0.011882487114263
332 -0.000406794641890
333 0.000209916473508
334 -0.000905144155088
335 -0.001144061220865
336 -0.015396372271179
337 -0.002267455103783
338 -0.000501226419833
339 0.001340735635380
340 -0.000839509215546
341 0.000004809786871
342 0.000028253164767
343 -0.000076657360601
344 -0.000700284534886
345 0.000947201415087
346 -0.000246916880201
347 -0.000258573232562
348 0.000014857187320
349 -0.000214686388406
350 -0.000508551253114
351 -0.001715320123280
352 0.001050759091140
353 0.000012265822123
354 0.001107649571042
355 -0.001534201648525
356 0.000670027281080
357 0.001193693868254
358 0.000124460395067
359 0.000015134417732
360 -0.15833296084846
361 0.046975793237632
362 0.060376857327850
363 -0.003070552022007
364 -0.001634242659781
365 0.002576975389873
366 -0.001430560154257
367 -0.001222959814613
368 0.001831960693881
369 -0.000173962068205
370 0.000126697253278
371 0.000047264814927
372 -0.000263919971887
373 0.000340938544233
374 0.000308523099784
375 -0.17158040413926
376 0.047568373292262
377 0.064158308666563
378 -0.000599998557733
379 -0.001991434397442
380 -0.004184355614082
381 -0.000345449490230
382 -0.002508886344739
383 -0.002641498983497
384 0.000358454484540
385 0.000005176797144
386 -0.000363631281684
387 -0.000066084309117
388 -0.000134032210655
389 -0.000558241359416
390 -0.14817182436929
391 0.045414292228944
392 0.057179143799441
393 0.003531056952069
394 -0.001526885198525
395 0.001458929785846
396 0.001861925189948
397 -0.000518630224530
398 0.001173791632597
399 -0.000308450810074
400 0.000197308761973
401 0.000111142048101
402 0.000262744625258
403 -0.000231114258980
404 0.000158886117291
405 -0.005585323859142
406 0.35591953835848
407 -0.003083785972429
408 -0.027448325631246
409 0.008675718799379
410 0.012610262035482
411 0.036737769365443
412 -0.000422018460545
413 -0.000946429864238
414 0.000211519900429
415 -0.001160115713011
416 -0.002452896311547
417 -0.014667842709555
418 0.000462966431348
419 0.000812230067751
420 -0.001275196499099
421 -0.000019067195242
422 -0.000003227582639
423 0.000070695299557
424 0.000689398124820
425 0.000213657492433
426 -0.000903055617253
427 -0.000020275370605
428 0.000253149620449
429 0.000221992397240
430 -0.000512995831071
431 0.000990696112543
432 -0.001632219960771
433 0.000672836210431
434 -0.001442656104837
435 0.001056170561597
436 0.000015419919838
437 0.000113497793223
438 0.001133682310312
439 0.000013667648378
440 0.14999774210329
441 -0.044647874505569
442 -0.057229502071127
443 -0.002883584402813
444 0.002471092363147
445 -0.001550206130113
446 -0.001306885675798
447 0.001762838517438
448 -0.001119337738647
449 0.000164179538595
450 -0.000041426648963
451 -0.000122752889631
452 -0.000321343188141
453 0.000241979274436
454 -0.000295377339154
455 0.16430323070002
456 -0.045322094175170
457 -0.061339613902003
458 -0.000609548447777
459 -0.003997918014852
460 -0.001905385821254
461 -0.000353679555469
462 -0.002535592953257
463 -0.002478439140157
464 -0.000347956914590
465 0.000345995681206
466 0.000001961233384
467 0.000135347556899
468 0.000068680797044
469 0.000541025001385
470 0.14021029001612
471 -0.043173972510720
472 -0.054173736403661
473 0.003354251047153
474 0.001352269667097
475 -0.001443459147094
476 0.001735417274641
477 0.001118362923108
478 -0.000421582166021
479 0.000296449619681
480 -0.000104626676514
481 -0.000191822943167
482 0.000211133153050
483 -0.000240787482547
484 -0.000149449670010
485 0.005687076014412
486 -0.36217856490352
487 0.003118894222990
488 0.029481347196356
489 0.007321722244452
490 0.013974783745963
491 0.037245400146576
492 -0.000654902451667
493 -0.000524641881355
494 0.000089515691870
495 -0.001240339833261
496 -0.001655593147807
497 -0.014610192765448
498 -0.000814420558905
499 -0.000477307991394
500 0.001291728550299
501 0.000043165441909
502 -0.000109549632748
503 0.000045080977090
504 -0.000278725699318
505 -0.000623799238453
506 0.000902524937771
507 0.000054537872069
508 -0.000172942498986
509 -0.000408483690717
510 0.000765195989891
511 -0.000737082304719
512 -0.001641433152225
513 -0.001214192072290
514 0.001060348726552
515 0.001138936436307
516 0.000187573922587
517 -0.000071449043533
518 0.001063277229031
519 0.000072002634060
520 -0.15697548687183
521 0.045781055841534
522 0.059658303778534
523 0.002880203138279
524 -0.002780565225526
525 -0.001518665733686
526 0.001963182329549
527 -0.001325695787487
528 -0.001452955393709
529 -0.000003587053207
530 -0.000110596138883
531 0.000114183192090
532 0.000371925537084
533 0.000346851311214
534 -0.000238547167325
535 -0.16441718301448
536 0.045771777652718
537 0.061616287286512
538 -0.003921780865840
539 -0.001008190576239
540 -0.001935305949848
541 -0.002504804980197
542 -0.000611433656889
543 -0.002390699817907
544 -0.000294569236233
545 0.000292320926853
546 0.000002248309380
547 -0.000228026531501
548 -0.000534116143226
549 -0.000111595085731
550 -0.14083899810127
551 0.042903805089568
552 0.054360997859942
553 0.001051446018416
554 0.003500281836739
555 -0.001504438013959
556 0.000911062100087
557 0.002129732308972
558 -0.000513505278697
559 0.000126761960088
560 -0.000332339998971
561 0.000205578038883
562 -0.000187429233990
563 0.000115013687613
564 0.000286351691992
 Sym=     20.1
 Ene=       0.0000
 Spin= Alpha
 Occup=    1.974740
1 0.000000321776778
2 0.000000954191400
3 0.000006158796369
4 0.000014251734582
5 -0.000005652446877
6 0.000001915629301
7 -0.000041233263533
8 0.000001143471806
9 -0.000017873045056
10 0.000016803385916
11 -0.000114191914517
12 0.001704458306241
13 -0.001574485962731
14 0.000428686343338
15 -0.006340153164903
16 0.005992568880267
17 -0.000232042889859
18 0.003371643176310
19 -0.003199396625816
20 0.000007631545399
21 -0.000103594772190
22 0.000098225169702
23 -0.000136133476426
24 0.002085937279310
25 -0.001976802632016
26 0.044570344119885
27 -0.019909122512054
28 -0.024661221607831
29 0.001229928121842
30 0.001433174125237
31 0.000326680954795
32 0.019525655892935
33 -0.008721697022864
34 -0.010803958870071
35 0.000583506092064
36 0.000661926429683
37 0.000075615479804
38 0.005684961596093
39 -0.002539363075411
40 -0.003145598520682
41 0.000164532809817
42 0.000188599252804
43 0.000032786975979
44 -0.011366355113066
45 0.005077169919875
46 0.006289185193191
47 -0.000213340860374
48 -0.000292328136815
49 -0.000353890626619
50 0.000000668895880
51 -0.000010405589299
52 0.000009532276603
53 0.000000383352053
54 0.000007079477321
55 -0.000006498288091
56 -0.000001280770048
57 0.000006881085690
58 -0.000006290602988
59 0.000000002585671
60 0.000011930371123
61 -0.000181356072432
62 0.000165540641162
63 0.000068321390111
64 0.000154475714143
65 -0.000150918368113
66 -0.000084327662608
67 0.000088838989512
68 -0.000071177707894
69 -0.000000346855099
70 0.000146467000987
71 -0.000065659659671
72 -0.000081279022644
73 0.000009411143609
74 0.000008592005264
75 -0.000003486977944
76 0.000000283593646
77 -0.000001939583066
78 -0.000000663964693
79 -0.000142362084972
80 -0.000114924797535
81 0.000257701164965
82 0.000000510321311
83 -0.000008925160950
84 -0.000007948102282
85 0.003551319830333
86 -0.22759417418839
87 0.001849236761281
88 0.025906772247994
89 0.002979397059190
90 -0.032888879496248
91 0.001127931691815
92 -0.000257352468863
93 0.000469074249509
94 -0.000248052319820
95 -0.001167801313082
96 0.008044502259819
97 -0.000672566755442
98 -0.000206331366610
99 0.000721037665847
100 -0.000514706299237
101 -0.000009164025668
102 0.000001800370508
103 0.000058369393509
104 -0.000659314475773
105 0.000820787067099
106 -0.000161472591326
107 -0.000061710137489
108 -0.000021260202066
109 0.000050843196360
110 -0.000484036421628
111 0.001013876633104
112 0.000446297177201
113 -0.000090313678159
114 -0.000791268581028
115 -0.000664207957935
116 0.000739716683567
117 -0.000568989662424
118 0.000065437462103
119 -0.000057486381474
120 -0.099752272427825
121 0.027399878268287
122 0.037174136122244
123 -0.001822018141326
124 0.000870013484932
125 0.001853264302737
126 -0.001860150264951
127 0.000758876302898
128 0.001322539461711
129 -0.000113814154939
130 0.000148970564779
131 -0.000035156409840
132 0.000247055495446
133 0.000317235355851
134 -0.000100636698022
135 -0.096750057478647
136 0.027731918595651
137 0.036503081058384
138 0.002367919344645
139 0.000937257378325
140 0.000604051788772
141 0.002065074460115
142 0.000642696759757
143 0.000378118564019
144 -0.000274337342259
145 0.000139982546348
146 0.000134354795910
147 -0.000279057844741
148 -0.000113176112827
149 -0.000023855984064
150 -0.10285239225809
151 0.027191843111345
152 0.037760555802494
153 -0.000792560852229
154 0.001096308411364
155 -0.002515543278901
156 -0.000953233637033
157 0.001219452748571
158 -0.002071310794042
159 0.000193811403142
160 0.000092508843575
161 -0.000286320246717
162 0.000160994225440
163 -0.000214160714486
164 0.000253932544475
165 -0.007494936602121
166 0.47694060375683
167 -0.003831546421673
168 -0.053478532901492
169 0.068765837831916
170 0.002025388438788
171 0.000363227502191
172 -0.000819031032730
173 0.000067346819762
174 0.000018290058695
175 -0.016992565898033
176 0.000009977025967
177 -0.000218791735598
178 -0.001497295163213
179 0.000744711626380
180 0.000752583536833
181 -0.000122945043717
182 0.000009474543027
183 0.000018553473501
184 -0.001726220097212
185 0.000836275742665
186 0.000889944354548
187 -0.000131467326881
188 0.000027279896054
189 0.000055347969824
190 -0.002120191297253
191 -0.000928847413698
192 0.001082624167058
193 0.001460806855751
194 -0.000234159409835
195 -0.000003085382360
196 0.001383728263826
197 0.001480338984486
198 -0.001449407356615
199 0.000088058191582
200 0.20929366540453
201 -0.057783044445278
202 -0.077752474981132
203 -0.001961132664638
204 -0.001443414592851
205 -0.005193705040569
206 -0.001846302317248
207 -0.001386647996154
208 -0.004327867868713
209 -0.000253876553492
210 -0.000342130941984
211 0.000596007495476
212 0.000164459709454
213 0.000533855997639
214 0.000350576281271
215 0.20965315037233
216 -0.057334308626920
217 -0.077674164205812
218 -0.002221839623913
219 0.005116858642276
220 0.001423182330553
221 -0.002253425202388
222 0.004288966906526
223 0.001397811732253
224 -0.000200143506576
225 0.000568870763582
226 -0.000368727257006
227 -0.000590230249590
228 -0.000189889071193
229 0.000334342535959
230 0.20807063328932
231 -0.057673801173053
232 -0.077548813455414
233 -0.001824866195735
234 -0.003877348729043
235 0.003776620145303
236 -0.001713696076196
237 -0.003267742312763
238 0.003288380012258
239 -0.000281448416961
240 0.000157329020537
241 0.000124119396424
242 0.000376634235287
243 -0.000385413489590
244 -0.000669570353525
245 -0.007468037073087
246 0.47500451708081
247 -0.003812673429585
248 -0.053228719637515
249 -0.068466479006460
250 -0.000540524848949
251 -0.002293694632272
252 0.000805705053483
253 0.000005691971204
254 -0.000037773125316
255 0.016926334366150
256 0.000317574740652
257 0.000089333786661
258 -0.001490470678332
259 0.000771888338902
260 0.000718582339430
261 0.000016859915474
262 -0.000119106540410
263 0.000019253953460
264 -0.001716108771920
265 0.000853680170618
266 0.000862428601302
267 0.000035129341634
268 -0.000130116306168
269 0.000057030381428
270 0.002110847002662
271 -0.001102485192413
272 0.000892586340746
273 -0.001367793484955
274 -0.000004916978191
275 0.000235316352665
276 -0.001464204947877
277 0.001484056078845
278 -0.001432846592882
279 -0.000093304310510
280 0.20888448296505
281 -0.057532123737189
282 -0.077525685991880
283 0.001974345337516
284 0.005194714160556
285 0.001395243709629
286 0.001888587292709
287 0.004313181061138
288 0.001378031458138
289 -0.000246156960612
290 0.000596667823058
291 -0.000350510862446
292 0.000533484770371
293 0.000168353636008
294 0.000344469475617
295 0.20837358112177
296 -0.057114730818050
297 -0.077249653989402
298 0.002196983362992
299 -0.001463213346107
300 -0.005072022400258
301 0.002215461328597
302 -0.001407833958167
303 -0.004259384740235
304 -0.000202673707742
305 -0.000356835175598
306 0.000559508883340
307 -0.000186766655052
308 -0.000588212921936
309 0.000338993134231
310 0.20720190499234
311 -0.057440504939929
312 -0.077216949577889
313 0.001806892983893
314 -0.003726883485353
315 0.003899561031011
316 0.001709412456813
317 -0.003211178768141
318 0.003319661872720
319 -0.000281036641785
320 0.000107106747579
321 0.000173929894205
322 -0.000369797382955
323 0.000387829584671
324 -0.000668035400172
325 0.003128137653913
326 -0.19771782002203
327 0.001566407024122
328 0.021749606181505
329 0.000814609001946
330 0.028444521730576
331 0.001925417628914
332 -0.000107280934151
333 -0.000245647239803
334 -0.000214178866280
335 -0.000162898977157
336 -0.007095004581541
337 -0.001087534633038
338 -0.000136029594448
339 0.000615091551371
340 -0.000479061956924
341 -0.000010155991526
342 -0.000002881022927
343 -0.000072996182037
344 -0.000565305208820
345 0.000705536007682
346 -0.000140230798862
347 -0.000014421749085
348 -0.000036193180204
349 -0.000058031267095
350 -0.000270279568971
351 -0.000879294509870
352 0.000536574737054
353 0.000010701426223
354 0.000660684146895
355 -0.000783948824827
356 0.000351916667266
357 0.000519013230892
358 0.000064058272590
359 0.000022797286926
360 -0.085396573234061
361 0.023989345461136
362 0.031896169165201
363 -0.001742023999138
364 -0.000751585758661
365 0.001369467417864
366 -0.001653550463159
367 -0.000759296654067
368 0.000927505662482
369 -0.000144129379530
370 0.000103312455588
371 0.000040816923941
372 -0.000245195648395
373 0.000259101564953
374 0.000071004684409
375 -0.090304770600044
376 0.023851066689963
377 0.032957889539478
378 -0.000336359435983
379 -0.001000359551214
380 -0.002280003066047
381 -0.000508809031941
382 -0.001163019392525
383 -0.001798093211855
384 0.000214758340305
385 0.000045162835372
386 -0.000259921175676
387 -0.000084459480264
388 -0.000106244379721
389 -0.000240495007754
390 -0.084082330346602
391 0.023928517529318
392 0.031498711618106
393 0.002017377345941
394 -0.000705867404439
395 0.000801219844156
396 0.001764601282921
397 -0.000659646920512
398 0.000554917023748
399 -0.000222859606353
400 0.000121231418235
401 0.000101628188119
402 0.000241454588426
403 -0.000154242699416
404 0.000026218446882
405 0.003942979947047
406 -0.24965320123063
407 0.001984806124641
408 0.027603675006542
409 -0.000719697230896
410 -0.001685159078726
411 -0.035942699821983
412 0.000090770860308
413 0.000187901705577
414 0.000341893422069
415 0.000089288362284
416 0.000990662301352
417 0.008940312058217
418 -0.000227482581758
419 -0.000551724673039
420 0.000779207254797
421 -0.000005087328869
422 -0.000009273131457
423 -0.000073980219082
424 -0.000641246182255
425 -0.000250695018074
426 0.000891941200329
427 -0.000039008673639
428 -0.000014522921789
429 -0.000067244428676
430 0.000359801160329
431 -0.000672178631379
432 0.001111266506730
433 -0.000471266068218
434 0.000973290977460
435 -0.000806302313494
436 -0.000011457843509
437 -0.000071468709788
438 -0.000684618156607
439 -0.000025760953801
440 -0.10818335438456
441 0.030254375427207
442 0.040374336508017
443 0.002185203705585
444 -0.001757093588687
445 0.000968113072252
446 0.002016969970054
447 -0.001282645368919
448 0.000962496720423
449 -0.000164762045959
450 0.000032948663184
451 0.000131813382774
452 0.000332264167105
453 -0.000287231544986
454 0.000117367410810
455 -0.11287033164225
456 0.030158921057828
457 0.041384144915741
458 0.000444590452054
459 0.002845612554463
460 0.001220426011922
461 0.000611107708198
462 0.002271845787961
463 0.001353293215877
464 0.000253649813539
465 -0.000326305499500
466 0.000072655685961
467 -0.000132378788751
468 -0.000097096474866
469 -0.000301983308027
470 -0.10702711365195
471 0.030153789636441
472 0.039987760969061
473 -0.002574748023043
474 -0.001001512621756
475 0.000926573452078
476 -0.002228526128681
477 -0.000761926004899
478 0.000892046142571
479 -0.000284067622801
480 0.000136214944230
481 0.000147852678570
482 -0.000203138223489
483 0.000297366263083
484 0.000055301158996
485 0.004331613417036
486 -0.27714969913621
487 0.002245629620009
488 0.031430447766749
489 -0.003037366643921
490 -0.000918788453467
491 0.040024939945645
492 0.000242805124391
493 0.000246319388457
494 -0.000545210061419
495 0.001112353032612
496 0.000667125746092
497 -0.009814513545375
498 -0.000296011936549
499 -0.000579599439270
500 0.000875611375819
501 -0.000001795552562
502 -0.000025004478499
503 0.000067516499293
504 -0.000735076515054
505 -0.000264971483357
506 0.001000047998411
507 -0.000027711535743
508 -0.000076566459731
509 0.000059858147004
510 0.000574560821185
511 -0.000555964280921
512 -0.001233506761703
513 -0.000885956765310
514 0.000828173119949
515 0.000933750618074
516 0.000115102533284
517 -0.000082268764829
518 0.000721172363850
519 0.000073035270949
520 -0.12127806945161
521 0.033407026353700
522 0.045204376867256
523 0.002229730639666
524 -0.002243310729137
525 -0.001043502743617
526 0.002195997026843
527 -0.001663269563885
528 -0.000925241359645
529 -0.000129427785874
530 -0.000050434530496
531 0.000179862316370
532 0.000387123826707
533 0.000281144470258
534 -0.000141436184762
535 -0.11876316464123
536 0.033723692932186
537 0.044634060361588
538 -0.002902668232000
539 -0.000767380054419
540 -0.001172612638736
541 -0.002502897744031
542 -0.000543965931627
543 -0.000879004165756
544 -0.000331004444428
545 0.000172382357958
546 0.000158622086470
547 -0.000153394440036
548 -0.000338334259471
549 -0.000046286970270
550 -0.12444460534651
551 0.033162255500626
552 0.045780810789893
553 0.000931589321717
554 0.003049660306587
555 -0.001308580729251
556 0.001077231241202
557 0.002523534306677
558 -0.001432267090543
559 0.000231666691241
560 -0.000348126149632
561 0.000116459458391
562 -0.000245433580394
563 0.000173669494975
564 0.000315355245763
 Sym=     21.1
 Ene=       0.0000
 Spin= Alpha
 Occup=    1.974740
1 -0.000000091630937
2 -0.000000272452178
3 -0.000001682775779
4 -0.000004155706352
5 0.000001553333935
6 -0.000000459852831
7 0.000008099083907
8 0.000017306641196
9 -0.000007228998964
10 -0.000009022697180
11 -0.001836669126670
12 0.000872820904767
13 0.001083803141531
14 0.006261502650146
15 -0.002464057062963
16 -0.003110503944927
17 -0.003317046932962
18 0.001247579512167
19 0.001584558750501
20 0.000108183166507
21 -0.000040395162982
22 -0.000051613972147
23 -0.001951714259748
24 0.000755727621632
25 0.000953914224396
26 -0.002744513996862
27 0.040002962218837
28 -0.037258448221975
29 -0.001042378580162
30 0.000890118329490
31 -0.000091179547012
32 -0.001202914105332
33 0.017536954086979
34 -0.016334039981647
35 -0.000450976315488
36 0.000388003878502
37 -0.000039646586309
38 -0.000350296471747
39 0.005107408993629
40 -0.004757112521882
41 -0.000138514008943
42 0.000120477317733
43 -0.000012214142040
44 0.000690878492323
45 -0.009994925150153
46 0.009304046657829
47 0.000481713349171
48 -0.000448226008948
49 0.000045808169544
50 0.000010315304915
51 -0.000005569917111
52 -0.000006853574126
53 -0.000006974268849
54 0.000003847173498
55 0.000004717180808
56 -0.000006865164950
57 0.000003625654475
58 0.000004477853773
59 0.000000002079136
60 0.000185396157832
61 -0.000099513388114
62 -0.000121703230862
63 -0.000129055670610
64 0.000007770031421
65 0.000027709397093
66 -0.000119679376398
67 0.000125741188876
68 0.000135572621281
69 -0.000005018210554
70 -0.000008994004762
71 0.000131368812678
72 -0.000122299047225
73 0.000010853649730
74 -0.000012374353763
75 -0.000014740128847
76 -0.000002895374733
77 0.000015595936639
78 0.000002590383305
79 -0.000214899509773
80 0.000230698559598
81 -0.000015865591203
82 0.000000409188939
83 -0.000004322206983
84 0.000005214258899
85 -0.006602067759036
86 0.41920936850354
87 -0.003350929402279
88 -0.047082238321497
89 -0.000759616646646
90 0.060398159894618
91 0.001385117960176
92 -0.000028367399774
93 -0.000684074178999
94 -0.000034164396666
95 -0.000159393374669
96 -0.014938354059783
97 -0.000041535691915
98 0.000749123517810
99 -0.001310725032900
100 0.000561601515091
101 0.000116745281292
102 0.000023671424741
103 -0.000043651445225
104 0.000661051881166
105 -0.001500973727868
106 0.000839921846702
107 0.000128653373606
108 0.000059164431785
109 -0.000049297584812
110 0.000890492601568
111 -0.001860030192190
112 -0.000829928471893
113 0.000186876949197
114 0.001232826591255
115 0.001201995944069
116 -0.001381598143538
117 0.001262665778708
118 -0.000088530056299
119 0.000101694066821
120 0.18265947728310
121 -0.050643099028332
122 -0.068004516591572
123 0.003315740892138
124 -0.001540176768444
125 -0.003434202618634
126 0.002791881111309
127 -0.001518507911586
128 -0.003028746698077
129 0.000087765085172
130 -0.000251601554711
131 0.000163836469539
132 -0.000298762702319
133 -0.000599113357596
134 0.000369106128588
135 0.18578194298504
136 -0.050748523726043
137 -0.068737769417419
138 -0.004564207185358
139 -0.001978681403046
140 -0.001173228308835
141 -0.003727530952499
142 -0.001945910896651
143 -0.001228961178552
144 0.000495367238289
145 -0.000163441597253
146 -0.000331925641035
147 0.000502048068596
148 0.000296020100574
149 0.000173540843342
150 0.18258159662499
151 -0.050394297822564
152 -0.067839829251310
153 0.001369168216963
154 -0.001742518467280
155 0.004481526400826
156 0.001248254954082
157 -0.001765581732326
158 0.003814611721292
159 -0.000291890862451
160 -0.000216126182740
161 0.000508017045190
162 -0.000138274042246
163 0.000313560826730
164 -0.000500270920903
165 0.000248169303241
166 -0.014011620363293
167 0.000089032621704
168 0.001242905278538
169 -0.001841770130857
170 -0.001897258635238
171 -0.002009055891736
172 -0.000070461348858
173 0.000242070622854
174 0.000193005496447
175 0.000519695770063
176 0.000653026442851
177 0.000973617880061
178 0.000040305287837
179 0.000160638373250
180 -0.000200943661087
181 -0.000034873730357
182 -0.000035613193377
183 -0.000006042498805
184 0.000052664985863
185 -0.000284996065855
186 0.000232331079992
187 -0.000018009403049
188 -0.000029037931123
189 -0.000021347283034
190 0.000061149450513
191 0.000027182956871
192 -0.000024567698396
193 -0.000146151835825
194 -0.000005330857082
195 -0.000016407983227
196 0.000064111238945
197 -0.000031138906554
198 0.000049369009426
199 -0.000007346344749
200 -0.009578446917665
201 0.001601928770394
202 0.002975113892766
203 0.000170353007045
204 0.000074234682000
205 0.000243533556445
206 0.000376733432748
207 0.000325419833940
208 0.000078229394556
209 -0.000033369971263
210 0.000042592660346
211 -0.000009222689084
212 -0.000074611708187
213 -0.000006049087800
214 -0.000054804569843
215 -0.002762038635014
216 0.001808088282768
217 0.001397789230153
218 -0.000073661018829
219 -0.000075449067171
220 -0.000005228668639
221 -0.000183875929504
222 -0.000135419183624
223 0.000179613805393
224 0.000035661976412
225 -0.000007719030103
226 -0.000027942946309
227 0.000028916960049
228 -0.000062315343307
229 0.000026081389793
230 -0.005971684380056
231 0.001762102705446
232 0.002149270561388
233 0.000034981693276
234 0.000130335442749
235 -0.000101091114235
236 0.000110387351006
237 0.000392708310990
238 0.000209881959993
239 0.000003958923312
240 -0.000056997597559
241 0.000053038674247
242 -0.000097958257662
243 -0.000066169667206
244 0.000028206194171
245 0.000673457353096
246 -0.044573238174230
247 0.000380807570778
248 0.005353856948391
249 0.006601549187618
250 -0.002001889820064
251 -0.001576340314733
252 -0.000173123029065
253 0.000196726600914
254 0.000240538892414
255 -0.001565167970412
256 0.000962149416754
257 0.000629189708161
258 0.000143558237341
259 0.000107168329253
260 -0.000250726566594
261 0.000035037649530
262 0.000049174862098
263 0.000003119676041
264 0.000158204591915
265 -0.000337085174449
266 0.000178880582534
267 0.000026086292934
268 0.000033382628944
269 0.000014647170692
270 -0.000199066632727
271 0.000110364101788
272 -0.000084222293093
273 0.000233150534271
274 -0.000016142838780
275 -0.000033529015633
276 0.000033925379426
277 -0.000131926141544
278 0.000146525079179
279 0.000003395455558
280 -0.016127082425356
281 0.005487616926154
282 0.006571654160760
283 -0.000070556444545
284 -0.000395960486754
285 -0.000099744147290
286 0.000145194248957
287 -0.000454141197387
288 0.000150612486199
289 0.000064301377482
290 -0.000063381229427
291 -0.000000920148054
292 -0.000059433268734
293 0.000052936481577
294 0.000010764961184
295 -0.022929990108017
296 0.005228507937600
297 0.008132267366164
298 -0.000344602640721
299 0.000174966209183
300 0.000549708913934
301 -0.000455255325360
302 0.000358767076173
303 0.000387705907325
304 -0.000010031334618
305 0.000070659404235
306 -0.000060628069618
307 0.000087077329028
308 0.000042441129335
309 -0.000068587013422
310 -0.019649682337112
311 0.005317688702769
312 0.007382569847754
313 -0.000190302892019
314 0.000361158849546
315 -0.000350803833762
316 -0.000106445206531
317 0.000613412514511
318 -0.000020997998739
319 0.000030227215954
320 -0.000066675412913
321 0.000036448196959
322 0.000113603657332
323 0.000049390789213
324 0.000055985418770
325 -0.006820263404757
326 0.43458412517780
327 -0.003494814535180
328 -0.049187908242801
329 0.000973843146817
330 -0.062734324291786
331 0.001958755037104
332 -0.000156660579230
333 0.000809646120516
334 -0.000191942064630
335 -0.000634969834636
336 0.015426932513052
337 -0.000714119694648
338 0.000747502112794
339 -0.001369759561154
340 0.000622257448360
341 -0.000020190265358
342 0.000015377749676
343 0.000039360395679
344 0.000628179175360
345 -0.001545526850976
346 0.000917347675616
347 -0.000020513535194
348 0.000030086041026
349 0.000090626632168
350 0.000579822239722
351 0.001937001082897
352 -0.001187819196549
353 0.000009447811307
354 -0.001208506176661
355 0.001694693408255
356 -0.000787360977039
357 -0.001390253479648
358 -0.000101066727177
359 -0.000031226044154
360 0.19004979353232
361 -0.052349591074780
362 -0.070739559381146
363 0.003833839959810
364 0.001760019962872
365 -0.003081375983367
366 0.003148603448698
367 0.001670572195465
368 -0.002867215948417
369 0.000214759321861
370 -0.000245790579112
371 0.000031031257251
372 0.000361560924711
373 -0.000594981535064
374 -0.000366228910408
375 0.18934937118716
376 -0.052733361924557
377 -0.070631743901457
378 0.000700008887212
379 0.001892847137285
380 0.004766358465239
381 0.000640922196520
382 0.001671557005958
383 0.003999625659561
384 -0.000348511694889
385 -0.000217654372043
386 0.000566166066933
387 0.000073046376629
388 0.000164096657889
389 0.000528764135047
390 0.19200044329649
391 -0.052082167137663
392 -0.071054277302965
393 -0.004587781719367
394 0.001843619538171
395 -0.001877082177856
396 -0.003844406387178
397 0.001960917996199
398 -0.001868440964474
399 0.000485969840772
400 -0.000219724028246
401 -0.000266245812525
402 -0.000471578974893
403 0.000446496614737
404 -0.000252204243495
405 0.006385296763643
406 -0.40707673900642
407 0.003276865590405
408 0.046128291834336
409 0.001148922145637
410 0.002066703919070
411 -0.058776726348227
412 -0.000170182665571
413 -0.000205202039359
414 0.000772759361810
415 -0.000680367106178
416 -0.000805744045610
417 0.014443044033705
418 -0.000725919033343
419 -0.000558397290609
420 0.001284316323952
421 -0.000015384538104
422 0.000021095397580
423 -0.000027060035573
424 -0.000558758689332
425 -0.000889779103313
426 0.001448537792645
427 -0.000028595566598
428 0.000021891833583
429 -0.000077313894065
430 0.000574495597142
431 -0.001102773981686
432 0.001815067656483
433 -0.000778969050226
434 0.001564295741606
435 -0.001121747833747
436 0.000008202325436
437 -0.000084769189485
438 -0.001313420964447
439 -0.000027254350741
440 -0.17810001529090
441 0.049023370549336
442 0.066291028782320
443 0.003563728033330
444 -0.002918691105689
445 0.001659082764553
446 0.002899158513532
447 -0.002750160047697
448 0.001564397903455
449 -0.000186944926733
450 -0.000043416812429
451 0.000230361739162
452 0.000558962651517
453 -0.000326885495697
454 0.000357893681373
455 -0.17686141298155
456 0.049403589634929
457 0.066057834413989
458 0.000692556722711
459 0.004448396095585
460 0.001749486273239
461 0.000605676630010
462 0.003750477015396
463 0.001515359711640
464 0.000317838068994
465 -0.000529685802690
466 0.000211847733697
467 -0.000158618560199
468 -0.000065539085798
469 -0.000494252728430
470 -0.18029069443067
471 0.048770712034313
472 0.066675585882531
473 -0.004322872872950
474 -0.001723797233433
475 0.001745268891507
476 -0.003609784303337
477 -0.001747486099960
478 0.001864867073069
479 -0.000461202073879
480 0.000258918852507
481 0.000202283221372
482 -0.000415903308458
483 0.000440269267134
484 0.000241836359989
485 0.006116684280061
486 -0.38809916118494
487 0.003098628394084
488 0.043550683976936
489 -0.000455050833919
490 0.001647951896505
491 0.055900016576173
492 -0.000057145502722
493 -0.000071059799976
494 -0.000621578226596
495 -0.000274591143645
496 -0.000148415466183
497 -0.013838308805917
498 -0.000717401649820
499 -0.000494590331941
500 0.001211991981761
501 -0.000024000637322
502 -0.000115615873532
503 0.000039782671865
504 -0.000574564226751
505 -0.000816107793778
506 0.001390672020529
507 -0.000059052904542
508 -0.000121633275708
509 0.000046905611687
510 0.000804070980676
511 -0.000784444374630
512 -0.001720945751337
513 -0.001255800393836
514 0.001140998201688
515 0.001122739889381
516 0.000177025970920
517 -0.000088555633943
518 0.001186151121966
519 0.000099151893333
520 -0.16906991788111
521 0.046895601935329
522 0.062932301147850
523 0.003092648421667
524 -0.003161293117241
525 -0.001414067287288
526 0.002563464198827
527 -0.002833330412018
528 -0.001408269388860
529 -0.000080190145747
530 -0.000152770344240
531 0.000232960489986
532 0.000557798854117
533 0.000267429493547
534 -0.000351046261594
535 -0.17247405711543
536 0.046963375466106
537 0.063728548996197
538 -0.004228870294333
539 -0.001126143137460
540 -0.001847369923028
541 -0.003435622091613
542 -0.001210553094971
543 -0.001849353436455
544 -0.000453801916283
545 0.000308020636828
546 0.000145781279455
547 -0.000288299238354
548 -0.000462273621013
549 -0.000174645235565
550 -0.16856487652902
551 0.046672484249660
552 0.062681108628203
553 0.001231381704939
554 0.004143958499138
555 -0.001602851197130
556 0.001097417061257
557 0.003535984719120
558 -0.001606877573392
559 0.000268674471717
560 -0.000470594075974
561 0.000201919604257
562 -0.000278593139410
563 0.000115227178334
564 0.000466984052962
 Sym=     22.1
 Ene=       0.0000
 Spin= Alpha
 Occup=    1.959832
1 -0.000000814441404
2 -0.000002143476896
3 -0.000020723354945
4 0.000011722729007
5 -0.000009905341635
6 0.000002395285250
7 0.000027136153330
8 0.000021418417652
9 -0.000006670081535
10 -0.000010106750011
11 -0.000994877194475
12 0.000276996918987
13 0.000370228226744
14 0.019745991630740
15 -0.005978163133274
16 -0.008628912313901
17 -0.009264820246085
18 0.002709143813861
19 0.003947534383786
20 0.000109801843990
21 -0.000020776778585
22 -0.000032927894460
23 -0.007800488206237
24 0.002453144456842
25 0.003532283350169
26 -0.001600817423273
27 -0.012118481794085
28 0.013719299217359
29 -0.37115425705468
30 0.40536379621352
31 -0.042008843846156
32 -0.000063401361549
33 -0.000238918565615
34 0.000302319927163
35 -0.011571254018386
36 0.012630971263765
37 -0.001312662225933
38 -0.000037950709115
39 -0.000203609738168
40 0.000241560447283
41 -0.007691994342005
42 0.008398777371942
43 -0.000871606572012
44 0.000075073740066
45 -0.001963969885969
46 0.001888896145903
47 -0.016010977798167
48 0.017470453512041
49 -0.001843732789902
50 -0.000002262669962
51 0.000001185180293
52 0.000001741368633
53 0.000001779502561
54 0.000001789556943
55 0.000001035275135
56 0.000001256187747
57 -0.000003379643163
58 -0.000003371566317
59 0.000000705827676
60 -0.000071437653880
61 0.000029557751110
62 0.000039693397414
63 0.000049767037154
64 -0.000032094284638
65 -0.000036805589302
66 0.000046076632983
67 -0.000007561599809
68 -0.000016448691623
69 -0.000009717625604
70 -0.000000171116231
71 -0.000000546401635
72 0.000000406678156
73 -0.000005810003226
74 0.000006723739194
75 -0.000011374072431
76 -0.000007198128492
77 0.000011369994729
78 0.000005107765494
79 0.000000987392681
80 -0.000000686806465
81 -0.000000027572570
82 0.000002804516257
83 -0.000024275291411
84 0.000023054856779
85 -0.000014195179034
86 0.000842492765336
87 -0.000039845779211
88 0.002248354910582
89 -0.17069137296441
90 -0.005201783268924
91 -0.041196617436619
92 0.010995350320322
93 0.000538593307176
94 0.002585481210693
95 0.021952833199555
96 0.000534650449632
97 0.005364043265749
98 -0.001294305495579
99 -0.000084722031350
100 0.001379027526930
101 -0.001559318316875
102 -0.000553025604461
103 -0.000505743181550
104 -0.000318840278945
105 -0.000036795561288
106 0.000355635840233
107 0.000843588556768
108 0.000860290090734
109 -0.000443555826460
110 0.000089999891640
111 -0.000032408548706
112 -0.000007762805420
113 -0.000169025521894
114 0.000167035584019
115 0.000023082678439
116 0.000048277996490
117 -0.000123554953243
118 -0.000012667782069
119 -0.000085787832559
120 0.074505299056782
121 -0.010791701856319
122 -0.026961098734964
123 0.000243932800015
124 -0.001013766130058
125 -0.002144615715436
126 0.000774305032010
127 -0.002233951373490
128 -0.004302507316828
129 -0.000239842142539
130 -0.000199567221176
131 0.000439409363715
132 -0.000296209051794
133 -0.000555510239280
134 0.000522387107214
135 -0.15302997727634
136 0.020656692174123
137 0.052518477666784
138 0.003039361339364
139 0.002383754378430
140 0.000882527675360
141 0.006303179349239
142 0.005542432654943
143 0.002276871825323
144 -0.000910393707824
145 0.000167922117317
146 0.000742471590507
147 -0.001230902199053
148 -0.000539040095533
149 -0.000437483240918
150 0.079999292001463
151 -0.011787506879838
152 -0.026626903765355
153 -0.000832024497383
154 -0.001265903429195
155 0.001916077857870
156 -0.001804794362459
157 -0.002676896644770
158 0.003555261417701
159 -0.000546739128992
160 -0.000058939286048
161 0.000605678415040
162 0.000069412853610
163 0.000002868698676
164 -0.000666944969506
165 -0.000014806683334
166 -0.001654690026527
167 0.000116559459799
168 -0.004037818318529
169 0.005178051231931
170 -0.19314038044849
171 0.19826073448272
172 -0.000939468692043
173 0.012198483182309
174 -0.012271866953484
175 -0.000947224294963
176 0.024575864092404
177 -0.024231351317052
178 0.000133971706752
179 -0.000180062620984
180 0.000046090914231
181 -0.001805059498346
182 0.001685404806989
183 0.002964419389423
184 0.000324627294616
185 -0.000236011862959
186 -0.000088615431657
187 0.000404897083444
188 -0.000327138337981
189 0.000897128530248
190 0.000066128858478
191 0.000117534634657
192 -0.000136844431263
193 -0.000047830351813
194 -0.000154083255609
195 0.000202066567346
196 -0.000040890821885
197 -0.000003606004072
198 -0.000018470496959
199 -0.000241052882141
200 0.12426994534872
201 -0.017038925488579
202 -0.042578244750138
203 -0.001806354744330
204 -0.002736774539861
205 -0.001952211744829
206 -0.004212630499208
207 -0.005460668178428
208 -0.003998474707823
209 -0.000190145600334
210 -0.000325171456926
211 0.000515317057260
212 0.000606837921204
213 0.000872334999581
214 0.000971174285967
215 0.11752969831064
216 -0.014641684309849
217 -0.038982358059145
218 -0.001861821717226
219 0.001731955579618
220 0.002709204846918
221 -0.004612639372891
222 0.003655698419261
223 0.005321816952529
224 -0.000098127033300
225 0.000430015744340
226 -0.000331888711040
227 -0.000869305212539
228 -0.000645715600052
229 0.000908536115605
230 -0.24702126105179
231 0.037175864734040
232 0.084852322003287
233 0.003471356947144
234 0.003817781729279
235 -0.003569130815593
236 0.007112106981274
237 0.006902868199101
238 -0.007002012382481
239 0.000463015889223
240 -0.000286262360606
241 -0.000176753528617
242 -0.001239152891566
243 0.001239918908189
244 0.001767346248542
245 0.000025543019977
246 0.001604177963676
247 -0.000120173845681
248 0.003936226970102
249 0.006341876354684
250 0.18476223227718
251 -0.21301551480948
252 -0.001020270349856
253 -0.011338778200842
254 0.013435300405842
255 -0.001144231533887
256 -0.022372759468561
257 0.027096359072471
258 -0.000153770377082
259 0.000096745410566
260 0.000057024966516
261 -0.001564554253696
262 0.002006160786201
263 -0.003087078307339
264 -0.000338024776808
265 0.000104742500166
266 0.000233282276643
267 0.000173194120155
268 -0.000333445326006
269 -0.001165423061473
270 0.000068672738413
271 -0.000131354722971
272 0.000122880550606
273 -0.000027941581800
274 0.000187207955657
275 -0.000165051293486
276 -0.000064192564976
277 -0.000010977101820
278 0.000000189734926
279 -0.000280407281389
280 -0.11079086173775
281 0.015303987808955
282 0.037897787234989
283 -0.001606828379034
284 -0.001661402484572
285 -0.002751687302114
286 -0.003734574842592
287 -0.003359249436767
288 -0.005380072543811
289 0.000160595222079
290 -0.000422514779668
291 0.000261919557589
292 -0.000770270715942
293 -0.000570724718966
294 -0.000937308339976
295 -0.13625467008391
296 0.017246605153344
297 0.045162535347728
298 -0.002155950125192
299 0.002770128086430
300 0.002078608962707
301 -0.005270030646029
302 0.005393814617808
303 0.004325180838899
304 0.000110241637256
305 0.000412389620079
306 -0.000522631257335
307 0.000677080949691
308 0.001015124528787
309 -0.000969383837619
310 0.25221754600541
311 -0.038106288492288
312 -0.086402268156867
313 0.003552993561753
314 -0.003723492229589
315 0.003784153640275
316 0.007226616966769
317 -0.007244433420376
318 0.006745533406798
319 -0.000462540842403
320 0.000194327233370
321 0.000268213609033
322 -0.001259376514765
323 0.001248717780609
324 -0.001800616613284
325 -0.000036579805940
326 -0.000268324918563
327 0.000048843468996
328 -0.000640492740347
329 0.21366378152851
330 0.001495822193527
331 0.016775996344108
332 -0.013480906336890
333 0.000131851953418
334 -0.001472579872220
335 -0.027454323097743
336 0.000110411689738
337 -0.003301066695338
338 0.000928599884593
339 -0.000000639628233
340 -0.000927960256360
341 -0.002049837863683
342 0.002343108128977
343 -0.000159663820570
344 -0.000000142674069
345 0.000181095859297
346 -0.000180953185228
347 -0.000216674253464
348 0.001770359286312
349 0.000579587631162
350 -0.000086311653706
351 -0.000018066750702
352 0.000015923568617
353 0.000156050116642
354 0.000101262645670
355 -0.000048470676881
356 -0.000040250881681
357 -0.000077023556048
358 0.000027106967758
359 0.000342834439443
360 -0.14477555778706
361 0.021791241054931
362 0.048156186369510
363 -0.001474173929935
364 -0.002112167889301
365 0.002798621799738
366 -0.002246742508034
367 -0.004216030278085
368 0.005364528984336
369 0.000038291618779
370 0.000194325700800
371 -0.000232617319579
372 -0.000662945767406
373 0.001059193945791
374 0.000769883164444
375 -0.041196588125871
376 0.005043573740662
377 0.014094466030117
378 0.001609389551338
379 -0.000608669792674
380 -0.001147231867515
381 0.002655643063276
382 -0.001484412097601
383 -0.002502848583499
384 0.000350080177270
385 0.000081855652871
386 -0.000431935830141
387 0.000137904429425
388 0.000382246879145
389 -0.000355323810409
390 0.18410108203727
391 -0.024821228358190
392 -0.060973536827896
393 -0.003323178156478
394 0.002735928977581
395 -0.001938112403463
396 -0.006497416874372
397 0.006332547349020
398 -0.003665691787754
399 0.000879623109949
400 -0.000250876066891
401 -0.000628747043058
402 -0.001296198608452
403 0.001031223959808
404 -0.000595998748790
405 0.000044642157508
406 0.000525684811993
407 -0.000068844938664
408 0.001372235078445
409 0.22929791196380
410 -0.024581455973351
411 0.000935500698289
412 -0.014462217865333
413 0.001107768322298
414 0.000259549079615
415 -0.029408115883190
416 0.001880240894844
417 0.000203839033330
418 -0.000707965321709
419 0.000719751277122
420 -0.000011785955413
421 -0.002630600082305
422 0.002185647964588
423 -0.000226306948967
424 0.000092059587820
425 0.000139396426048
426 -0.000231456013868
427 -0.001801825479305
428 0.000137317523113
429 -0.000507257688708
430 -0.000099172688556
431 0.000042499921279
432 -0.000027786524029
433 -0.000038350887795
434 -0.000046895894790
435 0.000086814289921
436 0.000171405011668
437 -0.000010123733020
438 -0.000049534755968
439 0.000357636908856
440 0.17728787121694
441 -0.026743441840107
442 -0.059481981851775
443 -0.002093143685043
444 0.003101019734890
445 -0.002589762393099
446 -0.003377919551341
447 0.005962187569492
448 -0.005175541648724
449 0.000053726221793
450 0.000192376324208
451 -0.000246102546001
452 -0.001268771840197
453 0.000852779355598
454 -0.000912766230964
455 0.008996728485038
456 -0.000637884970912
457 -0.003117019459839
458 0.001891304965158
459 -0.000540064880462
460 -0.000107745804049
461 0.003252206278255
462 -0.001274426290150
463 -0.000330203158359
464 -0.000194688327599
465 0.000245388769835
466 -0.000050700442236
467 -0.000492024787467
468 -0.000217611069355
469 0.000098213335787
470 -0.18387037064536
471 0.024527826595039
472 0.060839639405815
473 -0.003207169943951
474 -0.002255856631463
475 0.002729555834403
476 -0.006339241596999
477 -0.004300127468084
478 0.006387053284453
479 -0.000841840418632
480 0.000587191368045
481 0.000254649050586
482 -0.001090893425429
483 0.001286856529741
484 0.000644702525192
485 0.000011279232780
486 -0.001024253236627
487 0.000056525917053
488 -0.002741622822026
489 -0.18798294426433
490 0.004805102855063
491 -0.006461219218736
492 0.012028335340117
493 -0.000328767539523
494 0.000704882216804
495 0.023923006994404
496 -0.000578377225772
497 0.000746662094870
498 0.001096032342031
499 -0.001207497501459
500 0.000111465159428
501 0.001119714574253
502 0.001698863891608
503 0.000083807817233
504 0.000254190390272
505 -0.000345085122964
506 0.000090894732692
507 -0.000598006086920
508 -0.000830127701617
509 0.000481791969021
510 0.000104463718216
511 -0.000030866917745
512 -0.000042622196823
513 0.000045293805736
514 0.000016536530049
515 0.000156417090335
516 -0.000185446590804
517 0.000024875785752
518 -0.000099233412666
519 -0.000027561988822
520 -0.11612416701482
521 0.016998232994183
522 0.041065092135476
523 0.001001241474864
524 -0.002646094794647
525 -0.001584615783966
526 0.002260744012331
527 -0.005160401859624
528 -0.003408797727493
529 0.000147764820114
530 -0.000431222801553
531 0.000283457981439
532 0.000862967009783
533 0.000521140335731
534 -0.000701046189110
535 0.15771625889445
536 -0.021334413533360
537 -0.054149701017348
538 0.003010610247920
539 0.001354393695821
540 0.002452370069052
541 0.006242563739089
542 0.003165412068589
543 0.005704091535816
544 0.000875930658688
545 -0.000705098961308
546 -0.000170831697380
547 0.000675584536468
548 0.001250723490159
549 0.000520959500025
550 -0.043774447452935
551 0.007035342104408
552 0.014596348600202
553 -0.001319400250341
554 0.001266973767139
555 -0.000726885146236
556 -0.002768117367126
557 0.002264664277555
558 -0.001392835945992
559 0.000412329210956
560 -0.000424006687453
561 0.000011677476497
562 0.000210008782485
563 -0.000202637887447
564 0.000404532465016
 Sym=     23.1
 Ene=       0.0000
 Spin= Alpha
 Occup=    1.959804
1 0.000003936182229
2 0.000010729880930
3 0.000093549063881
4 -0.000017272347468
5 0.000028984558757
6 -0.000007270416563
7 -0.000138737298059
8 0.000002031967206
9 -0.000021586784334
10 0.000020266706497
11 -0.000082429469733
12 0.000599461531160
13 -0.000570710410427
14 0.001772321466736
15 -0.016445746943358
16 0.015476474085740
17 -0.000836702235424
18 0.007731039575759
19 -0.007308359618322
20 0.000010171033478
21 -0.000081160996723
22 0.000080605337917
23 -0.000702426086319
24 0.006632369525018
25 -0.006212247632251
26 0.013584544503118
27 -0.007120330235339
28 -0.006464214267780
29 -0.25271885132151
30 -0.18446878621836
31 0.45138892500029
32 0.000550992430579
33 -0.000277522262188
34 -0.000273470168392
35 -0.007887358712047
36 -0.005753000270394
37 0.014136039271509
38 0.000335182616353
39 -0.000171051478332
40 -0.000164131138021
41 -0.005239463295127
42 -0.003823104446248
43 0.009374720978481
44 -0.000305849658471
45 0.000078632499240
46 0.000227217159231
47 -0.010899206691379
48 -0.007963893706037
49 0.019673215800507
50 -0.000000254907848
51 0.000003040439707
52 -0.000002683910021
53 -0.000002845581405
54 -0.000003435429362
55 0.000003642422353
56 0.000003187576171
57 -0.000000643748558
58 -0.000000041579202
59 0.000000074188684
60 -0.000006559039890
61 0.000060186556623
62 -0.000054764868980
63 0.000002445374835
64 -0.000027202845882
65 0.000024613129688
66 0.000006354500601
67 -0.000053545893282
68 0.000048861652202
69 -0.000001128875009
70 0.000001239371293
71 -0.000000123022866
72 -0.000000104039433
73 -0.000006511868646
74 -0.000005241370222
75 -0.000003744254516
76 0.000011943005217
77 -0.000001700443384
78 0.000012690628917
79 -0.000001071878942
80 -0.000001105225622
81 0.000001287983385
82 -0.000033049488273
83 0.000009313420265
84 0.000013760033146
85 0.000034467005256
86 0.001119004225356
87 -0.000113042749958
88 0.003689659707287
89 -0.13022660465953
90 -0.007628874708260
91 0.24852349477422
92 0.007840866420481
93 0.001043972794514
94 -0.015722313079440
95 0.015316476743000
96 0.001213342963448
97 -0.031961301859059
98 0.000695433880183
99 -0.000158519675383
100 -0.000536914204800
101 -0.001119601750363
102 -0.003137770708050
103 0.002290357797770
104 0.000254138154669
105 -0.000364068524936
106 0.000109930370268
107 -0.000110154021884
108 -0.001505410353977
109 -0.000215074812480
110 0.000104607230703
111 -0.000063826775045
112 -0.000126885381831
113 -0.000119448734962
114 -0.000012383990869
115 -0.000029939496015
116 -0.000020896592312
117 0.000098016595540
118 0.000200174099490
119 0.000323254949463
120 0.24282649201640
121 -0.036521081132424
122 -0.082407907960456
123 0.004036577438240
124 -0.003378001676651
125 -0.003190220985731
126 0.007897570702827
127 -0.006865816356905
128 -0.005412520963089
129 0.000373986482324
130 -0.000462806763398
131 0.000088820281074
132 -0.001261235564623
133 -0.001745837181783
134 0.001095828408858
135 -0.059107283354132
136 0.008268190025649
137 0.020199932475126
138 0.000562222770929
139 0.000905198033415
140 0.002582980789059
141 0.001103665324842
142 0.002114308389714
143 0.004865631885652
144 -0.000057936452273
145 0.000032698278793
146 0.000025238173480
147 -0.000403228918561
148 -0.000767489270337
149 -0.000469160044895
150 -0.17989347657647
151 0.023229414347853
152 0.059496391233319
153 -0.002766133437076
154 0.002677900179177
155 -0.003058801260002
156 -0.005445114229059
157 0.006444865568936
158 -0.006189775389158
159 0.000602723768573
160 0.000236203693146
161 -0.000838927461718
162 0.000706386601880
163 -0.001116987004237
164 0.001297652859128
165 -0.000045538358122
166 0.000333087074397
167 0.000033860031880
168 -0.000623773973478
169 0.005733269885425
170 -0.14441150373219
171 -0.073627315039669
172 -0.000500932064018
173 0.009044951057999
174 0.005068452953389
175 -0.000922970113027
176 0.018507916552159
177 0.010225269618036
178 0.000103413097617
179 0.001273594770716
180 -0.001377007868333
181 -0.001487401972743
182 -0.000663091151663
183 0.000899129517964
184 0.000125888788129
185 0.000181710093817
186 -0.000307598881945
187 -0.000375261900511
188 0.000813820561132
189 0.001544934682684
190 0.000017686208350
191 0.000049065649172
192 0.000028782469401
193 -0.000146004676026
194 -0.000079787875016
195 -0.000078578665101
196 0.000122276137545
197 0.000013959398870
198 0.000039962930216
199 -0.000237409800158
200 -0.093035804235366
201 0.012362817537437
202 0.032008500282475
203 0.001383487016166
204 -0.000390804938370
205 0.002188814163563
206 0.003253848638825
207 -0.000167740877318
208 0.004575558108318
209 0.000177943602602
210 0.000555897999391
211 -0.000733841601993
212 -0.000158663482826
213 -0.000735875005511
214 -0.000125339422033
215 0.14347746464153
216 -0.019687410893893
217 -0.047545249313645
218 -0.002270623269785
219 0.002837985371101
220 0.000448296692871
221 -0.005111614140442
222 0.005549472793880
223 0.000646850011095
224 -0.000095752445583
225 0.000826597863289
226 -0.000730845417705
227 -0.001162471449325
228 -0.000216898498998
229 0.000422107544163
230 -0.050232740444041
231 0.008382059954138
232 0.015832714592651
233 0.000800878046472
234 -0.000292982942777
235 -0.001566809026966
236 0.001377659702775
237 -0.001126633083016
238 -0.002697286295820
239 0.000012713601011
240 0.000324275131462
241 -0.000336988732472
242 -0.000085289325116
243 0.000329531789558
244 0.000324070362788
245 -0.000040972723737
246 0.000635707919450
247 0.000011830989582
248 0.000117771278523
249 -0.004717178858553
250 0.10791474454413
251 0.10920820777834
252 0.000324122458751
253 -0.007180183083059
254 -0.006828701532515
255 0.000737713509032
256 -0.014405385449559
257 -0.014054936207520
258 0.000078709772060
259 -0.001369254177302
260 0.001290544405243
261 -0.000963365456365
262 -0.001158710588768
263 0.000411488002123
264 0.000065373111989
265 -0.000288946593731
266 0.000223573481742
267 0.000838020984760
268 -0.000442200700517
269 0.001369428021858
270 -0.000005395473147
271 -0.000051701576259
272 -0.000027003558046
273 -0.000129261424943
274 0.000110679793971
275 0.000051748192705
276 0.000136500211779
277 -0.000041314850536
278 -0.000015519117850
279 0.000196565313710
280 -0.11359839935051
281 0.015160164765349
282 0.039000536568146
283 -0.001685888970539
284 -0.002502723034491
285 -0.000058292933066
286 -0.003964759606442
287 -0.005209583580483
288 -0.000720527470013
289 0.000205855605428
290 -0.000818840296059
291 0.000612984690631
292 -0.000881370758338
293 -0.000254297856508
294 -0.000275403912306
295 0.12224900706736
296 -0.017017700439774
297 -0.040504858969905
298 0.001936271900936
299 -0.000008339597424
300 -0.002517867897182
301 0.004284895954581
302 0.000211702756151
303 -0.004873173017894
304 -0.000077933449837
305 -0.000663921833006
306 0.000741855282842
307 -0.000115946038555
308 -0.001001626304360
309 0.000280128281997
310 -0.007529190854620
311 0.001900733618990
312 0.001200053329504
313 -0.000199864768937
314 0.000952867864819
315 0.000932948717344
316 -0.000161177144957
317 0.001507975035095
318 0.002262743005797
319 -0.000065462540553
320 -0.000305674045438
321 0.000371136585992
322 0.000115255478723
323 0.000122146108287
324 0.000027336406311
325 -0.000033089408071
326 -0.001629531771660
327 0.000107813255416
328 -0.003766518265195
329 0.12535843910477
330 -0.003113127272978
331 -0.22183307334863
332 -0.007922684920943
333 0.000725553975252
334 0.013844460506730
335 -0.015847044176966
336 0.000545393114629
337 0.027660429960732
338 -0.001320025998423
339 0.000081864273742
340 0.001238161724680
341 -0.001111133645266
342 0.002083524753657
343 0.002050689370175
344 -0.000573470945138
345 0.000294205730960
346 0.000279265214179
347 0.000474485965348
348 0.000291843699928
349 -0.000420495633437
350 -0.000078532274408
351 -0.000056433849191
352 0.000148119024674
353 0.000116551903830
354 -0.000088098112510
355 0.000005266034813
356 -0.000011189801427
357 0.000163812066323
358 -0.000203988559572
359 0.000125169755541
360 -0.20896918172418
361 0.031314424527936
362 0.072225078400760
363 -0.003961684024220
364 -0.003017607259643
365 0.002105059751014
366 -0.007238671478486
367 -0.006170741457503
368 0.004336931344115
369 -0.000649422721480
370 0.000361507186687
371 0.000287915534793
372 -0.001230168220547
373 0.001393818326587
374 0.000909410737348
375 0.17640575067757
376 -0.024144388884562
377 -0.060151450940068
378 0.001905175540587
379 0.002737173412981
380 0.003373040048589
381 0.003963433992276
382 0.006350709581370
383 0.006810040826578
384 -0.000868210548060
385 -0.000172923423306
386 0.001041133971366
387 0.000492505706406
388 0.000714223831047
389 0.001416012651459
390 0.028490153275192
391 -0.002354359254451
392 -0.009134714612939
393 0.000246869575828
394 0.000395734318313
395 -0.002322661730353
396 0.000161610117438
397 0.001301088582839
398 -0.004681215597787
399 -0.000181256844761
400 -0.000069651582947
401 0.000250908427708
402 -0.000103745628343
403 0.000601290529329
404 -0.000453805618420
405 -0.000025281156934
406 -0.001608160856028
407 0.000096608249708
408 -0.003469253867621
409 -0.086457264946995
410 0.22100149635549
411 0.002789982319705
412 0.005477396462390
413 -0.013861711519679
414 -0.000655040434608
415 0.010860157462547
416 -0.027759997062366
417 -0.000472779071710
418 -0.001415346537255
419 0.001341243900649
420 0.000074102636607
421 0.001686401694564
422 -0.000741088124462
423 0.002039259326080
424 -0.000555647142613
425 0.000298248597314
426 0.000257398545298
427 -0.000008023758128
428 0.000509156352069
429 -0.000520673384272
430 0.000063471353436
431 -0.000142898896548
432 0.000051665858311
433 0.000003076981459
434 -0.000014393893730
435 0.000099972583104
436 -0.000088232738003
437 0.000206112881685
438 -0.000169289605884
439 -0.000068533714838
440 -0.18149117801260
441 0.027163012832379
442 0.063060880448686
443 0.003632735461972
444 -0.001641860203356
445 0.002619748104645
446 0.006731648703565
447 -0.003439796643271
448 0.005377759158916
449 -0.000624888361474
450 0.000303140382196
451 0.000321747979277
452 0.001204483177397
453 -0.001097140399580
454 0.000777452635707
455 0.17949813310298
456 -0.024483598500080
457 -0.061227828470292
458 -0.001638390048825
459 -0.003479452679442
460 -0.002776582809386
461 -0.003525111755379
462 -0.007052127233131
463 -0.006452580346371
464 -0.000896312133089
465 0.001083157111236
466 -0.000186844978148
467 0.000658300152766
468 0.000473790216869
469 0.001438078703716
470 -0.001879763102593
471 0.001704494005165
472 0.000897371782770
473 -0.000763382693868
474 0.001972348785520
475 0.000050604909106
476 -0.001175969099894
477 0.004006296024030
478 -0.000267128024034
479 -0.000313681952185
480 0.000339730799382
481 -0.000026048847198
482 0.000430274013104
483 0.000104224541492
484 -0.000350849027697
485 0.000034849751175
486 0.000946794325382
487 -0.000106079167583
488 0.003406608305264
489 0.098775907938513
490 -0.25154855238260
491 0.007167361929608
492 -0.005821681130882
493 0.015907404352111
494 -0.000980157673480
495 -0.011295208263750
496 0.032346013103307
497 -0.001162194887039
498 0.000958905179054
499 -0.000808546228474
500 -0.000150358950580
501 -0.002972882129221
502 -0.000824824130771
503 0.002340371430048
504 0.000321540697789
505 0.000034219953810
506 -0.000355760651599
507 -0.001626506335383
508 -0.000250316005613
509 -0.000138817327824
510 -0.000087635708616
511 0.000124348506082
512 0.000058955299988
513 0.000027945956604
514 0.000032210911130
515 0.000044187039755
516 0.000089629684428
517 -0.000199041938630
518 -0.000123283874799
519 -0.000330582640346
520 0.22538449751224
521 -0.034026158098669
522 -0.076216694159282
523 -0.003953361698989
524 0.002723871043851
525 0.003130138550971
526 -0.007663311745441
527 0.004491074146841
528 0.006329315948968
529 0.000433880189345
530 -0.000009962339832
531 -0.000423917849514
532 -0.001615172615181
533 -0.001190644864490
534 0.000971027435326
535 -0.030090284010654
536 0.004311142410188
537 0.010256997300318
538 0.000023381159899
539 -0.002383372155533
540 -0.000449987662139
541 0.000093085386863
542 -0.004384159140408
543 -0.001059737356093
544 0.000117680648576
545 -0.000120677386739
546 0.000002996738162
547 -0.000655015859753
548 -0.000167101422471
549 -0.000384976851717
550 -0.19177944758602
551 0.025015313806628
552 0.063468598992972
553 0.002547551218228
554 0.003376443185399
555 -0.002875051426281
556 0.004980861596313
557 0.006783412685739
558 -0.006851983448092
559 0.000708028440792
560 -0.000946572134795
561 0.000238543694003
562 -0.001085503276563
563 0.000675532196237
564 0.001409145812647
 Sym=     24.1
 Ene=       0.0000
 Spin= Alpha
 Occup=    1.959667
1 0.000022774517300
2 0.000063988075905
3 0.000604335072913
4 -0.000915829785736
5 0.000286055551349
6 -0.000082979389974
7 -0.000415128073813
8 -0.000000161816190
9 -0.000001721471130
10 0.000001632938820
11 -0.000011479133215
12 -0.000007145931185
13 -0.000020726293752
14 -0.000003639208932
15 -0.000891994933418
16 0.001063070006248
17 0.000014461674549
18 0.000522001136282
19 -0.000626995485124
20 -0.000000913880327
21 -0.000012850425279
22 0.000017453442677
23 0.000004972055145
24 0.000384235717106
25 -0.000440672306205
26 -0.020797574446997
27 0.010541255780918
28 0.010256318666079
29 0.31166175459245
30 0.31704617853797
31 0.30328129591226
32 -0.000679867706149
33 0.000348647026215
34 0.000331220679934
35 0.010050292786522
36 0.010217898552237
37 0.009822694755400
38 -0.000449145447144
39 0.000229627548277
40 0.000219517898866
41 0.006571546397549
42 0.006682332714837
43 0.006414695494136
44 -0.001609581656387
45 0.000846809244775
46 0.000762772411611
47 0.012966671098080
48 0.013203394815787
49 0.012494420866298
50 0.000000017978368
51 -0.000000026428106
52 0.000000227044641
53 0.000003403079522
54 -0.000002882279448
55 0.000002820304814
56 -0.000003427200034
57 0.000002917736473
58 -0.000003124917165
59 -0.000000090662226
60 -0.000000292618372
61 0.000001970998836
62 -0.000002202144769
63 -0.000005712220456
64 0.000020109258595
65 -0.000019793159907
66 0.000006104809198
67 -0.000022753631024
68 0.000022747647148
69 0.000001330070896
70 -0.000002600371347
71 0.000000081712872
72 -0.000000050648511
73 0.000013007574535
74 0.000013060818189
75 0.000009611571275
76 0.000007974767606
77 0.000010218046070
78 0.000008492611144
79 0.000002167677993
80 0.000002400186663
81 -0.000002311216469
82 -0.000022093306977
83 -0.000031231873753
84 -0.000030346768575
85 -0.000084830751838
86 -0.000218781316579
87 0.000038329163250
88 -0.001055101330950
89 0.17140568179594
90 0.005052452770074
91 0.15445589594601
92 -0.010478033449119
93 -0.000388318793410
94 -0.009872445167912
95 -0.020714309964426
96 -0.000471240799515
97 -0.019672494899736
98 0.001953993391713
99 0.000067142491582
100 -0.002021135883295
101 0.001724552394500
102 0.000196971741950
103 0.001517894891130
104 0.000630370746723
105 0.000077184532961
106 -0.000707555279684
107 0.000466897123393
108 0.000991442005999
109 -0.000375677746449
110 -0.000071754476631
111 0.000019644627016
112 -0.000044489122157
113 0.000122650334957
114 -0.000182148153759
115 -0.000060255556372
116 -0.000026381602496
117 0.000155792120918
118 0.000119943977213
119 -0.000136515671646
120 -0.009558733590660
121 0.002926901747895
122 0.003438910605035
123 0.001403400679842
124 0.000240266830238
125 0.001456617352765
126 0.003157342832334
127 0.000065006500772
128 0.002509958677361
129 0.000525838073949
130 -0.000058218996816
131 -0.000467619077132
132 -0.000197013363652
133 0.000030502461906
134 -0.000227411542738
135 0.18270631706240
136 -0.026516682326663
137 -0.061264913129351
138 -0.003776558933034
139 -0.002827512832470
140 0.000013848789336
141 -0.007117814353141
142 -0.006196650404497
143 0.000223389572230
144 0.001117218838262
145 -0.000131515435427
146 -0.000985703402835
147 0.001476863841440
148 0.000368621588535
149 0.000188846425285
150 -0.17221082167767
151 0.024344790244242
152 0.058169002266068
153 -0.000089859920719
154 0.002612420568412
155 -0.003701211226621
156 -0.000940451001226
157 0.005829192401851
158 -0.006819361288949
159 0.000887588298014
160 0.000211141778405
161 -0.001098730076419
162 0.000345684492004
163 -0.000457976128334
164 0.001292297777950
165 -0.000082905542787
166 -0.000270880109287
167 0.000020265950608
168 0.000406607510631
169 -0.005443942093050
170 0.16706026085127
171 0.17764705797876
172 0.000372878276449
173 -0.010639063353524
174 -0.010969599178231
175 0.000583059525096
176 -0.021183848008324
177 -0.021811868457941
178 -0.000103786080081
179 -0.002082881737727
180 0.002186667817808
181 0.001694054677022
182 0.001695937547168
183 0.000328417233680
184 -0.000005281198373
185 -0.000700782935265
186 0.000706064133638
187 -0.000350450329632
188 0.000349632123712
189 0.000905420024235
190 -0.000004795520507
191 -0.000043433825986
192 -0.000080816270743
193 0.000185177971284
194 0.000123858522080
195 0.000144446253920
196 -0.000178744105380
197 -0.000065585929623
198 -0.000036019848878
199 -0.000117971388411
200 0.19226102378203
201 -0.027851462778256
202 -0.064341068780985
203 -0.002832021643111
204 -0.000103871918031
205 -0.004081585727515
206 -0.006229500067458
207 -0.000087700337518
208 -0.007729769415886
209 -0.000253231752799
210 -0.001010439624068
211 0.001263671376867
212 0.000239628696610
213 0.001473930190112
214 0.000465323331641
215 -0.18334691331821
216 0.025620366451504
217 0.061873468186632
218 0.002868013317115
219 -0.003875648469837
220 0.000050376370872
221 0.006418885176064
222 -0.007250587418775
223 -0.000621955909289
224 0.000151732815672
225 -0.001136902469108
226 0.000985169653436
227 0.001440608464971
228 0.000320052084642
229 -0.000396479878300
230 -0.008512489453533
231 0.002231375820322
232 0.003032834289592
233 0.000131917711916
234 0.001554555268500
235 0.001461088362862
236 -0.000027124084230
237 0.002848147990131
238 0.003178582489704
239 -0.000030929577079
240 -0.000507956864948
241 0.000538886442027
242 -0.000236489667523
243 -0.000219135747472
244 0.000044610763180
245 -0.000084324140181
246 -0.000261748339508
247 0.000020137360207
248 0.000416528264070
249 0.005433684706189
250 -0.17468113895856
251 -0.16957343870077
252 -0.000375581627904
253 0.010781252605143
254 0.010795675946725
255 -0.000578343539616
256 0.021438037340636
257 0.021497051794881
258 -0.000104184913766
259 0.002179869857004
260 -0.002075684943238
261 0.001674706582173
262 0.001718495646639
263 0.000214633273012
264 -0.000006248406007
265 0.000710236652729
266 -0.000703988246722
267 0.000344619690785
268 -0.000358611630525
269 0.000863819557720
270 0.000005179887182
271 0.000079294880520
272 0.000044396619913
273 0.000178599795984
274 -0.000141606252884
275 -0.000125426175739
276 -0.000185549343897
277 0.000035221007017
278 0.000065861859681
279 0.000108666341613
280 0.18926120053995
281 -0.027431298023528
282 -0.063354280625895
283 0.002795924859913
284 0.004029733425086
285 0.000007759821602
286 0.006142767491103
287 0.007626317779563
288 -0.000094976735059
289 -0.000244970174423
290 0.001254376304247
291 -0.001009406129825
292 0.001457806052936
293 0.000214621399930
294 0.000419284178765
295 -0.18576435091156
296 0.025963959677358
297 0.062708001433038
298 -0.002908353108592
299 0.000049007743765
300 0.003908112556064
301 -0.006504766571982
302 0.000816984783820
303 0.007304332757787
304 0.000153476205682
305 0.000982122837451
306 -0.001135599043132
307 0.000348844923530
308 0.001454420032759
309 -0.000440339492740
310 -0.003027771027745
311 0.001436308960707
312 0.001192180902164
313 -0.000055990827887
314 -0.001552489060161
315 -0.001455941824432
316 0.000187104606627
317 -0.003364402099878
318 -0.002657510537317
319 -0.000042229076882
320 0.000542738607514
321 -0.000500509530632
322 -0.000249510934344
323 -0.000205978301353
324 -0.000006421464328
325 -0.000090697627508
326 -0.000293675575038
327 0.000043558708147
328 -0.001179413705233
329 -0.15996431087937
330 -0.004901324365844
331 -0.16112124071808
332 0.010211245918234
333 0.000390002511505
334 0.009828591068359
335 0.020425519347152
336 0.000530578270658
337 0.019385777491134
338 -0.001931400491176
339 0.000065652703229
340 0.001865747787947
341 0.001494988359157
342 -0.000599681985298
343 0.001581548933166
344 -0.000713494288049
345 0.000044072759403
346 0.000669421528646
347 -0.000498515071581
348 0.000681131949531
349 0.000394020288829
350 0.000056391065008
351 -0.000020696289027
352 0.000081932389180
353 -0.000136237404779
354 -0.000142796395786
355 0.000012378517057
356 0.000060580851970
357 0.000170563381274
358 -0.000122302352116
359 0.000071258953854
360 0.019823185270146
361 -0.001283565885289
362 -0.006395813933911
363 -0.000816244890703
364 0.000184022614666
365 -0.001889832490035
366 -0.001267490588498
367 0.000829821032733
368 -0.004142656763114
369 -0.000374873484757
370 -0.000113222905878
371 0.000488096390635
372 -0.000051611743888
373 -0.000279914976479
374 -0.000379506335842
375 0.16375927748198
376 -0.023852381052755
377 -0.055046088526563
378 -0.000716618507105
379 0.002482661861943
380 0.003450379566142
381 -0.001583052229659
382 0.005431042395739
383 0.006513274600517
384 -0.000944666172118
385 -0.000145826650498
386 0.001090492822616
387 -0.000036359999180
388 -0.000000558239755
389 0.001331049703527
390 -0.18273365951227
391 0.025973793401644
392 0.061949707625932
393 0.003840855281447
394 -0.002684587621967
395 0.000741145793511
396 0.007028214629878
397 -0.005971536517595
398 0.002174530337807
399 -0.001059756969191
400 0.000270782948430
401 0.000788974020760
402 0.001286528590727
403 -0.000763940818702
404 0.000514207270027
405 -0.000089025557394
406 -0.000291338186172
407 0.000040509335104
408 -0.001021427822432
409 0.16360934750882
410 0.16144863714956
411 0.004643827701127
412 -0.010433229243036
413 -0.009873014775194
414 -0.000359599480415
415 -0.020867387899983
416 -0.019501369686453
417 -0.000527009734415
418 -0.001968038628969
419 0.001904797386380
420 0.000063241242589
421 -0.000577002515193
422 0.001532454625590
423 0.001584337834830
424 -0.000704556194124
425 0.000675631716424
426 0.000028924477701
427 0.000674888729078
428 -0.000487026387914
429 0.000385015603970
430 -0.000057776847286
431 -0.000080526607639
432 0.000019302886695
433 -0.000060904097031
434 -0.000014369875267
435 0.000146969135550
436 0.000138419871865
437 0.000122407656474
438 -0.000172866675637
439 -0.000071082436150
440 0.020410418330201
441 -0.001468424147338
442 -0.006607615160047
443 0.000840151665719
444 0.001903933029361
445 -0.000196764670354
446 0.001342798850572
447 0.004165185263850
448 -0.000827850784871
449 -0.000385154135888
450 0.000497449766246
451 -0.000112295630358
452 -0.000273389375399
453 -0.000054972861223
454 -0.000382620223702
455 0.16559957922568
456 -0.024077803075824
457 -0.055624816148273
458 0.000696230461169
459 -0.003500082084962
460 -0.002505845392289
461 0.001534229411631
462 -0.006618700533366
463 -0.005484027883212
464 -0.000954805223354
465 0.001107820507281
466 -0.000153015283928
467 0.000020255294348
468 -0.000023044459192
469 0.001343103346837
470 -0.18526249330782
471 0.026270159296612
472 0.062767789339010
473 -0.003899888984154
474 -0.000716719890193
475 0.002721599403039
476 -0.007159386987940
477 -0.002124301947347
478 0.006065635427505
479 -0.001088303864875
480 0.000814938693239
481 0.000273365171636
482 -0.000754400198369
483 0.001310618997326
484 0.000508307747974
485 -0.000084009392742
486 -0.000195817477357
487 0.000036570557212
488 -0.000955716261714
489 -0.17460782012699
490 -0.15481224051593
491 -0.005018771683656
492 0.010687615310316
493 0.009896173175177
494 0.000375715989025
495 0.021141757838243
496 0.019715964954577
497 0.000476240809897
498 0.001973561541266
499 -0.002039182137474
500 0.000065620596208
501 0.000270713125205
502 0.001756293793524
503 0.001531772507471
504 0.000635114575550
505 -0.000709990983186
506 0.000074876407636
507 0.001002767037053
508 0.000458874992426
509 -0.000359123648120
510 0.000071406831889
511 0.000043971007245
512 -0.000018635037755
513 0.000029177120031
514 0.000059398725438
515 0.000184661130148
516 -0.000124979438128
517 -0.000118392022181
518 -0.000159659603437
519 0.000140190850646
520 -0.012809347065202
521 0.003358374211478
522 0.004544264098723
523 -0.001356588621933
524 -0.001531754089860
525 -0.000283619027501
526 -0.003056895723148
527 -0.002668737041600
528 -0.000164952033482
529 0.000528076495295
530 -0.000478414705587
531 -0.000049661789709
532 0.000063787766913
533 -0.000177440233205
534 -0.000246522994935
535 0.18631762069574
536 -0.027023222567725
537 -0.062463907490688
538 0.003841053334463
539 0.000058059414937
540 0.002884540632115
541 0.007241519443373
542 -0.000070961149751
543 0.006318922222691
544 0.001129646845519
545 -0.000994039089446
546 -0.000135607756073
547 0.000406521828919
548 0.001501078182306
549 0.000215223101622
550 -0.17251489899383
551 0.024348301880444
552 0.058244605051877
553 0.000027849132691
554 0.003711643907366
555 -0.002627768033462
556 0.000819491299857
557 0.006852640048465
558 -0.005868407521312
559 0.000901366232672
560 -0.001107098006999
561 0.000205731774327
562 -0.000433535509867
563 0.000331939274885
564 0.001303554362722
 Sym=     25.1
 Ene=       0.0000
 Spin= Alpha
 Occup=    1.956974
1 0.000001300082563
2 0.000003733927267
3 0.000082583275881
4 -0.000522799341310
5 -0.000022034076598
6 0.000006451740166
7 0.000248165898384
8 -0.000001639410231
9 0.000778381603894
10 -0.000787188893656
11 -0.000122318710948
12 0.051766850300845
13 -0.052364037132777
14 0.000096881576091
15 -0.006619834523414
16 0.006714929155167
17 0.000028871548508
18 -0.029336318188535
19 0.029676812314505
20 -0.000000639053290
21 0.000378197455377
22 -0.000383979377274
23 -0.000015131142715
24 -0.004565249916100
25 0.004633125412397
26 0.001951681530035
27 -0.000963042439671
28 -0.000988639090364
29 0.005300871747241
30 0.005209367657446
31 -0.009813804636315
32 0.000569367647941
33 -0.000279540816467
34 -0.000289826831474
35 0.000147133760790
36 0.000142875889851
37 -0.000271179408953
38 0.000166470528283
39 -0.000082423557520
40 -0.000084046970763
41 0.000087836416043
42 0.000084981046823
43 -0.000162163377048
44 -0.006102384151278
45 0.002977862666594
46 0.003124521484684
47 0.001214351084074
48 0.001200540266702
49 -0.002830355801819
50 0.000000914544495
51 -0.000193896915803
52 0.000195126186366
53 0.000011297124129
54 0.000127489995610
55 -0.000129086728657
56 -0.000012524114324
57 0.000132650015008
58 -0.000132702521485
59 0.000000063733933
60 -0.000000993773337
61 0.000272744809315
62 -0.000274872454372
63 0.000029828841875
64 -0.000232815074947
65 0.000220173625768
66 -0.000028495555033
67 -0.000133110485535
68 0.000148606470103
69 -0.000004834235781
70 -0.000003763501986
71 0.000001399432953
72 0.000001704603170
73 -0.000000033493502
74 -0.000000314195777
75 0.000010543579108
76 -0.000014892741958
77 0.000010937496088
78 -0.000014697172167
79 0.000003573555749
80 0.000003037487603
81 -0.000006031827847
82 0.000039699035660
83 -0.000014252652984
84 -0.000014100759518
85 -0.000946649735735
86 0.013729564657300
87 0.000044062691637
88 -0.020434418508426
89 0.007046999440200
90 0.11654454210878
91 0.21544290453684
92 -0.000685034189099
93 -0.003449549574938
94 -0.013239073962837
95 -0.002369134928909
96 -0.002701521752292
97 -0.020023507275301
98 0.001407477323773
99 -0.000022764411298
100 -0.001384712912475
101 0.000253750907324
102 -0.001823397377909
103 0.002891562826467
104 0.000794521692921
105 0.000583399115882
106 -0.001377920808803
107 0.000117966080874
108 -0.001507422067188
109 0.003861875073618
110 0.000121797931597
111 -0.000447996855235
112 -0.000032461883409
113 0.000014735374541
114 0.000240878634687
115 0.000217559902446
116 -0.000178144447282
117 0.000360172218520
118 -0.000174007715658
119 0.000081122610029
120 0.18386920573045
121 -0.028095320841640
122 -0.052148076334772
123 0.003904030732897
124 -0.000897322956573
125 -0.002061561079211
126 0.006797554469142
127 -0.001372823032527
128 -0.003512620020209
129 0.000674439970381
130 -0.000661751817123
131 -0.000012688153258
132 -0.000633730096820
133 -0.001338686062849
134 0.000503899513244
135 0.10531782160246
136 -0.015354482497707
137 -0.028890012553662
138 -0.002935143557242
139 -0.000229740602171
140 0.001117194529132
141 -0.005875723134868
142 0.000108740839801
143 0.002134377012417
144 0.001032377176439
145 -0.000481759182289
146 -0.000550617994150
147 0.000471162367038
148 -0.000032741854115
149 -0.000189842615574
150 -0.14785916607318
151 0.020272094696040
152 0.044021299722402
153 -0.001248609961252
154 0.003193209741677
155 -0.002228509111889
156 -0.001766422844314
157 0.007574700107864
158 -0.002374367247884
159 0.000624222745597
160 -0.000103985812454
161 -0.000520236933143
162 0.000535072957830
163 -0.000586806365195
164 0.001401825910624
165 -0.000133082625552
166 -0.001629120704740
167 -0.000015872813234
168 0.008653195150213
169 0.005207623773412
170 -0.23268248732214
171 0.25123054074674
172 0.000003723610922
173 0.014290704492222
174 -0.015281970808994
175 -0.001038065536011
176 0.022286205883199
177 -0.026223717407514
178 0.000242153320753
179 -0.000388006311811
180 0.000145852991058
181 -0.003176778593805
182 0.003283882935281
183 0.003994745269050
184 0.000301747619985
185 -0.000394113323750
186 0.000092365703766
187 -0.004100526269892
188 0.004193791753288
189 0.003327415040251
190 -0.000035765568837
191 -0.000094974026665
192 0.000118159583862
193 0.000043544149339
194 0.000184328671979
195 -0.000204610639201
196 0.000004440396565
197 -0.000056907644146
198 0.000046082922175
199 -0.000148764951923
200 0.16959942306253
201 -0.025183216920596
202 -0.049458292005311
203 -0.002113343498259
204 -0.003361875178386
205 -0.002621318507944
206 -0.004360343765272
207 -0.006403171291903
208 -0.003460954849562
209 -0.000322618384104
210 -0.000288928021100
211 0.000611546405203
212 0.000688510266722
213 0.001048022856326
214 0.001191897551889
215 0.14642853522467
216 -0.022669604538014
217 -0.042589465650898
218 -0.001968264643809
219 0.002053353820490
220 0.003310645326880
221 -0.004261443941249
222 0.002119820779789
223 0.006300652293465
224 -0.000144710992925
225 0.000372236569674
226 -0.000227525576749
227 -0.000955263231061
228 -0.000695547602297
229 0.001102333788738
230 -0.32337395568859
231 0.045455142812944
232 0.093822658450995
233 0.004026205169166
234 0.004832309811300
235 -0.004500532813449
236 0.007963148911685
237 0.008261171189622
238 -0.007432661916113
239 0.000743679962155
240 -0.000470874780935
241 -0.000272805181219
242 -0.001601645165097
243 0.001532495380585
244 0.002217457387446
245 -0.000141592875822
246 -0.001534901748015
247 -0.000015319744174
248 0.008584469173742
249 -0.006514600519475
250 -0.24991073817329
251 0.23444447682137
252 0.000045243931800
253 0.015218826373857
254 -0.014399988597358
255 0.001122542489781
256 0.026117676392388
257 -0.022493272891043
258 0.000254002013069
259 0.000210306614716
260 -0.000464308627786
261 0.003265789808463
262 -0.003191242089665
263 0.003997778482676
264 0.000322213354263
265 0.000139202312537
266 -0.000461415666800
267 0.004158103639735
268 -0.004126613151253
269 0.003335377640734
270 0.000040175355698
271 -0.000118658125504
272 0.000095507034893
273 -0.000003601392898
274 0.000203047657454
275 -0.000184049279356
276 -0.000050299502918
277 -0.000043851076628
278 0.000055913145945
279 0.000149287419197
280 0.17080990679906
281 -0.025331015265747
282 -0.049778697205933
283 0.002120644664597
284 0.002678118683943
285 0.003343528240300
286 0.004385223386847
287 0.003557794787061
288 0.006397635219257
289 -0.000325259438561
290 0.000638277798186
291 -0.000313018359625
292 0.001059407037196
293 0.000683797371956
294 0.001186470701665
295 0.14604715947163
296 -0.022640096466293
297 -0.042465714861937
298 0.001950325813653
299 -0.003337337417295
300 -0.002014755891282
301 0.004221459647793
302 -0.006328617837761
303 -0.002053789082425
304 -0.000146222979902
305 -0.000203274336318
306 0.000349497316221
307 -0.000703069505928
308 -0.000943614490869
309 0.001110999240126
310 -0.32327132488299
311 0.045389189247103
312 0.093787868793387
313 -0.004022501313941
314 0.004452590603465
315 -0.004880415472934
316 -0.007978511460188
317 0.007350455716965
318 -0.008346523076620
319 0.000747613432560
320 -0.000237729356173
321 -0.000509884076387
322 0.001515720185745
323 -0.001614529350241
324 0.002218769510652
325 0.001107875469955
326 -0.012127001650691
327 -0.000042334689658
328 0.012324275739905
329 -0.011804468439851
330 0.12122383272738
331 0.25677008804830
332 0.000682957394058
333 -0.003519746909634
334 -0.015763740902659
335 0.001828545018649
336 -0.003688454818630
337 -0.028797062812753
338 0.002276822863601
339 -0.000214872036181
340 -0.002061950827419
341 0.000117795565009
342 -0.001358330173449
343 -0.003594236276076
344 0.002142546113932
345 -0.000899740133834
346 -0.001242805980097
347 0.000087924414180
348 -0.001147979831444
349 -0.004436391164381
350 -0.000088265178004
351 -0.000476205434025
352 0.000264243557815
353 0.000018987788278
354 0.000412982090802
355 -0.000149001007102
356 0.000099432374560
357 0.000225914542239
358 -0.000205518927633
359 -0.000039596493461
360 0.11500432280534
361 -0.013849579661300
362 -0.034419866800343
363 0.002480525783722
364 0.002825487332607
365 0.000128473681281
366 0.004181514247031
367 0.006020781146623
368 0.000667933513461
369 0.000568060327963
370 0.000011762878999
371 -0.000579823206962
372 0.001054090914038
373 -0.000580779628622
374 -0.000649328858003
375 -0.28350666092012
376 0.041473753390546
377 0.080590280650010
378 -0.001286752159392
379 -0.002594799370737
380 -0.005951553894314
381 -0.002592796394044
382 -0.004756008783680
383 -0.010102049291004
384 0.001131982032826
385 0.000741790358657
386 -0.001873772391484
387 -0.000325818495719
388 -0.000690756262634
389 -0.001699333659266
390 0.035016071788204
391 -0.002585220732796
392 -0.011231220272399
393 -0.001000504625693
394 0.001795244937078
395 0.001817381390731
396 -0.001593604155945
397 0.004264969314242
398 0.004107041772018
399 0.000402982894967
400 0.000234931537514
401 -0.000637914432480
402 -0.000706225628444
403 -0.000337753963432
404 -0.000004131741896
405 0.001117944892332
406 -0.012194491002508
407 -0.000040582085313
408 0.012263841733528
409 0.013439287650006
410 -0.25311245661418
411 -0.12175172737540
412 -0.000789548325449
413 0.015529708760863
414 0.003500072724938
415 -0.002004514829432
416 0.028398087038183
417 0.003677187361453
418 0.002203621714316
419 -0.002000531492760
420 -0.000203090221556
421 -0.001421642945228
422 0.000141640419153
423 -0.003534387307524
424 0.002085873239013
425 -0.001198920790565
426 -0.000886952448448
427 -0.001198960777639
428 0.000117071663068
429 -0.004374125016392
430 0.000094889163884
431 -0.000263045309921
432 0.000480467362857
433 -0.000106043436647
434 0.000149657511552
435 -0.000412881319068
436 -0.000021263735816
437 0.000203254804936
438 -0.000231733291524
439 0.000042007494179
440 0.11511821465547
441 -0.013814239430558
442 -0.034450868113563
443 -0.002449896943085
444 -0.000074607027870
445 -0.002838411334422
446 -0.004142759249468
447 -0.000561863918834
448 -0.006056734575609
449 0.000544546073165
450 -0.000560151807983
451 0.000015605734818
452 -0.000595301231472
453 0.001052695030818
454 -0.000665465001926
455 -0.27968865795005
456 0.041010778164981
457 0.079468647082142
458 0.001353546662149
459 0.005867660016300
460 0.002522142996910
461 0.002718432434450
462 0.009946314178601
463 0.004602015695871
464 0.001100022990262
465 -0.001841611740956
466 0.000741588750694
467 -0.000722400501665
468 -0.000338612128190
469 -0.001658411321406
470 0.029892688489062
471 -0.001838325077627
472 -0.009781538972257
473 0.000879604349276
474 -0.001851304412064
475 -0.001737349350855
476 0.001388682946787
477 -0.004153848155077
478 -0.004145983227894
479 0.000366615294722
480 -0.000613752062349
481 0.000247136767627
482 -0.000367901204374
483 -0.000674997931739
484 0.000013879815254
485 -0.000953289832738
486 0.013928869730781
487 0.000045066156183
488 -0.020769007136807
489 -0.005724302648349
490 -0.21224358689624
491 -0.11740087876037
492 0.000619434691756
493 0.013030621138438
494 0.003467720321772
495 0.002268359535179
496 0.019701997665034
497 0.002700576414746
498 0.001410774379600
499 -0.001379359754587
500 -0.000031414625013
501 -0.001765135173885
502 0.000241692241786
503 0.002846731448254
504 0.000792131191602
505 -0.001372988644068
506 0.000580857452466
507 -0.001462196354329
508 0.000092728585003
509 0.003810708634447
510 -0.000119307070023
511 0.000036750817181
512 0.000452051843860
513 0.000176762185780
514 -0.000223167511317
515 -0.000243378706633
516 -0.000016694954520
517 0.000173861116049
518 -0.000363112484702
519 -0.000079126709811
520 0.18171955170229
521 -0.027800669639478
522 -0.051506694167953
523 -0.003876243062621
524 0.002019214453734
525 0.000852561298545
526 -0.006760186572562
527 0.003446015934292
528 0.001269113011396
529 0.000685859886820
530 -0.000025155360278
531 -0.000660704526541
532 -0.001320375346097
533 -0.000618614756343
534 0.000483269221271
535 0.10540431763916
536 -0.015341890953112
537 -0.028882499249956
538 0.002942823562060
539 -0.001063830266454
540 0.000221457681541
541 0.005907673324128
542 -0.002017955548807
543 -0.000128479983626
544 0.001032802282382
545 -0.000548229888667
546 -0.000484572393715
547 -0.000007804809911
548 0.000469672963332
549 -0.000181917723704
550 -0.14426747430750
551 0.019764611517358
552 0.042987068184574
553 0.001200039131066
554 0.002159615908265
555 -0.003163124618271
556 0.001691139517200
557 0.002244937012084
558 -0.007520492809597
559 0.000621421981292
560 -0.000502070014530
561 -0.000119351966762
562 -0.000559222364911
563 0.000519164075495
564 0.001386141272573
 Sym=     26.1
 Ene=       0.0000
 Spin= Alpha
 Occup=    1.956971
1 -0.000001248132435
2 -0.000003681172394
3 -0.000037925564241
4 0.000105884279471
5 0.000010515291957
6 -0.000002160729520
7 -0.000038710275796
8 -0.000965509169976
9 0.000389036107136
10 0.000387308508064
11 -0.064084612204764
12 0.025758537684750
13 0.025612508325095
14 0.007231579257458
15 -0.002903785939471
16 -0.002697458299884
17 0.036853737085445
18 -0.014708244903465
19 -0.014721713893839
20 -0.000476960307929
21 0.000177130328558
22 0.000177216702683
23 0.006064777512518
24 -0.002382091982471
25 -0.002427128205475
26 0.000030620320315
27 0.001821444615245
28 -0.001852064935560
29 0.009967111669795
30 -0.010057692884950
31 0.000044391750028
32 0.000002426721332
33 0.000416096008143
34 -0.000418522729475
35 0.000239252470444
36 -0.000237462541643
37 0.000001377271050
38 0.000000659404076
39 0.000133784756422
40 -0.000134444160498
41 0.000155857182108
42 -0.000156110521428
43 0.000000898761530
44 -0.000011058964888
45 -0.004128523157394
46 0.004139582122281
47 0.002583595814273
48 -0.002581049485872
49 0.000011247383069
50 0.000229090761302
51 -0.000107299931761
52 -0.000107631160425
53 -0.000153811317843
54 0.000083324456137
55 0.000083110837731
56 -0.000153546191330
57 0.000060633508703
58 0.000061291516993
59 0.000001221952949
60 -0.000327940343572
61 0.000147301533698
62 0.000147446072054
63 0.000222053730050
64 0.000023203123814
65 0.000004474572268
66 0.000217924410425
67 -0.000220828869337
68 -0.000202294236344
69 -0.000011325638096
70 0.000000189477239
71 -0.000000809169646
72 0.000001151386820
73 0.000014146887863
74 -0.000014239792288
75 0.000010529667828
76 0.000000941325228
77 -0.000010062524632
78 -0.000000813577835
79 0.000001555556712
80 -0.000001888396245
81 -0.000000134153023
82 -0.000000171391113
83 0.000032604979587
84 -0.000033107073585
85 -0.000636622664012
86 0.005694171064805
87 0.000022597896684
88 -0.002825807136817
89 0.30888216855727
90 0.072415027043238
91 -0.12320214530412
92 -0.018949294870023
93 -0.002290020458840
94 0.007574193500298
95 -0.033538912972305
96 -0.003050847080083
97 0.011832150425090
98 0.001166605703049
99 0.000380987328520
100 -0.001547593031568
101 0.004242542347706
102 0.003517768250831
103 -0.001547304048079
104 0.000567667259970
105 0.000837773612844
106 -0.001405440872814
107 0.005243356564337
108 0.002904512342001
109 -0.001981989014552
110 0.000199116998985
111 -0.000275106465576
112 -0.000104616550327
113 -0.000243998220062
114 0.000124589516298
115 0.000055830156331
116 -0.000023145267061
117 0.000244504538549
118 0.000084527674532
119 -0.000129224430578
120 -0.26435756428090
121 0.036187746375880
122 0.077324065857449
123 -0.002808670830478
124 0.003957675280166
125 0.004523210306016
126 -0.004349379981974
127 0.008043195585644
128 0.007705621363594
129 0.000102763491651
130 0.000521599978083
131 -0.000624363469734
132 0.001324988800639
133 0.001782451892771
134 -0.001510921256982
135 0.27762983528049
136 -0.040331523641910
137 -0.079783388253866
138 -0.005101764470626
139 -0.003140292127157
140 -0.003069782736084
141 -0.008167104422910
142 -0.006096060541236
143 -0.005844759786802
144 0.001393669091924
145 -0.000553654763644
146 -0.000840014328280
147 0.001770412875115
148 0.001301313508419
149 0.000742549647154
150 0.052931306314274
151 -0.009731178966262
152 -0.014984273419745
153 0.003115954583700
154 0.000111204532724
155 0.000458251704813
156 0.006344935426406
157 0.000395633332833
158 0.000146159931393
159 0.000301852057757
160 -0.000252349296312
161 -0.000049502761445
162 -0.000430311982383
163 0.000912487468564
164 -0.000032521038151
165 0.001225126616198
166 -0.015736231211628
167 -0.000047458145797
168 0.020037999688533
169 -0.13989153858259
170 -0.097261513666400
171 -0.13287869982355
172 0.003915122910289
173 0.005813191756414
174 0.008172421041670
175 0.003349168519062
176 0.008287778458470
177 0.015683511361953
178 0.000005422036432
179 0.001493899644258
180 -0.001499321680689
181 -0.001323717225352
182 -0.001782997115198
183 -0.000375582641819
184 -0.000759451506535
185 0.001532459206380
186 -0.000773007699846
187 -0.001902357817533
188 -0.002197001508373
189 -0.000351961417786
190 0.000554832866092
191 0.000092694827393
192 -0.000214121257302
193 -0.000445386097314
194 0.000118529490009
195 0.000120606567896
196 -0.000299000305526
197 -0.000242892651137
198 0.000166667244157
199 0.000007193649494
200 -0.19818588942437
201 0.029321598681986
202 0.055497590030675
203 0.001036662241263
204 0.000707103297198
205 0.004501349076112
206 0.001441823100519
207 0.001407904913830
208 0.008173081025199
209 0.000734961889673
210 0.000705926300805
211 -0.001440888190478
212 -0.000162111732823
213 -0.000914731973287
214 -0.000645279496464
215 0.059741118927514
216 -0.006692859548816
217 -0.018671598444675
218 -0.002365351114810
219 0.000751398412546
220 -0.000669433531907
221 -0.005785224732727
222 0.000359569252414
223 -0.001950736474218
224 0.000360188137788
225 0.000161487502483
226 -0.000521675640271
227 -0.000929218170190
228 -0.000136004910339
229 -0.000108961809085
230 -0.028997499010738
231 0.006721745637616
232 0.007004879836144
233 -0.001219271542374
234 -0.000201197323292
235 -0.001788481132200
236 -0.002942662327807
237 -0.000343340979179
238 -0.003338534306848
239 0.000334172794437
240 0.000218407309184
241 -0.000552580103621
242 0.000312358712005
243 -0.000138629673771
244 0.000274392440889
245 -0.001228905162857
246 0.015724327229337
247 0.000048402542504
248 -0.019990078968192
249 -0.13970446396921
250 -0.13162173164884
251 -0.098353824413300
252 0.003917498133858
253 0.008086031778429
254 0.005873773793068
255 0.003352687868987
256 0.015587104250833
257 0.008346089228082
258 -0.000003911609530
259 0.001501025127593
260 -0.001497113518063
261 0.001769508096523
262 0.001342021730902
263 0.000308132661445
264 0.000761100985087
265 0.000774639179589
266 -0.001535740164676
267 0.002195496453675
268 0.001921190158318
269 0.000301750096863
270 0.000553834104636
271 -0.000215431750260
272 0.000086081001389
273 -0.000299204569746
274 0.000117761865860
275 0.000120862400993
276 -0.000443841853988
277 0.000171270156997
278 -0.000236352183399
279 0.000003008401807
280 0.19684015472439
281 -0.029143523649401
282 -0.055097544964870
283 0.001028551953178
284 0.004484895529134
285 0.000636566014220
286 0.001425411456875
287 0.008147258111264
288 0.001275942203903
289 -0.000728772469533
290 0.001440909071205
291 -0.000712136601673
292 0.000914050433330
293 0.000149639785600
294 0.000611372528103
295 -0.061365265124896
296 0.006940676426599
297 0.019158137040812
298 -0.002387956430746
299 -0.000629081910674
300 0.000780198388328
301 -0.005814652830641
302 -0.001883573495597
303 0.000401987199882
304 -0.000357676894120
305 0.000524880035226
306 -0.000167203141106
307 0.000151563938673
308 0.000935313018077
309 0.000089538426493
310 0.031696359633526
311 -0.007102350760575
312 -0.007799989997691
313 -0.001187395334971
314 -0.001829178549543
315 -0.000145418371821
316 -0.002873717990511
317 -0.003403565125069
318 -0.000242283937696
319 -0.000341228947100
320 0.000550527527453
321 -0.000209298580353
322 0.000123581736790
323 -0.000299077343250
324 -0.000300366342741
325 0.000428870420592
326 -0.007664678893921
327 -0.000028882343322
328 0.014585102268921
329 0.27116650614968
330 0.061225477744581
331 -0.12946186815403
332 -0.016689106749406
333 -0.002008074559139
334 0.007894491427716
335 -0.025686253881234
336 -0.001169122891593
337 0.013037092664111
338 -0.000013265671078
339 0.000043879499368
340 -0.000030613828290
341 -0.003651461588553
342 0.003462972932722
343 0.001778054584568
344 0.000165320308490
345 -0.000262747033524
346 0.000097426725034
347 -0.004804233371703
348 0.002830719238060
349 0.002169254703479
350 0.000062060803225
351 -0.000217522059778
352 0.000013597434936
353 -0.000202197129186
354 0.000140266580843
355 -0.000136805599773
356 0.000118933824336
357 0.000151569886519
358 0.000118562726472
359 0.000131333943125
360 -0.29954681416082
361 0.043272342741335
362 0.086265115559975
363 -0.004521351977995
364 -0.003125408584449
365 0.004439574954313
366 -0.007657623420684
367 -0.006060095676658
368 0.007406396616255
369 -0.000600573689928
370 0.000753262933275
371 -0.000152689243347
372 -0.001449125321773
373 0.002045906183730
374 0.001219345920200
375 0.056750936885416
376 -0.008050133955667
377 -0.017333696959220
378 0.002594145345856
379 0.001425620866554
380 0.000484071846280
381 0.005128508328739
382 0.003252506344046
383 -0.000098920804220
384 -0.000114609381821
385 0.000094854824799
386 0.000019754557022
387 0.000501959355813
388 0.000743199532609
389 0.000555238596028
390 0.16648176660799
391 -0.024404665505233
392 -0.048978096582114
393 -0.002172567916908
394 0.002744860770648
395 -0.002986002672418
396 -0.002221496336884
397 0.006328697360561
398 -0.005106574905597
399 0.000346850821578
400 -0.000112157206769
401 -0.000234693614810
402 -0.001208007946725
403 0.001121432807923
404 -0.000782390699287
405 -0.000425863575108
406 0.007626727825214
407 0.000029703504420
408 -0.014652339170605
409 0.27120115194160
410 -0.13110047705171
411 0.061243964410217
412 -0.016690410251337
413 0.008003875496731
414 -0.002030243247872
415 -0.025712113884552
416 0.013172215786029
417 -0.001176399657194
418 -0.000054395070415
419 0.000091208294062
420 -0.000036813223648
421 -0.003464975374250
422 0.003657640804422
423 -0.001804931940455
424 -0.000222371721260
425 -0.000055608241541
426 0.000277979962800
427 -0.002831865924856
428 0.004812728798369
429 -0.002191240813388
430 0.000060839071973
431 0.000010721046926
432 -0.000216282908282
433 0.000120948518142
434 -0.000134018315931
435 0.000142016217861
436 -0.000202572698514
437 0.000119634522101
438 0.000148157753313
439 0.000131192022681
440 0.29993536027306
441 -0.043289593570090
442 -0.086383017341663
443 -0.004480264973954
444 0.004487556452244
445 -0.003141617201186
446 -0.007590324008454
447 0.007488977835744
448 -0.006098921670875
449 0.000566606754430
450 0.000182678398374
451 -0.000749285152804
452 -0.002051803582769
453 0.001443989690256
454 -0.001237511896405
455 -0.056066778290700
456 0.007981992333047
457 0.017156779578967
458 0.002605435060500
459 0.000450800295767
460 0.001412208726458
461 0.005140998149093
462 -0.000164516574001
463 0.003215553786161
464 0.000097801765430
465 -0.000005696044684
466 -0.000092105720745
467 -0.000746902190253
468 -0.000504953523679
469 -0.000543044535017
470 -0.16790229830788
471 0.024633667107666
472 0.049380667113462
473 -0.002226118676336
474 -0.002971857614924
475 0.002764205234709
476 -0.002305351244206
477 -0.005099628988463
478 0.006357653591474
479 -0.000372227405367
480 0.000258286338847
481 0.000113941066521
482 -0.001120270861619
483 0.001223791994657
484 0.000775154423727
485 0.000633402685572
486 -0.005670033599813
487 -0.000021807630312
488 0.002808644460307
489 0.30810613334785
490 -0.12547694770764
491 0.072913549249516
492 -0.018902020496665
493 0.007718861447017
494 -0.002314180495357
495 -0.033413976982045
496 0.012049080478638
497 -0.003090457546104
498 -0.001073493566547
499 0.001464782514896
500 -0.000391288948349
501 -0.003580462636045
502 -0.004219644474906
503 0.001576432900898
504 -0.000490924853733
505 0.001341059239631
506 -0.000850134385898
507 -0.002958859851911
508 -0.005220909401574
509 0.002013389780352
510 0.000197135820160
511 -0.000107342756714
512 -0.000276029008720
513 -0.000022374724299
514 0.000058479085573
515 0.000129150634680
516 -0.000242110732509
517 0.000085536334971
518 0.000241181141676
519 -0.000131846125000
520 0.26647610115385
521 -0.036503754352643
522 -0.077946489178364
523 -0.002903378020528
524 0.004515164694390
525 0.003971074278911
526 -0.004523469245531
527 0.007689365632908
528 0.008069576177117
529 -0.000064716489810
530 0.000599824676426
531 -0.000535108186616
532 -0.001806926867099
533 -0.001345440132934
534 0.001504376203751
535 -0.27499371888808
536 0.039986944758490
537 0.079043723989153
538 -0.005017550743677
539 -0.003136593502823
540 -0.003098357212298
541 -0.008016137694867
542 -0.005961951978068
543 -0.006007671094960
544 -0.001354988789092
545 0.000803997276400
546 0.000550991512692
547 -0.001325366521110
548 -0.001741933365875
549 -0.000756064624902
550 -0.057697936013736
551 0.010407288875688
552 0.016375250907543
553 0.003138683770703
554 0.000572507212368
555 0.000047487818303
556 0.006391114232813
557 0.000329384931365
558 0.000275365234279
559 -0.000271734233532
560 0.000010212950292
561 0.000261521283241
562 -0.000930312715068
563 0.000443071949840
564 0.000066445558833
 Sym=     27.1
 Ene=       0.0000
 Spin= Alpha
 Occup=    1.956901
1 -0.000002719421292
2 -0.000008047041334
3 -0.000069515402107
4 0.000106945864758
5 0.000016471451498
6 -0.000002503480196
7 -0.000031273748296
8 -0.000525518683326
9 -0.000655666987091
10 -0.000647453606562
11 -0.035745083428065
12 -0.044948218798799
13 -0.044354023487492
14 0.007576252056030
15 0.011703556063479
16 0.011379222474825
17 0.019198103830219
18 0.022958148014381
19 0.022741141489044
20 -0.000309487040531
21 -0.000370374211231
22 -0.000366023143845
23 0.000983886154643
24 0.000675349132121
25 0.000709788674586
26 -0.000020582129981
27 -0.000180556008369
28 0.000201138138351
29 0.000420639312801
30 -0.000532758393382
31 -0.000146706035952
32 -0.000003674784634
33 -0.000031286538385
34 0.000034961323019
35 0.000019369295221
36 -0.000022587853216
37 -0.000005121627445
38 -0.000000725105027
39 -0.000007790381278
40 0.000008515486305
41 0.000012504496212
42 -0.000014678446517
43 -0.000003443168280
44 0.000051451729574
45 0.000445088660781
46 -0.000496540390355
47 -0.000015687053408
48 0.000017660200294
49 -0.000004895431967
50 0.000150158268461
51 0.000162187061585
52 0.000160424257238
53 -0.000100698330830
54 -0.000103778600118
55 -0.000101843837439
56 -0.000100760126567
57 -0.000113818176748
58 -0.000113387889215
59 0.000002513676470
60 -0.000218421034246
61 -0.000232703764840
62 -0.000229763385511
63 0.000142307437731
64 0.000178000292558
65 0.000177919522420
66 0.000150735130443
67 0.000134204569523
68 0.000130340406826
69 -0.000092402422743
70 0.000000311317405
71 -0.000000150790032
72 0.000000707193250
73 0.000010390673377
74 -0.000010281169359
75 -0.000010634392600
76 0.000011276031225
77 0.000010417535157
78 -0.000011368000300
79 0.000000480142142
80 -0.000001027008563
81 -0.000000215261336
82 0.000000123389462
83 -0.000000182953916
84 0.000000326983650
85 0.000840050838734
86 -0.011222016398882
87 0.000019585287037
88 0.011821770681156
89 0.16919280107215
90 -0.098678546121841
91 0.20813545594957
92 -0.010480143485953
93 0.002639843291831
94 -0.013163681565875
95 -0.017757522801686
96 0.002764829146470
97 -0.021953368405765
98 0.002440604230336
99 -0.000008542895542
100 -0.002432061334794
101 0.002387314035127
102 -0.000606205977292
103 0.002917117221148
104 0.001436655847457
105 -0.000387948659772
106 -0.001048707187685
107 0.002889964545815
108 -0.000577040408481
109 0.003573118148915
110 -0.000047113563976
111 0.000403941457838
112 0.000182415834550
113 -0.000155492024063
114 -0.000353302646873
115 -0.000105388096647
116 0.000218701503091
117 -0.000188641688321
118 -0.000139348427089
119 0.000014599223175
120 -0.004672924779641
121 0.002565429819886
122 0.000811709676506
123 0.001320463300672
124 -0.001005090183864
125 0.001868281381985
126 0.002732904322281
127 -0.002867087976591
128 0.004059776056991
129 0.000446208191124
130 0.000220605182265
131 -0.000666813373389
132 -0.000475690626022
133 0.000050511654944
134 0.000049403399554
135 0.15800919703395
136 -0.020276083869950
137 -0.045883529564288
138 -0.002948173086920
139 -0.003305619377428
140 0.000625271485857
141 -0.004736127103896
142 -0.007584470790390
143 0.001666925396584
144 0.000814867743658
145 0.000107492931804
146 -0.000922360675462
147 0.001647690913306
148 0.000135069515182
149 0.000209297837410
150 -0.27173731932955
151 0.040015530068708
152 0.077148235551567
153 -0.000922817722921
154 0.002566535535045
155 -0.005808686044024
156 -0.001201873058139
157 0.004622869143539
158 -0.010212058730507
159 0.001040578739408
160 0.000715514799971
161 -0.001756093539379
162 0.000360173836264
163 -0.000880034931530
164 0.001674472005622
165 0.000694384882231
166 -0.009587918063908
167 0.000013728067618
168 0.010723431822199
169 -0.093784644357458
170 0.21060868296018
171 0.20164451805821
172 0.002938491480605
173 -0.013409806068177
174 -0.012536358003689
175 0.003330201178997
176 -0.022423734849293
177 -0.021329636877878
178 -0.000256176980844
179 -0.002622829591871
180 0.002879006572715
181 0.003063623159138
182 0.002774628227427
183 -0.000032121376229
184 -0.000638090156627
185 -0.001180669244728
186 0.001818759401354
187 0.003664866855722
188 0.003454988987571
189 -0.000040005905587
190 0.000354451800322
191 0.000165183113398
192 -0.000029612369645
193 -0.000147645564307
194 -0.000131951052180
195 -0.000146123550244
196 -0.000327901427854
197 -0.000089665349996
198 0.000185852713145
199 -0.000008539452882
200 0.20031128227825
201 -0.026699344498300
202 -0.057924557753641
203 -0.003582414606744
204 0.000192852853915
205 -0.003926266620902
206 -0.008055090744504
207 0.000874817728844
208 -0.006416677150536
209 -0.000130974744910
210 -0.001041508773415
211 0.001172483518326
212 0.000328518769123
213 0.001828230938021
214 0.000370647855086
215 -0.27676611366757
216 0.040213291360766
217 0.078728113416625
218 0.002961541009928
219 -0.005889145297154
220 -0.000433187081183
221 0.005495795446096
222 -0.010371332217102
223 -0.000284495817308
224 0.000596832186391
225 -0.001762609515034
226 0.001165777328643
227 0.001877262572797
228 0.000319285455925
229 -0.000693515029418
230 -0.023882759347384
231 0.005028353572956
232 0.006532071768015
233 -0.000682057489785
234 0.002289325091403
235 0.001205007747014
236 -0.002163734468797
237 0.004720942657401
238 0.002549032259859
239 0.000259043817250
240 -0.000743958094847
241 0.000484914277597
242 -0.000084799533068
243 -0.000367394792305
244 0.000178823881967
245 -0.000690484344129
246 0.009615320224845
247 -0.000013071040698
248 -0.010884260917002
249 -0.093408934720124
250 0.20448094019202
251 0.20784653651370
252 0.002934881237471
253 -0.012717629674390
254 -0.013247585181372
255 0.003310328502189
256 -0.021669881910951
257 -0.022154281833749
258 0.000251268867282
259 -0.002869445010389
260 0.002618176143106
261 -0.002817631872391
262 -0.003028316100173
263 0.000079790810978
264 0.000636946241317
265 -0.001806117272997
266 0.001169171031681
267 -0.003499581664492
268 -0.003612263581484
269 0.000071067628287
270 0.000352782424902
271 -0.000029945464823
272 0.000160562775674
273 -0.000326905351547
274 -0.000148941954032
275 -0.000129639297375
276 -0.000146401938461
277 0.000189118011009
278 -0.000085778271264
279 -0.000006863268276
280 -0.20084273711022
281 0.026773424265392
282 0.058075822409629
283 -0.003592422894100
284 -0.003928569356006
285 0.000215734092247
286 -0.008081352250847
287 -0.006405387467639
288 0.000900996532934
289 0.000127603683487
290 -0.001176093016176
291 0.001048489332688
292 -0.001836072208918
293 -0.000316369613841
294 -0.000350481333823
295 0.27614139691948
296 -0.040056660469737
297 -0.078531683996289
298 0.002959145091033
299 -0.000481563205326
300 -0.005873231909974
301 0.005499399386287
302 -0.000365973300896
303 -0.010371915663786
304 -0.000594880009847
305 -0.001153264211491
306 0.001748144221338
307 -0.000335590131226
308 -0.001872772742688
309 0.000724650267456
310 0.024893982320465
311 -0.005131889686027
312 -0.006808425242870
313 -0.000665670143583
314 0.001212931785714
315 0.002292206111001
316 -0.002129912149083
317 0.002569278404671
318 0.004734477586495
319 -0.000259583125685
320 -0.000488689373405
321 0.000748272499091
322 0.000361825906384
323 0.000086974485889
324 -0.000173246776558
325 -0.000816198820407
326 0.011327246210400
327 -0.000013105690731
328 -0.013370718255345
329 0.17479792238063
330 -0.097069806740451
331 0.20213779794223
332 -0.011065134578461
333 0.002612497926308
334 -0.012647375013193
335 -0.018381146415925
336 0.002542004706172
337 -0.021702931593278
338 0.002444577486591
339 -0.000043769442570
340 -0.002400808044021
341 -0.002386201875998
342 0.000884564967472
343 -0.002798027245051
344 0.001062333275539
345 0.000343707561007
346 -0.001406040836545
347 -0.002934134361835
348 0.000707703678657
349 -0.003394408350691
350 0.000134871039362
351 0.000394155037265
352 -0.000069287578666
353 -0.000132485668007
354 -0.000177891396122
355 0.000251125891649
356 -0.000048462819318
357 -0.000350923078078
358 -0.000158166850112
359 0.000035066710065
360 0.027245565967917
361 -0.005444050225667
362 -0.007224086645730
363 0.002114468582296
364 -0.000689209782652
365 0.001194226435808
366 0.004555224810847
367 -0.002229055492346
368 0.002567984491516
369 0.000724565995652
370 -0.000281249290014
371 -0.000443316705639
372 0.000060072883791
373 -0.000092646469206
374 0.000368972404971
375 -0.16919649839180
376 0.021870540993061
377 0.049062094920848
378 0.000774591598696
379 -0.003393005636387
380 -0.003117829821304
381 0.001845417437975
382 -0.007842921963007
383 -0.004928151360337
384 0.000971461673525
385 -0.000058734039393
386 -0.000912727634131
387 -0.000072430241372
388 0.000036488895829
389 -0.001732970512100
390 0.26115588756273
391 -0.038035645395856
392 -0.074011540092216
393 -0.005620140951840
394 0.002326484227760
395 -0.001201096454960
396 -0.010143781456211
397 0.004178373687883
398 -0.001641201001372
399 0.001639511476976
400 -0.000753804705656
401 -0.000885706771320
402 -0.001531124716142
403 0.001088439651821
404 -0.000433620141410
405 0.000805613538440
406 -0.011207758443073
407 0.000011834997591
408 0.013351627819827
409 0.17543697716868
410 0.20453895707667
411 -0.096295046876910
412 -0.011109642441677
413 -0.012791834119842
414 0.002603854812467
415 -0.018454551267859
416 -0.021953769746524
417 0.002513924234079
418 -0.002490526188037
419 0.002450115004014
420 0.000040411184023
421 -0.000798146681127
422 0.002396488182066
423 0.002830378408693
424 -0.001102523988520
425 0.001444313119127
426 -0.000341789130607
427 -0.000647906955633
428 0.002942784184619
429 0.003441652574874
430 0.000138446740964
431 -0.000065199002468
432 0.000389465523318
433 -0.000051990915585
434 0.000246639568229
435 -0.000172809607605
436 -0.000133754878851
437 -0.000159165927278
438 -0.000349713223414
439 0.000032019708531
440 -0.030173022778487
441 0.005833495130137
442 0.008087925604022
443 0.002181247361768
444 0.001155933776414
445 -0.000641152850483
446 0.004664451244911
447 0.002492953605857
448 -0.002128851446087
449 -0.000734137404960
450 0.000448236759690
451 0.000285900645271
452 0.000121386566079
453 -0.000082794547884
454 -0.000353477533178
455 0.17324408925178
456 -0.022481331917735
457 -0.050206062730776
458 0.000719384509873
459 -0.003209289660600
460 -0.003431989053703
461 0.001754989824246
462 -0.005081892925544
463 -0.007913669181761
464 -0.000986773503980
465 0.000941958771069
466 0.000044814732911
467 -0.000005970979377
468 0.000093620561229
469 0.001755601475946
470 -0.26114195646054
471 0.037992788718843
472 0.074022826461421
473 -0.005642236062065
474 -0.001112004249019
475 0.002337216554193
476 -0.010187269992150
477 -0.001479852228352
478 0.004204964224703
479 -0.001662918533763
480 0.000910729774302
481 0.000752188759461
482 -0.001052344130049
483 0.001541160724249
484 0.000416907404978
485 -0.000828485334478
486 0.011082011258297
487 -0.000020207709663
488 -0.011552837600048
489 0.17013052278802
490 0.21098156915691
491 -0.097401050353236
492 -0.010520323464162
493 -0.013345608655655
494 0.002614392498522
495 -0.017800219243122
496 -0.022275038330114
497 0.002748852866047
498 -0.002473193840789
499 0.002457582651268
500 0.000015611189521
501 0.000555117098654
502 -0.002404880736295
503 -0.002966031638904
504 -0.001463661422658
505 0.001070051229616
506 0.000393610193042
507 0.000536875307685
508 -0.002915726415365
509 -0.003627605504936
510 -0.000041358656448
511 0.000183891595651
512 0.000398928201934
513 0.000213316806073
514 -0.000106676425365
515 -0.000350474782587
516 -0.000157828345708
517 -0.000140040039655
518 -0.000184743564013
519 0.000012120496695
520 0.004531110878409
521 -0.002566517220910
522 -0.000797549178797
523 0.001331482378018
524 0.001887856403079
525 -0.000993067802870
526 0.002761373619594
527 0.004081059160907
528 -0.002838345621626
529 -0.000455108370993
530 0.000670938778037
531 -0.000215830407043
532 -0.000055755758973
533 0.000474850906398
534 -0.000043829590079
535 -0.16134206442164
536 0.020795162494521
537 0.046848246334089
538 -0.003021066570013
539 0.000586444903885
540 -0.003338550715585
541 -0.004861771159606
542 0.001600708021997
543 -0.007624729594421
544 -0.000833587437611
545 0.000931464429088
546 -0.000097876991477
547 -0.000162422522893
548 -0.001663053590031
549 -0.000227977818233
550 0.27334919941988
551 -0.040239201375339
552 -0.077630354119691
553 -0.000871748977231
554 -0.005839551647994
555 0.002618235926693
556 -0.001118157084988
557 -0.010243875325248
558 0.004735902496262
559 -0.001061047148020
560 0.001768297142547
561 -0.000707249994526
562 0.000856355239097
563 -0.000354244776121
564 -0.001700705584853
 Sym=     28.1
 Ene=       0.0000
 Spin= Alpha
 Occup=    1.956695
1 -0.006088209558066
2 -0.018018958704613
3 -0.15345400117935
4 0.21327018861581
5 0.045500028680352
6 -0.008404205190658
7 -0.039775385882801
8 0.000001140064805
9 0.000002948609672
10 -0.000002822859726
11 0.000054257608534
12 0.000156794770804
13 -0.000144964261907
14 0.000156145199225
15 0.000188290307895
16 -0.000156320294056
17 -0.000123364208899
18 -0.000190699858429
19 0.000155504810457
20 0.000002313299722
21 0.000001353231576
22 0.000000274398823
23 -0.000082904510801
24 -0.000134097948859
25 0.000110528799155
26 0.000057875091680
27 -0.000029778296741
28 -0.000028096794938
29 -0.000349368336694
30 -0.000414913358303
31 -0.000358314812740
32 -0.000024838798067
33 0.000014595110975
34 0.000010243687092
35 0.000061404143335
36 0.000065672882278
37 0.000052170214773
38 -0.000011158336383
39 0.000006528358821
40 0.000004629977563
41 0.000025663790780
42 0.000025988174071
43 0.000024894450150
44 0.000182782398588
45 -0.000106002134651
46 -0.000076780263938
47 0.000322202164555
48 0.000293475125973
49 0.000491077843470
50 -0.000000165426029
51 -0.000000958169419
52 0.000000996038318
53 -0.000009577759237
54 0.000011808086519
55 -0.000011773485620
56 0.000009799701544
57 -0.000010522567346
58 0.000010437159987
59 0.000000042575316
60 0.000000474029291
61 -0.000009763186349
62 0.000010965870929
63 -0.000257946267509
64 0.000300054756660
65 -0.000299596184042
66 0.000257310290479
67 -0.000286956067647
68 0.000284883924345
69 0.000001084793210
70 0.000605600441619
71 0.000607036886868
72 0.000606941953205
73 0.000044075277364
74 0.000045759114692
75 -0.000042478697051
76 -0.000001878942152
77 -0.000044150577210
78 0.000002225332313
79 -0.000531988344830
80 -0.000531821582447
81 -0.000534344871088
82 -0.000000464731168
83 -0.000002158079493
84 -0.000002142037267
85 0.001745730746406
86 0.012656204823590
87 -0.000441487605209
88 0.034938901237374
89 -0.004164768540964
90 -0.30215285414827
91 0.013959562481134
92 0.000152914433058
93 0.005924261205518
94 -0.000984127914678
95 0.000912097896626
96 0.002977709186133
97 -0.002688611477446
98 0.000113474485391
99 -0.000162085571498
100 0.000048611086107
101 -0.000220641763716
102 -0.000306772653738
103 0.000287481402476
104 -0.001671267680232
105 0.003044056460552
106 -0.001372788780319
107 -0.000489819769431
108 -0.000589225929377
109 0.000270884459873
110 -0.000377836104299
111 0.000649181671003
112 0.000341691991364
113 -0.000041291953707
114 -0.000470846488026
115 -0.000477149589871
116 0.000548212281847
117 -0.000400122119639
118 0.000018721677837
119 -0.000048651207890
120 -0.080767898527133
121 0.014718243410213
122 0.026041167868993
123 -0.001609435347434
124 -0.002263704230387
125 0.001706811886436
126 -0.002994977064477
127 -0.006996941751987
128 0.003325974646601
129 -0.000461545595557
130 0.000998000202633
131 -0.000536454607075
132 -0.000598770506186
133 0.000746729445649
134 0.000595679719506
135 -0.11475543186892
136 0.021140130091117
137 0.036643218713616
138 0.003008517223014
139 -0.001626179738752
140 0.000898068837486
141 0.004920067596438
142 -0.006394624157163
143 0.001630097226118
144 -0.001279851819224
145 0.001164056802694
146 0.000115795016531
147 0.000550012123308
148 -0.000494149797237
149 0.000123945531628
150 -0.11942824419426
151 0.020470774568864
152 0.037462658084108
153 -0.001009247725921
154 -0.001625978635579
155 -0.003061807783256
156 -0.001973899972399
157 -0.006081604444375
158 -0.005311656956381
159 0.000128305595621
160 0.001169492458189
161 -0.001297798053810
162 -0.000134803883713
163 -0.000596787998278
164 -0.000511074249381
165 0.001748885934516
166 0.012544826185566
167 -0.000441071099106
168 0.034783482097336
169 -0.30233936772044
170 0.007033856124297
171 -0.015118024352662
172 0.005937579761075
173 -0.000815334799497
174 0.000336645365755
175 0.003000716507259
176 -0.002685225536604
177 0.000727272089656
178 -0.000157654221202
179 0.000051942618738
180 0.000105711602464
181 0.000286643328536
182 -0.000218991794600
183 -0.000293388339013
184 0.003062544801695
185 -0.001383660934817
186 -0.001678883866878
187 0.000361124657435
188 -0.000356617051173
189 -0.000619896717763
190 0.000650313841102
191 0.000342545572327
192 -0.000395818660714
193 -0.000430073985096
194 0.000056397469243
195 0.000020628153852
196 -0.000442413588152
197 -0.000515970580311
198 0.000510418305420
199 -0.000043093455457
200 -0.11474731204548
201 0.021420527295316
202 0.036601826536367
203 -0.001760986121710
204 0.000901546800194
205 0.002923114206571
206 -0.006632139803439
207 0.001580788530965
208 0.004616261672535
209 0.001117070355623
210 0.000104524756237
211 -0.001221595111859
212 0.000173154285297
213 0.000655526155395
214 -0.000500503727381
215 -0.11925647483481
216 0.020341033402475
217 0.037408754950989
218 -0.001530664599551
219 -0.003113242108345
220 -0.001025723872035
221 -0.005900892859795
222 -0.005486322921746
223 -0.002018880154966
224 0.001196267800796
225 -0.001334958427746
226 0.000138690626950
227 -0.000437584694216
228 -0.000076191955609
229 -0.000584662958819
230 -0.081310167779890
231 0.014677331700252
232 0.026256306702221
233 -0.002233821581646
234 0.001643865759633
235 -0.001735227173926
236 -0.006936499835134
237 0.003225873413146
238 -0.003268403979814
239 0.001015473984272
240 -0.000501121359656
241 -0.000514352624616
242 0.000593329234467
243 -0.000561114586292
244 0.000762682381355
245 0.001751341337439
246 0.012529406858657
247 -0.000441960335461
248 0.034878733156005
249 0.30258582106429
250 0.014685991246135
251 -0.006813088151588
252 -0.005947703081435
253 -0.000299377053176
254 0.000805342352769
255 -0.003016588807336
256 -0.000657177554471
257 0.002630520469983
258 -0.000158843268915
259 0.000099853203890
260 0.000058990065025
261 -0.000216822210406
262 0.000285073768632
263 -0.000293769467948
264 0.003058522439317
265 -0.001696239112105
266 -0.001362283327212
267 -0.000374507605400
268 0.000372817198165
269 -0.000627587226390
270 -0.000650698064512
271 0.000404811232810
272 -0.000331238219042
273 0.000444646625448
274 -0.000018695266186
275 -0.000057381654474
276 0.000428356437598
277 -0.000524415994586
278 0.000501784359188
279 0.000045697571727
280 -0.11496514321488
281 0.021495989977988
282 0.036661222981973
283 0.001756555229732
284 -0.002937342495872
285 -0.000874560079362
286 0.006638741852109
287 -0.004634500827427
288 -0.001520260256134
289 0.001119109052342
290 -0.001231489046540
291 0.000112379994198
292 0.000654661839813
293 0.000168054805808
294 -0.000485208933457
295 -0.11918190106726
296 0.020325598388788
297 0.037365730474482
298 0.001533835759185
299 0.001053033157941
300 0.003103656762962
301 0.005903340135137
302 0.002061150577710
303 0.005482964172361
304 0.001197004666747
305 0.000129489110965
306 -0.001326493777712
[truncated: 5,897,735 more chars]
